# Supplementary material for: Transcriptome Analysis of Wounding in the Model Grass Lolium temulentum
Source: Plants (Basel). 2020 Jun 22;9(6):780. doi: 10.3390/plants9060780 (PMC7356841; doi:10.3390/plants9060780)
Supplement: Supplementary file 1 [file plants-09-00780-s001.zip]

Archive with 5 entries (5 files):
- Table S1 Lolium transcriptome information.xlsx
- TABLE S2 List of Up- and Down-regulated DEG between wounded and control plants at different time points.xlsx
- TABLE S3 UNIQUE AND SHARED DEG.xlsx
- TABLE S4 Data for UpSet R plots shown in Figure 4 and All-up vs All-down DEG.xlsx
- TABLE S5 Values for RNA-Seq vs qRT-PCR comparisons and qRT-PCR primer information.xlsx
