# Supplementary material for: Transcriptome Analysis of Wounding in the Model Grass Lolium temulentum
Source: Plants (Basel). 2020 Jun 22;9(6):780. doi: 10.3390/plants9060780 (PMC7356841; doi:10.3390/plants9060780)
Supplement: Supplementary file 1 [file plants-09-00780-s001.zip › Table S1 Lolium transcriptome information.xlsx]

## Sheet: Sheet1
Table S1. Lolium transcriptome information
Total: Contigs (isoforms)	207887
Contig length range
100bp to 250bp	53374
250bp to 500bp	86868
500bp to 1000bp	39522
1000bp to 2000bp	21309
>2000bp	6814
Average length	562.89 bp
Total: Unique sequences	159201
