# Supplementary material for: Transcriptome Analysis of Wounding in the Model Grass Lolium temulentum
Source: Plants (Basel). 2020 Jun 22;9(6):780. doi: 10.3390/plants9060780 (PMC7356841; doi:10.3390/plants9060780)
Supplement: Supplementary file 1 [file plants-09-00780-s001.zip › TABLE S2 List of Up- and Down-regulated DEG between wounded and control plants at different time points.xlsx]

## Sheet: 1 HOUR UP
WOUND 1 HOUR UP-REGULATED DEG
transcript_id	sample_1	sample_2	value_1	value_2	log2(fold_change)	p_value	q_value	annotations	sequence_length	sequence	GO
TRINITY_DN101684_c0_g1_i1	C1	W1	0.05	12.4486	7.95984	5e-05	0.00483981	Q67U00_ORYSA (Q67U00) Ethylene-binding protein-like;Q672K6_GOSBA (Q672K6) Ethylene response factor 1;Q6QQS5_CAPAN (Q6QQS5) Ethylene-responsive factor-like protein 1;Q8GTE5_CICAR (Q8GTE5) Transcription factor EREBP-like protein (Fragment);Q6RJ36_LYCES (Q6RJ36) Ethylene-binding protein;Q84XB2_LYCES (Q84XB2) Ethylene response factor 2;Q8VXK9_FAGSY (Q8VXK9) Ethylene responsive element binding protein…	247	GGCGGCCTCCTCCGCGGTGTCGAATGTCCCGAGCCACTTGCGCACGGCGCGGCGCGGGTCGCGGGTCTCCGCCGCCCACTTGCCCCAGGGCCGCTGCCTCACGCCGCGGTACTTGTTCTTCTTGTTCCGCCTCTTCCTCTGCGGCTTGGCCGGCGCCGCCGCCGGCGCAGAGGCGGTCGTCTTCTGCGCGTCCAATGCGACCTCGGCGCCGAAGAACTCGCAGCCGAGGCAGCCGTGATCGTCGGAC	GO:0003677;GO:0006355;GO:0003700;GO:0005634;GO:0006351;
TRINITY_DN10222_c0_g1_i1	C1	W1	140.63	701.476	2.31849	5e-05	0.00483981	.	201	AGAGTTCTACAGTCCGACAATCGGGACATGTGCGTGCATTTTTCTGTGAAGTAAAAAAAAAAAAAAAAGATTAAGTAAAAGAACATATACAAGTGTATGATTTTATTTTTCTCACTTCCGAAAGATGAACTTTGTAACTCTTGACTATGGGTAAATAAATAAAAAAACAGTTTAATATAAAAAAAAAAAAAAAAAAAAAAA	NA
TRINITY_DN106524_c0_g1_i1	C1	W1	0.05	8.43485	7.39829	5e-05	0.00483981	Q84T96_ORYSA (Q84T96) Putative Cys2/His2 zinc-finger protein (Zinc finger protein ZFP14);Q73WR4_MYCPA (Q73WR4) FadD21_2;B2HIM0.1 RecName: Full=Long-chain-fatty-acid--AMP ligase FadD28; Short=FAAL; AltName: Full=Acyl-AMP synthetase [Mycobacterium marinum M];Q7QXW9_GIALA (Q7QXW9) GLP_479_51161_49863;Q6NRP8_XENLA (Q6NRP8) LOC431838 protein (Fragment);Q8ZWV1_PYRAE (Q8ZWV1) PaREP2a;P29615.1 RecName: F…	257	AGGAGATGCCGCTCACCGGCGGTGGCGCCGGCAATGACCACTGGGTCTGGCGCAGCGTCGCGTTGCCAGATCAGGAAACGCTGGGGCACGCCGCCGACAGGCCGCCTGTCTTACTCGACCTGTTTGTGTAGTTGGCTAGCTGGAACTGTCTACTTTCTTCATGGAGGACCTGTACATGCCATTAGAATTAGAATGAGAGAAGATCGGAAGAGCACACGTCTGAACTCCAGTCACGCCAATATCTCGTATGCCGTCTT	GO:0005634;GO:0003676;
TRINITY_DN108629_c0_g1_i1	C1	W1	7.5703	26.9588	1.83233	5e-05	0.00483981	Q6QXS5_ORYSA (Q6QXS5) Ribosomal protein L36;Q6QY52_ORYSA (Q6QY52) Ribosomal protein L36;A6YGD2.1 RecName: Full=50S ribosomal protein L36, chloroplastic {ECO:0000255|HAMAP-Rule:MF_00251} (chloroplast) [Leptosira terrestris];Q6YXJ7.1 RecName: Full=50S ribosomal protein L36, chloroplastic {ECO:0000255|HAMAP-Rule:MF_00251} (chloroplast) [Physcomitrella patens];Q20F04.1 RecName: Full=50S ribosomal pro…	771	TTTTTCTTTATTTAGAAAGTATAAAGTTCTTTTTCGAAAGGTTACCCCTGTCTTTGTTTATGCTTCGGATTAGAGCAAATGACTCTGATTCGTTTTTTTGAAATCATAAATTGCTCATTAATCAGAGAGATTAATATAAATAATATTTTACACTGAACAACAACAGCAAAATGCTCTTCTGGCTGGCTTCTTCCCTTACTTTCAAAGGAACTGCAACATGGGGAGAGTAGTCTCAGCAGTGCATCTGATGACATCTACTGATCGACCTCCCCATGCAAAAAAAAAAAGGAAAACAAACGCACGCACGCGATCTATGTACACCTAGTTACCCTGTTGGATCGATCTTCCTGGCAATTAAACGGCCGATTAACCTCTTACTAGTACACTAAGCTTGGATTC…	NA
TRINITY_DN109700_c0_g1_i1	C1	W1	0.05	1.5772	4.97929	5e-05	0.00483981	.	535	TTCGTGGAATCGTGGATGCATGCCGCCAGACGCATGTTTCACACCTCACCGTCAAAGCACTCAAGCCAGTACATGAAAAAGGGAGAAGCGTGATCGTATTCCTCCTCCTCTTCTTACATGTGAACGAATGTTCTGGCCAAATTAACAAGTTTGAAATGGAAGGAGCCGCCAACAACATCGCACGTGTGTTCGTTTTCCAAATGTCGTGTCCTACCAACTTTCCTAGCTTGTTCAGCCTTTGGAAACGTTAGTACTACGACAGCAATACAACATATAGATCGTCATGATGTATGTTTATCAAGGGAGTGACTTAGTTCCTCTTCCTCGGTTGACCGATAATTAGCTTAGTTCTTCATCAGTTGCAATCAACTTATAACTCTTGGTCAACAAAAATCATGA…	NA
TRINITY_DN11014_c0_g1_i1	C1	W1	0.05	6.71246	7.06877	5e-05	0.00483981	Q0V9B1.1 RecName: Full=Calcineurin B homologous protein 3; AltName: Full=Tescalcin {ECO:0000250|UniProtKB:Q96BS2}; Short=TSC {ECO:0000250|UniProtKB:Q96BS2} [Xenopus (Silurana) tropicalis];	339	GAAAGTGCAGATAATTAGATCGATCGATGTGTAAAGAGTAAATTAGCATATTTGGGCTTGAGAGTTGACAGTGACACCAACCGTAAGCCCACCATGGGACGATGGAGGACCGTTGCTGAGGAGCTTGAGAGTTTTTATCCTCGCCGGTCTTCATGGACAATGGACATCATCGGCAATGATGTTATCTTCTTCAACAACCCCTTATTTTCGAGTTTTTGCAAGCAAGCTTGTTAGAAAGGTCTAGCGATGTTGGGGCTGCTGCGTGCCTAGATGAGGTGCCCCTGTGATTAAACTTGTGACAATTGCCAATCTCCATCGTAGGAGATTGGTCTGCTATTG	NA
TRINITY_DN111339_c0_g1_i1	C1	W1	0.05	2.60326	5.70225	5e-05	0.00483981	Q83LZ9_SHIFL (Q83LZ9) Putative sugar hydrolase;Q8YKH6_ANASP (Q8YKH6) Alr7321 protein;Q6CTS3_KLULA (Q6CTS3) Similar to sp|P38769 Saccharomyces cerevisiae YHR035w singleton;	367	TATGCCAAATATTATGTTGTTTTGTGCTTTAACCCCTCTAATAGTTGTATTTTCTATTATGGCCCATGTTACCTTTTTCCTAACTCTGTCCCTGATAACCCGAGGTGTGGGAGGGAGGACAACTAAGCCGTTGTGGTAGGTCTGTTACACCCTAGTGGTATCTATTTGTCTAATAGGCCTAGGATACCACTACAGATATTTGCATTCCAAACAGTCAACCTATAAAAAACATGCTAGTCATGACTAGGCTGGGTGCTATATCTGCCCAACTTGCTGCCGTCTAAAGCTTTTTAAAACAATTTACACTCGTCAAGAGTCGAAGATAGAACAAACTCATAATAAGTTTACTCCACAAAACATTTACACG	GO:0004559;GO:0006013;GO:0016787;GO:0005975;GO:0003824;GO:0030246;
TRINITY_DN11345_c0_g1_i3	C1	W1	0.05	14.4389	8.17382	5e-05	0.00483981	P0A5M5.1 RecName: Full=Diaminopimelate decarboxylase {ECO:0000255|HAMAP-Rule:MF_02120}; Short=DAP decarboxylase {ECO:0000255|HAMAP-Rule:MF_02120}; Short=DAPDC {ECO:0000255|HAMAP-Rule:MF_02120} {ECO:0000255|HAMAP-Rule:MF_02120} [Mycobacterium bovis AF2122/97] P9WIU6.1 RecName: Full=Diaminopimelate decarboxylase; Short=DAP decarboxylase; Short=DAPDC [Mycobacterium tuberculosis CDC1551] P9WIU7.1 Rec…	207	GGAAAAAAAAAAAAAAAAAAAAAGACTTGAACCACGCATATTAGCTTATTATTACTGTGATCTATCATGCTTATACAGGGGCCATGCAGATGCAGAGCAAGCTATAGATCGTTTCCGTTTCCTAGGCGGTAGCAGCTTCCTCGGTCTTGGATCCACGATCGTCGGACTGTAGAACTCTGAACGTGTAGATCTCGGTGGTCGCCGTAT	NA
TRINITY_DN11345_c0_g1_i4	C1	W1	0.05	9.26905	7.53435	5e-05	0.00483981	Q6NTT6_XENLA (Q6NTT6) MGC82282 protein;Q6NTT6.1 RecName: Full=Mitochondrial ubiquitin ligase activator of nfkb 1; AltName: Full=E3 ubiquitin-protein ligase mul1 [Xenopus laevis];Q9DCV9_MOUSE (Q9DCV9) Mus musculus adult male kidney cDNA, RIKEN full-length enriched library, clone:0610009K11 product:hypothetical RING finger containing protein, full insert sequence;Q8VCM5_MOUSE (Q8VCM5) RIKEN cDNA 06…	202	GCATACGAGATCACTGTGTGACTGGAGTTCAGACGTGTGCTCTTCCGATCTGATCTATCATGCTTATACAGGGGCCATGCAGATGCAGAGCAAGCTATAGATCGTTTCCGTTTCCTAGGCGGTAGCAGCTTCCTCGGTCTTGGATCCACCGGATCGTCGGACTGTAGAACTCTGAACGTGTAGATCTCGGTGGTCGCCGTAT	GO:0016020;GO:0016567;GO:0005741;GO:0005777;GO:0016021;GO:0005739;GO:0000266;GO:0030308;GO:0042802;GO:0031307;GO:0051646;GO:0006996;GO:0004842;GO:0043123;GO:0046872;GO:0016740;GO:0006919;
TRINITY_DN11671_c0_g2_i1	C1	W1	0.05	1.55561	4.95941	5e-05	0.00483981	.	383	TGGAAAAAAATAGGTTTGCCTTTTCTTTGCATTGTACCAACTCATATTCTCGGTTGTCCTTGCATTAGTAAACTGCTATTTGTGCTTGCTTCCATTTGCAGTAGGATGTTGTAGTAACTTTTAGTCTTGAATTGCCACTATTGAACATGGATTTAAATCTAAGATTCAGGAAGCCTGTGAAAGTAAACTGTGACTCTGTAGAATTGCAGATCTTGAGAGAATTTTTGATATGTAGAATACCTCAAAGGAAAAACACTGTTAACCTACCAATGATTAAAGTCCATGATATTAAGAAGCTGAATTTGTTGAAAACCATAGCTGTAAATGCATTTAGGATGTTTCTAATTACTTATTCCACTGGCATGGGACCCAACTGCATGAGA	NA
TRINITY_DN13453_c0_g2_i1	C1	W1	0.05	3.50772	6.13246	5e-05	0.00483981	.	351	GTTGCTGCTAGCCCGTGGTCGCGTGCCTGCGCGCTCACACGGGGCCCACTACTTCTTCCTTGATATCATTCAGTTAGTTTTTTTTTTTTTTTCAAGCAGAAGACGGCATACGAGATATTGGCGTGACTGGAGTTCAGACGTGTGCTCTTCCGATCTGCTCAATTTATGTGTTGAAATGAAACGGAGTACAAAGTTTGTCAGAAACACACCACGCTTAATCTACAGCATTGCACATATACAGCTATTCGAAAAAAAAAAAAAAAACTAACTGTATCACCAAGAGAAGAGAAAATTAATATTGGTGGGTATTTCCTTGTATAAATAAATAATGAATAATCTTGCTATATGCAT	NA
TRINITY_DN13932_c0_g1_i1	C1	W1	0.05	3.32062	6.05338	5e-05	0.00483981	.	264	GATCTTAAAATTCCACACAATAATAGCGCCAGAGAACAGGAATGTAAGACATAATCTCTCAAAATCATAAGATATCTCAGTAGAAACATAGTAGTTTGACACATTGCAGGAGCAGTACTCCTTATTTACAAGCACCAGCAAACATAATCTAGGAGTGCAATAATAACAGACAGAGTGCATATGTAACAGCAAACTTTAGGCTATTGCTAGAAGAACATGTGTTCATGGCATTCAATGCAACGCATTTGCAAAAACTAAATCTCT	NA
TRINITY_DN15182_c1_g1_i1	C1	W1	0.05	2.93953	5.87751	5e-05	0.00483981	Q6K937_ORYSA (Q6K937) Zinc finger (C3HC4-type RING finger)-like protein;Q7XM95_ORYSA (Q7XM95) OSJNBa0043L24.22 protein;Q9ZV10_ARATH (Q9ZV10) Putative retroelement pol polyprotein;Q8S9I2_ARATH (Q8S9I2) At2g38970/T7F6.14;Q8H922_ORYSA (Q8H922) Hypothetical protein OSJNBa0071K18.2;Q84WA3_ARATH (Q84WA3) Hypothetical protein At3g54780 (Fragment);Q9M1S2_ARATH (Q9M1S2) Hypothetical protein T5N23_140;Q9LN…	332	GACGTGTGCTCTTCCGATCTTCCGTTAGATGATGCACCTGCGGGAGCTGGCTGCCGGTTACCCGTGGGCCCAGAGGCCGGCTCCACCTGCTCGTCGTCATCGAAGACGACGACCGGATCCGACGTCGGGTTGGGCAGTTGCCGACGCTGCAGGATATGCGCGGGCGGCGGTTGCCGATGCTGCAGGATATGGCCGGGCGGCGGTTGCGGCACCGATGTCTGCCGCACGAACGGCAAGTCACGCCACTGCGCGTTGCAGAGCGGGCAGACGAGGTTGCCGTGCGCGACGCTGGTGGAGATGCAGCTGAAGTGGAAGATCGTCGGACTGTAGAA	NA
TRINITY_DN16054_c0_g1_i1	C1	W1	0.05	1.85888	5.21636	5e-05	0.00483981	Q6IEK8_ORYSA (Q6IEK8) WRKY transcription factor 73;Q5VP49_ORYSA (Q5VP49) Putative WRKY transcription factor;Q5VRX5_ORYSA (Q5VRX5) WRKY transcription factor 6-like;	399	AGAACGAGCGCCTCAAGACGCTGCTCTCCTACATCGTCAGGGACTACCAATCGCTCCAGATGCACTTCCAAGAAACCGTCAAGGTCAAACAGCAAGCAGCCGCGGCGGACAAGCTCCCTTCAGTCGCGCCGGTGGAGGCCGACGTGCCACCTCCCATGGCCGCAGCCGCCGACGACCTCGTCTCCCTGAGCCTCGGCAGCGGCGGTTACGCTCGCCCGAAGGGCGCCGCCCACGAGAGGACCTCGTCGTCCTCGTCCGGCACCGAGACCGACCAAGACGATCAGCTGTCGCTCGGGCTGAGCAGCCGTCGCTCCAACGAAGGCGACGACAAGCAGGCCAGCCGCCCGTCCGCGGCGGCGGCGCCCTTGCTAAACCTGAGCTCCGACAGCAGCGCTGACG	GO:0003677;GO:0006355;GO:0043565;GO:0003700;GO:0005634;GO:0006351;
TRINITY_DN16114_c0_g1_i1	C1	W1	0.05	4.6202	6.52988	5e-05	0.00483981	Q69SQ5_ORYSA (Q69SQ5) Putative Avr9/Cf-9 rapidly elicited protein;Q8GWX0_ARATH (Q8GWX0) Hypothetical protein At2g28930;Q5Y4A4_CARPA (Q5Y4A4) Putative serine/threonine protein kinase STK1 (Fragment);Q7GAG3_ARATH (Q7GAG3) Hypothetical protein At2g28930;P46573.2 RecName: Full=Protein kinase APK1B, chloroplastic; Flags: Precursor [Arabidopsis thaliana];P43293.2 RecName: Full=Probable serine/threonine…	270	AGAACTCGATCGATGAATGAATAAGTAAGTTCTTACTCTGGAAGAGGTGGTCCTCGAGGCTGCGTCGGGCCATGAACTCGTAGACGAGCATGCGGTGGTGGTCCTCGATGCAGTACCCGACGAGCTTGACGAGGTGCGGGTGGTTGAGCTGCATGCCGAGGTAGACCACCTCCGCGAGCCACTCGCGGTGCCCCTGGGGCCCGTCGGCGTCCAGGGCCTTCAGATCACGTTCAGGTCCCTCCGCAGCCAGTCCCGGGGGAACGTCATGCA	GO:0005524;GO:0007166;GO:0004672;GO:0005886;GO:0006468;GO:0007178;GO:0004675;
TRINITY_DN17325_c0_g1_i1	C1	W1	0.05	1.83597	5.19847	5e-05	0.00483981	Q5CXT7_CRYPV (Q5CXT7) Ubiquitin ligase with a HECT domain at the C-terminus;	350	GACCACCGAGATCTACACGTTCAGAGTTCTACAGTCCGACGATCTTTGTCGCATGTCACGTTCCAACCATGCTGGGGCTGAAAGTAGCAGGGCTCACATGCATTGTCCCGATACATGGGGATGAATGGAAAAGGACATCACTGTTAAAATAGCCTGTTCTTTCCACCGGTTTCAATTTTTGAAATAGTTTTCCAAATAGCTGGTTAGTGTATCAATTCAATAAATATGATATCGGAGCTTTTAGACCTCAGGTAACACTAGGGGTAAGTTGGGGGCCTATAATCGTTTTGACACACTCCCTTCGCCCTATGAAACATGTTGAAAATTTATTAAAATTTGGATGTATCTTA	GO:0016567;GO:0016874;GO:0004842;GO:0016740;
TRINITY_DN17354_c0_g1_i1	C1	W1	0.05	8.84128	7.46618	5e-05	0.00483981	.	243	GACTTTAAAAAAGCGCACTTACCGGATTTATTTTTTGGAGAAGCTGGAGTAAGTCCTAGATTAATCCGTAATGCACCTTGTTATCTGCAGATCGAATTATTGAACCCAATGTAATTCCTAATAGTGGTCTAATGTGATATTCCCAACTAAATAATAGTTAAACGTTGACCCCAGTTCATTCACACGTATCAAAGTTCACAAGATCGTCGGACTGTAGAACTCTGAACGTGTAGATCTCGGTGG	NA
TRINITY_DN20468_c0_g1_i1	C1	W1	0.05	5.41916	6.76	5e-05	0.00483981	.	223	TGGCTTGATCTTGTCATTTCTCCCTCCCGCGCGCGCCGCCACATGCATGGATTTTGTGAGCTAGCTGCTAGCTCCACCGATCAGCCTAATTAGCTCTGCTTTCGTTGGGTTCTAGCTTGCTGGAGCTAGCTGAGCTCCTTCTCGACCGGTAGTTAGTTGGTGCTAGCAGTACCGATTGATAGTTGCGGCTAGCACGACCATATGGCTGCACTTGCGCAGGACA	NA
TRINITY_DN20575_c0_g2_i1	C1	W1	0.05	5.49322	6.77958	5e-05	0.00483981	Q8SA93_MAIZE (Q8SA93) Putative polyprotein;Q7F805_ORYSA (Q7F805) Oryza sativa (japonica cultivar-group) genomic DNA, chromosome 1, PAC clone:P0433F09;Q8W2Y2_ORYSA (Q8W2Y2) Putative reverse transcriptase;Q5N7N0_ORYSA (Q5N7N0) Cyst nematode resistance protein-like protein;Q6ZIA0_ORYSA (Q6ZIA0) Cyst nematode resistance protein-like;Q6Z0B6_ORYSA (Q6Z0B6) Cyst nematode resistance protein-like protein;…	222	AGAGTTCTACAGTCCGACGATCCAATCCTGGGCGCTGCCAAGGGCGAAGTTCTTCTTATGGCTGGCCTGTCTTGACAGGTGTTGGACGGGTGAGAGGCTGGCTAGGCGGGGGTTGCCGCATACCCCCAGATGCCCGCTCTGCAACCAATCCAGATCGGAAGAGCACACGTCTGAACTCCAGTCACATCACGATCTCGTATGCCGTCTTCTGCTTGAAAAAAA	GO:0015074;GO:0016020;GO:0016021;GO:0003676;
TRINITY_DN20587_c0_g1_i1	C1	W1	0.05	1.51816	4.92425	5e-05	0.00483981	Q68H79_CLOBU (Q68H79) 60 kDa chaperonin (Fragment);Q68H78_CLOLM (Q68H78) 60 kDa chaperonin (Fragment);Q68H57_9CLOT (Q68H57) 60 kDa chaperonin (Fragment);Q8VVC8_BACFI (Q8VVC8) 60 kDa chaperonin (Fragment);P26209.1 RecName: Full=60 kDa chaperonin {ECO:0000255|HAMAP-Rule:MF_00600}; AltName: Full=GroEL protein {ECO:0000255|HAMAP-Rule:MF_00600}; AltName: Full=Heat shock 61 kDa protein; AltName: Full=P…	423	GTTTAACAATACTAAGTACTTTGTGTTTTCATATGAAGCAGGTATAGGGAAGAGAATAGCTCAAGGCAAGGTCTCACTAGTCATTATCAACTGCTGAAACGCTAGATGTCAATAACAACAGCGAGTCAACACATTCATCCCAAATTTAAGAGGACATGGGTGCTTATTTTCTATAAATCTCAAACAGTTCATCTTAAGTAACAGACTGAGAGTATGCATTTATGCTTAAGAATTGACTATATCTTGTTGAGTGACAAGTATTTAACCTCTGTTCAAGAATTGTGGCCTACAAAGAAACATATGTAAAGAAATGTACACGAGCAACAAATGAAATTCACACATTCACTTAACATGAAAGAAGTTACTGAAAACATAGCAGATACTAATAAAAGATCGTCG…	GO:0005524;
TRINITY_DN20932_c0_g1_i1	C1	W1	0.05	2.36629	5.56455	5e-05	0.00483981	Q6Z3G2_ORYSA (Q6Z3G2) Hypothetical protein OSJNBb0011H15.35 (Hypothetical protein OJ1125_C01.9);Q6Z3H3_ORYSA (Q6Z3H3) Hypothetical protein OSJNBb0011H15.16;Q6Z3G0_ORYSA (Q6Z3G0) Hypothetical protein OSJNBb0011H15.38 (Hypothetical protein OJ1125_C01.12);Q6Z3I6_ORYSA (Q6Z3I6) Hypothetical protein OSJNBb0011H15.27 (Hypothetical protein OJ1125_C01.1);Q6Z3G1_ORYSA (Q6Z3G1) Hypothetical protein OSJNBb0…	392	ACAGCAGAGAATGGCTGTGGAGCAAGAGCTCGAGCGCTCCCTCATCTTGCTTGACCTCTGCGAAGCGGTGCAAGTGAGCTTCTCCGAGCTCAAGGCGAGCATCCATGACATGCAGTTGGTTATCAAGAGAGGAGATGATGCAGCTCTTCAGACCAAAATCTAGTCTTGGTTCCGCCTGACAAAGAAGGCACAAAAGCAGTTCAAGAAGATCAACAAGAAGTCTTCTCCGGCTGATGTCGAGAGCTGCAGAGTGGTCAGTCTGTTGGATGGAGCTAGGGATGCCGCTGCCACAATGATTGAATCCTCGTTTGAGCTGTCGAAGCAAATTGCAATGCCGAATTCTAGCACATCTGGTTCGGCGACCACTACACCTACTTCGACAAGCACCTCAG	NA
TRINITY_DN23258_c0_g1_i1	C1	W1	0.05	2.50111	5.6445	5e-05	0.00483981	Q9FE35_ORYSA (Q9FE35) DNA-binding protein WRKY2-like (WRKY transcription factor 11) (WRKY16);	371	TCTACACGTTCAGAGTTCTACAGTCCGACGATCTGTACTTGCCTCCACCAATGGCAACTCCTAATGCTGCTCTTCAGCAGCAGCACTTTACTGACTACGCGCTATTGCAAGACCTCTTCCCTTCAACAATGCCCAACAACCCATGACTAATTAACTCCTGCAGATACATTTAGTTAATTAGCTAGACTTAGTAGATATTATGTTTTCCAAATGCTGGATTTGCGCCAGATGTGATCGCCAGGGTACCCTTGAGAATTGGTCTATGCATGGTATTGGTATTCATGATCAATTTGCTAGCTGCAAAATTTCAGCTTGAACTTGTGCTTACATTGTTTTAATTCTATTCCATTTGTCTTCCACGGGCAAACTGA	GO:0003677;GO:0006355;GO:0043565;GO:0003700;GO:0005634;GO:0006351;
TRINITY_DN23378_c0_g1_i1	C1	W1	0.05	5.84636	6.86947	5e-05	0.00483981	Q8L3T2_ORYSA (Q8L3T2) Putative NPK1-related protein kinase;Q8L3T2_ORYSA (Q8L3T2) Putative NPK1-related protein kinase;Q8L594_ORYSA (Q8L594) Putative NPK1-related protein kinase;Q8L594_ORYSA (Q8L594) Putative NPK1-related protein kinase;Q8L594_ORYSA (Q8L594) Putative NPK1-related protein kinase;Q8RY70_MAIZE (Q8RY70) NPK1-related protein kinase-like protein (Fragment);Q9ARQ7_ORYSA (Q9ARQ7) Putative…	256	CCGGCGGCCTCTGCTGTTGGTTCTTCGCTTGTCAATGCGTCGTCCATGCCAGTCGTCTCCTCGGCCGGCACGGCAACTGCGTTGGAGTCTGACCCTTCGGTTGTTGCTGCACAGAGCACGTCGATCCAGCCGTCGTCGGCGTCCCAGTCCGGGAGCGCCGAGGAGGGGCAGGCCAATGCCTTGATCCTCTCCGACGCTGACAGCTCGTCCTGATCGTCGGACTGTAGAACTCTGAACGTGTAGATCTCGGTGGTCG	GO:0023014;GO:0016310;GO:0005524;GO:0007346;GO:0005737;GO:0004672;GO:0031098;GO:0016301;GO:0006468;GO:0032147;GO:0004674;GO:0042981;
TRINITY_DN24180_c0_g2_i1	C1	W1	14.551	105.572	2.85904	5e-05	0.00483981	.	341	CGAGCTAGCTAAAAAAAATGAAAGAAATAAATCTACATGAATGGGTAGACAGTTCCAAATGACCAATTATTAAGACACTGGTAAACACTTGCAGTTATTAAAAAAAAATCGAAAATGACCATACTACAGCTAGCAACAACAGTTCAGTACCCATTTCTCATGATATCTCTCCATCAGGGGGTGCATATGGCCAACGCTGCAATAGGTTAGAGCAGAGTTGCCGTGGAGCCTGAACCGCGATCGACAAGGGCAACAGCAGCTCATAACCACGGAAGTACACCAACAAAATGGCATGAGCAAAAAAAAGCTTCCGGACTTTTGAGCAGCTGCTGCACCTTGGG	NA
TRINITY_DN2434_c0_g1_i1	C1	W1	0.05	15.6246	8.28768	5e-05	0.00483981	Q6DB29_ERWCT (Q6DB29) ABC transporter ATP-binding protein;Q8XK29_CLOPE (Q8XK29) Hypothetical protein CPE1574;	231	GACGTGTGCTCTTCCGATCTCATACACATCGGTTCACACAAAGCATAACACATGCATAACCCTCACACCAACATCACCGATCATGTCGGTGTCACGAACACGCCGTCCACACGTCGTCTCATCGCGAGACAATTTATTCTACAGACTACAGTCCATCACTCGGTCCATGCAGCATGCATGCTCGCGACCATGATGCAGTGCAAACAAAGCTGGAATAGAGATAGATCGTCG	GO:0005524;GO:0000166;GO:0016887;GO:0015833;
TRINITY_DN25095_c0_g1_i1	C1	W1	0.05	1.02146	4.35256	5e-05	0.00483981	P40565.1 RecName: Full=U2 snRNP component IST3; AltName: Full=Increased sodium tolerance protein 3; AltName: Full=U2 snRNP protein SNU17 [Saccharomyces cerevisiae S288c];	489	GGTAGTACTCACTGAAAAATCAGCATCTCTTTCTTAATTAAACACCGAACAATATCCACATCACATTGCTACATCCCTGAATAAACATTCAAGTTTGCTTGTCCTTCATCTTATCCTAACCTCACTGGCATGGTCCACTACACTAGCTACCTCGTTGGTCACCGGATATGTCGAAGAATAGTCGATGGAAACTTAGAGGGCAAAACAGTCACAAGTGCAGTTGGAGTTTCTGTCTTGTGCTCAATTATTTTTGACGCATGTCTGATTGAATATGATCGTGAATCATTTCTGATGAAATCAATTGGTCGTCGAGATCTTCAGCTGGGGAGGGAGCCCTATCATAGCGCTGCTCTCACGATCAAATGATAGAGCACAATCCAACAAATTAAATGAAAGCAG…	NA
TRINITY_DN25577_c0_g1_i2	C1	W1	0.05	2.92829	5.87199	5e-05	0.00483981	.	298	TCCGAGCTCTTCCAGAGTGGTATCTCACTGATGGCTCGGGCCCCCCCGGAAGGGGGCCTTCTTCGTTGCTGCTACCACAGAATTGGCCACTTGCTGTAAGTCTCATAGTCTTTCAGTGTCACATAATTAAATTCGACATATTTCTTGAACAAATCAGCTCTTGCTCTTTTGTTCTTGTCTCCCTCTCTAAACCATTCCTTATTAAACAAGTAGTAGTGGCTGATCAGAGAAACGCTACATGTTACAGACAGAAGAGATAAGCTGATTACATATGAATTGATGACACAGTGTCTCGGTA	NA
TRINITY_DN26241_c0_g2_i1	C1	W1	0.05	1.52482	4.93057	5e-05	0.00483981	B5Y9V1.1 RecName: Full=Probable transaldolase {ECO:0000255|HAMAP-Rule:MF_00494} {ECO:0000255|HAMAP-Rule:MF_00494} [Coprothermobacter proteolyticus DSM 5265];Q938C8.1 RecName: Full=3-isopropylmalate dehydratase small subunit; AltName: Full=Alpha-IPM isomerase; Short=IPMI; AltName: Full=Isopropylmalate isomerase [Mycobacterium smegmatis str. MC2 155];	454	CGATCGATGTGGTGAGCAAAGGAAATTTAAGAAAGAAAAACTCATCTGCTAATTTTATAAAGGAACAAATCCTCTTCTGAACGGAACGGAATGGAACAGGACAGGCGCCCATCATCTACGTTATGGTCCGAGTAGTAGATTGCGGCGAGAATTAATGAACAACGAAACTCTCTGTTCTTTCGGAACTTGGTTGAAAGAATGGCGAAGAAGATTCGTGGTAACCGGGAAGATGGAGATACTAGTGGTAGTACTTGAGTATGCAGAACATTTGCTTGTGGCTGTCGGAGACGAACTGTCCGTGGATGGTAGTAGTATTTATGATCCAACAGTAGTAGTAGTAGTAATCCTCGGAAATCATCTTAATTAAACCCCAGGTCTGGTAGTAGTACGGCTAATCAA…	NA
TRINITY_DN26374_c0_g1_i1	C1	W1	0.05	4.82083	6.59121	5e-05	0.00483981	Q8H273_ORYSA (Q8H273) Apetala2 domain-containing CBF-1-like protein (OSJNBa0019K04.2 protein);Q8H273.1 RecName: Full=Dehydration-responsive element-binding protein 1E; Short=Protein DREB1E [Oryza sativa Japonica Group] A2XWL6.1 RecName: Full=Dehydration-responsive element-binding protein 1E; Short=Protein DREB1E [Oryza sativa Indica Group];Q597Q3_ORYSA (Q597Q3) Transcription factor;A2X899.1 RecNa…	337	GGAGCCAGGCCGTCATTGACCCGCGCGATCAGTAGCTCCACAGGCTGACGTCGCAGTCGTAGGCGTACTCCCTCTTCGACCCACGCCGACGGCGGTGGCTGGATGAGCATGCCCTGCGCCATGCCAAGATACCCCTGCATCTCGAATTCCAATCCGCCCATGACCATGGGGAAGTAAGGGGAGCTGGCGACGAGCTCCTCGCCCCACGAGTCCACCGGCGAAACAACCGCCGCATTGCGTTGCACGGACGGAACAACGCTCAGCCGCTTCCACCGCGGCGCGCCGGCGCGGCGTATCTCGTCGTGGCTGGGCACCTGCGGCGGCGCCCGGAGCCTGC	GO:0003677;GO:0006355;GO:0003700;GO:0005634;GO:0006351;
TRINITY_DN27633_c0_g1_i1	C1	W1	0.05	8.63592	7.43228	5e-05	0.00483981	Q6Z676_ORYSA (Q6Z676) Putative phi-1;Q67X77_ORYSA (Q67X77) Putative phi-1;Q6Z7W3_ORYSA (Q6Z7W3) Putative phi-1;Q9ATN8_PENCL (Q9ATN8) Phosphate-induced protein 1-like protein;Q9FY71_ARATH (Q9FY71) Hypothetical protein T5E8_240 (Hypothetical protein At5g09440; T5E8_240) (Hypothetical protein At5g09440) (Phi-1-like protein);Q9FY71.1 RecName: Full=Protein EXORDIUM-like 4; Flags: Precursor [Arabidopsi…	241	GACCACCGAGATCTACACGTTCAGAGTTCTACAGTCCGACGATCAGGGCTTCTGCATGAGCCGCTGCGGCCTGCACGGGTCCGTCGCCGGTGCGCGCGCGGCGTACGTGTGGGTCGGCAACTCCGCGTCCCAGTGCCCAGGGCAGTGCGCGTGGCCGTTCCACAAGCCGGCGTACGGGCCCCAGGCGCCAGCGCTGGCGCCCCCGAGCGGCGACGTGGGCATGGACGGAGATCGGAAGAGC	NA
TRINITY_DN27710_c0_g2_i1	C1	W1	0.05	2.36009	5.56077	5e-05	0.00483981	.	348	ACAGTCCGACGATCGAGAATTCAATTTGAATATATATTAGCTTTTAGGAAATTGGCTAATAATGTTCCTAGTTAGCCCAGATGGACATATACTCTGCTTCAACTTTCTTTGAGAAGTTGTCTATGATTGCTTTTGCTACCAAAGAATAGGGTAGTACTAGCTTGGTGGAGGGTAGGCTGTTTAAGAAGTGCTTCTACTTTCTATTTCTAGGATTGAATCTGGTGCCTTCTTCCGAATTCATTCTTAACGTTGATTTATTTCTATGGCAGATGTGGATCTCCAAGGCAGATCGGAAGAGCACACGTCTGAACTCCAGTCACGATCAGATCTCGTATGCCGTCTTCTGCT	NA
TRINITY_DN29216_c0_g1_i1	C1	W1	0.05	1.85226	5.21121	5e-05	0.00483981	P55038.2 RecName: Full=Ferredoxin-dependent glutamate synthase 2; AltName: Full=FD-GOGAT [Synechocystis sp. PCC 6803 substr. Kazusa];Q7UZY3_PROMP (Q7UZY3) Ferredoxin-dependent glutamate synthase, Fd-GOGAT (EC 1.4.7.1);	376	AACGATGTCGACTTAGATTTATCCATCAACAAAACGATGTCGACTTAGATTAAACGATGTCGACTTAGATTTATCCATCAACAAAACGATGTCGACTTAGATTAAACGATGTCGACTTAGATTTATCTAAATTTATATGTATCTACTTCATCTATCTCGGGTTTTTTTCTCTGAAGTTTGCTGGATCAGGAGGTATTCGATAGTGCGCATTCATGCTTTTATTCCGGCCTTTGATTCTGGAGGGAGTGGCGCGAGGCTTTGTTCTTTCTTGCTATATGGAGACATTCTGTTCCATGGCGAAGTTAGAAGCGGAGAATACGATGATGGATGGATGGAAGTGCTAGCAATGGAGGTTCAAATCTTTGTGATGTTGAGG	NA
TRINITY_DN3021_c0_g1_i1	C1	W1	0.05	3.70967	6.21322	5e-05	0.00483981	Q5S541_9HIV1 (Q5S541) Envelope glycoprotein;Q6D2K7_ERWCT (Q6D2K7) Putative exported protein;	323	TTTTAATGATACGGCGACCACCGAGATCTACACGTTCAGAGTTCTACAGTCCGACGATCTGGAGACCATATCGGAGCGCAGCAAGAGGCGGATGTTCCCGTCGCCGGCCAGACTGCTGCTGCTGGCTTCGCAATAGCCGTCCGCCGGCGCTTCTTCGAACACCAACTGATTCATTGACGTGCGTACATGTTCATTCAGATTAACTAGTATAGGTAGAGAGCTAAGAGGTCAATAAATAGTTAGCGATCAGGGATGCATTCGAAGCGCAAATGTACAGAGATTTTCTGAAACTGAGATTATGATGATACAGAAATCAGATCGGA	GO:0016020;GO:0019012;GO:0016021;GO:0019062;GO:0039663;GO:0044175;GO:0020002;GO:0016032;GO:0019031;GO:0055036;GO:0005198;GO:0033644;GO:0044174;GO:0046718;
TRINITY_DN30752_c0_g1_i1	C1	W1	0.05	2.25951	5.49794	5e-05	0.00483981	P24871.2 RecName: Full=G2/mitotic-specific cyclin-4 [Saccharomyces cerevisiae S288c];P82983.2 RecName: Full=Putative odorant receptor 65b [Drosophila melanogaster];	329	GGGAGGAGGAAGGCGAAAGCTCGGAGGCGCGCTGATCCTATCGGCTCGAGGGCCTCCCAGTTCAGAACTTGTGACGACCCATTATAACAGAAGCGTGCCACAAGATGAGATGATTGGCTAGCTGCCAATTCAGCACGGCCAGGCTAACCAAGTTGACCCGATCAGCACGAGCTTCGCTGGCGTCCAGAGAGGAAAGCGACAGCCGCGAAAATGGCGACGCTCTGCTGGCGGCGCACGAAGTTTGACTTTGGCTGCCAACAGACAGGGCAAACAGCGCCGCAGAGCTGCATTTCGAAATCTCTGGGGCGCCATCGACACGAGAACCGGAT	NA
TRINITY_DN30828_c1_g5_i1	C1	W1	13.1427	49.8969	1.92469	5e-05	0.00483981	Q94AA1.1 RecName: Full=UNC93-like protein 3 [Arabidopsis thaliana];A2VE54.1 RecName: Full=Protein unc-93 homolog A; Short=Unc-93A [Bos taurus];Q710D3.1 RecName: Full=Protein unc-93 homolog A; Short=Unc-93A [Mus musculus];Q86WB7.1 RecName: Full=Protein unc-93 homolog A; Short=HmUnc-93A; Short=Unc-93A [Homo sapiens];Q6DDL7.1 RecName: Full=Protein unc-93 homolog A; Short=Unc-93A [Xenopus laevis];Q6B…	1475	GGGAGGTAGGCGGAGAAGACGAAGAGGAAGGCGGCGGAGAGGACGTGCACGTCGGCGGCGTGGCTCCGCTGCGGGGGCGAGGCGGCGAGGAGCGGCTCCGCGGGATCGTCGGACTGTAGAACTCTGAACGTGTAGATCTCGGTGGTCGCCGTATCATTAAAAAAAAAAAAAAAAAAAAAAAAAATACGCGCTCTTCATCCTCGCCAACCTACACCCAACGTGGTACACCATGGTGCCTGCTTCCATCTACCTGGGTTTCGCTTCCTCCATCATGTGGGTTGGCCAGGGCACATATCTTACCTCTGCTGCCTTCAGCCACGCAACAGAGAACAAGCTCAACGATGGCCAAGTTTTGGGACGATTTAACGGTGAATTCTGGGGAATGTTCGCAAGCACTCA…	NA
TRINITY_DN30902_c0_g2_i1	C1	W1	37.4097	123.479	1.72278	5e-05	0.00483981	Q5W6M4_ORYSA (Q5W6M4) Hypothetical protein P0015F11.13;Q6ELF9_CUCSA (Q6ELF9) Poly(A)-binding protein C-terminal interacting protein 6;Q7EZY8_ORYSA (Q7EZY8) Hypothetical protein P0496C02.128 (Hypothetical protein P0453E03.101);Q5MEE1_PSEMZ (Q5MEE1) Early response to dehydration 15-like protein (Fragment);Q5MEE7_PSEMZ (Q5MEE7) Early response to dehydration 15-like protein (Fragment);Q5MED0_PSEMZ (Q…	885	ATAATATCATTGTCGCCGCACCTATCCATATCCATTCAGATTCCACAGACACCGCAGCAGCACGAGTGAGCTCGGAACTGATACTGTGAGAGGAAGAAGAGAAGCGACGCTGGAATGGAGGTGGTGAGAGGGAGCAACGGCGGGAAGCTGAACCCGTGGGCGGAGCCCTTCGTGCCGGGGAGCTGGTGCCGCCCCGTGGAGGTGGTGGCGGAGGTGGAGGACTTCTCCCCGGACTGGTGGCGCCTCGTCGCCGCCTCCCCGTCCTTCCGCGACCGCTGGCTGCGCGACTACGGCGATCTCGGTCTCCTCGACGCCGACGAGAGCCCCGACGACGGCGACCTCTTCTTCTCCCCTGCGCGAAACAACCTTGAAGGCGCAGAGAGGAAGGAAGAAGCGGCC…	NA
TRINITY_DN31358_c0_g1_i2	C1	W1	0.05	2.52946	5.66076	5e-05	0.00483981	Q6CLF7_KLULA (Q6CLF7) Similar to sp|P53944 Saccharomyces cerevisiae YNL063w singleton;	313	CCGGGAGGTAAGGTGATCGGCGGTGCGACAGCTGGCTCGCTCGAGGGGCGAATTCGGATCTGGGGGCCGCGCTTGATTCTATCGGGATCATTGGGGTTCTCTGTGGATCCTTCTGCTCCGGTGGGAGATATCTCGCGTTGATTTCTGCATGAACCGATCGTCAATTCTACCAATTAGTGTCTCGTTAGGACGATTCTTCGTTTTTGCTGTATGTAAAGGGTCAACCGGGGAAGGACAAACGGTTACTCACTTGTGGTCTTCAGTCCACAGACGTTGCTACGACTCTACTTTAGGCAATAAATATCAGCACCAG	GO:0008757;GO:0008168;GO:0006479;GO:0008276;GO:0006451;
TRINITY_DN31687_c0_g2_i1	C1	W1	0.05	4.81229	6.58865	5e-05	0.00483981	.	327	TTTTAATGATACGGCGACCACCGAGATCTACACGTTCAGAGTTCTACAGTCCGACGATCACCAAGAGATGTTAACAACTTGTTAGCATGTTAGAAGTAGCTTGCTTACAATTGTTCTTGTACTATAGTAGTTTGATCGGTGTTGTAGGACAAGAAAAAATCCCCTGATATGTCGGCCAACTTAGTGTTGCCGGCGGTGCTGCTCTGGTATGCCAGTGTCTGATAGGTAGTGCTCAATTTGGAAGAACATCATGACATTAGCCAGCTGCTCCATCCACATTCGTCCTAAACAAGGTATGTGAGTTCATTAAGAATTGGGTCCCAATTG	NA
TRINITY_DN31888_c0_g2_i1	C1	W1	0.05	4.64227	6.53676	5e-05	0.00483981	A9L9E2.1 RecName: Full=Putative membrane protein ycf1 (chloroplast) [Lemna minor];Q99KG2_MOUSE (Q99KG2) Hypothetical protein (Fragment);A1XGT3.2 RecName: Full=Putative membrane protein ycf1; Short=RF1 (chloroplast) [Ranunculus macranthus];	236	TCAGAGTTCTACAGTCCGACGATCTGTTCCGTTCAGAGTTCGAGGTGGAAGGAGGTGGGTCTTTTCCGTGGGGAGGTGTTTGGCACTTTCAGTCTCCGGGCCCACACTGTTGTTAGACGTAGATTAGGCTTAGGACCAAGGAGCAGCCACCTCTTGTTGGCAGCAAGCTAAGCCGCTTCGCGGCGTTGTGAACTTGCTGCTTGACAGTTCTTCTATGAAATGAGATAAAATTTAGA	NA
TRINITY_DN32805_c0_g1_i1	C1	W1	35.1925	130.189	1.88727	5e-05	0.00483981	Q9FEU2_PINSY (Q9FEU2) Receptor protein kinase;Q9FEU2_PINSY (Q9FEU2) Receptor protein kinase;Q9FEU2_PINSY (Q9FEU2) Receptor protein kinase;Q9FEU2_PINSY (Q9FEU2) Receptor protein kinase;Q9FEU2_PINSY (Q9FEU2) Receptor protein kinase;Q9FEU2_PINSY (Q9FEU2) Receptor protein kinase;Q9FEU2_PINSY (Q9FEU2) Receptor protein kinase;Q9FEU2_PINSY (Q9FEU2) Receptor protein kinase;Q9FEU2_PINSY (Q9FEU2) Receptor …	254	CTGAATTGGGCAATTGTAGCATGCTTGATAAATTGGATCTTTCCGAGAACTCCCTTTCTGGTGAAATACCAGAATCCCTTGGCAACCTAAAGAAACTGTCAGTGCTCGCACTGTACAGTAACTCACTCGATGGGGAAATCCCTTCTGAATTGGGCAATTGTAGCATGCTTGATCGATTGGATCTTTCCGAGAACTCTCTTTCTGGCGAAATACCAGAATCCCTTGGCAACCTAAAGAAACTGTCAGTGCTCGCA	GO:0016310;GO:0005524;GO:0004672;GO:0016301;GO:0006468;
TRINITY_DN32828_c0_g1_i1	C1	W1	0.05	2.45119	5.61541	5e-05	0.00483981	Q918S6_9GEMI (Q918S6) Trans-activating protein;Q6QCP3_HHV3 (Q6QCP3) Tegument protein;P09264.1 RecName: Full=Tegument protein UL46 homolog; AltName: Full=Tegument protein VP11/12 homolog [Human herpesvirus 3 strain Dumas] Q4JQW3.1 RecName: Full=Tegument protein UL46 homolog; AltName: Full=Tegument protein VP11/12 homolog [Human herpesvirus 3 strain Oka vaccine];	343	AGACGTGTGCTCTTCCGATCTCATGGAGCTTGGGCGGCCTCCCATCGCGGAAACGCCTGTAGGAAATCGAGCGCCTGGAGGAGCTACAAGGCACCCGTCGCGGAAACGCATCAGAGCACCGCCGCCTCCATCCGAGAATCAACGGGAAATCCCCAAGGAAAAGAACGAGCTTTTTCTGACCTCTTGCCGCTGCTGCCCGAGATCCATCGGGGACCAGGAGACTTCCATATAAATCATAATAAATACAAAACAAATCCGTGATCGTCGGACTGTAGCACTCCGAACGTGTACATGTCGGTAGCCGCCGCAATCAGAAGAACGAACCAATCACTCGCGTGGGGAG	GO:0042025;GO:0003677;GO:0030430;GO:0019028;GO:0016032;GO:0046872;GO:0005198;
TRINITY_DN33228_c0_g1_i1	C1	W1	0.05	2.06425	5.36755	5e-05	0.00483981	Q9CCR6_MYCLE (Q9CCR6) Hypothetical protein ML0527;	372	AGCAGTCGGACAACCAGACCAAGGCGGAGATCGTGGACATCCATATCCACAAGTACCGCCTCAGATAGATAAATCTGGTCCCTTCCCTGATCCTTCCCTGCCTCGACCACCGTGCCGGCGACGACCTATATATTCCCCCGGCGGCGAGCTCCCTCGGCACAAACAAACAATCCTCATTCCTCAATTCTCTTTTCTACGAGAGATCAGCGAGCTACTACACTCATGAAGCGTTCGAGCAGCTTGTGCTTGCTGCTGCTCGTGGCACTCTCCAGCTTGGCCTGCTGCAACTTGGTCCGAGCACAGACACAAATCCTCTTCCAGATCGGAAGAGCACACGTCTGAACTCCAGTCACGATCAGATCTCGTATGCCG	NA
TRINITY_DN33820_c0_g1_i1	C1	W1	0.05	1.49499	4.90206	5e-05	0.00483981	Q9FC17_STRCO (Q9FC17) Hypothetical protein SCO7067;Q6FDJ7_ACIAD (Q6FDJ7) Putative transcriptional regulator (GntR-family);Q54UW6_DICDI (Q54UW6) Hypothetical protein;	629	TTTGTCTTTTGTGTTTTTTTTTTTTAATGATACGGCGACCACCGAGATCTACACGTTCAGAGTTCTACAGTCCGACGATCAAGTCTCTTCCACCGCCGGCGATGCACATGCATGTCGCCGGCCGGCCGGCGTCTGTAAATTTCATTTTGTTTGTCAACTTGTGGACACCAAACCACGCACACCTCTCAGTGTATATGCGCCCCTCGATCAGCTAGCTAGCGCGTACATGCGCTGGTCGGTCGGTCGCGGTCGCCCTATATGCCACCGGGAAATATATCCATCCATCGACCTCGTCTCGATCATGTGAAGCCAAACGTCATATCTGGATGAACTGGACCATATCCCCTGCCGGCCAATAACTACGCTCGATTGAGACCACCATACTGAAAATATCTAGTA…	NA
TRINITY_DN34674_c0_g2_i1	C1	W1	0.05	12.8152	8.00171	5e-05	0.00483981	Q53PZ7_ORYSA (Q53PZ7) Cytochrome P450;Q65WU0_ORYSA (Q65WU0) Putative cytochrome P450;Q9ZUX1_ARATH (Q9ZUX1) Putative cytochrome P450 (At2g27690/F15K20.21);Q9ZUX1.1 RecName: Full=Cytochrome P450 94C1 [Arabidopsis thaliana];P85191.1 RecName: Full=Cytochrome P450 {ECO:0000250|UniProtKB:O81117}, partial [Helianthus annuus];Q94DD8_ORYSA (Q94DD8) Putative cytochrome P450-dependent fatty acid hydroxylase;	216	GAAGACGGCATACGAGATATTGGCGTGACTGGAGTTCAGACGTGTGCTCTTCCGATCTGCTCTTACTTCCCCTATGTACAGTACAGGAACAGAGTCTACCTACTACTCCTAGACGCGCCTGACCATGCCGTCTCTAGACTAGACGCGCCTGACCCTCACCGGGAGTCCGCCGCTAATGGACGCCGTCAGCCCCGGCGCGAACCTGGGCGCGGGATC	GO:0016020;GO:0005506;GO:0055114;GO:0016705;GO:0016021;GO:0020037;
TRINITY_DN34997_c0_g1_i1	C1	W1	0.05	1.49144	4.89863	5e-05	0.00483981	.	984	GCTACTGAAATGAAGATGCCTAACTAAAGTGAAGTGGACAGGATCAAAAGATTCGTGTCCAGTGAACTCATGTAAAACGAATATTACATCCAAAAGTACATGCTACATTTAGAAAATGTAAACATTCACATGGTCAATTACTGTGTGCTCCTTTTCCATATCATCCTATATGCCTAAAGGCACAATCTCACTGAATTGTTCACACCACACCAGCCACTGTAGCCAGGCGATCGATGCCGAAGACCAGAAATACATGTACTAGGGTGCTAATAAGTCAAACTCTCCTATTAGATCCAGGAATCCAACAGCTCAGTGCCATCTCAATCGCAATTCACGAAACACCGCAGGAAAAAGTTATAGACAAGACCGTTCACGCACGGGTCAAATTCCTAACCACGA…	NA
TRINITY_DN35258_c0_g1_i2	C1	W1	0.05	3.40598	6.09	5e-05	0.00483981	.	285	TTTTAATGATACGGCGACCACCGAGATCTACACGTTCAGAGTTCTACAGTCCGACGATCTCGGAACCTTCCCCTCCGCCGAGGCCGCCGCACTCGCCTACAACCACGCCGCGCGCGCCATCCGCGGCGCCGGCGCCAGGCTCAACTTCACCTCCGCGGCCGCCACCGCTCCTAGCACCCGCAAGCGCGCCCGCGCCGAAGCGGCTCCCGCTGCCAAGGCAGCGACAACACCGGTCGTGATCCTCGTCGACGACGAGGAGGAAGAGGAGATCGGAAGAGCACACGT	NA
TRINITY_DN37027_c0_g1_i3	C1	W1	0.05	8.44292	7.39967	5e-05	0.00483981	Q9SE34_HORVU (Q9SE34) Rar1;Q753Z1_ASHGO (Q753Z1) AFR181Wp;Q6CE87_YARLI (Q6CE87) Similar to sp|P78586 Candida albicans ARG5;	212	CGCGCAGCCCCAGCACCTCGTAGAGCGCGACGGCCACCGCGCAGCGGACCGTCCTACGGGAGGAGCAGGGGGAGGCCCGAGCAAACCAAGAAGCCGCCGGTGCTATTTGAGGTGCGGAGATCATGGCGGAAAGGAGAGGAATCACGAGCCCGCGGCTGTGGGTGGATTGAATGCAGAATCGGTGAGGAAATTGAAGAGGAAAAGTATGCAGA	NA
TRINITY_DN3775_c0_g1_i1	C1	W1	0.05	12.7355	7.99271	5e-05	0.00483981	Q899T8_CLOTE (Q899T8) Transcriptional regulator, tetR family;	229	AGATTGGTCAGTGACTGGAGTTCAGACGTGTGCTCTTCCGATCTCGTTCAAAACAGATGCATTAGCTAGCTAGTACTGAGTTGGGTCGATTTGTGCTAGTACGAACATGTCACTGAATTCAGAACAACAGGAGGCAACGCAAAAACTTGCGAGGAGCATGGTCTCGTGGGTCGTCCGTGGCATAGAGACGAGTTTCCGCGCCAACAACAACATACCTCCAGATTGATAG	GO:0003677;GO:0006355;GO:0006351;
TRINITY_DN38031_c0_g1_i1	C1	W1	0.05	1.91581	5.25988	5e-05	0.00483981	Q75IP9_ORYSA (Q75IP9) Putative carboxylate oxidase;Q75IP9_ORYSA (Q75IP9) Putative carboxylate oxidase;Q75IP9_ORYSA (Q75IP9) Putative carboxylate oxidase;A2A1A0.1 RecName: Full=S-norcoclaurine synthase 1; Short=CjNCS1 [Coptis japonica];A2A1A0.1 RecName: Full=S-norcoclaurine synthase 1; Short=CjNCS1 [Coptis japonica];A2A1A0.1 RecName: Full=S-norcoclaurine synthase 1; Short=CjNCS1 [Coptis japonica];…	384	AACACAACATTCGATCGATCGATCAGTTCTGATGGAAGACACCAAGCCTCGGAACCTGGGCGGCTCGCTGCCCGTTCCCAACGTGCAGGACCTCGCCGCCCGTCCTGAAGATCTCCCGCGCGCCCACCCTCCTCGACCGTTACCTGCGGCCTCATCCCAGGACGGTGGACCTGCTCCCCGACGCCCCTGCTGACGAACAGGAGCATGTTCCCGTCGTCGACCTCGGCCGGCTCTTGGGTCAGGAACACGGGGCCGAGGAAGCCGCGCGCCAGGCTGCGCTTTGCATGCGAGAACTGGGGCTTCTTCCAGGTCGTGAACCACGGGATTCCTGAGGAGACCATGGAGGAGATGAAGAGGAACGTTATGGGATTCTTCGCGCTTCCG	GO:0055114;GO:0016491;GO:0046872;
TRINITY_DN38425_c0_g1_i1	C1	W1	0.05	2.01025	5.3293	5e-05	0.00483981	Q5N7D6_ORYSA (Q5N7D6) Putative zinc finger protein;Q6F2N5_ORYSA (Q6F2N5) Putative zinc finger protein;	453	CCTCCACCTTCTCCTCCTCGTCTTCCATGTTGGCATCATCGCAAAATCCACCAATCGGCAAACCGATGTTCAGATCCACGCCGGGACCCAGCACGCTCATGGTCTCTTCCTTGACCGTATGGTGCTCATGATCGCCACCAGCGGCCCTCTTCCCCTCCTCCAGCATGCGGAGCAGCGGCAAACATGTCATGCTGCTTCCATATTCCTCAGGGGATTCTTGATGCCTCGAGGAGGACGAGGAGAAGGTTGAGCACGTCGGTGACGAGGAAGAGGACGAGGCCGGCGGCTTGAGCCACTGGACGAAAGGCGAGGCGACGGCGAGCTCGCCTTCCATGGCGCTGCAGGTCCGCAGCCCCATCTCGATATTCTAGCTGTATAGATCGTCGGACTGTAGAACTC…	GO:0003676;
TRINITY_DN38455_c0_g1_i1	C1	W1	17.5879	204.512	3.53953	5e-05	0.00483981	P0AD22.1 RecName: Full=Uncharacterized protein YejG [Escherichia coli CFT073] P0AD21.1 RecName: Full=Uncharacterized protein YejG [Escherichia coli K-12] P0AD23.1 RecName: Full=Uncharacterized protein YejG [Shigella flexneri];Q8XE77_ECO57 (Q8XE77) Hypothetical protein yejG (Hypothetical protein ECs3073);	486	TACGAGATCGTGATGTGACTGGAGTTCAGACGTGTGCTCTTCCGATCTTGCTAAAACAACTTTGTAAGCATGTAACATGTGAAAATATACACGAGAATTTTTTATTTGTATTTTTCTAACATTTTCAAATATACTTAATATGCATTTCAAATAAGAGTCACCCGTGAAGCATCAACCGGTGGTATGAAGTATGATGGAGATCCTTGAAGATTACAAATATTGCATATTTCAGTCCATGTTATCAACCGATACTCGTGTAATGTTCCTCAAGATTAAATTTGACCGTCAATAAGAAATGACTCACGTGTATGATTAAGTGTACTCCCTCCAATCCATGGTAACGCACAAGAGGTCTTGAAAAACGCCTCTCGCAGCGTCACGGTTCACACAGATCGCGCG…	NA
TRINITY_DN38554_c0_g2_i1	C1	W1	0.05	9.09363	7.50678	5e-05	0.00483981	P42658.2 RecName: Full=Dipeptidyl aminopeptidase-like protein 6; AltName: Full=DPPX; AltName: Full=Dipeptidyl aminopeptidase-related protein; AltName: Full=Dipeptidyl peptidase 6; AltName: Full=Dipeptidyl peptidase IV-like protein; AltName: Full=Dipeptidyl peptidase VI; Short=DPP VI [Homo sapiens];Q5ISN3_MACFA (Q5ISN3) Dipeptidyl peptidase IV-like protein (Fragment);Q75MF0_HUMAN (Q75MF0) Hypothet…	207	GAGTTCAGACGTGTGCTCTTCCGATCTGGAGCTAGTGGAAGCGGCAGCTTGCTGATATAGCTGAAGATCTTGAGTGGAAGAGGTGTACGCTCCAATCGCCTTCCTCCTCTTATCTCACCTCCACCACCTATCGATGCGGTTCATGATCTGAGATCGTCGGACTGTAGAACTCTGAACGTGTAGATCTCGGTGGTCGCCGTATCATTA	NA
TRINITY_DN39486_c0_g2_i1	C1	W1	0.05	1.76593	5.14236	5e-05	0.00483981	Q8A440_BACTN (Q8A440) Hypothetical protein;Q68SA9_MOUSE (Q68SA9) ADAMTS7B;Q68SA9.3 RecName: Full=A disintegrin and metalloproteinase with thrombospondin motifs 7; Short=ADAM-TS 7; Short=ADAM-TS7; Short=ADAMTS-7; AltName: Full=COMPase; Flags: Precursor [Mus musculus];	357	AGCAGAAGACGGCATACGAGATGGCCACGTGACTGGAGTTCAGACGTGTGCTCTTCCGATCTAATGGAAGGCCCCACCAAGCTAATTAAGTTGGTCATGATAATAAAATCTAATACTACTAATGTTGTAGTCAGAAAACCTTCCAAAGAACAAATGAAGTTAACCGCTAGAAACAAAACAAAACAATACATGTACGAAAGCAAGGACAAGAAAAGAGAAATGTGGGAGCTAAATGTACGCCGGAAGGGAAGAGAGTAGAGGAGGTAGGCGAGGATTGGATTGGATGGATGACCTGGATCGTCGGACTGTAGAACTCTGAACGTGTAGATCTCGGTGGTCGCCGTATCATTAAAAAAA	NA
TRINITY_DN39809_c0_g1_i1	C1	W1	0.05	5.01658	6.64863	5e-05	0.00483981	Q6XHV6_DROYA (Q6XHV6) Similar to Drosophila melanogaster qm (Fragment);Q86E46_SCHJA (Q86E46) Clone ZZZ240 mRNA sequence;Q6XIN5_DROYA (Q6XIN5) Similar to Drosophila melanogaster qm (Fragment);O61231.1 RecName: Full=60S ribosomal protein L10; AltName: Full=QM protein homolog; AltName: Full=dQM [Drosophila melanogaster];Q7PSW8_ANOGA (Q7PSW8) ENSANGP00000023750 (Fragment);Q7PQZ6_ANOGA (Q7PQZ6) ENSANG…	257	GAGTCTGTAAACTCGAATCTAAAGTCAAAATGGGTCGCCGCCCCGCCCGCTGTTACCGCTACTGCAAGAACAAGCCGTACATCAAGTCGCGCTACTGCCGTGGTGTTCCGGACCCGAAGATCCAGATCTACGATGTCGGTCGCAAGAACGCCGGCATCGAGGACTTCCCGCTGTGTATCCACCTGTGCTCTGGTGAGTACGAGCAGCTGTCGTCTGAGGCGCTGGAGGCTGCCCGTATTGTGGTGAACAAATACATC	GO:0005840;GO:0003735;GO:0005622;GO:0006412;
TRINITY_DN40354_c0_g1_i1	C1	W1	0.05	11.0846	7.79241	5e-05	0.00483981	Q84T49_ORYSA (Q84T49) Putative leucine zipper protein;O76214_SCHJA (O76214) Calcium-binding protein Sj66 precursor;O76214_SCHJA (O76214) Calcium-binding protein Sj66 precursor;Q9LQP9_ARATH (Q9LQP9) F24B9.17 protein;Q8V6N4_9VIRU (Q8V6N4) Ribonucleotide reductase (EC 1.17.4.1);Q7TDH5_9VIRU (Q7TDH5) Ribonucleotide reductase;Q9FN91_ARATH (Q9FN91) Gb|AAD24370.1 (Hypothetical protein At5g59730) (AT5g59…	298	ACCACCGAGATCTACACGTTCAGAGTTCTACAGTCCGACGATCTACGTCATGAACTACCTCGTCTTCCTCGCCGACTACGACAAGGCGCTGGCTCACATATACGCGGCAGAGCAGTTCAACGACACGTCGTCGTCCGTGGGCTCTGGAAGCGGTGGCACCGTCGGCTCGTCGTCGACCCTGGGCTCTGGAAGCGGTGGCACCGCCGGCTCGTCGTCGACCCTGGGTTCTGGAGGCGGTGGCACCGCCGGCTCGTCGTCGACCCTGGGTTCTGGAGGCGGTGGCACCGCCGGCTCGTCG	GO:0000145;GO:0015031;GO:0006887;
TRINITY_DN40525_c0_g2_i1	C1	W1	11.564	78.464	2.76239	5e-05	0.00483981	Q84QH2_AEGTA (Q84QH2) Putative RGA protein 567A-4.7 (Fragment);Q8INH9_DROME (Q8INH9) CG7518-PB, isoform B;Q9VG05_DROME (Q9VG05) CG7518-PA, isoform A;Q98RI9_MYCPU (Q98RI9) Hypothetical protein MYPU_0200;Q5HBJ8_EHRRW (Q5HBJ8) RNA polymerase sigma-70 factor (RNA polymerase sigma factor rpoD);Q5FHI1_EHRRG (Q5FHI1) RNA polymerase sigma factor rpoD;Q9AQ29_BRASW (Q9AQ29) Hypothetical 12.6 kDa protein;	482	TTTTGTTTTAAAAAGTAAATGATAAAAGGCTATATGTTATGGGCAAACACTTGGTTACATATGGACAAGTTTTGTACAGTGATACAACATCACTCTTTGTACAGTACCTTATTATAGGTTTACAATATCTTTGAAAAGCCTTTAACCAGCTTTTTTGAAAACCAAACCAAATCATAAACGTACGAAGCAATTGAGGACCATGCCTAATACTCCGTATCATGGTTACACAAGGCTTACCAACATTTGGCGCCAATGCAACGCAACCTTGATAAAACGTTAGCTAGCTATATATAGGTACATCAGTACATGCCAGATTGCATGTCTAAACCTTTCCGAACGATCACATGTATGCATGCACTAGAGTAAGGCACCAAAGCCATGCCCCATGCGTGCAGCATT…	NA
TRINITY_DN40851_c0_g1_i1	C1	W1	0.05	1.75355	5.13221	5e-05	0.00483981	Q03LF7.1 RecName: Full=CRISPR-associated endonuclease Cas9 1 {ECO:0000255|HAMAP-Rule:MF_01480} {ECO:0000255|HAMAP-Rule:MF_01480}; AltName: Full=Cas9** [Streptococcus thermophilus LMD-9];Q5M542_STRT2 (Q5M542) Hypothetical protein;Q5M0K6_STRT1 (Q5M0K6) Hypothetical protein;B0TK10.1 RecName: Full=Protein-L-isoaspartate O-methyltransferase {ECO:0000255|HAMAP-Rule:MF_00090} {ECO:0000255|HAMAP-Rule:MF_…	452	AGTTGGTTCGGATATGAACTTTAACCGACCCTTTCACCCGTGATTTGATTTCGTCCCGGAAAAAAAAGGGTCGAGCCATCTTCGCCGGAGCTGCGAACAAATCCTCTTCGTCGGCGACAGAGATAGCGCGGGTCGCGGCCTCCGCCCGTATATTTTCCCCTGCCCTACACTGGACTAGCATCCCCCGGGCGTGATCCCGATCCTCTTCTTCCGAACCTTCGACGCGATCCCTCCTGTTGGGAAGGGAATTAGGTATGGCAAACAAGGGCCAAGGAGATGCGCGGCAGAATAAGATCGTTATCACAGAGATGGAAGAGTTCGTGCTGGGCATGAAACCGAATGGAGTAATCTTTGTGTAGGGACACGCAAGCTGGAGTGTCAAGATGTGTTTACGGCTCC…	NA
TRINITY_DN41088_c0_g2_i1	C1	W1	0.05	10.6147	7.72992	5e-05	0.00483981	Q6KHN5_MYCMO (Q6KHN5) Putative glycosyltransferase (EC 2.4.1.-);	318	CCAGGCAGAGCAGGGACAGAGGGGCGTAGAAGCAGTCCACGCTCTTACTTTTTGTGTCCAAATTGTTGAAACTGTACATACTGACAAGCAGCAAGTGTAATTGTGTAAACGTGTACTATGTTCGTTGATTCTTTTCTTGGTGATGGTAATTCTTCGTCACAAGAGCAAAAGGTCTTACTAGTTTTTTAGGGGCAAAGAACTCTTGTTTTGTATCTTGCCATGGTGAATTGGTGATAGTATTCTCGATTCCCATGGATTTGTTATCTGCGATGTGTCTTTTTAACGGAACATCAGCAGATCGGAAGAGCACACGTCTGA	GO:0016020;GO:0016021;GO:0016757;GO:0016740;
TRINITY_DN41249_c0_g2_i3	C1	W1	0.05	4.56309	6.51194	5e-05	0.00483981	Q8RUJ6_ORYSA (Q8RUJ6) WRKY transcription factor 64-like protein;Q8RUA9_ORYSA (Q8RUA9) Hypothetical protein P0703B11.12 (WRKY transcription factor 20) (Hypothetical protein P0485B12.3);Q8SA13_ORYSA (Q8SA13) Hypothetical protein P0703B11.5 (WRKY transcription factor 22);Q6IER3_ORYSA (Q6IER3) WRKY transcription factor 18;Q9C557.1 RecName: Full=Probable WRKY transcription factor 64; AltName: Full=WRK…	256	CGACGATCCGCGGGCGCGCGCCGGTCTAGGGATGACGGCGCGCCAAGAAGAAGCATCCTGACACCCTCGCCGCACTCCGACGACGGGTACCACTGGAGGAAGTACGGCCAGAAGAGGATCATGAGGACAAGCTTCCCAAGGTGCTACTTCCGATGCTGCTACCACCGCGAGCGCACGCCAATGGTGGCGGCTACTACCACTACTCCTACTCTGTTGTGCGTGGATGCGACCGTATTGTTCCTGTGGACATCTACGT	GO:0003677;GO:0006355;GO:0043565;GO:0003700;GO:0005634;GO:0006351;
TRINITY_DN41276_c0_g2_i2	C1	W1	0.05	5.82543	6.86429	5e-05	0.00483981	Q7Y003_ORYSA (Q7Y003) Hypothetical protein OSJNBb0070O09.5;Q851R0_ORYSA (Q851R0) Putative nodule-specific protein;Q9ZUV4_ARATH (Q9ZUV4) Nodulin-like protein (At2g28120/F24D13.9);Q535K6_SOYBN (Q535K6) Nitrate and chloride transporter;O80960_ARATH (O80960) Nodulin-like protein (At2g39210/T16B24.15);Q6Z4F2_ORYSA (Q6Z4F2) Putative nodule-specific protein;O81120_LOTJA (O81120) Nodule-specific protein …	252	GGCTATCAATTGTTCGGCCACTTAGCTTGGAGCACGGAAGTAGGCGTAACAAGAACCCAACCCGAGCCATGGTTTTCGCCGACGGCACGGGCGTCGGCGCCCGCCGCGAGATGGCGACGATGCGTTTTGCGTCGCACGTCGTCCGCGGGCGGTGGTTCATGTTCTTTGCGTCGATCCTGATCATGGCGGCGGCGGGGGGCACGTACATCTTCGGTATCTACTTGAGGGCCTCGACAAGATCTACCCAGCAGC	GO:0016020;GO:0016021;
TRINITY_DN41323_c0_g3_i1	C1	W1	0.05	4.29038	6.42303	5e-05	0.00483981	Q5Z9G3_ORYSA (Q5Z9G3) Putative benzoyl coenzyme A, benzyl alcohol benzoyl transferase;Q5I2Q5_CUCME (Q5I2Q5) Putative alcohol acyl-transferases;Q6E593_PETHY (Q6E593) Benzoyl coenzyme A: benzyl alcohol benzoyl transferase (Benzoyl-CoA:benzyl alcohol/phenylethanol benzoyltransferase);Q8GT21_CLABR (Q8GT21) Benzoyl coenzyme A: benzyl alcohol benzoyl transferase;Q8GT21.1 RecName: Full=Benzyl alcohol O-…	345	TCCGATCTGGCCGGCCCGCCGTACACGGGCTCGCCCCACCCGAAGTCCACGCTCTTGAAGCCGGCGTGGCTCACGTCGGAGACGATGTACGTCCGGGCGAGCGCGAACAGGGGCCGGCCACGGAGCACCATCAGGTCCGCCACCGACAGCAGGTAGTCGTACGTCACGGCGGACTTGGCCTTCTTCACCAGCTCCAGCGCGTACCCGAGCCCGCCCGCGCACAGCTCCCCGGCCGTGGTCGCCGCCACGGAGTAGGCGAACGCGTTCCCGTAGAAGCCCTCAGGAAGCGGCACGTCGATCGTCGGACTGTAGAACTCTGAACGTGTAGATCTCGGTGGTCGCCGT	GO:0016747;GO:0016740;
TRINITY_DN42039_c0_g2_i1	C1	W1	0.05	1.58778	4.98894	5e-05	0.00483981	.	393	TCTTTTGTGCAAACTTTGTCAAAAGTTTACCAAAAAAAATGGACTCTTCAATGTTGTTTGTGAAAGGAGTGAGTAAGTTAGCAGACTGTCAAACGATTTGTAGTGTCGAGAACATGATGCTTCTAGCAATCATTATGGATATAATCGTTGTTGTTTGTATCCTTGATACATATCATAGTATCTTACATTTTCACGATATATATACTATTTTTGCCAACCGACATGTATCATGATGGTTCAGTAGAATCTACTTTCATGCGGGAAAAAAGCCACGTAAGCACACAACAACATCAATGTGAGGAGAAGGGAAAAGCATGGTTTCTAGGTCCTTGTTGATCTAATTATCTACTCCCTCCGTTAATAAAGATCGTCGGACTGTAGAACTCTGAACGT	NA
TRINITY_DN42157_c0_g2_i1	C1	W1	0.05	4.66391	6.54347	5e-05	0.00483981	Q91502.1 RecName: Full=Creatine transporter [Torpedo marmorata];Q8DDV8_VIBVU (Q8DDV8) TPR domain protein;Q7MPW8_VIBVY (Q7MPW8) TPR-repeat-containing protein;	295	AAAAAAAAAGAGACAATTTTGGGAGGGGCGATGACCAAATTTGAACCGCCGCTTGGGTATAACAGGTGAGCTTGGCGTTATCTCCATGAATTGCATCTACTTGTACACTGTCGTTCTCCAATTTAGCCGTCTGAACAAGGGTGGCTCATTAGAAACGACCGATTCGGCAAGTTCTGAACTAGAGCTACTTTTAGTGATCGTGCGGGGCACAACGAGGAGGGCTGCCACCATATCCAATCAGACCGATTTCGTCTATCACGCTAAGCCTGACTATGCCAGTGCCATGCGATTACTG	NA
TRINITY_DN42290_c0_g2_i1	C1	W1	6.5424	41.3252	2.65913	5e-05	0.00483981	Q9AV76_ORYSA (Q9AV76) Hypothetical protein OSJNBa0006L06.25;Q943G0_ORYSA (Q943G0) Hypothetical protein P0046E05.28 (Hypothetical protein P0435B05.9);Q9AV75_ORYSA (Q9AV75) Hypothetical protein OSJNBa0006L06.26;Q7Q406_ANOGA (Q7Q406) ENSANGP00000010497 (Fragment);Q7Q406_ANOGA (Q7Q406) ENSANGP00000010497 (Fragment);	480	CCGACGATCTGAGGCAGCTCTTCTGGAGGGTGAAGCGCGCCATGCTGCGGCCGAAGTGTCGCGCCGTGACTTTTGGGTACGACCTGAAGAGCTACTCCCAGAACTTCGACGACGGCCTCGTCACTGCCCACCGCAGGATTTGATCTCGGCTCTTCGGACTGTGATTTGGATCGAGCAGATTTTGCCACTTCTGTTTATTTGTATGCGTGTTTCACGGCACTCTCCTAGTCCAAAGTCGCAAGGACTTCTCTTCCTGCTGGAGTGTGCTGCTAATCCGTTCGAGAAAACAATGGAATCGCTCATAGGACTGTACGTGATGTAAATTTTTTTTTATTGTTGTTAAAAACGATGGAGAAAAATCGATCAAATTGAAACGATAAGTGAGCTCAGTGTATGTTA…	NA
TRINITY_DN42408_c0_g1_i2	C1	W1	0.05	1.83883	5.20072	5e-05	0.00483981	P50160.1 RecName: Full=Sex determination protein tasselseed-2 [Zea mays];P93795_TRIDA (P93795) Short-chain alcohol dehydrogenase;Q84NR4_ORYSA (Q84NR4) Putative short-chain alcohol dehydrogenase;Q9SCU0_ARATH (Q9SCU0) Short-chain alcohol dehydrogenase-like protein;Q9SCU0.1 RecName: Full=Short-chain dehydrogenase reductase 2a; Short=AtSDR2a [Arabidopsis thaliana];Q6R4Y8_ZEALU (Q6R4Y8) Alcohol dehydr…	394	GAAGACGGCATACGAGATGGACGGGTGACTGGAGTTCAGACGTGTGCTCTTCCGATCTAGCAAGAATTCTCAACACACTTAATCAATCAATTAACCGAACGAACGAAAGAACTTGAGTACAGTTGCATCGACGACTAAACAATCTTTGTTGTTTTGTTCTAATCTAGACAGCGAGCAGAGTGAGAGGGGTCATGTGGCTTCTTCACAGCCCGATCATGTTCCTCGAGGTGGTGACCCCGCCGTCGACGACGAGGTTGTGTCCGGAGACGTATCTGGAGTCGTCGCTGGCGAGGAAGAGCACGGCCTCGGCGATGTCCCTGGGCCTGAGCGTGGACCCCTTGAGCGTGGCGAGGCCGCGGACCACCTCCTCCATCTTCTCCACCTCGCGGTCACT	NA
TRINITY_DN42893_c0_g1_i1	C1	W1	0.05	3.26476	6.02891	5e-05	0.00483981	.	318	CCGATCTCTTGCAGACATCTTGAATCTGTTTCAGATTTTTACATCTTGCAAGAAAATAATCTGTTTACTAGGCAGGATTACATATATATGGGGTACAGGCGTACAGCTAATTAAACTGAAAGCGAACTGTCCTAACTACAGAAAGACCTACAAGGAGCCTAATGTAATCACGTGGCTCTTCATAGCACATAGGAGTATTCAACAAGTTCATCTACTACCAACTTCAAAAAAAAAAAAAAACTTCAAAAAAAAAAAAAAAAAAAAAAAAAAAAAAAAAAAAAAAAAAAAAAAAAAAAAAAAAAAAAAAAAAAAAAAAAA	NA
TRINITY_DN43295_c0_g1_i6	C1	W1	0.05	18.9004	8.56227	5e-05	0.00483981	Q6ZAL2_ORYSA (Q6ZAL2) Putative trehalose-phosphatase;Q6ZAL2.1 RecName: Full=Probable trehalose-phosphate phosphatase 6; Short=OsTPP6; AltName: Full=Trehalose 6-phosphate phosphatase [Oryza sativa Japonica Group];Q6H5L4.2 RecName: Full=Probable trehalose-phosphate phosphatase 7; Short=OsTPP7; AltName: Full=Trehalose 6-phosphate phosphatase [Oryza sativa Japonica Group];Q6H5L4_ORYSA (Q6H5L4) Putati…	333	CAGCGTGGCCAAGCAGTTCCCGACGGCCATCGTCAGCGGCCGGTGCCGCGACAAGGTGTTCGAGTTCGTCAAGCTGGCGGAGCTGTACTACGCCGGCAGCCACGGCATGGACATCAAGGGCCCGGCCAAATCCTCCGCCGGCCACGCAAAGTCCAACAAGGCTAAAGGAGTTCTGTTTCAGCCAGCAAGCGAGTTCCTGCCCATGATCGAGCAGGTGAACCAACGGCTGATAGAAGAAACAAAGCACGTACCCGGCGCCAAGGTGGAGAACAACAAGTTCTGCGTATCCGTCCACTTCAGAAACGTCGACGAAAAGGGTTGGGCGGCGGTGGA	GO:0004805;GO:0016787;GO:0016311;GO:0005992;GO:0003824;
TRINITY_DN43583_c0_g2_i1	C1	W1	0.05	3.33942	6.06153	5e-05	0.00483981	Q7XMF5_ORYSA (Q7XMF5) OSJNBa0061G20.4 protein;Q8SAZ6_ORYSA (Q8SAZ6) Putative non-LTR retroelement reverse transcriptase;Q7G6D1_ORYSA (Q7G6D1) Putative non-LTR retroelement reverse transcriptase;Q9GU55_DROME (Q9GU55) Misexpression suppressor of ras 4;Q9V841_DROME (Q9V841) CG4903-PA;Q11VI2.1 RecName: Full=4-hydroxy-tetrahydrodipicolinate synthase {ECO:0000255|HAMAP-Rule:MF_00418}; Short=HTPA syntha…	324	CCACAGAGGTGGAGAAGGGGTCCGGAGTAATTCGAATTCCGGTGTACACATTGTTGCACTCTAGTGCATATACCACAGCAATTTTATTAATTAATGCAGCATATACAAAGAAAAATGTTCAGAGCTATGTACAACAACAACTACAGCATTTACAGAAGGTTGTGCATCCATATGTTTGCAGTGAAGGCAGCCTTCCAAGCAGAGAATCTGGGTGGAATCCGTTCAAATCTATAAATAAAAAAAAACCTGTTCATTTGCTTCCAAATGTTCCAACAAGAAAGAATGTCAATCTCAGTGAAACATGCTCCAGAAAAAGATCGTTTT	GO:0003964;GO:0006278;
TRINITY_DN44050_c0_g2_i5	C1	W1	0.05	5.68464	6.829	5e-05	0.00483981	Q81C97_BACCR (Q81C97) Hypothetical protein;	329	GAGAGGACCACGACCTGCTGCGCCACGGCGCCAAGCCTGTCCGGCGGGAGGAGCACAGGCTGCTGCGCCACGATGTTGAGCCCTCGCCCCGCCAGGCCATGCGTGCAGGTATGATCCAAGATCGCAAAGTCTTTATGTGTGTACTTCTTTCGTTCTTTGAGCATGCGTTTTCTGTTCCTTTTTGGATCTGAGTAAGAACGTAACTTATTTTCCTAGAAATTTTGATTTGATTTTTGCAGTGTAGGCGATCGTGCGAGAAGGATGCTTGGGAGAACTGTGACTTGATGATGCAGGATTTGGGCGTGCGTATCGTCTACTAGTATGTTAAT	NA
TRINITY_DN44149_c0_g1_i2	C1	W1	15.7326	54.1349	1.7828	5e-05	0.00483981	O50007_HORVU (O50007) Endo-1,3-beta-glucanase (EC 3.2.1.39) (Fragment);Q9S7W9_ORYSA (Q9S7W9) Beta-1,3-glucanase (EC 3.2.1.39) (Fragment);Q65X69_ORYSA (Q65X69) 'putative beta-1,3-glucanase';Q9ZNY7_ORYSA (Q9ZNY7) Beta-1,3-glucanase precursor (Fragment);Q8S2G6_ORYSA (Q8S2G6) Beta-1,3-glucanase;Q02439.1 RecName: Full=Putative glucan endo-1,3-beta-glucosidase GVI; AltName: Full=(1-3)-beta-glucan endoh…	357	TTTTTTTTTTTTTTTTTTTTTTTAAATAGAACTGAATGAGCACATTGGACTAGTAAATCATAAGTATCAATACAAATCAGATCCAACGCACTCGTGACACCTAAAGCAACGAACTACTGCTGTACAGAGCTGTAAATTGTAAACTTGTAAATCGGAGTAGCAAGGTAATAACTGGTAAATGAATTAATCTGTGTGTGGTAAAACTGAATCTATACTGTCCCTCTTCTCAGTCTCAGTAGGATCCGGCGAAGTCGACGGGGTACACCGCGGTCATGTCCGGCTGGAAGAGCCCAAAGTGCTGCTCCGTGCCCTCAGCCTTCTGGTTCTCGTTGAACATGGCGAACAGGTACGTCTCCA	GO:0004553;GO:0016787;GO:0005975;GO:0008152;GO:0016798;GO:0042973;
TRINITY_DN44597_c2_g1_i3	C1	W1	23.4495	63.0036	1.42588	5e-05	0.00483981	Q8H395_ORYSA (Q8H395) Hypothetical protein P0616D06.125;Q8H395_ORYSA (Q8H395) Hypothetical protein P0616D06.125;Q8H395_ORYSA (Q8H395) Hypothetical protein P0616D06.125;Q8H395_ORYSA (Q8H395) Hypothetical protein P0616D06.125;Q84R94_ORYSA (Q84R94) Hypothetical protein OSJNBb0041J20.5;Q84R94_ORYSA (Q84R94) Hypothetical protein OSJNBb0041J20.5;Q84R94_ORYSA (Q84R94) Hypothetical protein OSJNBb0041J20.…	1845	TTTTTTTTTTTTTTTTTTTTTTTTTTTTTTTTTTTTTTTTTTTTTTTTTTTTTTTTTTTTTTTTTTTTTTTTTTTTTTTTTTTTTTTTTTTTTTTTTTTTTTTTTTTTTTTTTTTTTTTTTTTTTTTTTTTTTTTTTTTTTTTAAAAACAGATCTAAGAACAAATCGTGTAAATATTAACCCGTAGGCATATGAAGATAATTTGAATCCATTACAATCACTTGCTTTTACAAATCAAGGATAAAACCAATGATAATGCCGACTGATCAGAGTTACATAGCATAGATACATGTTTTCTTTGTACTAACTTTTGCTTAGCATGGCCAAAATCAATGTCACCATGTGTTAACATGCCAAAACTTCTCTCAGGCTCTCGGCACTGGTCATCGTTTGCTACTTT…	GO:0003714;GO:0006355;GO:0005515;GO:0031347;GO:2000022;GO:0009611;GO:0005634;GO:0006351;GO:1903507;
TRINITY_DN44597_c2_g1_i6	C1	W1	64.0566	189.872	1.56761	5e-05	0.00483981	Q8H395_ORYSA (Q8H395) Hypothetical protein P0616D06.125;Q8H395_ORYSA (Q8H395) Hypothetical protein P0616D06.125;Q84R94_ORYSA (Q84R94) Hypothetical protein OSJNBb0041J20.5;Q69P94_ORYSA (Q69P94) Hypothetical protein OJ1344_B01.13 (Hypothetical protein P0556H01.29);Q9LMA8_ARATH (Q9LMA8) Hypothetical protein At1g19180; T29M8.5 (At1g19180/T29M8_5) (Hypothetical protein At1g19180);Q9LMA8.1 RecName: Ful…	1647	TTTTTTTTTTTTTTTTTTTTTTTTTTTTTTTTTTTTTTTTTTTTTTTTTTTTTTTTTTTTTTTTTTTTTTTTTTTTTTTTTTTTTTTTTTTTTTTTTTTTTTTTTTTTTTTTTTTTTTTTTTTTTTTTTTTTTTTTTTTTTTTAAAAACAGATCTAAGAACAAATCGTGTAAATATTAACCCGTAGGCATATGAAGATAATTTGAATCCATTACAATCACTTGCTTTTACAAATCAAGGATAAAACCAATGATAATGCCGACTGATCAGAGTTACATAGCATAGATACATGTTTTCTTTGTACTAACTTTTGCTTAGCATGGCCAAAATCAATGTCACCATGTGTTAACATGCCAAAACTTCTCTCAGGCTCTCGGCACTGGTCATCGTTTGCTACTTT…	GO:0003714;GO:0006355;GO:0005515;GO:0031347;GO:2000022;GO:0009611;GO:0005634;GO:0006351;GO:1903507;
TRINITY_DN45132_c0_g1_i1	C1	W1	0.05	2.48536	5.63538	5e-05	0.00483981	Q60F07_ORYSA (Q60F07) Hypothetical protein Oj1111_A10.6;Q60F10_ORYSA (Q60F10) Hypothetical protein OJ1111_A10.1;Q5SNE8_ORYSA (Q5SNE8) Hypothetical protein P0512G09.2-2 (Hypothetical protein P0695A04.11-2);Q5SNE7_ORYSA (Q5SNE7) Hypothetical protein P0512G09.2-1 (Hypothetical protein P0695A04.11-1);Q65WX7_ORYSA (Q65WX7) Hypothetical protein P0683B12.13;Q8LJ71_ORYSA (Q8LJ71) Hypothetical protein B10…	314	TGGTGCTCGGCGCGTGGTGCTCGGCGCGTGTCGCCGGCCGCTGCTCCTTTGCGTTGTAGATCCAGCTCTCCGGGGCTGGTGGTCACTACGGCTCTTCAACGCCTTCTGGCTGGAGCACGGAGTGGTGGGACCGCCTCAGCAGCCCATCCTGCCCGGACGCCGAGTTCCGCGCCGCCTTCCGCATGTCGCGGGCCACCTTCGACGCGCTCTGCGACGACCTCAGCGCCGCCGTCGCCAAGGAGATCGGAAGAGCACACGTCTGAACTCCAGTCACAGTCAAATCTCGTATGCCGTCTTCTGCTTGAAAAAAAAAA	NA
TRINITY_DN45450_c0_g1_i2	C1	W1	171.915	477.648	1.47425	5e-05	0.00483981	Q7F0P3_ORYSA (Q7F0P3) Putative RNA apurinic site specific lyase;Q8GVM0_ORYSA (Q8GVM0) Putative RNA apurinic site specific lyase;Q8GVM3_ORYSA (Q8GVM3) Putative ribosomal RNA apurinic site specific lyase;Q69PU6_ORYSA (Q69PU6) Putative ribosomal RNA apurinic site specific lyase;Q8GRV1_ORYSA (Q8GRV1) Putative ribosomal RNA apurinic site specific lyase;Q8GVU6_ORYSA (Q8GVU6) Putative RNA apurinic site …	282	AGTTCTTTTAGATTGATGATCTCAGGGCTGACTAGATCTGTTGGGTGCACATGTTTGTTCACAGGTATGTTCAACCATTTGATAAACTGCAAAAGTAAAGAACAGACATATGTCAAAGTAATTTCTACCTAGACTGGATCATTTGTGAGACAACAAACAATCTTTTGCATGAGGATCAAGTATCAATATATATGACACTGAAAGCAGAGATGAGTACTCACGTTGACATAAAGTTTTTCTATGCAGGGAAAACACCTTAAGACACCAGTAGTAGCATCCAAA	GO:0016829;
TRINITY_DN45661_c0_g1_i1	C1	W1	25.3725	73.9887	1.54404	5e-05	0.00483981	Q5TKG1_ORYSA (Q5TKG1) Putative early-responsive to dehydration stress protein (ERD4);Q5JLH8_ORYSA (Q5JLH8) Putative ERD4 protein;O65460_ARATH (O65460) Hypothetical protein AT4g22120;Q5XEZ5_ARATH (Q5XEZ5) At4g22120;Q5XEZ5.1 RecName: Full=Calcium permeable stress-gated cation channel 1; Short=AtCSC1 [Arabidopsis thaliana];Q56YV1_ARATH (Q56YV1) Hypothetical protein At4g22120;Q63MZ9_BURPS (Q63MZ9) Tr…	652	GCTTAGTTTCAAAAAAATTACTAAAGTGAACATGAAATTTAGGTTTGTGAAAGGAAATGAAGTATATGTCATAGCCTGTTTCAACGGTGTCAGTTTTGTACATCCCTAGACGGCTAGACCGCACCTACCCCACCCTTTCTCATCCTCGATGTGTGCAGTGTTTTAGCCCACCAACTCACCTTGGCTAAGTTTAGCCTTGTCAAACAAATTTACAAATACAAGTTTCAAATTTCTAAGTTGCACGCTCCAAAGTGGTAGGCAAAGTAACGAAAATTCGGACTCACTCTCGAACTCCGGGTATAAAACGTCAGCTTTCGATGAAGAAGTTTGGCTCTTCTTACATCAGAAAAGAACTGACAACGAAATATTCTCCAAGCCACATATGCAATCTTGCAGTGC…	GO:0016020;GO:0016021;
TRINITY_DN45755_c0_g1_i1	C1	W1	0.05	8.78708	7.45731	5e-05	0.00483981	Q6LM63_PHOPR (Q6LM63) Hypothetical protein;	225	AGAAAATATAAAAAAAATATAATATAAAATCTATTATACTAAAATCGTGATTAACTAAATTTTCGGATTACATGTATTTGGTATTACGGGTATTTTTTCTCTACAATCATGGTCAAAATTTTGAAAAAATTAACTTTAACTAAACCCATACGAACTAAATAAAATCGACCGACGTGGATAGATCGTCGGACTGTAGAACTCTGAACGTGTAGATCTCGGTGGTCG	GO:0016020;GO:0016021;
TRINITY_DN46079_c0_g2_i1	C1	W1	0.05	1.08842	4.44416	5e-05	0.00483981	Q84QL9_ORYSA (Q84QL9) Hypothetical protein P0666G10.109;C5CE10.1 RecName: Full=Glutamate 5-kinase {ECO:0000255|HAMAP-Rule:MF_00456} {ECO:0000255|HAMAP-Rule:MF_00456}; AltName: Full=Gamma-glutamyl kinase {ECO:0000255|HAMAP-Rule:MF_00456}; Short=GK {ECO:0000255|HAMAP-Rule:MF_00456} [Kosmotoga olearia TBF 19.5.1];Q9FII9_ARATH (Q9FII9) Emb|CAB67623.1 (Hypothetical protein At5g47920/MCA23_26);Q7XVC1_O…	635	TCGGCAGCCTGGTCGATATCGTCTTCTATGTTAAACTCCAACCTCTCTACATCTCGATTGCTGCTGATTACATACATCGCTGACAGCTCATCATCATCCCCCTCGTACTCCTCTGTGTAGGAACAGTTGTCGTCACCATTGAAGATGGGGTGCAACGTCCAGTCAGGGCAGCCACCATCACTATTTTCTTCTTGGTCGAACAGTTTGAATTGATGAGAGAGATCATCAACAATCTCACACCCATAGATCGCCAGCGACTTCTCGGCCTTCCGCAGAACGAGAGCCTTGTGGCAGCTATCCACTCTCACCATCACCCGGTCGGCAGCCACCATCAGCGACTGGATCTTGTTAGAGATCACACCGGCCATGACAACCCTACGGCGGAACGATGCGAGGACG…	NA
TRINITY_DN46196_c0_g2_i1	C1	W1	0.05	2.6201	5.71155	5e-05	0.00483981	Q6RYZ8_AMBTI (Q6RYZ8) Olfactory receptor (Fragment);	367	AGCACGGCGGCATCTCCACCACCGACGCGGCGCAGCGACAACATCCGTGCCGGGGCTGCCGTGGGCAGCGCGACGTCATCTCCACGGCACCCACGATCTGGACGACGACGACCTTGACGAGGCTACCGGCGTGTAGCGCCGGCGTCATCTCCACCACCGGCGCGGAGCAGCGACAACATCCGTGTCATCGCTCTCATTCATCACCAAGTCATTCTGCAATAACACAATTAATGTCCGTACCATCTCACTTTATCTCGACTATTCCATCACTTGATCTGCTCAAAAAATGCAAGACCATTGAACTATTTTTCTCAAAAAAAAAAAAAATAGATCGGAAGAGCACACGTCTGAACTCCAGTCACGAGTG	GO:0016020;GO:0016021;GO:0007186;GO:0050911;GO:0007165;GO:0004984;
TRINITY_DN46446_c0_g1_i2	C1	W1	0.05	2.73474	5.77333	5e-05	0.00483981	.	336	TGTATATATTTATAAACATCTATTTACGTTTTGCAAAATAAAAAAAAACTGAGGATGTCACGAGCATGCGAGAATCGGGAGAGCTAAGATGGAATTTTGATTTTATGGTGTATTCCATCCTATACGCATACGACATGAGAGTGTGTATAAGACTAAGCTAGGTGTGCTCTAAGGTGTTTTAACCTTGTGAAGCATGAATTTGAACAGGTTAACATTGTGAAGCTATATTGTCACTATTAATTAATGACAGGGTTGGATTTAAAAAGTGTTAAGGAAGAGAAGCATTGATGTCCCTTTTCCACTGCTTGGGAGCTCAGCACGGTTTCACGTTCTATT	NA
TRINITY_DN46759_c0_g1_i1	C1	W1	0.05	12.1941	7.93004	5e-05	0.00483981	Q7XAN6_ORYSA (Q7XAN6) Putative sex determination protein tasselseed 2;Q8LID6_ORYSA (Q8LID6) Putative sex determination protein tasselseed 2;Q7XAN3_ORYSA (Q7XAN3) Putative sex determination protein tasselseed 2;Q8LEC4_ARATH (Q8LEC4) Hypothetical protein (Fragment);Q570A1_ARATH (Q570A1) Putative alcohol dehydrogenase;Q9ZR17_ARATH (Q9ZR17) Putative alcohol dehydrogenase;Q69W96_ORYSA (Q69W96) Putativ…	227	AGGTACGTCAACGGGCATAACCTCGTCGTCGACGGCGGGTTCACCGTGGGGAAGGTGCCCAACATGCCGGCACCAGCGGAGTAATTAGGAGCCGGCGAACGAATAAATTGGTTTATTCCCCAGGTTCTTCATGCTGTGTCGCTGCACTCGAAGTCTCGAACTAATCGAGCATCCATTTCTGGAGACTTGTATGCACGATTCTTCCTGAAGATCGGAAGAGCACACGT	GO:0055114;GO:0016491;
TRINITY_DN47241_c0_g3_i1	C1	W1	0.05	4.77436	6.57724	5e-05	0.00483981	Q64P91_BACFR (Q64P91) Putative secreted sulfatase ydeN;B4MXW3.1 RecName: Full=Kelch-like protein diablo {ECO:0000250|UniProtKB:Q9VUU5} [Drosophila willistoni];Q2M0J9.2 RecName: Full=Kelch-like protein diablo {ECO:0000250|UniProtKB:Q9VUU5} [Drosophila pseudoobscura pseudoobscura];Q9VUU5_DROME (Q9VUU5) CG6224-PA (Kelch-like protein) (RE13447p);Q9NGX7_DROME (Q9NGX7) Diablo;Q9VUU5.1 RecName: Full=Kel…	252	TTACGGCGACCACAGAGATTTACATGTTCAGAGTTCTACATTCCTTTGTTTTTTTTTTTTTTATCAGAATCAAAACAAACTGAAGTTCTCATTACGACCATCACAGTGAATATGCACGAGGCTCCAGTCTCCTTTTCTTCACTCGTGGACAATGTAATTGCCGAGGAAGCGAGATCCATGCAGCAAATCCACACCACAGAGCTACGAACTAACGAAGCAACTAACCGGAAAAACTCTTCTTCAACTTGCACA	GO:0008152;GO:0008484;GO:0003824;
TRINITY_DN47254_c0_g1_i3	C1	W1	0.05	2.009	5.32841	5e-05	0.00483981	Q99MV7.2 RecName: Full=RING finger protein 17; AltName: Full=Mad member-interacting protein 2; Short=Mmip-2 [Mus musculus];	539	AGAAGACGGCATACGAGATATTGGCGTGACTGGAGTTCAGACGTGTGCTCTTCCGATCTCTTCAATTCATTCTCCTACATGCCGCTGCTCAGCCCTTGCATTGATGCCATCGGCGACGTAAAACACCCACAGCGATGGAGGAGCCAACACCGGCGATGACGGAGGAGCCGTTACCTCTATTTGATCTCTATGCATGCCATGTTATAATATGTGATGGACGGACTTTTATGTGTTTCGATGGCCCGACTATGATGGATTTTTGGTGGCCAGAGTGGTAATTTGAACTACTTGAATGTTCTATGTGAGGCTTCAAATTTATTTTGGACCAAAACTGTAATGGAAACCCCTATCGGGGTCGCCTGTGTAGGCAGCCGCCCGATAGGTCGATGACTTGTCCCA…	NA
TRINITY_DN47597_c0_g1_i1	C1	W1	0.05	1.12521	4.49212	5e-05	0.00483981	Q673E6_MEDTR (Q673E6) Putative auxin efflux carrier protein 9;Q9FFD0.2 RecName: Full=Putative auxin efflux carrier component 8; Short=AtPIN8 [Arabidopsis thaliana];Q5JLM1_ORYSA (Q5JLM1) Auxin efflux carrier-like;Q5JLM1.1 RecName: Full=Probable auxin efflux carrier component 6; AltName: Full=OsPIN6 [Oryza sativa Japonica Group];Q673E7_MEDTR (Q673E7) Putative auxin efflux carrier protein 7;Q651V6_O…	458	TCAGAGTTCTACAGTCCGACGATCTTTCTTTGATCGGCGGCAGGTGTGGTCGGCGACGCGTTCTGTTCATTCTCTCTCGGCTCTGTGGCGGCGCGTGCGGCTTTGGGTGGCAGCCGTGGTGACCGGCCGTTTTTTGTACCCTTTGGCAAAAATGCAGATCGGATCAACCCGTGCAGCGGACCAGAACAAAGGAGCTCGAGCGGGAGCGCCGCCGCACGCCGCCCACCACTCCTCTAACTGAATTCTTGTTGATTGGCAGCAGAATAGCAGTGACCTTTTTTTTCTTCCTCGACGGCGTTCAGCAATACAGCGCCGATGCCAGCGTCGCCCGTCAGACGCCAAGCATCATCGAGGGCTCCGTGCTGATCATGTCCCGGACCGGAGTTGGACTCGCCATGT…	GO:0016020;GO:0016021;GO:0055085;GO:0009734;
TRINITY_DN47689_c0_g1_i3	C1	W1	2.49599	42.8344	4.10109	5e-05	0.00483981	Q7X779_ORYSA (Q7X779) OSJNBa0081C01.23 protein (OSJNBb0039L24.4 protein);Q7X6V2_ORYSA (Q7X6V2) OSJNBa0081C01.19 protein;Q7X8W6_ORYSA (Q7X8W6) OSJNBa0081C01.20 protein (OSJNBb0039L24.1 protein);Q7X7F0_ORYSA (Q7X7F0) OSJNBa0081C01.25 protein (OSJNBb0039L24.6 protein);Q6H7D1_ORYSA (Q6H7D1) Short-chain dehydrogenase/reductase protein-like;Q94K30_ARATH (Q94K30) Putative carbonyl reductase;Q9LQ75_ARATH…	372	CGTCTCGTCCCTGGCCGTCAGAACGACCGTGATGCCGCTGTCCGCCAGCTGCTTGCACACCTCTAGCCCGATCCCTTTGTTCCCGCCGGTGACCACAGCGATCCTTGTGTTGGAGGACATCGGAATGGTTCCTTCCATCGTCAAACTTGCAGTTCCAGCTCACAGATCGAGCCTTCAAATCAGAGTCGAGTTTCAAGTAGATTACTGGGATCCAAAAATTTCAGCTCGCAGAGATCAGGTCAAACACCGATCGGTGGAAGGAGTCTGCGAGAGGGTGTGTGGTCAGGCGGTGGAGCTGCGGTCACCTTTTGTAGAGTGATGAGAAGAGATGAGACGCGGAGGCGATAGCGGATATACAAGTAAAATAAAGAT	NA
TRINITY_DN48207_c0_g3_i1	C1	W1	8.16739	88.3914	3.43596	5e-05	0.00483981	Q5JKK9_ORYSA (Q5JKK9) Putative beta-1,3-glucanase;Q9SXY6_ORYSA (Q9SXY6) Beta 1,3-glucanase (EC 3.2.1.39);Q7F164_ORYSA (Q7F164) Putative beta-1,3-glucanase;P93519_MAIZE (P93519) PRm 6b;Q949H8_FESPR (Q949H8) Glu1 protein;P49237.1 RecName: Full=Glucan endo-1,3-beta-glucosidase, acidic isoform; AltName: Full=(1-3)-beta-glucan endohydrolase; Short=(1-3)-beta-glucanase; AltName: Full=Beta-1,3-endogluca…	453	AACAAATGCAGCAACAAATAAAACGAGATTAATAGCTAGCGATACTCCCGTGATTGCATCACATAATAGTCACGTACTTGAAATAAAATGCTGCATGCATCAGTCCATCCAGAAGCCAGAGATACTCTCCTTTTCGAGAAAAAAAACATAACACTCACTTCCTCAGCTGATTTGACACAACATATCCCAAATGTGCCTCTCATTATTCATCTCAAGTAGATATCTTATTTAAGCGCTTGCCTTACGTGCAAGCAAGCTTTGGCGTTCTTACATGCACCTTATTCAAATTCAGTAATTATTAGGCAAATGGTCGTCATCTTGCCACTACGTACGTATCGATTTGTTCCATTTAGAAGTTGATGGAGTAGGCCGGCGATTTGTCTGGGTTGAAGAGCCCAA…	GO:0004553;GO:0016787;GO:0005975;GO:0008152;GO:0016798;
TRINITY_DN48348_c5_g1_i1	C1	W1	0.05	5.28384	6.72351	5e-05	0.00483981	Q8H275_ORYSA (Q8H275) Expansin-like protein A (Fragment);Q8LGS6_ORYSA (Q8LGS6) Expansin-like protein A;Q10S70.1 RecName: Full=Expansin-like A1; AltName: Full=OsEXLA1; AltName: Full=OsEXPL1; AltName: Full=OsaEXPb2.1; Flags: Precursor [Oryza sativa Japonica Group];Q8LSQ4_ORYSA (Q8LSQ4) Putative pollen allergen;Q9FWF3_ORYSA (Q9FWF3) Putative pollen allergen;Q7XCL0_ORYSA (Q7XCL0) Putative pollen alle…	239	TGCTCTTCCGATCTCCATGGCCGCGTACGCCGCGCCGCTGAGCACGAGGTCGGTTTGGTTCGTGCCGGTAGCGCGCGCCTGGTCCGTCACGACCACCGTGGTGCCCGCGGCGCCGCAGAGCTCGGCGTCTGTGCACCGGACCTGGTAGCACGCGCCGCAGCCGACGCCTCCCCTGTAGAGCGCGGGGCCCGCGGCGGCGAGGAGCCCGCCGTTCAAGGACGAGATCGTCGGACTGTAGA	NA
TRINITY_DN48646_c0_g2_i1	C1	W1	0.05	3.41772	6.09496	5e-05	0.00483981	Q8EDV8_SHEON (Q8EDV8) Adenylosuccinate lyase;	353	AATAACATCTCATATTACGGGACGAAGGGAGTATCCAGATGAGTGAACATTTCAGGAGGAGAGCCGGAAAGTGAAGTCGAAGTTCTGCGAGTTTGGGGTACTTGAAGAAGACAGATCAACGATTCCAGCTCCAGCGAAATAAGCTGAAGTTGTGAACTCCGGGTGGAATTTCTTCCGGCTCCGGGCAGTTGAGTTATACTTTCATCCATTTCAGATTGCATTCACCTCTGATCTTTGTTGTCGATCCATTCCTTAGTCTCTTTCGCTCCCTTGCTCGTCCATGCTTCTTCCCCCAATGGTGGGACGGGAAGAGGTGGTCAACAGCAGGGAGTGTTGATCGTCGGACTGTAGAA	GO:0016829;GO:0070626;GO:0004018;GO:0044208;GO:0003824;GO:0009152;GO:0006189;GO:0006188;GO:0006164;
TRINITY_DN48788_c0_g1_i1	C1	W1	0.05	6.75433	7.07774	5e-05	0.00483981	Q56G05_LOLPR (Q56G05) C-repeat/DRE-binding factor 3;Q8YKU5_ANASP (Q8YKU5) ABC transporter ATP-binding protein;Q6AJK8_DESPS (Q6AJK8) Hypothetical protein;	294	CTACAGTCCGACGATCCATCGCAGAGCAAAACCACTTCACTTCAGCAAACAAAAATCATCAAGAACCCTCCATGGCCAAGGAACAGGGACACTGAGGTAGCGCTAGCTCCTACTGTATTAGATTGTGATTCGGATCAACACTCAATTCGCCATCAGAAGATGTGTCCGATCAAGGAGGAGATGGGCGAGGAGTCAGGCTCGCCGTGCAGCGGGGACTATTACTCGCCCTCGACGTCGTCGGAGCTGCAGCAGGTGCATAGTCAGAAACAGACGCCGTGGACGAAGCGGCCGGCG	GO:0003677;GO:0006355;GO:0003700;GO:0005634;GO:0006351;
TRINITY_DN49016_c0_g1_i1	C1	W1	0.05	3.4723	6.11782	5e-05	0.00483981	Q8RUR5_ORYSA (Q8RUR5) Harpin-induced protein-related-like (P0432B10.3 protein);Q5MJW5_TOBAC (Q5MJW5) Avr9/Cf-9 rapidly elicited protein 76 (Fragment);Q9ZVD2_ARATH (Q9ZVD2) Expressed protein (At2g27080/T20P8.13) (Hypothetical protein At2g27080; T20P8.13);Q84VP8_ARATH (Q84VP8) Hypothetical protein At5g21130;Q9FIV4_ARATH (Q9FIV4) Gb|AAF23842.1;Q8LD98_ARATH (Q8LD98) Hypothetical protein;Q9SHY5_ARATH …	350	GCTCCGGTCGGTGCCGTTCGACGTCGACGTGAAGGTGCCCGTGCGGCTGCAGCTCGGCGGGGCCAAGACGTGGGCCGTGTCGGTGACCGTGCGGTGCACCATCGCCGTGGACAGGCTCGCCGCCACCGCCAAGGTGGTGTCCAGATCGTGCAGCGCCAAGGTGCCGTTCCTGTTCTGGAGGATATGAACGACGAAGCAAAAGAAGTGGTTATCGTCCTCTCGGTTGATTAGGTAGCGAAGGATTCTTTGGCTCCCGATATTTTCTTCTCCTCGTTAAGTCTGTATATGTTGGTTTGATTGAGCAATGTCAATTTTTGTCTGTCGAGGAGATCGGAAGAGCACACGTCTGA	GO:0016020;GO:0016021;
TRINITY_DN49173_c0_g3_i1	C1	W1	0.05	1.82145	5.18702	5e-05	0.00483981	.	424	GCAGGGCAGATGTACACGGCGGCGCCGTGGCACTCGCTCTTCCCGCTCATGGCCCCGGCGGCCCTGCACCCCGGGCTCGACGGCCACCAGCTCATCTGACCACTGCTCAAGCCCTGATGCACGCTCTTGTACATCCTTCCTTTTTTACAGGACAAAGATAGCTAGCGCGCGCGTAAATCTCAAAGGATGGTAGAAACAAATCTCTTTAGTCTGCTACTACTACTACGAGTTCAAGTGTAATTCCTCCTTTTCCTAAACACAATAGTTACAAGCATTCACGTGTTGTTAATCTTATGGTTGCAGTATTCGTTCCACTGTTCAATGATGAAACAAAGGGAATGTCAAGAATTTTTTCATTCCATTGCGTTTCCAGATCGGAAGAGCACACGTCTGAACTCC…	NA
TRINITY_DN49423_c0_g2_i1	C1	W1	0.05	3.33435	6.05933	5e-05	0.00483981	Q824I3_CHLCV (Q824I3) Hypothetical protein;Q9V1J3_PYRAB (Q9V1J3) Predicted permease;	260	GCTGGTCATTGATTTGAAGCTGCGGGTATAAATAACAGTAGTATTAGCTGACAGTTGACCATTGGCACAAAGATAGGCTCTAGAGTCATGGTTCTACAAAATTGCCATGGAACAGAAAACGCATGTCAACCTTCCACTGAATGACTTCAAATTTGCTACCAACGTGAACTGACTATCACATGCCAGCCAATCCATAAGAATAATTGCCATGGACCATGTAACAAGTTGTCTTTACAGCTAAGTAAAGCAACTCCGATATA	GO:0016787;
TRINITY_DN49544_c0_g1_i1	C1	W1	0.05	1.10676	4.46827	5e-05	0.00483981	Q9SSA5_ARATH (Q9SSA5) Putative thylakoid lumen rotamase (AT3g01480/F4P13_3) (Multidomain cyclophilin type peptidyl-prolyl cis-trans isomerase);Q9SSA5.1 RecName: Full=Peptidyl-prolyl cis-trans isomerase CYP38, chloroplastic; Short=PPIase CYP38; AltName: Full=Rotamase CYP38; AltName: Full=Thylakoid lumen PPIase; Flags: Precursor [Arabidopsis thaliana];Q6YW78_ORYSA (Q6YW78) Putative Peptidyl-prolyl …	648	AGACGTGTGCTCTTCCGATCTGGAAGTACCAATCAAGTTTATATCATATGAAAGAACCGCATACATCATGGATCGATACATACAATTCATCAGACTACAATCATCTCTACACCTCCCAAAGTTGTAAACTTCGGCGTATACAGTAGACATAGGTGTACAACATCAAGTTAGTTAAGGATGGCCTACGCCCGGGCTCGGCACGGACCCGTCAAGCTGGGCTATCGTCCCCCAACGCTTGGCGACGCCAATCTCCAGCTTGTTGACGATAGGCGTCGACGGCGGTGGCATCGGCGGAGCCATGAGTGAACCTTGAGATGGCGATGTCGTCGTCGCAGGGGCTGGATCGTCGCGTGGCGTCATCCTAGCTCTTACCACGCACGGTGACGCCGCCAAGAGGAT…	GO:0003755;GO:0009535;GO:0042742;GO:0009534;GO:0031977;GO:0000413;GO:0009507;GO:0016853;GO:0009579;GO:0009543;GO:0009536;GO:0009570;
TRINITY_DN49839_c0_g1_i3	C1	W1	0.05	3.82344	6.2568	5e-05	0.00483981	Q60B45_METCA (Q60B45) Conserved domain protein;	310	TTTTAATGATACGGCGACCACCGAGATCTACACGTTCAGAGTTCTACAGTCCGACGATCAGTTAGTTCTTCGGGAGAGACTTCTGGGATGAGAATTTTTTTTGAGACCTACAATTCTGTAACACCATTCTTTAATTCGTTTATGCCCTCGTGGCAATTGATGAAAGAAACGTGATTTTCTTGCTTGCACCTGTCATGGTTCTTGTCTGTTGTTGGACTGTCAAATCTGTCGCCGCCGTGCATCGAAGTCTTAGTTCGAGTAACGGCAAACAGGTTTTAAGTTACTGAGATCGACTGCCAAGGATCGGCCA	GO:0003674;GO:0016740;GO:0008150;
TRINITY_DN50013_c0_g1_i2	C1	W1	0.05	2.46551	5.62381	5e-05	0.00483981	.	315	TTATTCTTTTTTGGTTTTTTTTTTTTTTTTTTTCAAGCAGAAGACGGCATACGAGATCTGATCGTGACTGGAGTTCAGACGTGTGCTCTTCCGATCTCGTTGGCGCCCTTGCCGCCCAGCCTCGCCGCCACCACCGCGCCGAGAATCACGTCCTCCTCCAAGAACGCCGGCGACGAGGCCGCCACTACCACGAGCGGCGCCAGCAGTAGCATCAACAGAAGCACGGACCGCGGATGTCTGCTGCTCGCCATGGCGTTGTGCTGCTTCGCGTGTGTGCGGGCTACACTACACTACTACAGCTATGCAACGCACGAT	NA
TRINITY_DN50344_c0_g2_i4	C1	W1	0.05	13.9809	8.12731	5e-05	0.00483981	Q7XP65_ORYSA (Q7XP65) OSJNBa0019D11.23 protein;O49561.2 RecName: Full=Gibberellin 2-beta-dioxygenase 8; AltName: Full=GA 2-oxidase 8; AltName: Full=Gibberellin 2-beta-hydroxylase 8; AltName: Full=Gibberellin 2-oxidase 8 [Arabidopsis thaliana];Q84RC3_NICSY (Q84RC3) Gibberellin 2-oxidase 1;Q8LGZ9_ORYSA (Q8LGZ9) Putative 1-aminocyclopropane-1-carboxylate oxidase 1;Q5D0G3_SPIOL (Q5D0G3) Gibberellin 2…	238	GGTAGTGGCCGGAGATGCCGGCGAGCGGGACGTGGAATGCCTCGGACCAGGAGAGCTGCTTGGAGCAGGTGGCGGTGGGCGTGCCCCAGCGGTATGAGTCGTTGAGGAGGCCTGCGGTGGCCTTGGCCTCGAAGGGCAGGCGGAAGAGGCGCGCCTGCTCCCGCCGCATCGCGTCCAGGAGCTCCTGGCCGACGCCGTGGTTGGTCACCTGGAAGAACCCCCACTCCTCGGCCGCCTC	GO:0055114;GO:0045543;GO:0016491;GO:0051213;GO:0009686;GO:0046872;GO:0009685;
TRINITY_DN50413_c0_g1_i1	C1	W1	0.05	2.61042	5.70621	5e-05	0.00483981	Q69TH2_ORYSA (Q69TH2) Putative 12-oxophytodienoic acid reductase;Q8H9F1_ORYSA (Q8H9F1) 12-oxophytodienoic acid reductase;Q84QK0_ORYSA (Q84QK0) Oxo-phytodienoic acid reductase (12-oxophytodienoic acid reductase);Q84QK0.1 RecName: Full=12-oxophytodienoate reductase 1; AltName: Full=12-oxophytodienoate-10,11-reductase 1; Short=OPDA-reductase 1; Short=OsOPR1 [Oryza sativa Japonica Group];Q69TH4_ORYSA…	445	GTGTGCTCTTCCGATCTACGGTGACAACCTGATTCCCACACGATGTGCCCCAACTTCCTTGACGACGGAATCAACAAGCTCCACAACGAAGCGGCACCGGTTCTCGAGGCTGCCACCATACATGTCAGTACGGTCATTGGCGCTATCCTTCATGAATTGCTCGAGGAGAAACCCATGAGCGCCGTGGATCTCCACACCGTCGAACCCTGCCTCAATGGCGTTTCGGGCGGCACGCCTGAAGTCTTCAATGACATGAGGTATCTCATCTATCCTCAGGCCCCGAGGTTTGGGATACACTATGCCAGCCTCATCGTCGGGTGTTACAGGCTTGTCCGTGCTGGAGATAGGTGGCTGTTCACCCGTCTTGATTTCTGTTTTGTTTACACAATTAGTAAATTC…	NA
TRINITY_DN50531_c0_g3_i1	C1	W1	0.05	3.55062	6.15	5e-05	0.00483981	Q5CAG8_ORYSA (Q5CAG8) OSJNBa0065H10.15 protein;Q9S9A8_HORVU (Q9S9A8) BARE-1 polyprotein (Fragment);	394	TTTGAACTACTCAAATCACTCCCCGCCAGCTCCAACGAGTACTATTTTAGCTTAGCGCCATTTTTAGTTACAGTTCCCGCCAGCTACAAGTAGCTTCCAAAAATTTGATTTTGGCTGAACAAAATTCTGGCGCCAGTATTCAGTTTTAGCAGCCCAACCGACTAGATCCAGCTATAAAGCTAGCGCTTGCATCTAGCCAAATGACCACAGATACACACACAAACTCTCACTCTGTCCATGGATTTTGATCTAAATGTAGAGCCGGCCGTGGATGAAGAGCTGCAGATTGTCCATCACATTGATCTGAACGTGAACCCAGGTATGCACTCACAGATTACTTGTTTACTTGTCCTCCTCACTCATCTTCATATGGTCAGTCTTCTTTGCTGTAGAA	GO:0016787;
TRINITY_DN51208_c0_g2_i1	C1	W1	3.52412	29.3663	3.05883	5e-05	0.00483981	Q6ZL21_ORYSA (Q6ZL21) Hypothetical protein OJ1699_E05.16;Q98RY9_GUITH (Q98RY9) Hypothetical protein orf1061;	515	GTTACGAACTATATATACAGTATTACAGCTCATACATTATATACAAAGAATTGAAATGATTCAGTGAGAAAAATCGTCTTGATTTTCTCGCTGAAAGCAAAATATGTACGGTGCTACAGCACGTATGAAGAATGGAACGGACAAAAGAAACACCCACACGCCTAGTAGCTAATACGAGCACGACACGATCCTTGCTATCTATGGACATCGTGGATCTTCCTTTCCTAGGCGTCCGAGTAATACAGCCCCTCGTCGTCGTCGTCGTCGGACGAGGAGGAGGACACCGAGAGGGACCGCCGGTAGGTGTAGAGCACTCCGGGCCGCCGCGCCACCCAGGCGCCGCCGCGTCCGGACGCCGGCACGTAGTAGTACTCGTCCGGGTCCGGCAGGGGCATGCAG…	NA
TRINITY_DN51387_c0_g2_i1	C1	W1	0.05	7.08128	7.14594	5e-05	0.00483981	.	215	GCGACCACCGAGATCTACACGTTCAGAGTTCTACAGTCCGACGATCTGAGACGTAGACCTTGTGAATCTTAGAAATTTATATGCTGCAAATCCTTCTGCTGAATGAGTTCACCTCAATGTGAAAAATTTCAGTCCTGTTTCTCTGACCACTAGATCCTGAATTTTGCAGCGTCGCCTGTCTGATTTTGTCAACAGAGCGCTGGTTGTGGTTGAGG	NA
TRINITY_DN51995_c0_g4_i1	C1	W1	0.05	3.13172	5.96888	5e-05	0.00483981	Q946D0_THECC (Q946D0) NBS/LRR resistance protein-like protein (Fragment);Q87V98_PSESM (Q87V98) Dihydroorotase, multifunctional complex type;	314	GCAAAACATGATGCAAGAACGGTACCTAATAAGACATCGAAATTCTAATAAACCAAACGCTTTTTGTAGTACTAGTATCATATAGGAGTAGTTTTACTTATACTTTAGTGACACGCGTATATATCCCCTTTGAGTCTTGGACGACGTTCTTCACTCGATGAGGTTCGTGATGGCCGAGCATACGGCAGCTATCTGCACGGAGTAGTCGCTGTATTGCGTGACCGGCGACGTGACTGATCGTCGGACTGTAGAACTCTGAACGTGTAGATCTCGGTGGTCGCCGTATCATTAAAAAAAAAAATAAAAAATGTTGC	GO:0043531;
TRINITY_DN52001_c0_g2_i1	C1	W1	0.05	3.46694	6.11559	5e-05	0.00483981	Q7UAJ9_SHIFL (Q7UAJ9) Putative 4-hydroxyphenylacetate permease;Q83P20_SHIFL (Q83P20) Putative 4-hydroxyphenylacetate permease;	342	ATGATACGGCGACCACCGAGATCTACACGTTCAGAGTTCTACAGTCCGACGATCCTTCGATGACTTTGAATGTATGTATACTCGCTCACTTCAAAATTTGATTTCCCTATAGATTTACTTCATGTCAAACTTTATAAAATTTGGCCAAATATTTAGAAGAAAAATGTTAGCGTCTAGAATATAGAATTGATAATTTTAGAATTGTCATAAAGTACATGTTCATATTATATGTATTTGGTATTATGGATGATGATATTTTTTACAATATTGTTGATCAAACTTGATAGGATTTGACTTTAACTAGACCCAAAATGCAAAGTACTCCCTCCGGTCTCTTTTAAG	GO:0016020;GO:0016021;GO:0055085;GO:1901241;GO:1900754;
TRINITY_DN52154_c0_g1_i2	C1	W1	0.05	3.13646	5.97107	5e-05	0.00483981	Q8PSN8_METMA (Q8PSN8) Hypothetical protein MM3041;Q9FVL4_CUCPE (Q9FVL4) Silverleaf whitefly-induced protein 3;Q5KKG2_CRYNE (Q5KKG2) Hypothetical protein;	276	TTTTTTTTTTTTTTAATGATACGGCGACCACCGAGATCTACACGTTCAGAGTTCTACAGTCCGACGATCTACGGTGACCACCCCATGCGTCTGTGTACATGTAACCATCGGCGTCCTCTCTTTTGCCGTTCTGAATGTGTAGTGATCTTCAGAAACAGTGAAACACGTCTAGGTATAGAATTAGTCTTTGCAGATATGTAATATGCTAGCAGCAATGTGATCGATCCCAGGTTCAAAATTTGAAGAAACCGGACTTTGCTCTGCAAAATGTCTTCT	NA
TRINITY_DN52178_c0_g1_i1	C1	W1	0.05	3.77133	6.237	5e-05	0.00483981	.	275	ACGGCATACGAGATTACAAGGTGACTGGAGTTCAGACGTGTGCTCTTCCGATCTGTTTCAGATCGGGCCGCCGCCCGGCGCCCACCCGCGAGCTAGCGCGCGCCGCCGCCGCCCGGGGAGCGTCGGCCAGTCCCTGTCGGGAGGAGGCGCGCTCGGCTGAAATCGATCTCGAGTGGGATCGATCCGAGCCTCCTCTTCCGATGCGGAGGGGAAAGGGGATCCGGAGAGGGTGCGTCTAAGAAAGAGGAGACGGGCAAGGGGGTAGGGGTGTATTT	NA
TRINITY_DN52400_c0_g1_i2	C1	W1	6.53254	27.0067	2.0476	5e-05	0.00483981	Q7XU48_ORYSA (Q7XU48) OSJNBa0088I22.5 protein;Q6EP85_ORYSA (Q6EP85) Membrane protein-like;Q8H0A7_ORYSA (Q8H0A7) Putative membrane protein;Q7FLS2_ARATH (Q7FLS2) Putative integral membrane protein;Q9FJ87_ARATH (Q9FJ87) Integral membrane protein-like;O82752_ARATH (O82752) Hypothetical protein F7H19.220 (Hypothetical protein AT4g23030) (Putative transporter NIC1);Q9SZE2_ARATH (Q9SZE2) Hypothetical pr…	683	GTTCTACAGTCCGACGATCTGGGTTTCGCGTTCGGCGCCTTCGCGTCCGTCTTCGCGTTCCTTGTGCGGGACGTGTGGGCCAGCATGTTCACGGCGGACCCGGCGATCGTGGCGCTCACGGCGTCGGTGCTGCCGATCCTGGGCCTCTGCGAGCTGGGCAACTGCCCGCAGACCACGGGGTGCGGCGTGCTGCGCGGCAGCGCGCGGCCCAAGGACGCCGCCAGCATCAACCTCCGGTCGTTCTACCTGGTGGGCACGCCCGTGGCGCTGGTGCTGGCCTTCTGGTTCCACTACGACTTCACGGGACTCTGGTTCGGCCTGCTGGCGGCGCAGGCCACCTGCATGGTGCGCATGCTGCTGGTCATCGGCCGCACCGACTGGGCCGCCGAGGCCAAGCGG…	GO:0016020;GO:0015238;GO:0016021;GO:0015297;GO:0055085;GO:0006855;
TRINITY_DN52551_c0_g1_i2	C1	W1	0.05	12.6552	7.98359	5e-05	0.00483981	Q53PZ7_ORYSA (Q53PZ7) Cytochrome P450;Q65WU0_ORYSA (Q65WU0) Putative cytochrome P450;Q94DD8_ORYSA (Q94DD8) Putative cytochrome P450-dependent fatty acid hydroxylase;Q9ZUX1_ARATH (Q9ZUX1) Putative cytochrome P450 (At2g27690/F15K20.21);Q9ZUX1.1 RecName: Full=Cytochrome P450 94C1 [Arabidopsis thaliana];P85191.1 RecName: Full=Cytochrome P450 {ECO:0000250|UniProtKB:O81117}, partial [Helianthus annuus]…	476	GACGTGTGCTCTTCCGATCTTCTTATTGATGAAACAACTTTCCTAGTGATACTCCTCTACTGCAATGTACACTCTTGTCGCATCTCCTATCAGCTGAGAGAGAAAAAAAGTCTAGTGCTTCGTTATCTGAAGTCTGAATTCATAGTTGAAACGCGCCTGATCCTCACGGGGAGCCCGCCTCTGATGGAAGCGGTGAGGCCCGGCACAAACTTGGGCGCGCAGCCACTGCGGCCGTTGTCTCCGACCACCTCCACGTCGAACGCCCTCACCATGGCCACGCTGACCGCTTTCATCTCGGTGATGGCGAGCTCCTTGCCCAGGCACACGCGGAGGCCGCCCTGGAAGACTGGGTACTTGTACAGGCTCGCCGGCGCGAACGAGCCGCCAGGGCCGGTGAGC…	GO:0016020;GO:0005506;GO:0055114;GO:0016705;GO:0016021;GO:0020037;
TRINITY_DN52551_c0_g2_i1	C1	W1	0.05	7.23603	7.17713	5e-05	0.00483981	Q9GPN8_DROME (Q9GPN8) 1-beta dynein (Fragment);	254	GACGTGTGCTCTTCCGATCTTCTTATTGATGAAACAACTTTCCTAGTGATACTCCTCTACTGCAATGTACACTCTTGTCGCATCTCCTATCAGCTGAGAGAGAAAAAAAGTCTAGTGCTTCGTTATCTGAAGTCTGAATTCATAGTTGAAACGCGCCTGATCCTCACGGGGAGCCCGCCTCTGAGATCGTCGGACTGTAGAACTCTGAACGTGTAGATCTCGGTGGTCGCCGTATCATTAAAAAAAAAAAACAA	GO:0005524;GO:0008569;GO:0030286;GO:0016887;GO:0007018;GO:0042623;GO:0003341;GO:0003777;GO:0036156;
TRINITY_DN52636_c0_g2_i1	C1	W1	2.91279	14.0037	2.26533	5e-05	0.00483981	Q8XQZ5_RALSO (Q8XQZ5) PROBABLE HEMAGGLUTININ-RELATED PROTEIN;	580	AGACGGCATACGAGATCTGATCGTGACTGGAGTTCAGACGTGTGCTCTTCCGATCTCCACCGGGCCTGCCGGCTGCTGCTGCTGCGGTGCGCCGCCGTTGACGAGTCACCCCCGCCGCCGAGGGACAGGCCCAGCGCCAGGCCTGCGTCGTGGACCTCCTCCTGCGCCATGCCTAATTAACGTGCAGCTAGCACAACTGGCAGGGCAGCTATGTGTCAGCCGCGCGCGCGCGCCAATGGTTTCTGCTAGCTAGCTTGGCCGGAGAACCCGCGAGGTACCTTCGCCGGCCGCGCGCGGTTTGGGAGGCAGAGTCACCGACTTTAATCAGCTCGCTCTCGTGCCAAGTCTGTTGAATTCTCTCGCGCGAGGTGTCGCGGAGGCGCATGCACGCGTGTGCGT…	GO:0004549;GO:0090501;
TRINITY_DN52645_c0_g2_i1	C1	W1	0.05	1.37786	4.78436	5e-05	0.00483981	Q9HZW0_PSEAE (Q9HZW0) Probable short-chain dehydrogenase;	425	TCTGTTCCATTCCTCTTGGGGGGAAAATTTACAAGAAGCATGTTCAGAATCGGTAGTACTACTAACGAAACATTGATCAAAAGTAGTATCCAGTCCCCTGCTTAGAATCAGTACACTACACCATCGGTGATCAAATCACTCACCGTACTAACAAATCATTGATCAAGACTCAAAGCTAGCTGCCAGTCCATAGGCGCATCAGTGATGAGTGCGTGCGCGCGCGCAAAATAGAGACGCACTGCACTGTCCAGTGTCCACCACCGTGATCAGCTACGGGCGAGGCAGCGGAACCGGCCGGTGCCGGCGTCACGAGCTGGCGGCGGCGAGGCGGCCCAGCCTGGAGAGGCGGGGCTTAAACTCGCGGCAGCGGCCGCCGGACGACGGTGGCGGGCTGGCCAG…	NA
TRINITY_DN53016_c0_g1_i2	C1	W1	0.05	2.46821	5.62539	5e-05	0.00483981	Q65654_9POTY (Q65654) Polyprotein;O93128_9POTY (O93128) RNA1 polyprotein;O55459_9POTY (O55459) RNA1 polyprotein;Q55576_SYNY3 (Q55576) Slr0359 protein;Q68VH8_9POTY (Q68VH8) Polyprotein;Q9WAA3_9POTY (Q9WAA3) RNA1 polyprotein;Q68VH7_9POTY (Q68VH7) Polyprotein;Q68VH9_9POTY (Q68VH9) Polyprotein;	381	CCTAAACCTAGGTCCTCAGACTCTAATGTTATGCCAAATTTTATGCACTAGCCAATGCAAACAATAAGTCTAAGCTGATGGAAAGCCATTGGTAATTCAGATACACTGTAACAATATAAATAGAAGAATCTCACCTAAGACATGAGAAAGGCTTATGCGTGGACTTTAACCGAAAACCTCACGCTCTGTTACTATGTCAAGTTTCATGCTCTAACCAACACAACAAAAAATTAGAACTTTTGGAAAGGGTTAGAAAATTTGAATATGTTGTAGCACTGAGGTCATATGACATAGTAGCAAGGGAATCCACATGGAACACTAGTGGAGATCGGAAGAGCACACGTCTGAACTCCAGTCACGATCAGATCTCGTATGCCGTCT	GO:0016020;GO:0003723;GO:0005524;GO:0019028;GO:0003968;GO:0008234;GO:0016787;GO:0000166;GO:0016021;GO:0016779;GO:0006351;GO:0001172;GO:0006508;GO:0039694;GO:0018144;GO:0016818;GO:0016740;GO:0005198;
TRINITY_DN53050_c0_g2_i5	C1	W1	2.929	50.126	4.09708	5e-05	0.00483981	Q5R6L5.1 RecName: Full=Cullin-associated NEDD8-dissociated protein 1; AltName: Full=Cullin-associated and neddylation-dissociated protein 1; AltName: Full=p120 CAND1 [Pongo abelii];Q6DKM0_XENLA (Q6DKM0) MGC83065 protein;P97536.1 RecName: Full=Cullin-associated NEDD8-dissociated protein 1; AltName: Full=Cullin-associated and neddylation-dissociated protein 1; AltName: Full=TBP-interacting protein …	387	TTTCGGCTTGTATAAAAGTTTCTGTATCGCTCTTTCGCCACTCGATTTCGGATGTTTCAGTTTACAAGAATACGTTAACTAAGCAGTAACCAGGTATTTTGTCTGTATTTTCATCCTTTTCTTGTGACATTACAACAGACTTCCCCTGTACAAGCTTGGAAGTATGATCCAAAGGATCGACACACTCTACGACTAGACGCTAATATCTTTCAGGTGGGTAAAAAAAAAAAGATGAAGAGAGATATTCAGAGTGCAAGCGCGAGATGATCACGGAGCGCGGCATCCGGCCGGCGGTATGGCTGATCACGCGCGGCGAGCCTGCCCTTGATCGTCGGACTGTAGAACTCTGAACGTGTAGATCTCGGTGGTCGCCGTATCATTAAAAAA	NA
TRINITY_DN53266_c0_g2_i2	C1	W1	53.321	133.906	1.32844	5e-05	0.00483981	Q5UKX8_WHEAT (Q5UKX8) Calcium-dependent protein kinase 2;Q9FXQ3_ORYSA (Q9FXQ3) OsCDPK7 (OSJNBa0013K16.2 protein);O04123_MAIZE (O04123) Calcium-dependent protein kinase;Q8LPV9_CUCMA (Q8LPV9) Phloem calmodulin-like-domain protein kinase PCPK1;O04417_MAIZE (O04417) Calcium dependent protein kinase;Q7Y050_CAPAN (Q7Y050) Calcium-dependent protein kinase 3;A5A7I8.1 RecName: Full=Calcium-dependent prote…	462	CGCATAGACTATGGAGAATTTGTTGCCATGATGACCAAAGGCAATATGGGGGTGGGGCGAAGAACAATGAGAAACAGCCTGAATATCAGCATGAGGGACGCACCTGGTGCAATCTAGACTTCCACGATGTACAGCTTGTGGCTTTAGCTTCTTCCTGCCTTCCGGCTCTACGAAACCTTCCTGCAATTTTTGAATGTTGTCAGTGTCTGTGTGGATGTGTGTTTCTGGGGATTCTGATTTAGCTCGTCAATTGATTGGATGAAATGCATACTAAGCTGGGTTGATATGATCTCACACGTTGCTACTGCTTAATCCCTGCAATTGTTCAGTGAATTACCTTGCACTATACATCTACCTGGAATCGTTAACTTTTGAAATGCCTTATCCCAATGCAATGTG…	GO:0016310;GO:0005524;GO:0004672;GO:0016301;GO:0006468;GO:0005509;
TRINITY_DN53491_c0_g1_i3	C1	W1	0.05	4.53996	6.50461	5e-05	0.00483981	.	336	CCTCTCTGTATCCTCCTCTTGTCCTCCCTTTTCTTGCACAGAAGGTGCAAATCTTGTGCAATTTCGTGAAGGAAAACAGGACGGATGTAAATTACAACTGCGGGAACTCACTCTTGATGTCAAATAGTACATGTATTTAGACACGGCGAAGCATCGAGTGAGCAATCAAATAATCAGTTACAGCTGGTCAACGGAAACCACATTGTAGGCGCACACGCCACTACGCCAGTGTATGTGCGAACGATGTGTATGGGCAATTTTAAGCGAAGAGCAGAACAGAACGATAAGGAGGAAGGATCGTCGGACTGTAGAACTCTGAACGTGTAGATCTCGGTG	NA
TRINITY_DN53872_c0_g1_i3	C1	W1	0.05	1.01896	4.34903	5e-05	0.00483981	Q5SN48_ORYSA (Q5SN48) Phosphatidic acid phosphatase beta-like;Q69L46_ORYSA (Q69L46) Putative phosphatidic acid phosphatase beta;Q69L47_ORYSA (Q69L47) Putative phosphatidic acid phosphatase beta;Q6YZK2_ORYSA (Q6YZK2) Hypothetical protein P0488B06.38-1;Q9XI60.1 RecName: Full=Lipid phosphate phosphatase 2; Short=AtLPP2; AltName: Full=Phosphatidic acid phosphatase 2; Short=AtPAP2; AltName: Full=Preny…	708	TTTTTTTTAATGATACGGCGACCACCGAGATCTACACGTTCAGAGTTCTACAGTCCGACGATCAGCACTAGTTAGAGCTCCGGCTTGCGCGACAGTACGCTCTCATGGCGTCAGGGTCCTGAGGTCCCACGCCTACGACTGGCTGGCGCTGCTCCTCCTGGTCGCCGTCGAAGTCCTCCTCAACGCCATCGAGCCGTTCCACCGCTTCGTCGGCGCCGGCATGATGGCAGACCTCAGATACCCCATGAAGAGCAACACCGTCCCGGTCTGGGCCGTGCCGATCATTGCAGTCATTGCACCTATGATTATCTTCACCGTCGTCTACTTCCAGAGGAGGAACGTGTATGATCTGCACCATGCTATACTTGGCATTCTGTTTTCTGTGCTCATCACGGGCGT…	GO:0016020;GO:0016021;GO:0016311;GO:0008195;
TRINITY_DN54150_c0_g1_i1	C1	W1	0.05	1.22123	4.61026	5e-05	0.00483981	Q6Z5P5_ORYSA (Q6Z5P5) Putative immediate-early fungal elicitor protein CMPG1;Q654Q4_ORYSA (Q654Q4) Putative immediate-early fungal elicitor protein;Q93VZ1_PETCR (Q93VZ1) Immediate-early fungal elicitor protein CMPG1;Q8LLY8_ORYSA (Q8LLY8) Hypothetical protein OSJNAa0049K09.9;Q84QD5_TOBAC (Q84QD5) Avr9/Cf-9 rapidly elicited protein 74;Q8S8Z6_SOYBN (Q8S8Z6) Syringolide-induced protein 13-1-1;Q9M8S5_…	458	GGACACGCGCTGCATCTTCTTCACGATAACCGGCACGGCCAGCGCCTGCGCGTAGGCCGCGTCGCGGCCCTTCGCTGTGAGTAGCAGGCTGTCCAGCAAGGCCAGCGCCTTCTCCGTCGTGCCCCTATCGGCGTCCACCAGTAGTTCGAGGAGGAGCTGCACCGTGCCGAGGTCGACGAGGAGGGACGCGACGAGCTCGCTGTGCGCGACGAGGTAGTAGGCGGTCACCAGCGCCGCCTTGGTAGCCTGCGGTGAGACGGGCTTCTTCAAGAGCTTCACGAGAGCGGAGTATATGCCGTTTGTCTTGGACATCGCCTCGAGGCACTGGCTGTCGGAAGACGATGCGATCTCGCGGAGAACGACGACGGCGCTGACCCGCGCCGGGAGCTCGCCGTGGGA…	GO:0016567;GO:0004842;
TRINITY_DN54275_c1_g1_i1	C1	W1	0.05	2.55121	5.67311	5e-05	0.00483981	Q5ZAY2_ORYSA (Q5ZAY2) Putative disease resistance protein RPS2;	358	GGCCGTGGCGTCCATGGCCATCAGGGAGTCGATGCGGTGCTAGCTAAGATGTGCACCGTACAAGCGCGAGGCAACCGGGGCGCCATGGAAGCTGCTTCCTCTGCTTTGTGCATATGCCAGCTGCACCCAGCAGTAGGCTAGATTTTGTTTAGTTTTCTGCATCTTCTTTTTCAGGGAGCGACCCCCGTAATCTTTTGTAGTATCACCTCTGTGGATTGTTCGGCTTGGACATATATTTGGCTTTTCTCAGATGATGAAGGATTGTTGATGCTTCACAGTTGGATGTTACGCTCCCTTGTTTATTTCACTCAAATGAGCCGCTCAGTTCGGCTGTTGAGAGGTTTCCAGAAAGAAAACA	GO:0043531;
TRINITY_DN54698_c0_g1_i3	C1	W1	0.05	0.98405	4.29873	5e-05	0.00483981	Q7XU23_ORYSA (Q7XU23) OSJNBb0034G17.3 protein;Q1JPG1.2 RecName: Full=Radial spoke head 10 homolog B [Bos taurus];	673	TGTTTTTTTTTTTTCAAGCAGAAGACGGCATACGAGATTGGTCAGTGACTGGAGTTCAGACGTGTGCTCTTCCGATCTGCAACCGTATGATATGATATCCTCTAAAGCGGTGTCAAATTTATTGGCCTGCAAAGGAATCAAGAAATTTGTTCAAGTAAATCTTTAGCTACGATGTTAGTTACCACGGCCGGATAAAAGAAACCATGTTTCGTGCAATGTATTTCTGCATGCACATGCACCGGCCGGGTTGCAATGCATGTTCATCAATGTTCCCAGAGCTGCAACGGCTCCCCGAGGAAGAGATCGTCGTCGACGAAGTCATCGCACGGCGAGCCGCAGTACGACGGCGGCTCCGGCAGCGTAGTGAACGCGAATTCTAGAAGAGCATCCGGCACGTCG…	GO:0003677;GO:0006355;GO:0003700;GO:0005634;GO:0006351;
TRINITY_DN54776_c1_g1_i2	C1	W1	2.61504	69.6264	4.73473	5e-05	0.00483981	Q6A9W1_PROAC (Q6A9W1) Phage shock protein A;Q12A33.1 RecName: Full=Uridylate kinase {ECO:0000255|HAMAP-Rule:MF_01220}; Short=UK {ECO:0000255|HAMAP-Rule:MF_01220} {ECO:0000255|HAMAP-Rule:MF_01220}; AltName: Full=Uridine monophosphate kinase {ECO:0000255|HAMAP-Rule:MF_01220}; Short=UMP kinase {ECO:0000255|HAMAP-Rule:MF_01220}; Short=UMPK {ECO:0000255|HAMAP-Rule:MF_01220} [Polaromonas sp. JS666];	421	CAGGCCGTCGCCGCACAGCGTCTGGGGCCGGCCTCGACGCACCTGGGAGTCCGACCAGTGCTGGTAGATAGACTCGACCTTGATCGGCAGCTTTTGGTCCTTGCGAATAGTACCTCACTTGACACAATCGGCGCCCCGGGCTCTCTATAGCCGCCGTGCGGCCATGGCCGCTCACCATAGAATTTTTGTTACGGTGACCCACCCATGCGTCTGTACATGTAACCTCCTCCTCTTCCTCTCTGCTTTTCTGATTTCTGAATGCTTCAGAAACATAGATATGTAGGATCAACATATGCGTTACTGGAAAATGCAATAGCAGCAGCAGTCTGACGTTCGCTGTGACCAGATCGGAAGAGCACACGTCTGAACTCCAGTCACGCCAATATCTCGTATGCCGTC…	NA
TRINITY_DN55017_c0_g1_i9	C1	W1	5.99739	20.5623	1.77759	5e-05	0.00483981	Q94H95_ORYSA (Q94H95) Putative serine protease;Q75I27_ORYSA (Q75I27) Putaive subtilisin-like proteinase (Putative serine protease);Q39007_ARATH (Q39007) Subtilisin-like protease (Fragment);O65351_ARATH (O65351) Cucumisin-like serine protease (Putative subtilisin serine protease ARA12);O65351.1 RecName: Full=Subtilisin-like protease; AltName: Full=Cucumisin-like serine protease; Flags: Precursor […	805	TCTTTCGTGTCCTGCTCGGCCGGCAACGCCGGGCCTGGCGCGGCGTCGCTCACCAACGGCGCGCCGTGGATCACCACCGTGGGCGCCGGCACGCTCGACCGCGACTTCCCCGCGTACGTCACCCTCGGCAACGGCAACAAGTACACCGGCGTCTCCCTGTACAGCGGCAAGCAGCTGCCCACCACGCCCGTGCCGTTCATCTACGCGGGGAACGCGTCCAACAGCAGCATGGGCGCGCTGTGCATGACCGGCAGCCTCATCCCGGCCAAGGTCGCCGGCAAGATCGTCCTCTGCGACCGCGGCACTAATGCCAGGGTCCAGAAGGGGTTCGTCGTCAGAGACGCCGGCGGCGCCGGCATGGTGCTCGCCAACACCGCAGCCAACGGCGAAGAGCTCGTT…	GO:0008233;GO:0016787;GO:0004252;GO:0006508;
TRINITY_DN55367_c0_g1_i9	C1	W1	4.16803	38.4526	3.20564	5e-05	0.00483981	Q6Z676_ORYSA (Q6Z676) Putative phi-1;Q67X77_ORYSA (Q67X77) Putative phi-1;Q6Z681_ORYSA (Q6Z681) Putative phi-1;Q6Z677_ORYSA (Q6Z677) Putative phi-1;O82161_TOBAC (O82161) Phi-1 protein;Q9ZPE7_ARATH (Q9ZPE7) Hypothetical protein At4g08950; T3H13.3 (Hypothetical protein At4g08950) (Cell cycle-related protein) (Putative phi-1-like phosphate-induced protein);Q8LB34_ARATH (Q8LB34) Putative phi-1-like p…	595	AGATCTAAAGTTTCAGGCGTTACCGCTGTCCCAAATGGAAAACAATTCACCTAGACATGGAATTCTGAAACCACGGTACCTATTTCCAATCACCCAACGGAAGCTCTCTCCGGTGGCCCTCATCGTAATTTTAGTAATCTTGAACGTGTCAGGTGCCGTTCCTCATCGTCTCCATCCAATCTGGGATCGCCCAGAGCAGCACCCGCAAGTGTCAACTTTACCATGATCTTCACATCACTCCAATACTCTATACACTGGTGCTATACTACATATCCTCACAGAGTTTACAGATTGCTGATTGCACCACGGTAGCCCATTAATCAGTCACAGCAAGGTCGAACACGTCGACGTGGCTGGGTCGAAGAGCGCGGGAAGCAGGTACTTCCTCCCGCTCGCGCC…	NA
TRINITY_DN55511_c0_g1_i4	C1	W1	0.05	1.72948	5.11227	5e-05	0.00483981	.	565	TACGAGATGATCTGGTGACTGGAGTTCAGACGTGTGCTCTTCCGATCTCCTACAAGCTAAAATTTCCCACCAGCCAAAATTTCTCTGGATACGGTGGACTGGAAACATTGCCCCATACCGGATATTTGTATTATAGGAGGGTGCAGTATTAAGTATAATATTTAAAAAATCAGTACTAGGAACTTTTACACTATATGCTAGGCTGTCCTTTTTGGCATCAGTGTTGTAAAATACCGTGGATGTTTCACAATATCTGCTAGAATTGCTCTTATTGGAGGTGATTGAACACCTTGTCCATCAAAGATTTATTCTTGAGCTTGACATTAGGTGTGTCACATTGAATTATACTATTATTTTGGTGGTAGGTTGCTCAAATGATTTCATCAATGAACTTTGTTT…	NA
TRINITY_DN55546_c0_g1_i3	C1	W1	0.05	1.99564	5.31878	5e-05	0.00483981	Q53RJ8_ORYSA (Q53RJ8) Hypothetical protein;Q61MB5_CAEBR (Q61MB5) Hypothetical protein CBG08558;Q21414_CAEEL (Q21414) Hypothetical protein K10C8.3;Q52F71_MAGGR (Q52F71) Hypothetical protein;Q80U68_MOUSE (Q80U68) MKIAA0174 protein (Fragment);Q8BHC2_MOUSE (Q8BHC2) 2400003C14Rik protein (Mus musculus adult pancreas islet cells cDNA, RIKEN full-length enriched library, clone:C820001J09 product:hypothe…	391	TTTTTTTCAAGCAGAAGACGGCATACGAGATTGGTCAGTGACTGGAGTTCAGACGTGTGCTCTTCCGATCTCCCTTAACTCCTCATTGCACTCCTGTGGCTTGTCCAACTGCGCAGCCTGCTCGATGAGCCGATTGCAGTAGAGCTCTATGATGCTGAACGCCTCCAACATGTTGTCTTCCTGGATAACCTGCTCTGTGCGGCTGAGAGCACGGTCGAGGTGGCCGAGGGCAAGGAGCTGGCTGACATCGCTGGAGGCGATGGACTTGCGAGCAACGCGAGGCCGGCGGGCGACAGCGATCCGGGTGACAGCAAGCTCGAGAAGGGACTTGGATCGTCGGACTGTAGAACTCTGAACGTGTAGATCTCGGTGGTCGCCGTATCATTAAAAA	GO:0015031;
TRINITY_DN55576_c0_g1_i2	C1	W1	2.41249	31.6016	3.7114	5e-05	0.00483981	Q5GAQ8_MAIZE (Q5GAQ8) Hypothetical protein;Q5GAU6_MAIZE (Q5GAU6) Hypothetical protein;Q96X17_PICPA (Q96X17) Sec7p;Q501A2_ARATH (Q501A2) At5g61830;Q9FLS6_ARATH (Q9FLS6) Carbonyl reductase-like protein;Q7XUK0_ORYSA (Q7XUK0) OSJNBa0067K08.7 protein;	518	ATAGAATTTTTGTTACGGTGACCCGCCCATGATTCTGTACATGTAACTTCCTCCTCTTCCTCTCTGCTTTTCTGATTTCTGAGTGTGCAGTGCACCTTCAGAAACATAGATATGTAGAATCAATCAACACGTGTTACTGATATGTAATAGCAGCAGCAGGCTGATCTTCGGTGTGAGCAAATTCTAATCCCTTCTTGCCGATGCCAATAATTGCTGTCTTGCGTTTCCACATTGTTTTCCGGCGAGCGATGCCGTCTCTGTTGCAAACCATGATTGACGACGACCTGCTACCCCGGTGTTGTTTATTATTCGATGCCAGCGCAGCGATTGCCAATTGGGAGGGTCAAGGGTGGCCTCAAATTTCCACAGAATATTCCATTCCGTTGATCGTCATGCTTG…	NA
TRINITY_DN55792_c0_g1_i2	C1	W1	0.05	1.14532	4.51768	5e-05	0.00483981	Q84QL9_ORYSA (Q84QL9) Hypothetical protein P0666G10.109;Q9A977_CAUCR (Q9A977) Transcriptional regulator, LysR family;Q867F3_DROMR (Q867F3) PLU;	654	TTTGACTGTGACTGGAGTTCAGACGTGTGCTCTTCCGATCTCGGCAGCCTGGTCGATATCGTAGTCCACGTTGAACTCCAACCCCTCTACCTCTGGGTTTCTCCTGATTATATCCACTACTGAGGACTCCTCTTCATCCTCCGTGTACTCCTCAATGTAGCCACAATTGTGGTTGTCATTGAAGATGGGGTCCAATGTCCAGTCAGGGCAGCTGTCGTCACCATTTTCTTGTTTATCGAACAGAGCCAACTGATGCGAGAGATCAATGATCTTGCTGCCATGGATTGTCCGCATCGTCTTGATCTTGCGCAGCAAGACAGCCTTGTGATAGTCCAATCTCACCTTTGCCTGGTCGGCGGCCACAATCAGCGTTTCTATCTTGTGCGAGATGGCGTCCAC…	NA
TRINITY_DN55957_c1_g2_i1	C1	W1	2.02401	6.7108	1.72927	5e-05	0.00483981	Q52QX3_MANES (Q52QX3) Auxin-repressed protein-like protein ARP2 (Fragment);Q52QX4_MANES (Q52QX4) Auxin-repressed protein-like protein ARP1;Q52QX4_MANES (Q52QX4) Auxin-repressed protein-like protein ARP1;Q43548_MALDO (Q43548) Golden delicious apple fruit expressed;Q43548_MALDO (Q43548) Golden delicious apple fruit expressed;Q84TD0_GOSBA (Q84TD0) Hypothetical protein (Fragment);Q05349.1 RecName: Fu…	1314	TACCTTATCTATGAACGATTGGCACATAAATTTGTATATACCTCGATATTGTTCAACAAGTTTTGTTACCGCCCGCCCTTATGTTGCTCGTTTCATACGTTATTACCAATGAAAAGAAAGCGGAAACTTGCTCTCAGCCTGTTATTAATTGTTTTGCGATAGGTAACTATATAAACATTGAAGAGATCCCACACGCACGCACCGGCACGGGTAGTATTTACAGATGGAACGTACTTGCACACACACATACACGCATCAAAGTAGTACAAAGGAGTAGCGGAAGTAGTACTGAAGCTTAGGACAAACAAACAACACGCAGCCTCAGACTGCAACGCAGGAGCAGGAACTAGGAAAGATTAGATAACCAAAAGGAGCAGCAAACATGGCGTCAGAGAGCTC…	NA
TRINITY_DN55957_c1_g2_i3	C1	W1	3.84682	13.5202	1.81338	5e-05	0.00483981	Q52QX4_MANES (Q52QX4) Auxin-repressed protein-like protein ARP1;Q43548_MALDO (Q43548) Golden delicious apple fruit expressed;P93017_ARATH (P93017) Dormancy-associated protein homolog (At2g33830/T1B8.13);Q8RYC4_ARATH (Q8RYC4) Putative auxin-regulated protein;Q05349.1 RecName: Full=Auxin-repressed 12.5 kDa protein;Q9ATC9_MALDO (Q9ATC9) Auxin-repressed protein like-protein;Q5MCR5_9ASTR (Q5MCR5) Dorm…	1041	TACCTTATCTATGAACGATTGGCACATAAATTTGTATATACCTCGATATTGTTCAACAAGTTTTGTTACCGCCCGCCCTTATGTTGCTCGTTTCATACGTTATTACCAATGAAAAGAAAGCGGAAACTTGCTCTCAGCCTGTTATTAATTGTTTTGCGATAGGTAACTATATAAACATTGAAGAGATCCCACACGCACGCACCGGCACGGGTAGTATTTACAGATGGAACGTACTTGCACACACACATACACGCATCAAAGTAGTACAAAGGAGTAGCGGAAGTAGTACTGAAGCTTAGGACAAACAAACAACACGCAGCCTCAGACTGCAACGCAGGAGCAGGAACTAGGAAAGATTAGATAACCAAAAGGAGCAGCAAACATGGCGTCAGAGAGCTC…	NA
TRINITY_DN55990_c0_g3_i1	C1	W1	0.05	18.1284	8.50211	5e-05	0.00483981	Q59K33_CANAL (Q59K33) Hypothetical protein CDC45;Q9VQU3_DROME (Q9VQU3) CG2818-PA, isoform A (LD22655p);Q6CCD0_YARLI (Q6CCD0) Similarities with sp|O74627 Schizosaccharomyces pombe Cyclin pch1;P41954.3 RecName: Full=Uncharacterized protein D1044.6 [Caenorhabditis elegans];	242	GAGATTGGTCAGTGACTGGAGTTCAGACGTGTGCTCTTCCGATCTGCTATATGCATGCATGGGTCCAGGCATTAGCTAGAATACACATGCACGCAGCTCACAGCAAGATTCCAACAGACTGGCAAAGCAGAAAGGTTGACCAAGGAGAAAGAAGATGGCCGTCCTCGCGCGCGGCCAGAGATCGTCGGACTGTAGAACTCTGAACGTGTAGATCTCGGTGGTCGCCGTATCATTAAAAAAAA	NA
TRINITY_DN56108_c0_g2_i1	C1	W1	3.05068	26.0335	3.09317	5e-05	0.00483981	Q7XKB7_ORYSA (Q7XKB7) OSJNBa0064G10.14 protein;Q5MJW5_TOBAC (Q5MJW5) Avr9/Cf-9 rapidly elicited protein 76 (Fragment);Q6F2U0_ORYSA (Q6F2U0) Hypothetical protein OSJNBa0027N19.6;Q9FIV4_ARATH (Q9FIV4) Gb|AAF23842.1;Q8LD98_ARATH (Q8LD98) Hypothetical protein;Q9SHY5_ARATH (Q9SHY5) F1E22.7;Q6K2G8_ORYSA (Q6K2G8) Harpin-induced protein-related-like;Q9SLI0_ARATH (Q9SLI0) F20D21.35 protein (Hypothetical p…	687	AGGTCATGGCGGCGCTCAGGGACGCGCAGCAGACGGGCGCCGTGCCGCTCGTCTTCCGGGCAGACGTGCCCGTCAGGGTGGAGCTCGGCACGCTCAAGCTATGGACGGTCACCTCTAGGGTCAGGTGCGACCTCGTCGTCGACAGCCTGCTCAACGCCGGCAGCCAGATCAAGATCAAGGCCAGCAACTGCAAGTTCAGCATCAAGCTCCTGTGATATATTCTTTCGGCTCTTCTTTGCCTTCTGGGCGCGCGCGTTCGATGGATTCTTTTGGCAGCCGAGTGCCGTGCCGTATTTGCATCGGTTCGGTGCACTCCCCTGCCCCCTGCCCCCTGTAGCTCCGTGCATGTACATCTTGTTCTTGTGTGTAGACTTCATGTTACGTTGCTGTATGTTAGGG…	GO:0016020;GO:0016021;
TRINITY_DN56721_c0_g1_i1	C1	W1	0.05	3.88417	6.27953	5e-05	0.00483981	Q5ZLC0_CHICK (Q5ZLC0) Hypothetical protein;Q8AV16_CHICK (Q8AV16) B29/Ig-b;	776	AACCAATAACTAGAAGTGGGAGTCGGTCGACCGAAGGTAAATGGAAAAATTGCATGGCCTACTACTCAATCTTAGCAGCGAACATTGTAAGTAATAATAGAACATGTACAAAAGTCAACCACACAGACCACACCAAAACAAACACATACCTAACGGAAAACTTCGACATGTGCTGAGGAGCGCCTCCTCCAAATCAATAATATCAAACCGCATTCATCGAAAATCTGAGAAGTTGTCTCATGCAAATGGTTCAAGTTACCTTTCAAATTTCGTGAAGATCACAATTCATAACAGACATATCCACTCATTAAATCGTAAAATTCTATGGTAGAAGTGATATGTCCAATTAAGTACAAAAGTGCAAACATAGTGTGGCTACACGTGGTATAGAGCTTTGCC…	GO:0016020;GO:0007166;GO:0004888;GO:0016021;
TRINITY_DN56907_c0_g3_i1	C1	W1	1.21489	38.3508	4.98036	5e-05	0.00483981	Q6ZAB7_ORYSA (Q6ZAB7) Putative receptor-like protein kinase;Q6ZAB7_ORYSA (Q6ZAB7) Putative receptor-like protein kinase;Q6ZAB7_ORYSA (Q6ZAB7) Putative receptor-like protein kinase;Q6ZAB7_ORYSA (Q6ZAB7) Putative receptor-like protein kinase;Q6ZAB7_ORYSA (Q6ZAB7) Putative receptor-like protein kinase;Q6ZAB7_ORYSA (Q6ZAB7) Putative receptor-like protein kinase;Q6ZAB7_ORYSA (Q6ZAB7) Putative receptor…	554	GATTTCCCCATCGAGTGAGTTACTGTACAGTGCGAGCACTGACAGTTTCTTTAGGTTGCCAAGGGATTCTGGTATTTCACCAGAAAGGGAGTTCTCGGAAAGATCCAATTGATCAAGCACGCTACAATTGCCCAATTCTGGAGGGATTGCACCTGATATGCTGTTATTTTGCAAAGTGAGGACTACTAGGTACTTTAACAGTCCTATTTGAGGTCCCAGTGAACCAGAAACTCCAGAAGATGATAGGTCAAGAGAAAACACATTAGTCTGTCTATCACAAAGAACTCCATGCCATTCACATGGAGTTCTATCGGAAGCATTCCAGCTGGAGCTTATGGAACTCGGCAATATGAGATTTTTGGACAGAGCAAGCAGAGCTAGACCGTCTGAATTTAAACT…	GO:0016020;GO:0016310;GO:0005524;GO:0004672;GO:0000166;GO:0016021;GO:0016301;GO:0006468;GO:0004674;GO:0016740;
TRINITY_DN56907_c0_g4_i6	C1	W1	2.09512	14.0675	2.74726	5e-05	0.00483981	Q6ZAB7_ORYSA (Q6ZAB7) Putative receptor-like protein kinase;Q6ZAB7_ORYSA (Q6ZAB7) Putative receptor-like protein kinase;Q6ZAB7_ORYSA (Q6ZAB7) Putative receptor-like protein kinase;Q6ZAB7_ORYSA (Q6ZAB7) Putative receptor-like protein kinase;Q6ZAB7_ORYSA (Q6ZAB7) Putative receptor-like protein kinase;Q6ZAB7_ORYSA (Q6ZAB7) Putative receptor-like protein kinase;Q6ZAB7_ORYSA (Q6ZAB7) Putative receptor…	554	GATTTCCCCATCGAGTGAGTTACTGTACAGTGCGAGCACTGACAGTTTCTTTAGGTTGCCAAGGGATTCTGGTATTTCACCAGAAAGGGAGTTCTCGGAAAGATCCAATTTATCAAGCATGCTACAATTGCCCAATTCTGGAGGGATTGCACCTGATATGCTGTTATTTTGCAAAGTGAGGACTACTAGGTACTTTAATAATCCTACTTGAGGTCCCAGTGAACCAGAAACTCCAGAAGATGATAGGTCAAGAGAAAACACATTAGTATTTCTATCACATAGAATTCCATGCCATTCACATGGAGTTATATCGGAAGCATTCCAGCTGGAGCTTATGGAACTCGGCAATATGAGATTTTTGGACAGAGCAAGAAGAGCTAGACCGTCTGAATTTAAACT…	GO:0016020;GO:0016310;GO:0005524;GO:0004672;GO:0000166;GO:0016021;GO:0016301;GO:0006468;GO:0004674;GO:0016740;
TRINITY_DN57144_c0_g4_i1	C1	W1	0.05	17.9135	8.4849	5e-05	0.00483981	Q5RE67_PONPY (Q5RE67) Hypothetical protein DKFZp469D1917;Q6MPL4_BDEBA (Q6MPL4) Adventurous gliding motility protein R;Q92VG9_RHIME (Q92VG9) Putative glycosyltransferase protein;	201	CAGACGTGTGCTCTTCCGATCTCATCCATCCTCCAAAAAGAAAAGGGAATTAGTAAGATCAAAAGCTGTACAGTAGTCAGAGTGGGATATGTGTTCGTCACTTCCACTCCTGGGCGTCGCAGGATCGTCGGACTGTAGAACTCTGAACGTGTAGATCTCGGTGGTCGCCGTATCATTAAAAAAAAAAAAAAAATAACAAAA	GO:0003674;GO:0005575;GO:0008150;
TRINITY_DN57144_c0_g8_i2	C1	W1	0.05	5.91944	6.88739	5e-05	0.00483981	Q5TXZ3_ANOGA (Q5TXZ3) ENSANGP00000029652 (Fragment);Q5TRX1_ANOGA (Q5TRX1) ENSANGP00000026034 (Fragment);Q5TX76_ANOGA (Q5TX76) ENSANGP00000026080 (Fragment);Q8ACZ9_9HIV1 (Q8ACZ9) Envelope glycoprotein (Fragment);Q52CI8_MAGGR (Q52CI8) Hypothetical protein;Q8LGS6_ORYSA (Q8LGS6) Expansin-like protein A;Q10S70.1 RecName: Full=Expansin-like A1; AltName: Full=OsEXLA1; AltName: Full=OsEXPL1; AltName: Ful…	258	TTTTTTTTTTTTTTTCAAGCAGAAGACGGCATACGAGATGGAACTGTGACTGGAGTTCAGACGTGTGCTCTTCCGATCTTTTTTGAATCTTCTTCGATCGTTTCGTATCGTTCATCCAAAGAGAAAGAGAAAGGGCAAGAGAATTAGTAGGATCAAAACAGAGGCTTCCTGTACAGTAGATCAGTGGGATTAATTTGCTTGCGCGCGTCACTTCCACTCGTGGGCGTCGCAGTGCGAGCACCCTTCCAGCGCGACGTC	NA
TRINITY_DN57448_c0_g1_i6	C1	W1	0.05	3.99206	6.31906	5e-05	0.00483981	.	334	GAAGACGGCATACGAGATACATCGGTGACTGGAGTTCAGACGTGTGCTCTTCCGATCTGCAGCTCATTATGCCAAGCTCGATTGCACTCACCGACTAGAGTAACAGCGAGCGCTATACTAAACTCGGGTATGCGATACTAGCAGCCGGTTTCTCTTTGGCCTCCGTCGGTGAATCAAAAATAATCGGAGAGGAGCGAAGGGCATGTGAGCAGCCGGGGAGGGAGCTATATAGACGACGCACCATGTAGGGAGTAGATCGTCGGACTGTAGAACTCTGAACGTGTAGATCTCGGTGGTCGCCGTATCATTAAAAAAAAAAAATCTATCTATCTAT	NA
TRINITY_DN57603_c1_g1_i1	C1	W1	18.2413	52.0884	1.51375	5e-05	0.00483981	Q5QNI2_ORYSA (Q5QNI2) Hypothetical protein P0031E09.40;Q5QNI2_ORYSA (Q5QNI2) Hypothetical protein P0031E09.40;Q6K3R5_ORYSA (Q6K3R5) Putative drought-induced protein RDI;Q6K3R5_ORYSA (Q6K3R5) Putative drought-induced protein RDI;Q8L636_ARATH (Q8L636) Hypothetical protein At1g53210;Q8L636_ARATH (Q8L636) Hypothetical protein At1g53210;Q9MAH9_ARATH (Q9MAH9) F12M16.12;Q9MAH9_ARATH (Q9MAH9) F12M16.12;Q…	1269	GACTCCTCCACGGTGTCATTGCCTGAAGTGTCAAAGTCGTCCATGATCTTGTCAACTGCATCATGCTTGTCAAAGTCAATCTCCTCAAAGTTGATCCCAACAATAAGCGCATGGAGCTCCGCTCGTGACAGGTTACGGCTCCCATCCATGTCGATCTTGTAGAACAACCTGCATGTAAGAATAGACAGGGTTCATGTGATGCCCATGAATGTTGTGTTATTTGCATATCATGACCAATAGAATGATTAAAGAACCGCACTTTCTTATGACATTCTCGTTGGGTGTGCCATCATCGTTAAGCAGCCGGCCAAGTGCTTGCATTTGGGCATGCTTTAAGATCCCAGAGATCACATGCTTGTGCTTTGCATATGCGAGCTTCCTTCTTTGAATCCAAGGCTG…	GO:0016020;GO:0035725;GO:0055074;GO:0016021;GO:0015297;GO:0006814;GO:0005886;GO:0005432;GO:0055085;GO:0006816;GO:0006811;GO:0005509;
TRINITY_DN57603_c1_g1_i2	C1	W1	62.1609	165.641	1.41398	5e-05	0.00483981	Q5QNI2_ORYSA (Q5QNI2) Hypothetical protein P0031E09.40;Q6K3R5_ORYSA (Q6K3R5) Putative drought-induced protein RDI;Q8L636_ARATH (Q8L636) Hypothetical protein At1g53210;Q9MAH9_ARATH (Q9MAH9) F12M16.12;Q9ASV9_ARATH (Q9ASV9) At1g53210/F12M16_12;Q67ZY8_ARATH (Q67ZY8) Hypothetical protein At1g53210 (Fragment);Q54YQ8_DICDI (Q54YQ8) Hypothetical protein;Q9SHR0_ARATH (Q9SHR0) F1K23.2;Q9SHR0_ARATH (Q9SHR0)…	2172	TCTTCCGATCTGGTAAGAAGCTCAACTATGATGCAATTTTTTTACCTTAAGTATGATGCAACTTGCAAGAGCAACAAAAGGATAAATATGTTAATCTCAACATTTCCAGCATGTAGCTCTCAATATTCACCATATTATGTTCATCTCTCCTGGACTGAGTACCAGCGCTGAAAAAAAACAGCACACAGAAATTCTACACCCCGACGTAAGATAGATACAGGGATACACAATCCACACCGTGGTTACACAGACATAAACATCTCAAAGTATTTGACAGATAAATTACAACGAGTCAAAAATTACAAGAGGATCAAACTGAAACCGGAGGCCAGAAGCATGAGCCTATGACCACCCGAACTGGTAGTCAAGGATGTACACAACAACGAGCGACAGAGGGTA…	GO:0016020;GO:0035725;GO:0055074;GO:0016021;GO:0015297;GO:0006814;GO:0005886;GO:0005432;GO:0055085;GO:0006816;GO:0006811;GO:0005509;
TRINITY_DN57603_c1_g1_i4	C1	W1	29.2434	78.4029	1.4228	5e-05	0.00483981	Q5QNI2_ORYSA (Q5QNI2) Hypothetical protein P0031E09.40;Q6K3R5_ORYSA (Q6K3R5) Putative drought-induced protein RDI;Q67ZY8_ARATH (Q67ZY8) Hypothetical protein At1g53210 (Fragment);Q9ASV9_ARATH (Q9ASV9) At1g53210/F12M16_12;Q9MAH9_ARATH (Q9MAH9) F12M16.12;Q8L636_ARATH (Q8L636) Hypothetical protein At1g53210;Q7G795_ORYSA (Q7G795) Hypothetical protein OSJNBb0017F17.1;Q7G4F2_ORYSA (Q7G4F2) Hypothetical …	1205	TCTTCCGATCTGGTAAGAAGCTCAACTATGATGCAATTTTTTTACCTTAAGTATGATGCAACTTGCAAGAGCAACAAAAGGATAAATATGTTAATCTCAACATTTCCAGCATGTAGCTCTCAATATTCACCATATTATGTTCATCTCTCCTGGACTGAGTACCAGCGCTGAAAAAAAACAGCACACAGAAATTCTACACCCCGACGTAAGATAGATACAGGGATACACAATCCACACCGTGGTTACACAGACATAAACATCTCAAAGTATTTGACAGATAAATTACAACGAGTCAAAAATTACAAGAGGATCAAACTGAAACCGGAGGCCAGAAGCATGAGCCTATGACCACCCGAACTGGTAGTCAAGGATGTACACAACAACGAGCGACAGAGGGTA…	GO:0016020;GO:0035725;GO:0055074;GO:0016021;GO:0015297;GO:0006814;GO:0005886;GO:0005432;GO:0055085;GO:0006816;GO:0006811;GO:0005509;
TRINITY_DN57649_c0_g1_i3	C1	W1	0.05	1.33958	4.74371	5e-05	0.00483981	Q5WKP9_BACSK (Q5WKP9) Hypothetical protein;Q5H5D6_XANOR (Q5H5D6) Hypothetical protein;Q8N9D4_HUMAN (Q8N9D4) Hypothetical protein FLJ37693;	530	CGATCGCCGTCGCGTGCGGGCGAAGGCACGAGCACGTCGCCTTGGTGGTTGGCTCGATTCCGGATGGGTAGGCGCCCACGTGTCGACGTGCCATGTCCAAGCACCAGGCAACCGGCCGACATCCGCGACCCCCGGGCATGCAAGCCGCCGCGCGCCGGCGACGAAAATTCAGCAAAGCTTGTTGCTCACAGTATGTCTGTACAACGTTTTGCGGCGTCGAATCCTTACAGTGTGAGCGATCATACATCCGTTGCGGCAAGTGGAGCGCCTGACGAACTGACAATCATGCATGGCAGCCATCGCCGGAAATATCGACAAGAGCTTGCGCGTGCGGAACTGTGCTGCTGGTACCGCAGCACCGGCAACGGCGTGGACGTCTCCGCTGTTCGATCAACAAAC…	NA
TRINITY_DN5768_c0_g6_i1	C1	W1	52.2412	137.214	1.39317	5e-05	0.00483981	Q7XLD7_ORYSA (Q7XLD7) OSJNBa0070C17.11 protein;Q7XLD8_ORYSA (Q7XLD8) OSJNBa0070C17.10 protein;P93611_WHEAT (P93611) Cold acclimation protein WCOR518 (Fragment);P93611_WHEAT (P93611) Cold acclimation protein WCOR518 (Fragment);Q41848_MAIZE (Q41848) Prolin rich protein;Q9LIE8_ARATH (Q9LIE8) Similarity to cell wall-plasma membrane linker protein;Q39614_CUSRE (Q39614) Cuscuta reflexa proline-rich pro…	578	GCGGCAAGAACGTCCCCGAGGACTTCCAGTGCCCGGCGACGCCGACGCCAAGCCCTGTCACTCCGACGCCAACACCGGTGACGCCGACACCGACCCCGGTCACTCCTACTCCGACGCCTGTCACTCCGACACCGTCCCCTGTCACTCCAACACCGAGCCCAGTCACTCCGACACCGTCCCCTGTCACTCCAACACCGAGCCCAGTAACTCCGACACCGTCACCTGTCACTCCGACACCAAGCCCAGTAACTCCGACGCCCACTCCGGTGACGCCAACCCCAGTGACCCCGACGCCGTCTTCGCCGACGGGCCAGTGCCCCGTGGACACGTTGAAGCTGCTATCGTGCGTGGACGCTCTCAACGGGCTGGTGCACGCTGTGATCGGCAGCAGCGCCAGCG…	NA
TRINITY_DN57690_c0_g1_i1	C1	W1	0.05	4.92396	6.62175	5e-05	0.00483981	Q9Y4S1_HUMAN (Q9Y4S1) Hypothetical protein DKFZp564O0823;Q96DV8_HUMAN (Q96DV8) DKFZP564O0823 protein;Q6UWI2_HUMAN (Q6UWI2) VYKT1879;Q6UWI2.1 RecName: Full=Prostate androgen-regulated mucin-like protein 1; Short=PARM-1; Flags: Precursor [Homo sapiens];Q5RAF8_PONPY (Q5RAF8) Hypothetical protein DKFZp469D161;Q5RAF8.1 RecName: Full=Prostate androgen-regulated mucin-like protein 1 homolog; Short=PARM-…	918	TTTTTTTTTTAATGATACGGCGACCACCGAGATCTACACGTTCAGAGTTCTACAGTCCGACGATCAGGGAGTACGCCTACGACTGCGACGTCAGCCTGTGGAGCTACTGATCGCGCGGGTCAATGACGGCCTGGCTCCGCCGCGCATATACGTAAGCCTTATTATTATATGGTCCTCTTGGCCATTGCATGCATCATGCATGCTTAAACAACAGAAAAAAATAAAATGCTTAAAATTGGGTTAGTGATTTACTTCCCGTCTTCAGTCTCGGCCTTGTCTCGATGAGATCTTGGAAACTTGGGTACAGTGAGTAGGTTTCATAAAGATGTCACAGTATTTGTCTTAGGGTCACCATGCGACAACTTCTTACAAAATAGGATTTTAACTTACATGTTATTA…	NA
TRINITY_DN57754_c0_g1_i2	C1	W1	3.43904	32.4039	3.23609	5e-05	0.00483981	Q6EP85_ORYSA (Q6EP85) Membrane protein-like;Q7XU48_ORYSA (Q7XU48) OSJNBa0088I22.5 protein;Q8H0A7_ORYSA (Q8H0A7) Putative membrane protein;Q9SLV0_ARATH (Q9SLV0) ZF14 protein (F19C14.5 protein);Q67YZ2_ARATH (Q67YZ2) Hypothetical protein At1g58340;O82752_ARATH (O82752) Hypothetical protein F7H19.220 (Hypothetical protein AT4g23030) (Putative transporter NIC1);Q6ZFW3_ORYSA (Q6ZFW3) Putative ripening …	877	ACGGTAGGGGCAGAGGGAATTTCCGGTGGAGCGGTGAAATGCATTGAGATCGCCCTCGCCGGCGGCTCCCTCGCCATCGGCTTCGCCAACATCACGGGCTACTCGGTGCTCTCCGGCCTCGCCATGGGCATGGAGCCCATCTGCGGGCAGGCGTTCGGGGCCGGCAACCACTCGCTCATCGGCCTCACCGTGCAGCGGACGGTGCTCCTCCTCATCGCCGCCGCGGTGCCCATCGGCGGGCTGTGGATGCACATGCGCCCGCTCCTCCTCCTCTGCGGCCAGGACGCCGCCATCGCCGCGGTGGCCGAGACGTACATTCTCGCGTCCCTGCCCGACCTCCTCCTCCAGGCATTCCTCCACCCGGTGCGGATATACCTCCGGATGCAGTCCGTGAACCTG…	GO:0016020;GO:0015238;GO:0016021;GO:0015297;GO:0055085;GO:0006855;
TRINITY_DN57872_c0_g1_i2	C1	W1	0.05	1.18575	4.56773	5e-05	0.00483981	.	474	AGAGTTCTACAGTCCGACGATCCACTGAGACCTAGCAAATCAGATCAAAAATGGGTATGGAAATACCCGAATTCGGACGACAATGAAAAATGGATGTGGCCAATATTCGGATCCGTTTTGCAAACACAAAAAAATAAGGTGTTGAATTTTGAATAAAATGTAGACATGGTAATAATATATCCTTATCTAAATAAAATTATGTTAACCAATTTTAGTAATTCTAGCTTAATATGCCAATCACCCAACCTTAGAAATTAACCAAGTTGCCAACAATCTTCTTTGATTGAACATGAACTATTGTGTGTTATAACAATCAATACATTTTATACGTCTATCGATTGGTTTTTCCTCATATAAACCGCTCGGGTTATAGGTGTCTCCCTAACACACCCGTGGGGT…	NA
TRINITY_DN58723_c0_g1_i1	C1	W1	0.05	1.15281	4.52708	5e-05	0.00483981	Q6I5H2_ORYSA (Q6I5H2) Hypothetical protein OSJNBa0053E05.14;Q8W0E0_ORYSA (Q8W0E0) Fusarium resistance protein I2C-5-like;Q8W0E2_ORYSA (Q8W0E2) Fusarium resistance protein I2C-5-like;Q8H5J8_ORYSA (Q8H5J8) Hypothetical protein OJ1119_A04.117;Q8H5J9_ORYSA (Q8H5J9) Fusarium resistance protein I2C-5-like;Q8H5J6_ORYSA (Q8H5J6) Hypothetical protein OJ1119_A04.119;Q7F1U5_ORYSA (Q7F1U5) Hypothetical prote…	793	CATACGAGATTACAAGGTGACTGGAGTTCAGACGTGTGCTCTTCCGATCTTGTTTATTGAGATGAACAGTGTACTTACAAACACAATCAGCACTTGAGCCTTACACGATTTTGCTACTGGGTTCCAAATACCCAACAGCTTGGTCAAGAAAGGAAGAAACACAACAACTTAAATCAACCACTAACATTGATAAACAAGATAGGAAGTCTTGCCTACCTACCGATCTGTCGAGCCATGACCAGTAGACAAGAAGAGAACCACCAGTAACTTGAAGCAATGTCACCGTACTCTATTCTGTGAGAGTGAGACCACTCTCACGCCGGACAAACTGGCAATTAGCTGTGTAGATGTAGTATGGTGGTATGCGAGACTTCCATGCCAAGACCTCAAATTTCCCCT…	GO:0043531;
TRINITY_DN58891_c0_g1_i2	C1	W1	3.61918	19.3981	2.42218	5e-05	0.00483981	P93406_ORYSA (P93406) EL2 protein;Q10SY2.1 RecName: Full=Cyclin-dependent protein kinase inhibitor EL2 [Oryza sativa Japonica Group];Q8H7Q7_ORYSA (Q8H7Q7) Hypothetical protein OJ1384D03.4;	958	CATCCTACAAGTAATAGGCTCCCGTGTACGCCAAACTATCTAGTTCCTTCCCCAGCTACATCATGATCCCATCGTCCTGCAAGCAGCGGATGTGAAGGTCAGTGCTGTAAATGACTGCAAGATAAAGCATTGGCACCGAAAGATTCTACAACAAAAGTTATAAATCCTGAATTCGTGTTAGCCAAACTACTTCAGAAGAGCTACTTAATTCATTGTATGAATAAAGCTAGACACAATCCATCTCTTACCACTGCGGAAGCATGAGGGTGACAATGACATGGTCTCCTGGCTACACTAAACCTAGTTCCACTATGCAATTGTACTTTAACAACAAAGGTTCACGTATAAGATCTGAATATGTTCTTACAGGATTGCACTTAGAAACCTTAACAGACCCAA…	NA
TRINITY_DN59315_c0_g3_i1	C1	W1	7.84598	50.3384	2.68163	5e-05	0.00483981	.	794	CCTTCTTTGCCCTGTCATCCAACTGCCGTGGATTATACTCAGCCAGTACTATGAGTCTACCACTTTTAGTCTGAACTGACTTATCCAAACCAAAATTATACTACTGTATTACGTCGCAGGTGGGAACAGTCTAGTCGCAGTAGAAACAAAAATTACCCTACAATTCCTTAAACAAAGAAGATTACTGCTGCGGCCTGATGATGGTACCGACGGGACAGGAGTGCAAGACAAGAAGAGGAAGGAGACAAACTGGAAGCACAGTCGCGAATTCTCGGTGCGGCACCCCTGTTCCTGCCACGTGGCACCAGATAGGCCCGCAGGTCCATGAATCCACCGTGATCCGTTGCGATTACAAGCGTGCATCGCAGTGAAAATGACAACCTTTTCACCCTCAAGGCA…	NA
TRINITY_DN59394_c0_g1_i1	C1	W1	0.05	19.513	8.60829	5e-05	0.00483981	Q5QLC8_ORYSA (Q5QLC8) Putative anthocyanidin synthase;Q9LY48_ARATH (Q9LY48) Putative leucoanthocyanidin dioxygenase;Q9SRM3_ARATH (Q9SRM3) Leucoanthocyanidin dioxygenase, putative; 41415-43854;Q9FFF6_ARATH (Q9FFF6) Leucoanthocyanidin dioxygenase-like protein (AT5g05600/MOP10_14);Q8LF06_ARATH (Q8LF06) Leucoanthocyanidin dioxygenase-like protein;Q75IL5_ORYSA (Q75IL5) Putative leucoanthocyanidin diox…	567	TTTGTGTGTTTTTTTTTTAATGATACGGCGACCACCGAGATCTACACGTTCAGAGTTCTACAGTCCGACGATCAGAGAGCAGCTGAACATAGAGAAACACCTTAACTAGATCAGTTCGGATCAGCTTCCAGCTCCTCTCCTAGCTAGCTCGATCGCTCTTATCGCCGGTGAACTGTCCCCCGGCCCCGGTACTAAGCTGCGCAGGGCATGGCAATGGCGGACTGCATGCAGGAGTGGCCGGAGCCCGTGGTGCGCGTGCAGGCGGTGGCCGAGAGCGGTCTGGCCGCCATCCCCGACTGCTACGTCAAGCCGCCGCGCGACCGCCCAGCGGCGCAGCACCTGGCTACCGCCGCTTCTGCAGGTGGTGACGTCCTCCATGAGCCTCTGGACACCAGCATT…	GO:0055114;GO:0016491;GO:0046872;
TRINITY_DN59631_c0_g1_i1	C1	W1	2.12891	8.56546	2.00842	5e-05	0.00483981	Q75KZ6_ORYSA (Q75KZ6) Putative receptor protein kinase;Q8GY50_ARATH (Q8GY50) Hypothetical protein At1g79620/F20B17_5;Q9MA13_ARATH (Q9MA13) F20B17.5;Q5N8C4_ORYSA (Q5N8C4) Putative receptor-like protein kinase 2;Q56YS9_ARATH (Q56YS9) Receptor protein kinase-like;Q8GZ99_ARATH (Q8GZ99) Putative receptor protein kinase (At5g49760);Q9LT95_ARATH (Q9LT95) Receptor protein kinase-like;Q53N99_ORYSA (Q53N99…	858	TTGTGGATTTGAGCAACAACACATTTAGTCCTTCGGTAGCCCCAAACTGGTTCACAACTCTAACAAATCTTACTTCATTATCGATATCTAATGGAGGACTCATTGGCGAGGTTCCCGCGGGACTCTTTGCATTACCCCAGCTGCAGGAAGTTGTACTGAGCAATAACCAGCACAACGGGACACTAGAGATGTCAGGTAGCATCAGCACAAAGCTGCAATCTGTTGATCTCCGTACAAACAGCATACTCAATATCAATGTCAATCCAGACTACAAAAAGGAACTGGTGCTTGTCGGGAATCCAGCGTGTCAAGATGAGGTGTTGAAAAAGGGTGCATACTGCAACATCCAGCCACGGAACGTGGTCACATACAGAACTAGCATGAACAGATGTGCCTCCG…	GO:0016020;GO:0016310;GO:0005524;GO:0004672;GO:0016021;GO:0016301;GO:0006468;
TRINITY_DN59680_c1_g2_i1	C1	W1	0.05	1.67036	5.06209	5e-05	0.00483981	Q5N7Z8_ORYSA (Q5N7Z8) Putative Cytochrome P450 71A1;O48923.1 RecName: Full=Cytochrome P450 71D10 [Glycine max];Q6ZII0_ORYSA (Q6ZII0) Putative cytochrome P450;Q8W0B6_ORYSA (Q8W0B6) Putative Cytochrome P450 71A1;Q851G9_ORYSA (Q851G9) Putative cytochrome P450;Q8LQ06_ORYSA (Q8LQ06) Putative cytochrome P450;Q08566_CATRO (Q08566) Cytochrome P-450 (Fragment);Q08568_CATRO (Q08568) Cytochrome P-450 (Fragm…	455	ATTATAATGTATTTTGGACATTGTGTCATTTTCGTGTAGATCACATACAATCTTATTTTTCTGCGAAAACTTACACAAGTAAGTATCAATATAATATGTACATGTAAAATTTTATTTTAATTTTTCGAAATTTTCAAAAAACCCTTTTTTCAAATATTAATGAAAACAGGTGCAGGCGCACTCAAATTCATCCTGATATTTTCCCTTAACTAAGTCCTCTTCAAGCAATCCCAAGTTTCCAACTTCCCAAGTCCAGGAGCAACTTGATCAAGGAGACCACGGCTTGGAAACAAGGCACAGGTTGGCCTTGAGACGTACAGATAGCCCATACAGCTCGCTCATGTCCAACTTTGACGCCTCGGCCGCCGCAGGCAGCTCCCAGTCGAAATGGTACAGCAG…	GO:0016020;GO:0016709;GO:0005506;GO:0055114;GO:0016705;GO:0016021;GO:0044550;GO:0016491;GO:0020037;GO:0046872;GO:0004497;
TRINITY_DN59909_c0_g2_i1	C1	W1	0.05	2.68735	5.74811	5e-05	0.00483981	Q629P6_BURMA (Q629P6) Sensory box/GGDEF/EAL domain protein;Q63HV2_BURPS (Q63HV2) Putative membrane protein;B9J6R6.1 RecName: Full=Glucokinase {ECO:0000255|HAMAP-Rule:MF_00524} {ECO:0000255|HAMAP-Rule:MF_00524}; AltName: Full=Glucose kinase {ECO:0000255|HAMAP-Rule:MF_00524} [Agrobacterium radiobacter K84];	358	TTTTTTTAATGATACGGCGACCACCGAGATCTACACGTTCAGAGTTCTACAGTCCGACGATCTGCTGTTCGTGTGTGTGTGTGTATAATTAAATGGCTGCTGGCCAGTTAGCACTTCTTCTGCAGATAATGATGATTCGATTGTCTTCTCCCACTGTTTCATATCGGATTGCTGTTTCTGACCTATGTCTGATGGTCATGTAATTAACTGTCTATCCACTGTACGTACCTTGCAGCACATGCATGCATGATTCATATGGATTTGAGGGAATTGGATAAAGGAGATCGGAAGAGCACACGTCTGAACTCCAGTCACGCCAATATCTCGTATGCCGTCTTCTGCTTGAAAAAAAAAAAAA	NA
TRINITY_DN60129_c0_g2_i1	C1	W1	0.05	1.5918	4.99259	5e-05	0.00483981	Q56X34_ARATH (Q56X34) Formate dehydrogenase;Q67U72_ORYSA (Q67U72) Formate dehydrogenase, mitochondrial;Q9SXP2.2 RecName: Full=Formate dehydrogenase 1, mitochondrial; AltName: Full=NAD-dependent formate dehydrogenase 1; Short=FDH 1; Flags: Precursor [Oryza sativa Japonica Group];Q9S7E4.1 RecName: Full=Formate dehydrogenase, mitochondrial; AltName: Full=NAD-dependent formate dehydrogenase; Short=FD…	529	TGAGGTACGCGGCCGGGGTGAAGGACATGCTGGAGAGGTACTTCAAGGGGCAGGACTTCCCGGAGCCCAACTGCATCGTCAAGGAAGGCAAGCTCGCCAGCCAGTACCGGTGAGCATCCATGGAGGCGCAGTAGCACGGAAAGTTGTGCCAGTTTCCAGAAACTAAATAAGGATGCTTGGTCGTTGCAATGGCCATCAGCCATAGATATCTCAACCTAATTAAAATGGAATAAGAACTGCTTGCTTTGGTCTGCCATCAGCTTCCTTCACTTCACTGTATTTGGCTGGAACTAGCTAATGAAGTCAAACTGTTCCAAAAAAAAAGGTCATGTGAACCTTGAAGAGTGTAGCTCCTTGTACTGTATCGTCACATGAATAATGACTTTGCTAAAAGTAAGA…	GO:0055114;GO:0051287;
TRINITY_DN60147_c0_g2_i1	C1	W1	0.05	4.79141	6.58238	5e-05	0.00483981	B4PRE2.2 RecName: Full=Diacylglycerol kinase eta {ECO:0000250|UniProtKB:Q86XP1}; Short=DAG kinase eta {ECO:0000250|UniProtKB:Q86XP1} [Drosophila yakuba];Q9DBU9_MOUSE (Q9DBU9) Mus musculus adult male lung cDNA, RIKEN full-length enriched library, clone:1200013D08 product:delta-like 4 (Drosophila), full insert sequence (Delta-like 4);Q9JI71.2 RecName: Full=Delta-like protein 4; AltName: Full=Drosop…	230	TTCAGACGTGTGCTCTTCCGATCTATCACTGGCCATTACATTGATGTCCACTCACACTCAGCACACAGGCCGCCAGCCCAGGCCCAAGGACCAACTACCTCAGCGACACTGAAACACTACAGTTAGCTGAACATGTCGACAGGTACAGATCGTCGGACTGTAGAACTCTGAACGTGTAGATCTCGGTGGTCGCCGTATCATTAAAAAAAAAAAAAAAAGAACGGACAACA	NA
TRINITY_DN60359_c0_g1_i1	C1	W1	0.05	4.07234	6.34779	5e-05	0.00483981	Q88LN6_PSEPK (Q88LN6) Acyl-CoA dehydrogenase, putative;Q5QV37_IDILO (Q5QV37) Signaling protein with DMT-family integral membrane sensor domain, GGDEF and EAL domains;Q5R0T9_IDILO (Q5R0T9) Outer membrane protein;Q5CR92_CRYPV (Q5CR92) Hypothetical protein;	294	TTTTTTTTTTTTTCAAGCAGAAGACGGCATACGAGATTGGTCAGTGACTGGAGTTCAGACGTGTGCTCTTCCGATCTCCATTGGCGCCGTAGAATCTACGGATCGAGATCGATGCGATGGAAGCAACGAGGAAGAATGCCTCGGTCGACTAGTGCGAGGGAGGGATTAGACAAGCAAAGAAGCTGCGTCTGTGCGTGTTTGCCGAGGAGTCCTTTCTCCCGGTGGCATTTATAGTCTCCAGTCTCCACGCGCGCGGCCCCATTGGCTGGCGGCGTAGGTGCAGTAATAAGCCCG	GO:0016020;GO:0033539;GO:0050660;GO:0055114;GO:0016021;GO:0016491;GO:0016627;GO:0003995;
TRINITY_DN60359_c0_g2_i1	C1	W1	3.07069	11.9358	1.95866	5e-05	0.00483981	Q8RVK8_LOLPR (Q8RVK8) Fructosyltransferase;Q8GUC0_LOLTE (Q8GUC0) Putative soluble acid invertase;Q575T1_WHEAT (Q575T1) Acid beta-fructofuranosidase precursor (EC 3.2.1.26);Q6KCH6_HORVU (Q6KCH6) Soluble acid invertase (EC 3.2.1.26);Q7XZS5_9POAL (Q7XZS5) Soluble acid invertase (EC 3.2.1.26) (Fragment);Q9LKI9_ORYSA (Q9LKI9) Vacuolar acid invertase (EC 3.2.1.26);Q6ETD3_ORYSA (Q6ETD3) Vacuolar acid in…	733	AGGGGGAGGTGGCGCCACCGGAGCATATCCCGGGACACGGCGTGGCCCCACGCGATCTTGTTGCCCCAGATTGCGCCCTCCGGGTTGTACTGGTAGAAGAGGTGGTACGACCCCTTGTAGTAGACCGGACCGTTGGGGTCGTTCATCCAGTTCTTCTCGGGCTGGAAGTGGAAGCCGGTGCGCTGCCACTGGAGCATGGCATTGCTCCAGGGGAACGCGCTGCTGCCGGCGTCGGCGCCCAGCATGCCGCCGTGCTCGGCAGCTACGCCGGACGTCTTCTCCGACACGCCGGACTCAGGCCCTCTGCTGCCCCTGACGTCCATGACCTCCATCGGGTGGTTAGGCATGACGACGCCCCCGGCAGGCAGCTCGCCAACGAGCCTGCCGCCAGCCAGCGCG…	GO:0016020;GO:0004553;GO:0016787;GO:0016021;GO:0005975;GO:0008152;GO:0004575;GO:0016798;GO:0004564;GO:0016740;
TRINITY_DN60372_c0_g1_i3	C1	W1	11.8923	83.1163	2.8051	5e-05	0.00483981	Q5W675_ORYSA (Q5W675) Hypothetical protein OSJNBa0075A10.6 (Hypothetical protein OJ1087_C03.13);Q5W675_ORYSA (Q5W675) Hypothetical protein OSJNBa0075A10.6 (Hypothetical protein OJ1087_C03.13);Q5W675_ORYSA (Q5W675) Hypothetical protein OSJNBa0075A10.6 (Hypothetical protein OJ1087_C03.13);Q5W675_ORYSA (Q5W675) Hypothetical protein OSJNBa0075A10.6 (Hypothetical protein OJ1087_C03.13);Q5W675_ORYSA (Q…	517	TCTCCGGCCCGATACCGGCCGGCGTCTGCCAGAACCGCGGGCTGTGGATCATCTCCGCCTCCAACAACAGCCTCAACGGCTCCATCCCGGCGAGCCTTGCTACCTGCCCCGCGCTCATAAGCCTTCAGCTCCAGGACAACCAGCTCTCCGGCGAGGTGCCAGCCGCGCTGTGGACGGAGACCAAGCTCATAACTCTGCTTTTGCAGAACAATGGTGGGCTCACCGGGACCCTGCCGCAGACGCTGTTCTGGAACTTGACGAAGCTGTACATCTCCAACAACAGGTTCAGTGGGCCTCTCCCGGCGGCAGGAGCCCGGCTGCAGAGGTTCTACGCGGGGAACAACAGGTTCTCCGGAGAGATACCCGCGGTGCTTCCTGCCGGGATGCCTCTGCTGCAGG…	GO:0016020;GO:0005524;GO:0004672;GO:0016021;GO:0006468;
TRINITY_DN60375_c0_g2_i4	C1	W1	0.05	2.17194	5.44091	5e-05	0.00483981	.	558	TGTAATCATCCAACTCGACTCAGGCAGTCTTAATAAAATTGGGGTCGTTTACTATAACAAGCATCAAGCACGAAGATACATGTATGGCATTACAAACAAGATAAGGATCAAAGACATAGTAATAAGCTATGTAGTAGTAGAAGTATGCAGTACAAATCAACTTGCGGTATAACTAATCATCGTTCTCTTTGGATGACGCAACATCATGTGGATGATCTGGATAAGCTCGTACAAAAAGAGCTTGTTTCGTTGCCCTCCGATCCAATTAAACGCAGCACAGGTCGCACAGCCAGCAGCAGCACAGTGCGGCAACACATGCATCGAGAAAACTAGTTTTCCGGCCGCGTGGTCTTGTTCGTCCTCGGCGTGGCGAGTCGTCGCAGCTTGGCACTGAGTCCA…	NA
TRINITY_DN60456_c0_g2_i4	C1	W1	6.67888	31.732	2.24826	5e-05	0.00483981	Q9XGG5_PEA (Q9XGG5) Fructose-1,6-bisphosphatase (EC 3.1.3.11);Q9XF47_MUSAC (Q9XF47) Cytosolic fructose-1,6-bisphosphatase (EC 3.1.3.11);Q9XF47.1 RecName: Full=Fructose-1,6-bisphosphatase, cytosolic; Short=FBPase; AltName: Full=D-fructose-1,6-bisphosphate 1-phosphohydrolase [Musa acuminata];Q43287_ARATH (Q43287) Fructose-1,6-biphosphatase (Fragment);P46276.1 RecName: Full=Fructose-1,6-bisphosphata…	531	TTTTTTTTTTTTTTCAAGCAGAAGACGGCATACGAGATACATCGGTGACTGGAGTTCAGACGTGTGCTCTTCCGATCTTGGAATTTTTAAAATTATTTTTGTCAGTATCCATATATAGTATTTTTTTCACATCTAGCCCAAGACCATAAAGTAACTGTAGTTATACTTATACATACTAAATATTGTGCAACATCTGCGTATACTCATACTTTTACATCAACGCCAAGACCACTATTTCAGCATCACCATAAGATGCCTTCTTAGGAATTTCCTTACAAGTCAGAACATAACTTCTTTTTGAGCATGTTTATGTGGCTGCAGGTACCCAGATCAGGCGTTGCTTGACTCTGAAGCGTACAATGATTTGATCTCCTCTACATCATCGTAGCTCCCGAGGAA…	GO:0016791;GO:0016787;GO:0005975;GO:0016311;GO:0042132;GO:0042578;
TRINITY_DN60535_c0_g5_i8	C1	W1	8.73575	51.241	2.5523	5e-05	0.00483981	Q7YT64_CRAGI (Q7YT64) Insulin-related peptide receptor (EC 2.7.1.112) (Fragment);O04892_TOBAC (O04892) Cytochrome P450 like_TBP (EC 1.14.14.1);Q7RFQ4_PLAYO (Q7RFQ4) Hypothetical protein;Q7QCS5_ANOGA (Q7QCS5) ENSANGP00000022018 (Fragment);Q9U6Y4.1 RecName: Full=GFP-like fluorescent chromoprotein FP538; AltName: Full=zFP538; Contains: RecName: Full=GFP-like fluorescent chromoprotein FP538 chain 1; …	623	CAATGTGATTTCTGCCCAGTGCTCTGAATGTCAAAGTGAAGAAATTCAACCAAGCGCGGGTAAACGGCGGGCACGCTTTCTTTCTTTATTCATCCGCCGTCTACTGAAATACTATCTCGTACGTACTACCAGTGCGTCAAACTGCAATCGCTGCTGATAAAGCGGGTCCCTCCTAGAACACCTTTGCTACGCAACTTTTAGCCTCTTCCTTTTGAGTAGATGCCTTTGCCTTCCTCCAACGGACATCGGTCGCCGTCGCCGTCGCAGGCGGGCACCCGGCACCGCATCCCGGGTCGTCGATTCCTGTGAAATTTCGCCAGTCTCCTGCAAGAAACCAAGGGAAACATGGCCGAGAACCAAAAAGAGACCGAGTAGCGGCAGTAGCCCGCCGGGGAGCAC…	GO:0016020;GO:0005524;GO:0071469;GO:0007169;GO:0004713;GO:0005887;GO:0004672;GO:0016021;GO:0004714;GO:0018108;GO:0006468;GO:0016740;
TRINITY_DN61140_c0_g3_i8	C1	W1	11.102	84.9789	2.93629	5e-05	0.00483981	Q5JKK9_ORYSA (Q5JKK9) Putative beta-1,3-glucanase;Q9SXY6_ORYSA (Q9SXY6) Beta 1,3-glucanase (EC 3.2.1.39);Q7F164_ORYSA (Q7F164) Putative beta-1,3-glucanase;Q9ZNZ0_ORYSA (Q9ZNZ0) Beta-1,3-glucanase precursor;Q949H8_FESPR (Q949H8) Glu1 protein;Q8S9Q4_ORYSA (Q8S9Q4) Putative beta-1,3-glucanase;P49237.1 RecName: Full=Glucan endo-1,3-beta-glucosidase, acidic isoform; AltName: Full=(1-3)-beta-glucan end…	378	TATTAGGCAAATGGTCGTCATCTTGCCACTACGTACGTATCGATTTGTTCCATTTAGAAGTTGATGGAGTAGGCCGGCGATTTGTCTGGGTTGAAGAGCCCAAAGTGCCTCTCCGTCTCAAGCCCGGTCTTCCTGTTCTCGTTGAACATGGCAAATATGTACGTCTCGATCCTCCCGGGCCTCTTGGGCGTCCCACTCCCGACGTGGTTGATCAGGTTCTGGTTGTATGTCCGCGCGTTGCCCGTGGTCGCGGCCGCGTCGCCGGCCGATGGCCACCCGCTCTCGGAGACCACGATGGGGACCCTCCCGGCCCCGGCGCTCTCGAGCGCGGAGTACATGGTGTCCACGAGCGCGTCGAACAGGTTCTGGTAGTCCTTG	GO:0004553;GO:0016787;GO:0005975;GO:0008152;GO:0016798;
TRINITY_DN61400_c0_g4_i3	C1	W1	0.05	9.159	7.51712	5e-05	0.00483981	.	281	TTATTTTTTTTTTTTTTTTAATGATACGGCGACCACCGAGATCTACACCTTCAGAGTTCTACAGTCCGACCGATCAGGATGCCGACATCGCTCGGCGCGCTGTGGCGGCGCGTGGTCGGGCCGGCGCGCGTCCGCAAGACCAGGACCACCAAGACCAAGAAGAGCAAGACCAGGTCGCTCTCGCGTGCGCTCCAGGTGTTCTCCAGATCGGAAGAGCACACGTCTGAACTCCAGTCACCGATGTATCTCGTATGCCGTCTTCTGCTTGAAAAAAAAAAAAA	NA
TRINITY_DN61553_c1_g7_i1	C1	W1	41.8738	102.256	1.28807	5e-05	0.00483981	Q75GI8_ORYSA (Q75GI8) Expressed protein;Q8S9J0_ARATH (Q8S9J0) At2g36630/F1O11.26;Q6EQH5_ORYSA (Q6EQH5) Membrane protein-like;Q8L7A0_ARATH (Q8L7A0) Hypothetical protein At2g25740 (At2g25737);O82323_ARATH (O82323) Hypothetical protein At2g25740;Q93WW0_MUSAC (Q93WW0) Hypothetical protein (Fragment);Q6ZA07_ORYSA (Q6ZA07) Hypothetical protein P0434E03.23;Q6Z001_ORYSA (Q6Z001) Membrane protein-like;Q50…	1010	CCAGGATCAACAAATGCCGGATCAGGATCGACTCATTAACACAAGAATATATAACGGACACCCCACAATCGCCAACTCAGCACAAAGCACCAGGATGAACAGAACCAGATAGGCGGATCAGATCGACTCAAAGTCGCAAGCATAATATGCTGTCCAACAAATTGGCTGATATATTTACAGTACCCAATACCACAATGAACATTTGCAGGCTAGCTAGCGAGGAGCTAACTATATCAATCACATGAATGAATGGCACAACTTCAACACTCCGACTGAATAATTTCAGCCAGGAAGCAACATTGACAAAAACATGACGCCACAAGACCAATGCGGTCGCAGCATGTTAGCCAGGAGCTAACAAGCGTGCCTGTGAGCAACATACTTCAGTGCTAGTACTAC…	GO:0016020;GO:0016021;
TRINITY_DN61553_c1_g7_i2	C1	W1	13.8512	40.0043	1.53014	5e-05	0.00483981	Q75GI8_ORYSA (Q75GI8) Expressed protein;Q75GI8_ORYSA (Q75GI8) Expressed protein;Q75GI8_ORYSA (Q75GI8) Expressed protein;Q8S9J0_ARATH (Q8S9J0) At2g36630/F1O11.26;Q8S9J0_ARATH (Q8S9J0) At2g36630/F1O11.26;Q8S9J0_ARATH (Q8S9J0) At2g36630/F1O11.26;Q93WW0_MUSAC (Q93WW0) Hypothetical protein (Fragment);Q93WW0_MUSAC (Q93WW0) Hypothetical protein (Fragment);O82323_ARATH (O82323) Hypothetical protein At2g2…	1432	CCAGGATCAACAAATGCCGGATCAGGATCGACTCATTAACACAAGAATATATAACGGACACCCCACAATCGCCAACTCAGCACAAAGCACCAGGATGAACAGAACCAGATAGGCGGATCAGATCGACTCAAAGTCGCAAGCATAATATGCTGTCCAACAAATTGGCTGATATATTTACAGTACCCAATACCACAATGAACATTTGCAGGCTAGCTAGCGAGGAGCTAACTATATCAATCACATGAATGAATGGCACAACTTCAACACTCCGACTGAATAATTTCAGCCAGGAAGCAACATTGACAAAAACATGACGCCACAAGACCAATGCGGTCGCAGCATGTTAGCCAGGAGCTAACAAGCGTGCCTGTGAGCAACATACTTCAGTGCTAGTACTAC…	GO:0016020;GO:0016021;
TRINITY_DN61803_c0_g4_i1	C1	W1	5.47257	29.7742	2.44377	5e-05	0.00483981	Q5GAU6_MAIZE (Q5GAU6) Hypothetical protein;Q5GAQ8_MAIZE (Q5GAQ8) Hypothetical protein;Q7XUK0_ORYSA (Q7XUK0) OSJNBa0067K08.7 protein;Q6K1Y8_ORYSA (Q6K1Y8) Putative carbonyl reductase 3;Q6RZU3_MUSAC (Q6RZU3) Putative short-chain hydrogenase/reductase;Q9M198_ARATH (Q9M198) Hypothetical protein T16L24.260;Q9FI45_ARATH (Q9FI45) Carbonyl reductase-like protein (At5g51030);Q501A2_ARATH (Q501A2) At5g6183…	600	GAGCTCAACGTGCCATGACACCTTCCGCGGTCTCTACCACACCGGCCGGCGCCCCCACCGACACCCCCGCGAGCTCTGCCGTGTACACGTCGACCGTCAGCTTCGTCGCCGTCGCCGGCGCTGTCGCCGCCGCCATCGTGTTCTAGACAGATGGAGCGGGCAAGACTCTGTTTTGGTGTTAGTTTAAGCTACGAGATTCGTTTGTGATTCTTTTGTAGAGATTGATGAGGAAAGATTGCTCTCCTTCCCTGCACCACCGGCCGAGCAGCTGACTCGCCTCCCTGCCCGCACGCCGTTCGTCACATGGACTACACGGGCTCCAGCACCAAGGACCTCTCTCCCACGCGGTAACCAATCAACCAACCAATCGTTCGCCCGCGATCCATCTCCTCCCCTGCG…	NA
TRINITY_DN61803_c0_g4_i2	C1	W1	17.2937	121.383	2.81125	5e-05	0.00483981	Q8AXB3.1 RecName: Full=Vascular endothelial growth factor receptor kdr-like; AltName: Full=Fetal liver kinase 1; Short=FLK-1; AltName: Full=Kinase insert domain receptor-A; AltName: Full=Kinase insert domain receptor-like; AltName: Full=Protein-tyrosine kinase receptor flk-1; AltName: Full=Vascular endothelial growth factor receptor 4; Short=VEGFR-4; Flags: Precursor [Danio rerio];	347	GAGCTCAACGTGCCATGACACCTTCCGCGGTCTCTACCACACCGGCCGGCGCCCCCACCGACACCCCCGCGAGCTCTGCCGTGTACACGTCGACCGTCAGCTTCGTCGCCGTCGCCGGCGCTGTCGCCGCCGCCATCGTGTTCTAGACAGATGGAGCGGGCAAGACTCTGTTTTGGTGTTAGTTTAAGCTACGAGATTCGTTTGTGATTCTTTTGTAGAGATTGATGAGGAAAGATTGCAACGACATTGCGATGTAATCTGGTTACATATCATGCGTGTTAATGAATATAAATTCTTTCATTTATCACCTTCTTTTTGTCAACTCAGCTTATATATTGCTTCATCCA	NA
TRINITY_DN61805_c2_g3_i2	C1	W1	21.6622	60.5906	1.48391	5e-05	0.00483981	Q5Z984_ORYSA (Q5Z984) Putative Ntdin;Q5Z985_ORYSA (Q5Z985) Putative Ntdin;O04410_RAPSA (O04410) Din1;Q9MBD6_TOBAC (Q9MBD6) Ntdin;Q9M4Y8_CUCSA (Q9M4Y8) OP1;P27626.1 RecName: Full=Senescence-associated protein DIN1 [Raphanus sativus];Q38852_ARATH (Q38852) Senescence-associated protein;Q8LEW3_ARATH (Q8LEW3) Senescence-associated protein sen1;Q38853_ARATH (Q38853) Senescence-associated protein sen1 (…	907	AGGAGGCCGAGGTGGCGGTGCCGCCGTCGGTGCCCGTGCGGGTCGCCTACGAGCTGCAGCTGGCCGGCCACCGCTACCTCGACGTCAGGTACATACATATAATCAACGCAGAAACCACCACACTCTCACTCTGCCTCTGCAGTCTGCCCTGTGTATTCTCAAGTGTCGACTGATCGAGTAATACAGTTCACACTAAACTAAATTCAGTGCATGTACTCTGTGTGGATCTGCTAGCACCGATCTGGAATGGCTAATTCTACCAATTTTCTTGCTGATTTGTGTATCTGCAGAGCTGAGGGCGAGTTTGGCGCCGGGCATCCCGTAGGAGCCGTGAACATCCCTTACATGTACAGCACCGGCTCAGGGATGTCGAAGAACTCGCATTTTGTAGAGCAAGTG…	NA
TRINITY_DN61908_c0_g2_i7	C1	W1	2.84192	22.3715	2.97672	5e-05	0.00483981	Q6CBE0_YARLI (Q6CBE0) Yarrowia lipolytica chromosome C of strain CLIB99 of Yarrowia lipolytica;	718	GTGACTGGAGTTCAGACGTGTGCTCTTCCGATCTAGGTCCAGCGCGTAGAACAAGCCCTCTTCACTCCTAAATTCAGTAGCACCGCATGCAAGTCCACGGATTATGCGAACAAACTTGAGGATTAACGTTAAAATAACTTCACTACGAATAAGTTACTAGTTCTATTCACACAAAAAAAACATTGAAGAAGTTACTAGTTATTTTGAGATGCCCCCACAATTACAATAGAAGCCTAAGAAATGTTCAGTAGTAGATAGCAATGTTCAGATTACGGAGCCTTTAGGGGCCAAAGATGTGTCTAGCAGTTAGCAATATTCAGATTAGTGAGCCTGACAAGTGTTCAAATTACCAAGTTGAAAATTCCAACAAACATGGAAGTTTTCTGTCTGAAAACAAAC…	NA
TRINITY_DN61917_c0_g1_i2	C1	W1	1.87382	8.01064	2.09594	5e-05	0.00483981	Q9AV15_ORYSA (Q9AV15) Hypothetical protein OSJNBb0014I11.6;Q75PR2_ORYSA (Q75PR2) Putative glycogenin glucosyltransferase;Q7XT35_ORYSA (Q7XT35) OSJNBa0010H02.17 protein;F4JMI5.1 RecName: Full=Putative glucuronosyltransferase PGSIP7; AltName: Full=Glycogenin-like protein 7; AltName: Full=Plant glycogenin-like starch initiation protein 7 [Arabidopsis thaliana];Q8VZP6_ARATH (Q8VZP6) Hypothetical prot…	1739	TTTTGTTGGGTTGTTTTTTTTTTTTTTTCAAGCAGAAGACGGCATACGAGATCACTGTGTGACTGGAGTTCAGACGTGTGCTCTTCCGATCTCTTTTGAATTTTGATCAAATCAGAATATAACAGCCAGAGGTAGCAAGACAGGCAATTTTTACAACGGTCCCTTCACCACTACATGCAATGAAAAGATGCCCCTCTACAGTTCACTACAACTGATCTATCTTTCCTGTATATGCATCAAACATGGTTGCTGCAAGCAATGTTTACATAATACTTCTGATACAAACTGCATTGCCTGAGACGAAATTATCAGAACGAATAAGAACCAACCAATCTGGATTAGCTATCGATATGAATGATAATGGTGCATCTCAAACCCCATATGAATGGTGATGATGCA…	GO:0016020;GO:0016021;GO:0102751;GO:0008466;GO:0016757;GO:0016740;
TRINITY_DN62036_c0_g5_i2	C1	W1	0.05	12.1304	7.92248	5e-05	0.00483981	Q9A6U2_CAUCR (Q9A6U2) Protein-export membrane protein SecD;	267	TTTTTTTTCAAGCAGAAGACGGCATACGAGGTATTGGCGTGACTGGAGTTCAGACGTGTGCTCTTCCGATCTATTGTGTTCAGGCTCTGTTTAACAATAATGCAGCAGCAAAAATAATAACGTATACGTGTTGTCTCTCTCTCATCCAATTTAACTCAGACATTGTTTATAGAATTACAGTATGTACTCGACATGGATCGTCGGACTGTAGAACTCTGAACGTGTAGATCTCGGTGGTCGCCGTATCATTAAAAAAAAAAAAAAAAA	GO:0016020;GO:0043952;GO:0016021;GO:0015031;GO:0005886;GO:0006605;GO:0005622;GO:0006886;GO:0065002;GO:0015450;
TRINITY_DN62274_c0_g4_i1	C1	W1	0.05	1.08345	4.43756	5e-05	0.00483981	Q7VDH0_PROMA (Q7VDH0) Predicted membrane protein;	448	GAAGCTGATGAAGCTTGGTAGGCCGAGAGAACATGGTGTCGGTTCATGACGGGAAAAGGCGTTGCAAGACCAACCAGATCTAATAGGCTGGTCTATTGGAACCACCGGTGACGGCGGTCCCTTCCCAAATGAAGAAAACGAGTACATACAGAATAATAGTGCACTCACATCATTTTCCATCGTCTATTTAGGGAGGGACGCTGGTGGAGATGTTGTAATCTTCTAAGTAGCAAATTGCATATTGTGGGCCTGACTTTGTTTCTTGCTGATACAGTGGGTGGTCCGGTCTTGATAACCCAGAAGTCATGGCCAGAACATCGTTACTGGTGTCCTGTCACAATCTAGTTTTGTTCTGTATTTTTCGTCTGGATAATAATAATATCTTCAGATCGGAAGAGC…	GO:0016020;GO:0016021;
TRINITY_DN62282_c1_g4_i9	C1	W1	25.4675	59.4851	1.22387	5e-05	0.00483981	Q9SM38_SPOST (Q9SM38) Putative glycine and proline-rich protein;Q6V8K5_ORYSA (Q6V8K5) GPRP;Q99JN9_MOUSE (Q99JN9) Hypothetical protein;	1283	CTTTTTTTTTTTTTTTTTTAATGATACGGCGACCACCGAGATCTACACGTTCAGAGTTCTACAGTCCGACGATCGGACGGTGGGGAATCCGTGCAAGCGCGTGAACCCGAGCTATATAATTCCCCACCGTCCGCCACAGGACCCAACACAAACGGGACGGAAGATCATCATCATCAGCAGCGTCCAGATCGGCTTCTTCCTCCTCTCCGACGATAATCGCCGCTCTCTCTTCGTTCTAGCTCACCGCGGAAGATGGGAGGAGGCAATGACAACCATGACGACAGGGACAAGGGGCTCATGTCCAACCTGATGCACGGCGTTGCAGGTGCTGGTGGCCACGGGTACCCGCCGCAGGGGTACCCGCCACAGCAGGGATACCCTCCCCAGCAGGGATACCCT…	NA
TRINITY_DN6237_c0_g1_i1	C1	W1	0.05	2.499	5.64328	5e-05	0.00483981	Q6ZAC1_ORYSA (Q6ZAC1) Putative 4-coumarate-CoA ligase;Q6ZAC1.1 RecName: Full=Probable 4-coumarate--CoA ligase 5; Short=4CL 5; Short=Os4CL5; AltName: Full=4-coumaroyl-CoA synthase 5 [Oryza sativa Japonica Group];Q9LLU1_9CONI (Q9LLU1) 4-coumarate:CoA ligase (Fragment);Q9LLU0_TSUCA (Q9LLU0) 4-coumarate:CoA ligase (Fragment);Q9LLT7_9CONI (Q9LLT7) 4-coumarate:CoA ligase (Fragment);Q6QHK1_ALLCE (Q6QHK1…	392	AGGCGCCCATCGACGTCGCCAACGACGTGGTGGCGCTGCCCTACTCGTCGGGCACCACGGGGCTCCCAAAGGGCGTCATGCTGTCGCACCGCGGGCTGGTCACCAGCGTGGCGCAGCTCGTCGATGGCGAGAACCCCCACCTCCACTTCCGGGAGGACGACGTCGTCCTCTGCGTGCTGCCCATGTTCCACGTCTACTCGCTGCACTCCATCCTGCTCTGCGGGATGCGCGCCGGCGCCGCCCTCGTCATCATGAAGCGCTTCGACACGGTCAAGATGCTGGAGCTGGTGGAACAGCACGGTATCACCATCGCGCCGCTCGTGCCGCCCATCGTGGTGGAGATGGCCAAGAGCGACGAGATCGGAAGAGCACACGTCTGAACTCCAGTCACA	GO:0005524;GO:0016874;GO:0000166;GO:0009698;GO:0008152;GO:0003824;GO:0016207;
TRINITY_DN62441_c0_g1_i5	C1	W1	3.40353	15.3186	2.17018	5e-05	0.00483981	Q43765_HORVU (Q43765) Chitinase (EC 3.2.1.14);Q9AXR8_SECCE (Q9AXR8) 24.8 kDa class II endochitinase-antifreeze protein precursor;Q9LEH7_HORVU (Q9LEH7) Chitinase II;Q43764_HORVU (Q43764) Chitinase (EC 3.2.1.14);Q8W429_WHEAT (Q8W429) Chitinase 1;Q09023.1 RecName: Full=Endochitinase CH25; Flags: Precursor [Brassica napus];O80423_ORYSA (O80423) Chitinase;Q9FWE9_ORYSA (Q9FWE9) Chitinase;Q7XCK6_ORYSA (…	471	CCCACTCGTCCATGCGGAAGTCCAGCGCGCAGATGGACGACACCCCGTCCATTTGAGTCTTCTCTTTAAAATATACTATGGGTTACGTATTGTAAAATCTCCCTTAATTATTTATTCCACACGTGGCATATGCTACATGCCGATTATTCATAGCTTGCATAGCGCATACAATCATAGACGTACACACGCTGTGACCGCCGTGGGGCCTACATTGATCAAACAAGTTTTAGGCTTGGGCGAAGTTCTGCTGCGTGCGACAGTCGAGGTTGCCCCCAGGGTCCGTGCCGAGGATGCTGCAGTAGCGCGTGTAGTAGCCGATACGGTCGGCGTTCCTATCAACGTTCGGGCCCGAGCCGCACTCCAGCCCGCCGTTGATGATGTTGGTGATGACACCGTATC…	GO:0006032;GO:0016787;GO:0004568;GO:0005975;GO:0008152;GO:0016998;GO:0016798;
TRINITY_DN62494_c2_g8_i3	C1	W1	0.05	6.8543	7.09894	5e-05	0.00483981	Q8N5R4_HUMAN (Q8N5R4) Ret finger protein-like 3;Q6AX37_XENLA (Q6AX37) MGC86278 protein;O75679.2 RecName: Full=Ret finger protein-like 3 [Homo sapiens];	237	CGCGTTTTTTTTTTTTTTTTAATGATACGGCGACCACCGAGATCTACACGTTCAGAGTTCTACAGTCCGACGATCCTTCGAGACCATAGTTTCCTGCTGAGTTGCCATCTGCAAGCGCCTCGCGCGCTGGGCTAATCTTTTTGAACTACTTCCTCTGCTTTTTGTTGCTTAGCAACGAGGAGAACTTGTAATTTGTACAGAGCTATATATATTGCCATGCCACAAGATTTATAAGCA	NA
TRINITY_DN62502_c1_g5_i3	C1	W1	5.5321	14.1698	1.35692	5e-05	0.00483981	Q5N7A7_ORYSA (Q5N7A7) Hypothetical protein P0529H11.3 (Hypothetical protein P0414E03.14);Q5N7A7.1 RecName: Full=Phosphatidylinositol:ceramide inositolphosphotransferase; AltName: Full=Inositol-phosphorylceramide synthase; Short=IPC synthase; AltName: Full=Protein ENHANCING RPW8-MEDIATED HR-LIKE CELL DEATH 1; AltName: Full=Sphingolipid synthase [Oryza sativa Japonica Group] B8ACH9.1 RecName: Full=…	1953	AGGAAGTGTGGTGCAAAAGGAGACTTGAATGCTCCTTCGATCTGTCCTCTTCCAGCAGCAGCACGTCGTTTGAATTTTCCCCGGATTCCTCAATCCACATTATAAAATATACTCCAGCAACAAGGATAGGAACGAGGCCCGATTTTATTTCTCCGAACAATCCGCCGCCCCCCGCCCCCGTACTCTGTTTTTTAGCCCCCGCCGGCCAGCCAGCCAGCCAGCCAGCCTCGCATTCCGTTCCTTTCTCCACCACTTCTCCTCTCTTTCTCCTCCTTCCTTCCTCCCTCCGCCGCGAGGAGGAGGGGAAAAAGAGAAGAAGAAGCGGACGCCACCGGAGACAGACAGAGGAACGGGACCCAATCCGACGCGCGCGGAGGAACCAGCCGCCGTCGAATCCCC…	GO:0016020;GO:0016021;GO:0030148;GO:0005802;GO:0006665;GO:0006952;GO:0005794;GO:0016740;GO:0045140;GO:0006629;
TRINITY_DN62502_c1_g5_i7	C1	W1	4.45772	12.542	1.49239	5e-05	0.00483981	Q5N7A7_ORYSA (Q5N7A7) Hypothetical protein P0529H11.3 (Hypothetical protein P0414E03.14);Q5N7A7_ORYSA (Q5N7A7) Hypothetical protein P0529H11.3 (Hypothetical protein P0414E03.14);Q5N7A7.1 RecName: Full=Phosphatidylinositol:ceramide inositolphosphotransferase; AltName: Full=Inositol-phosphorylceramide synthase; Short=IPC synthase; AltName: Full=Protein ENHANCING RPW8-MEDIATED HR-LIKE CELL DEATH 1; …	1866	AGGAAGTGTGGTGCAAAAGGAGACTTGAATGCTCCTTCGATCTGTCCTCTTCCAGCAGCAGCACGTCGTTTGAATTTTCCCCGGATTCCTCAATCCACATTATAAAATATACTCCAGCAACAAGGATAGGAACGAGGCCCGATTTTATTTCTCCGAACAATCCGCCGCCCCCCGCCCCCGTACTCTGTTTTTTAGCCCCCGCCGGCCAGCCAGCCAGCCAGCCAGCCTCGCATTCCGTTCCTTTCTCCACCACTTCTCCTCTCTTTCTCCTCCTTCCTTCCTCCCTCCGCCGCGAGGAGGAGGGGAAAAAGAGAAGAAGAAGCGGACGCCACCGGAGACAGACAGAGGAACGGGACCCAATCCGACGCGCGCGGAGGAACCAGCCGCCGTCGAATCCCC…	GO:0016020;GO:0016021;GO:0030148;GO:0005802;GO:0006665;GO:0006952;GO:0005794;GO:0016740;GO:0045140;GO:0006629;
TRINITY_DN62527_c1_g3_i15	C1	W1	2.45376	20.0963	3.03386	5e-05	0.00483981	Q9FUH4_HORVU (Q9FUH4) Putative nematode-resistance protein (Hs1);Q7E5I4_ORYSA (Q7E5I4) Putative nematode-resistance protein;Q5N8A4_ORYSA (Q5N8A4) Putative nematode resistance protein Hs1pro-1;Q9FQ21_SOYBN (Q9FQ21) Putative Hs1pro-1-like receptor;P93660_BETPR (P93660) Hs1pro-1 protein;Q8LB61_ARATH (Q8LB61) Putative nematode-resistance protein;Q9M711_PEA (Q9M711) Putative Hs1pro-1 homolog;Q8GUL9_AR…	788	TTGAAGCGCAGGTCGAGGTACTTGAGGGAAGGGAGGGAGAGGACGACCTAGAAGCCCCGCACGGCCGCCTCGACCGCCTGGAAAGCCTGCAGCAGCTCGATCTTGCCCGCGTCCTCGCCTTCGCCGCGCCTCCGGCTGTGGTAGAGCCTCATGGCCGCCTCCTGCACCCTGGGCCCGCCGTTGGGGTCGGCCTCGACGCCGATCACCCATGGCACCCGCTTCTTGATGTCCCTGGTGGCGTTGGCGACGTGCAGCAGCGCTCTGGAGCGGAAGCAGAAGGAGGCGTCGGTGCCGGCCCGTATCGCGAGCTGGCTCTTGAGCCGCAGGAAGTCGTCGGGGTCCATGAGCAGGTGCAGGTCCTCGATGTCGGCGAGCAGCTTCCAGACCCGCTCCAGGATC…	GO:0020037;GO:0046872;GO:0006952;GO:0019441;
TRINITY_DN62673_c0_g1_i5	C1	W1	0.05	0.983842	4.29843	5e-05	0.00483981	.	716	TCCCCGACGAGGCAATACCACTTGTCTCCGCATTCAGGATTCCTGCTCCTAGTAATATATACGGAGTAATAAAATGGCCCACACGTATCACGTGTACACAGCTGTTTCCGTGGGATTTACTTATGCACGTACCTGGTCGTTAACGCAACAGAAATACAGAAAATTGCCACAGATAAGACCGGCATGGGGCTAGGGTGTCGTGTCCACGTCGGTCCGACGTGTCAAGCATCAAAAGTGGAACTACGGCGGCAGTTTAGTAAACACTGCATTTCCTGAATTTTTTTTATTCTCTAATCTGTGGCTGTGGTGCTTGGGGTTGACTACTAATAAACAAAATCGTATGGTCAGCCATTTCTCGGTTCGACGACTTTGAAAAGTCAAGTCATCCGTCTGTGGAGC…	NA
TRINITY_DN62734_c0_g3_i1	C1	W1	0.05	14.1415	8.14379	5e-05	0.00483981	Q9KK95_9BACT (Q9KK95) Putative ABC transporter protein (Fragment);Q7Q3Q7_ANOGA (Q7Q3Q7) ENSANGP00000012367 (Fragment);Q6PUC6_ANOGA (Q6PUC6) Decapentaplegic (Fragment);Q5TQL6_ANOGA (Q5TQL6) ENSANGP00000029252 (Fragment);	206	CAGTCCGACGATCACAGTCCGACGATCCGAACCATGAACGCTGTCATGGCATGGAGTAGATACACAAGAAAAAACCATGGAAGTAAGCCTAATTTGTCAGTGCAACTAACTGGTCGATCGTGCGTGCAGATACTGAGCAACTCGATGTACAAGATCGGAAGAGCACACGTCTGAACTCCAGTCACATGTCAATCTCGTATGCCGTC	GO:0005524;GO:0016887;
TRINITY_DN62772_c0_g1_i2	C1	W1	0.05	2.45925	5.62015	5e-05	0.00483981	Q68JV1_GOPPO (Q68JV1) Olfactory receptor 15 (Fragment);	343	AGAAGACGGCATACGAGATATTGGCGTGACTGGAGTTCAGACGTGTGCTCTTCCGATCTGGACACTGCAAATAATTCTCAAAAGGTTTGGTTTACACCAATTCAGATTCCTTTTTACAGGAGCATGTCCACTTTTTACACAAAGAACTAGTTTTCACATAAAATGAACCAATTCAATTCAATGAAACTAAAACCTATTATTTCCTAGGAAATTGTTTTCCGCATGTTAACTCTAGAGCCCCACAACTGCTAGTACATCCAGTTCTCTCCATCGGCAAGTCTTAAGCACAAAGGTTCGCTTCCAGATTCCGTAGCACCAGCACGATCGTGTGATCGTCGGACTG	GO:0016020;GO:0004930;GO:0016021;GO:0050896;GO:0005886;GO:0007186;GO:0050911;GO:0007608;GO:0007165;GO:0004984;
TRINITY_DN62778_c0_g1_i1	C1	W1	6.34362	28.5112	2.16815	5e-05	0.00483981	Q75HX2_ORYSA (Q75HX2) Putative fructose-1,6-bisphosphatase;Q9SDL8_9ORYZ (Q9SDL8) Fructose-1,6-bisphosphatase;Q9SDL8.1 RecName: Full=Fructose-1,6-bisphosphatase, cytosolic; Short=FBPase; AltName: Full=D-fructose-1,6-bisphosphate 1-phosphohydrolase [Oryza coarctata];Q5N9E2_ORYSA (Q5N9E2) Fructose-1,6-bisphosphatase;A2WXB2.2 RecName: Full=Fructose-1,6-bisphosphatase, cytosolic; Short=FBPase; AltName…	482	GCTGGATGGCTCCTCCAACATCGATTGCGGCGTCTCCATCGGAACGATCTTTGGGATCTACATGATCAAAGACAAGGACAATGCGACTCTGGAGGATGTGCTGCAACCTGGAACCGACATGATCGCGGCTGGCTACTGCATGTATGGGAGTTCATGCACGCTTGTCTTGAGCACTGGGAATGGTGTAAATGGTTTCACGCTTGATCCTTCCCTCGGGGAATTCATACTCACTCATCCCAGCATAAAGATTCCGAATAAAGGAAAGATATATTCGGTCAATGAAGGGAACGCCAGAAACTGGGACGTGCCTACAGCAAAATTTGTAGAGAAATGCAAATTTCCCCAAGATGGTTCATCACCAAAATCCTTGAGATATATTGGAAGTATGGTTGCCGATGT…	GO:0005986;GO:0016791;GO:0016787;GO:0006002;GO:0005829;GO:0005975;GO:0016311;GO:0042132;GO:0006000;GO:0006094;GO:0042578;GO:0030388;
TRINITY_DN63028_c1_g5_i8	C1	W1	0.05	3.46639	6.11536	5e-05	0.00483981	Q6H5Z0_ORYSA (Q6H5Z0) Hypothetical protein P0620H05.6 (Hypothetical protein P0495C02.33);	319	CAGCTTTTCCGTCCAGCATCACTGAGCATTCCTTCATCTCAACCAGCACAGCCATCTCAATCAACTAAAGAAAAATTAGGTTGATGGCAGAAGGAAAATTAGTTTGAATTACATTATGAAAGTGTACAATAAGTACATCATGTTTGTGGGAAGTGGAGACTTGGCGTTCTATTTCTATATTTCCACGGTTTCACTTTGTTAAGAGTTCATATGCATTTGTACATCTTTGTCATTCTGCTGTGCAGCTAAATTAGCACTGCTGCACAAGAGGTTGGTGCTGCTTGCTCTGGACAACAGACAAGCAAATGAACCTTTTGAA	NA
TRINITY_DN63057_c1_g3_i2	C1	W1	4.1301	14.1423	1.77577	5e-05	0.00483981	Q6ZIH6_ORYSA (Q6ZIH6) Putative cytochrome P450;Q6ZIH2_ORYSA (Q6ZIH2) Putative cytochrome P450;Q6ZIG8_ORYSA (Q6ZIG8) Putative cytochrome P450;Q6ZIH1_ORYSA (Q6ZIH1) Putative cytochrome P450;Q6ZII0_ORYSA (Q6ZII0) Putative cytochrome P450;Q6ZIG7_ORYSA (Q6ZIG7) Putative cytochrome P450;Q6K5G6_ORYSA (Q6K5G6) Putative cytochrome P450 71D8 (P450 CP7);Q67WG6_ORYSA (Q67WG6) Putative cytochrome P450;Q9AS41_…	1639	ACATAGCGCGCCGGCTGGATAACGCGCCCCTCGTGTACCTCAAGCTCGGCGAGGTGCCCGCCGTCGTGGTCTCGTCCCACGACGCCGCGCGCGAGGTCATGAAGACGCAGGACGTCACGTTTGCGACGCGCCCATGTAACCCGACCACCAAGATCATCATGTCCGACGGGGTGGGGGTGGCCTTCGCTCCCTACGGTGACCACTGGCGGCAGCTCCGCAAGATCTGCATCATGGAGCTGCTCAGCGCCCGCCGGGTGCAGTCCTTCCGGCATGTCCGGGAGGAGGAGGTCGGGCGCCTACTCACCGCCATCGCTGCCGCGCCGCCCGGCGAGACCGTCAACGTCAGCCAGGGCCTCGCCGTGCTCATCACCGACTCCACCATACGTGCCATGGTCGGGG…	GO:0016020;GO:0016709;GO:0005506;GO:0055114;GO:0016705;GO:0044550;GO:0016491;GO:0020037;GO:0046872;GO:0004497;
TRINITY_DN63133_c1_g4_i6	C1	W1	5.81746	65.3669	3.4901	5e-05	0.00483981	.	595	TTTTTTTTTTTTTTTTTTTTTTTGCAATGAGAATGGAGCTTTATTCATAGAGTCACAAATGTACAAGGTACAGAGTATGAAGGTATAATACTATATGGATTAAAAAGAAAGAATGATGGTGAAAATCAAAGTAGCAGCCTCATCAAACTACCACCGATCTCTCAAAGAAGAACTCTTGTAAAAGAAAAACTGGTGCATACAACCGGTTATCCATTGCAGTTGCAGAGCTGAAACCATGAGTTTACTGCATCATCGTGGCCGCGAGAAGGGACACGAGCGCCGAGGAGACCAGGGCCATGGCAGACACGCTGGCGGCCGCGCCGGCTTCAGGCGCCGGAGCAGGGGACGAGGAAGGCGCCATGAAGTCCTGCGCCGACGCGGAGGCGAAGAAGACGGAGG…	NA
TRINITY_DN63155_c6_g1_i4	C1	W1	2.17304	49.4184	4.50726	5e-05	0.00483981	Q8H4W6_ORYSA (Q8H4W6) Putative pirin;Q9SEE4.1 RecName: Full=Pirin-like protein [Solanum lycopersicum];Q75LB9_ORYSA (Q75LB9) Putative pirin-like protein;Q9ZW82.3 RecName: Full=Pirin-like protein At2g43120 [Arabidopsis thaliana];Q8C1Y5_MOUSE (Q8C1Y5) Mus musculus brain CRL-1443 BC3H1 cDNA, RIKEN full-length enriched library, clone:G430064M09 product:PIRIN;Q8BNL6_MOUSE (Q8BNL6) Mus musculus 7 days e…	524	TCAGAGTTCTACAGTCCGACGATCTCTTCCATCTCCTCCACCTCCACAGGGACATCGTGCTTGTGACTCCGTCGCATAATCATGTCCGGCAGCACTTGCGTCTCCTTGGCTCCCGCCTCGGTCGCCGTTGCGCCGCCGGCAAGGGCGGCGGAGGAGATCCATTCCGACGGGATGATCACCATCCAAAGTGACGAGGCGCCCACCATGATAAGCAAGCCGAGGGCGGTGGTTCAGACTTTGACGTGCCAGCGCCGGCCCCTCGGCGACGGCTTCGCCTACAGGAGGAGCATTGGCGGGCCTGAATTGGAGAGTTTGGATCCGATCCTTTCCTTCGATGACTTTGAATTCACGGGTCCAGCAAACTTTGGTGATCATCCACACAGAGGATTTGAGAGTCTT…	NA
TRINITY_DN63155_c6_g1_i9	C1	W1	1.6509	36.6059	4.47075	5e-05	0.00483981	Q8H4W6_ORYSA (Q8H4W6) Putative pirin;Q75LB9_ORYSA (Q75LB9) Putative pirin-like protein;Q9SEE4.1 RecName: Full=Pirin-like protein [Solanum lycopersicum];Q9ZW82.3 RecName: Full=Pirin-like protein At2g43120 [Arabidopsis thaliana];Q5M827_RAT (Q5M827) Pirin;Q5M827.1 RecName: Full=Pirin; AltName: Full=Probable quercetin 2,3-dioxygenase PIR; Short=Probable quercetinase [Rattus norvegicus];Q8C1Y5_MOUSE (…	614	TCAGAGTTCTACAGTCCGACGATCTCTTCCATCTCCTCCACCTCCACAGGGACATCGTGCTTGTGACTCCGTCGCATAATCATGTCCGGCAGCACTTGCGTCTCCTTGGCTCCCGCCTCGGTCGCCGTTGCGCCGCCGGCAAGGGCGGCGGAGGAGATCCATTCCGACGGGATGATCACCATCCAAAGTGACGAGGCGCCCACCATGATAAGCAAGCCGAGGGCGGTGGTTCAGACTTTGACGTGCCAGCGCCGGCCCCTCGGCGACGGCTTCGCCTACAGGAGGAGCATTGGCGGGCCTGAATTGGAGAGTTTGGATCCGATCCTTTCCTTCGATGACTTTGAATTCACGGGTCCAGCAAACTTTGGTGATCATCCACACAGAGGTTTGTACTTTCTT…	NA
TRINITY_DN63161_c0_g2_i6	C1	W1	74.9816	172.894	1.20528	5e-05	0.00483981	P52409.1 RecName: Full=Glucan endo-1,3-beta-glucosidase; AltName: Full=(1-3)-beta-glucan endohydrolase; Short=(1-3)-beta-glucanase; AltName: Full=Beta-1,3-endoglucanase; Flags: Precursor [Triticum aestivum];Q53MA7_ORYSA (Q53MA7) Glucan endo-1,3-beta-glucosidase (Ec 3.2.1.39) ((1-3)-beta-glucan endohydrolase) ((1-3)-beta-glucanase) (Beta-1,3-endoglucanase);Q53NP0_ORYSA (Q53NP0) Glucan endo-1,3-bet…	1246	GTACCCCTACTTCAGCTACAACGCGCAGACGCTCAACTACGCGCTCTTCCGCCCCAACGCCGGCATCTACGACCCGGCCACCAAGCTCAACTACACCAGCATGCTGGACGCGCAGGTGGACGCCATCTACACCGCCATGAAGAAGCTCGGCTACGGCGACGTCGACATCGCCATCGGGGAGGCCGGATGGCCCACGCAGGCCGAGGCGGGCCAGATCGGCGTCGGGGTGAAGGAGGCCAGGGATTTCAACGAGGGCATGATTAGGGTCTGCAGCAGCGGCAAGGGCACGCCGCTCATGCCGGGGAAGAAATTCGAGACCTACCTCTTCTCCCTATTCGACGAGAACCAGAAGCCAGGCCCAATCGCCGAGAGGCACTTTGGCCTATTCAATCCGGACTT…	NA
TRINITY_DN63199_c0_g2_i2	C1	W1	1.15477	8.5727	2.89214	5e-05	0.00483981	.	795	GTGTGCTCTTCCGATCTTATCTGATGGGAAAATTGTTAAGACTGAGAAAACAAGAAATTCTAAGATTCTTTCAGATGTATATCTCCTCAAAACATTTTATTTTAAATAATTCAATCAGGTACTCAGGACATCATTTCATATAGCTCCGCATGGTATATTTATGGTTGCAGTTTTCTGTAATGATGGAATCAAACTACACACTACCGAAATAACCATCATATTAAAAACAATACTGTAGTTTGTTTAGTTGGCCTGGTTCTAGCCTTGTGGGCCTTTTCATATAGCATGCAGTTTACCGCTTGATTTTGACCTCAATGCCAGTTCTAATAATGTTGCACATGAAGGTCATTCATTTTGGTTCCAGAAGAGAATTAAAGGTACTAGAAAGATTGGTCTATA…	NA
TRINITY_DN63221_c0_g4_i11	C1	W1	6.93453	19.4354	1.48682	5e-05	0.00483981	Q84SL0_ORYSA (Q84SL0) Putative calcium-dependent protein kinase;Q84SL0_ORYSA (Q84SL0) Putative calcium-dependent protein kinase;Q84SL0_ORYSA (Q84SL0) Putative calcium-dependent protein kinase;Q84SL0_ORYSA (Q84SL0) Putative calcium-dependent protein kinase;Q84SL0_ORYSA (Q84SL0) Putative calcium-dependent protein kinase;Q7XZK4_CICAR (Q7XZK4) Calcium-dependent calmodulin-independent protein kinase i…	1805	GAGAAGAAATGCATACGTCCAACTATTCTTTCCCTCTTTCTCTTGTACAGTACATTTCATCAACAGCATACACTTCGTGGTAGGCCTGGATCACACAATCTACGTACAGAATAAATCTTCAACAATCAACTAATGCCTCATCAGGATACCAAGCGAAAATTAGAGCGCAACAGAATATCCAGATGAACAGAAGAAATGGTTGTCAACAAAGAACCAGGAAGCTACACAAGGTTTTCATCTGGAATTCACAACTTGTCTATTGCGTTACCATCTACTATTGGGTACTCGTTACTTGCAACGATCCATCCTTCTGCAACTTTAAGCTGAGGCTAGTGAACCGTTCTCTGGAGTACTGTCTGGAGGCTTTCCTCCAGTCAGTTCCAGCCTTCATCATTGCCA…	GO:0016020;GO:0016310;GO:0005524;GO:0009738;GO:0035556;GO:0005737;GO:0004683;GO:0004672;GO:0000166;GO:0005516;GO:0005886;GO:0005634;GO:0016301;GO:0006468;GO:0046777;GO:0046872;GO:0004674;GO:0018105;GO:0005509;GO:0009931;GO:0016740;
TRINITY_DN63221_c0_g4_i22	C1	W1	18.8781	50.3968	1.41662	5e-05	0.00483981	Q84SL0_ORYSA (Q84SL0) Putative calcium-dependent protein kinase;Q7XZK4_CICAR (Q7XZK4) Calcium-dependent calmodulin-independent protein kinase isoform 2;Q42438_ARATH (Q42438) Calcium-dependent protein kinase;Q38873_ARATH (Q38873) Calmodulin-domain protein kinase CDPK isoform 7 (AT5g19450/F7K24_200) (Calcium-dependent protein kinase-like protein);Q42438.1 RecName: Full=Calcium-dependent protein kin…	1312	GAGAAGAAATGCATACGTCCAACTATTCTTTCCCTCTTTCTCTTGTACAGTACATTTCATCAACAGCATACACTTCGTGGTAGGCCTGGATCACACAATCTACGTACAGAATAAATCTTCAACAATCAACTAATGCCTCATCAGGATACCAAGCGAAAATTAGAGCGCAACAGAATATCCAGATGAACAGAAGAAATGGTTGTCAACAAAGAACCAGGAAGCTACACAAGGTTTTCATCTGGAATTCACAACTTGTCTATTGCGTTACCATCTACTATTGGGTACTCGTTACTTGCAACGATCCATCCTTCTGCAACTTTAAGCTGAGGCTAGTGAACCGTTCTCTGGAGTACTGTCTGGAGGCTTTCCTCCAGTCAGTTCCAGCCTTCATCATTGCCA…	GO:0016020;GO:0016310;GO:0005524;GO:0009738;GO:0035556;GO:0005737;GO:0004683;GO:0004672;GO:0000166;GO:0005516;GO:0005886;GO:0005634;GO:0016301;GO:0006468;GO:0046777;GO:0046872;GO:0004674;GO:0018105;GO:0005509;GO:0009931;GO:0016740;
TRINITY_DN63221_c0_g4_i6	C1	W1	16.3625	45.5823	1.47808	5e-05	0.00483981	Q84SL0_ORYSA (Q84SL0) Putative calcium-dependent protein kinase;Q56XF6_ARATH (Q56XF6) Calcium-dependent protein kinase-like protein;Q56XF6_ARATH (Q56XF6) Calcium-dependent protein kinase-like protein;Q75GE8_ORYSA (Q75GE8) Putative calmodulin-domain protein kinase;Q38873_ARATH (Q38873) Calmodulin-domain protein kinase CDPK isoform 7 (AT5g19450/F7K24_200) (Calcium-dependent protein kinase-like prot…	781	GAGAAGAAATGCATACGTCCAACTATTCTTTCCCTCTTTCTCTTGTACAGTACATTTCATCAACAGCATACACTTCGTGGTAGGCCTGGATCACACAATCTACGTACAGAATAAATCTTCAACAATCAACTAATGCCTCATCAGGATACCAAGCGAAAATTAGAGCGCAACAGAATATCCAGATGAACAGAAGAAATGGTTGTCAACAAAGAACCAGGAAGCTACACAAGGTTTTCATCTGGAATTCACAACTTGTCTATTGCGTTACCATCTACTATTGGGTACTCGTTACTTGCAACGATCCATCCTTCTGCAACTTTAAGCTGAGGCTAGTGAACCGTTCTCTGGAGTACTGTCTGGAGGCTTTCCTCCAGTCAGTTCCAGCCTTCATCATTGCCA…	GO:0016020;GO:0016310;GO:0005524;GO:0009738;GO:0035556;GO:0005737;GO:0004683;GO:0004672;GO:0000166;GO:0005516;GO:0005886;GO:0005634;GO:0016301;GO:0006468;GO:0046777;GO:0046872;GO:0004674;GO:0018105;GO:0005509;GO:0009931;GO:0016740;
TRINITY_DN63232_c3_g7_i4	C1	W1	13.1817	50.8356	1.9473	5e-05	0.00483981	Q688Y1_ORYSA (Q688Y1) Hypothetical protein OJ1115_B06.13;Q5QMR2_ORYSA (Q5QMR2) Hypothetical protein P0007F06.21 (Hypothetical protein P0485G01.11);Q5JML5_ORYSA (Q5JML5) Putative calcium-binding protein;Q5JML5_ORYSA (Q5JML5) Putative calcium-binding protein;Q8VZR8_ARATH (Q8VZR8) Putative proline-rich protein;Q9M0H8_ARATH (Q9M0H8) Predicted proline-rich protein;Q60F58_ORYSA (Q60F58) Putative prolin…	2026	TCCCCGCCCACGCTCCCTTCACCACCACCACAGCCGATTCCATCGCATGGCGTCCCCGGCGCGCCCTGCCTCCATCTCCGGCCCCTTCGGCCTCTCAGCCGACCTCGCACGATGCTCCTTCGACCACACGCTCCGACGAGAGGATTACCAGGACAACAGACTGCTGAGATCGCTTGTCAGCATGCGGGAGCAAGAGAGTTTTTCCAAGGAAATCGTGACGGAAGCCATAGAGAACTGCATGAAGAAGCAAGCGGAGAATCTGGTGAATTCGCTGGATGTCATCAGCGGAAGGCTGTCGCAGCTGGAGCTGTACTGCTATAAGCTTGAAAGGTCCATTGGAGAGCTACGGAGTGACGTGATGGATTACCACGGCGAAGCAAATGCCAACTTCAGTGGCCT…	NA
TRINITY_DN63237_c1_g11_i2	C1	W1	5.20485	41.8358	3.00681	5e-05	0.00483981	.	603	ATGTGACTGGAGTTCAGACGTGTGCTCTTCCGATCTGGTAAGGAAAGTAAGTACATCAAACTTTAATCAACCGAGCAGGAGACACTGGAAACAAAGGAGTAGCTGTCCTTTGTAAGCAAGCTTTTCTTTGAACTGGTACTAGATACGTTGCCACTTAGCGACCAAATGAACATTGGCAGCAACACTTGGACGCAAAGACAGTTCGGCTGTCTCCTTTCCGAGCAAACTTTTGAACTAGTAGATACGTTGCCACTTTGCTGACGGTAGCGACCAAATGGATGACTGACTTGGAAGCAACACTCGGACGCACGCAGAAACAAGAGCAAGCAAGCAACGGTTGGGCGCAAGGGGCCAACCGGACCGCCGTGTGGCTGCGGGCCACACAACACAAGCATCGGG…	NA
TRINITY_DN63237_c1_g11_i5	C1	W1	2.03458	13.1156	2.68848	5e-05	0.00483981	Q7XPK6_ORYSA (Q7XPK6) OSJNBa0087O24.3 protein;Q5NZK9_AZOSE (Q5NZK9) Hypothetical protein;Q9ZTQ4_MAIZE (Q9ZTQ4) Cell wall invertase (EC 3.2.1.26);Q9XGV7_ORYSA (Q9XGV7) Apoplastic invertase (EC 3.2.1.26);Q6K311_ORYSA (Q6K311) Putative apoplastic invertase;A2YZ01.2 RecName: Full=Beta-fructofuranosidase, insoluble isoenzyme 7; AltName: Full=Cell wall beta-fructosidase 7; AltName: Full=Invertase 7; Al…	1046	AAAAAAAAAAAAAAAAACCCAAACACCTGTTTGGAGGAGAGAGTTGCACAGAATTTTCACAAACAGCTTATGCTAGGTTAGGCATGCGATGCGTGTGAACTTGGCAATCAAATTGGTTAACATGTTCTTGCCTGCGTAACCAAAGTCTAACTTGCGTCTAGCTTTAATCAACCGACCAGCAGATGGAAACTAAGAAACAATACAACTTGTATAATAAGCTGGTGTAAATTAACAAGAAAAGTGGTGGACTGGATGGAGCCATGGAGGCGTGAGGCGAGGAGGCAACGTGTGGCCACATCACCGCACACGACACGACATGACACGGACGTCCGACGCATACTAACTAGTACGGGGTCCTACTGGTACAGGCACACGCACCAACCAAACGCCGTCCAAGGG…	NA
TRINITY_DN63237_c1_g11_i7	C1	W1	43.5497	236.146	2.43894	5e-05	0.00483981	Q9XGV7_ORYSA (Q9XGV7) Apoplastic invertase (EC 3.2.1.26);Q56UC9_ORYSA (Q56UC9) Cell-wall invertase 7;Q0J360.1 RecName: Full=Beta-fructofuranosidase, insoluble isoenzyme 7; AltName: Full=Cell wall beta-fructosidase 7; AltName: Full=Invertase 7; AltName: Full=OsCIN7; AltName: Full=Sucrose hydrolase 7; Flags: Precursor [Oryza sativa Japonica Group];A2YZ01.2 RecName: Full=Beta-fructofuranosidase, ins…	1939	GGCCATCCACCGAACCGAACGAACTACTACTAATCACAATATATCCTCCTAATACGCTTCGCGTAGGTGCATCGAGGAGGCAGCGGTGATGAGCCCGTCGCCGGGGAGGTTCACTTTGGCCGGCGCCAGCTCCCAGGCGTCGAGCTTGGACACCTTGACGGCGCCGGTGCCGTTGTTGAACATGAAGAGGCGGCTGTTGGCCGTGGCCACGTGCTCCGGGTACGCCCGCGCCGTGATGACCGTCCGGCCGCCGCCGCCGTAGCTCTCCACCACCGAGTGGTCAACCAGTGTCCTGAGCGATATGCTCCTCTCCTTCTCGATGTCGATGTCCACAAACCCTCCGTACGGCGGCTTGTACACGTCGGCTCTCGTGGTCGACCTTCTGAGGTCGGTGCACAT…	NA
TRINITY_DN63237_c1_g13_i1	C1	W1	99.2404	486.503	2.29345	5e-05	0.00483981	Q7RII7_PLAYO (Q7RII7) Putative yir3 protein;	305	AGTTCGTTCGGTTCGGTGGATGGCCAATTATGCGGCTGATTGGATTTACGTGGCCAAATTATGGTCTTTTGGGGGTGTATTTTGGGGAATTTCTTTAGTTGTGTATGTCAGTCAGGATAGTGTGTAAGTAGTGTAAGAGAGCCCATAAGAAAGAAGAGTAGTCCAAGAGTGTTTGCTGATTAACACATGTCAGCGAACAGTCCGGGTCGTGTTTATTCTGTGCAAAAGAAATATAGAAAGTACATATGTTCTACGTTTCAAAAAAAAAAAAAAAAAAAAAAACAAAAAAAAAAAAAAAAAAAAAA	GO:0016020;GO:0016021;
TRINITY_DN63237_c1_g1_i1	C1	W1	1.15566	10.3923	3.16873	5e-05	0.00483981	O86734_STRCO (O86734) Hypothetical protein SCO5665;	700	AGACGTGTGCTCTTCCGATCTCGAAAGTTCATTCCAACTAGAATTTCGGACGGCAAGAAAAACCCAAACACCTACCTCAAAAAAAAAAAAAAAAAACCCAAACACCTGTTTGGAGGAGAGAGTTGCACAGAATTTTCACAAACAGCTTATGCTAGGTTAGGCATGCGATGCGTGTGAACTTGGCAATCAAATTGGTTAACATGTTCTTGCCTGCGTAACCAAAGTCTAACTTGCGTCTAGCTTTAATCAACCGACCAGCAGATGGAAACTAAGAAACAATACAACTTGTATAATAAGCTGGTGTAAATTAACAAGAAAAGTGGTGGACTGGATGGAGCCATGGAGGCGTGAGGCGAGGAGGCAACGTGTGGCCACATCACCGCACACGACACGACATGA…	GO:0009451;GO:0019239;
TRINITY_DN63237_c1_g7_i2	C1	W1	3.43069	16.33	2.25095	5e-05	0.00483981	Q7XPK6_ORYSA (Q7XPK6) OSJNBa0087O24.3 protein;Q7XPK6_ORYSA (Q7XPK6) OSJNBa0087O24.3 protein;Q56UD0_ORYSA (Q56UD0) Cell-wall invertase 6;Q56UD0_ORYSA (Q56UD0) Cell-wall invertase 6;Q56UD0.1 RecName: Full=Beta-fructofuranosidase, insoluble isoenzyme 6; AltName: Full=Cell wall beta-fructosidase 6; AltName: Full=Invertase 6; AltName: Full=OsCIN6; AltName: Full=Sucrose hydrolase 6; Flags: Precursor [O…	646	GGCCATCCACCGAACCGAACGAACTACTACTAATCACAATATATCCTCCTAATACGCTTCGCGTAGGTGCATCGAGGAGGCAGCGGTGATGAGCCCGTCGCCGGGGAGGTTCACTTTGGCCGGCGCCAGCTCCCAGGCGTCGAGCTTGGACACCTTGACGGCGCCGGTGCCGTTGTTGAACATGAAGAGGCGGCTGTTGGCCGTGGCCACGTGCTCCGGGTACGCCCGCGCCGTGATGACCGTCCGGCCGCCGCCGCCGTAGCTCTCCACCACCGAGTGGTCAACCTGTTGCAAGGATACAACACATATATATTGGCACTCCATTTTCCAGTGCAAGTAAGCATCTGAATAATCTACTGTATGGATCGAGGAGCTCACCAGTGTCCTGAGCGATATGCT…	NA
TRINITY_DN63268_c0_g2_i5	C1	W1	14.045	47.0792	1.74503	5e-05	0.00483981	Q7Y0E0_ORYSA (Q7Y0E0) Hypothetical protein OSJNBa0079B15.20;Q7Y0B8_ORYSA (Q7Y0B8) Hypothetical protein OSJNBa0079B15.19;Q9XIM0_ARATH (Q9XIM0) Expressed protein (Hypothetical protein At2g15890; F19G14.11) (Hypothetical protein At2g15890);Q7V4M2_PROMM (Q7V4M2) Putative glycosyl transferase, group 1;	1254	TGCTTTATATAGAAACCAAAAAGCTTTGAACCAATCCATAGCTCTACTCTGAAGCCAGACAAGGACCAAGCCACAAATAATGCTGTCCTCCACCGCTCTCCGGCCGCTGTCGCCGGCGACGACGCCCGCGTGCTCCGCCACCCACACCGCCACGAGCTCATCCGTGGGGGCTTCGCGCCGCGCTGTGGCGGTGCGCGCGCTGCGGGACTACGGCTCGATCCCGAAGCGCGAGCCCTTCAGCTCCAGCCGCAGCATCCTCGACGAGTTCTTCAAGCAGGAGAAGCCCCTCGTGCAGCGCACCAAGGACCAGATCACAGATTATTGCACGACCCTTGAAGGCGATGAATGTTGCAGCTGCTGGGATGCCTATTTTGAACTCAATAAACTTGAGCAAGAGCT…	GO:0010183;GO:0036033;
TRINITY_DN63319_c0_g5_i1	C1	W1	14.055	97.5017	2.79434	5e-05	0.00483981	Q6R326_WHEAT (Q6R326) S-like RNase;Q6QR26_WHEAT (Q6QR26) S-like RNase (Fragment);O04393_HORVU (O04393) Ribonuclease;Q9FEG7_ORYSA (Q9FEG7) Ribonuclease (EC 3.1.27.1);Q7GC42_ORYSA (Q7GC42) Ribonuclease (EC 3.1.27.1);Q9FRU0_ORYSA (Q9FRU0) Ribonuclease (Fragment);Q41723_ZINEL (Q41723) Wounding-induced ribonuclease gene protein;Q9ZQX1_CICAR (Q9ZQX1) Ribonuclease T2 (EC 3.1.27.1);Q7M234_NICGU (Q7M234) …	876	TTTTTTTTTTTTTTTTTTTTTTTTTTTTTTTTTTTTTTTTTTTTTTTTTTTTTTTTTTTTTTTTTTTTGCTGTATCAACACCAAATAGTGTTCCCTGTTATCAATTGATCTCTGAATATGGCATCGGCTCGAGATGTTTACACGATTTCTTGATATACACAATCTTCATCAACATCATGAACTCCTGAACTTTGCTAGATCACTATGGAATTAAGAGACAACCAGCAGCACATGATCGAACATGCTCCCACAGTTTATTCTGTCAAAGGGAAGAGCAAATGAATAGCTATGAATCAGAAGCGCAAAGATTCGACTCCTTGGAATGGATCGTCGGATCAGAAGGCCGGGAACTCGACCCTGTTGCCGCAGGGCCTTCCGCCGGGGCTGACGGGGCACTCG…	GO:0003723;GO:0033897;GO:0090502;
TRINITY_DN63319_c0_g5_i5	C1	W1	5.68711	37.9059	2.73665	5e-05	0.00483981	Q6R326_WHEAT (Q6R326) S-like RNase;O04393_HORVU (O04393) Ribonuclease;Q6QR26_WHEAT (Q6QR26) S-like RNase (Fragment);Q9FRU0_ORYSA (Q9FRU0) Ribonuclease (Fragment);Q9FEG7_ORYSA (Q9FEG7) Ribonuclease (EC 3.1.27.1);Q7GC42_ORYSA (Q7GC42) Ribonuclease (EC 3.1.27.1);Q9LLS1_PRUDU (Q9LLS1) S-like ribonuclease (RNase PD2) (Fragment);Q41723_ZINEL (Q41723) Wounding-induced ribonuclease gene protein;Q9FQL6_PR…	518	ACCTTGGATGGATCGAAGGCGTTACTTGGGTTGCAGTTCTGCGGGTAGGATCCGTCGTCGGGCCAAAGCCCGTGGATCCCGAAGTCCGCCGCCGGCTTGCCGGACCGCGGGTAGCAGCAGCTCTGCTTCGTGTCGCAGTACGACCCCGGCCACTGCAGCACGAGGTAGAAGAAGTCGTAGTCCTGCGCCGCCGCCGACGCCGCGCACCCGGCGGCTAGCACGACCAGGGCGGCCAGGGAGAGCTGCGCCCTCGTCATGGCTTGTCTCTCTCTTTCTGTGAAGATCTCTCTCCGATGGTTCTTGGAGAACTCCCCTGTTCTGAACTTGATGGTGCGTTGTTAAGGCGATCGAGGAGGACGATGATGGATTGACGAATGCTGCGGCGGGGCGTGCTAATTT…	GO:0003723;GO:0033897;GO:0090502;
TRINITY_DN63351_c1_g2_i1	C1	W1	0.05	1.03703	4.37439	5e-05	0.00483981	.	651	CTAACTTACAGAACTGTGGGAAGCTTACTAGGAAATAACTAACAACTAATAAAACACAAGGATATGTCAAGTCCATGTGTTCAAGTCAAGGGGTTCGTTGAGCAGAGAAGATAAGATCGTCCTTAAAAGGAAATGCCAGGATCACGATGAGAATCATGTGGAACCCCCACACTGATTACAGGTTTCTCCATCAGGAGAACAATAATTGAGCTCGGTTAAACTACCAGCTATAATAAACAACCAGCACTCCGGCCCGCAACATCCAATGGCTATCCATGTGAACCAAAGTAAAAGGAGACAAAATCAAACAGTTTTCTAATCTGGAGGTTGTTGGATCAAACAGGCATTCTACAGAAAGACGCCACATGTACGTCTTGCGTGAAAGTTCAAACTTTGTTG…	NA
TRINITY_DN63369_c0_g2_i4	C1	W1	0.658005	7.24442	3.4607	5e-05	0.00483981	.	992	AGGAGCCAAAACATCACTCCCCTATATTACTTGCTATATATGCGTTGCTTTCTTCCTTGCTTCGTCAGCACATGACTTGCTCTGAAAGCGATGCCATTGATCTAGCGGAGTCAAAGTCGTTGGAGGACTCAAAGAAAGCAATGGCGCATGTGGAAATCCAACTTGCGTGTACCTAATTTCTATGAGCTAGCTGAAAAAAGTTAAGATACGGACATCCACGAATCTCTTGCCGTGGGCTCCTACTTGGTAAACTATATTCTTCGTCTTTTCCTTCACTCGATCAGCCCGTGAGTACTCATATCGACATTGCTGGAGGCATTATGTGATGTGCATGCAGGCCTAGCTGTGAAATAATCGCATGACAGCCCGTGATGTGCATTCAGGTTGTGGGGGTTTGCT…	NA
TRINITY_DN63388_c0_g1_i1	C1	W1	0.05	1.34279	4.74716	5e-05	0.00483981	Q6K4J3_ORYSA (Q6K4J3) Putative wall-associated serine/threonine kinase;Q6K4D6_ORYSA (Q6K4D6) Putative wall-associated serine/threonine kinase;Q7XKV8_ORYSA (Q7XKV8) OSJNBa0073E02.11 protein;Q6K1S9_ORYSA (Q6K1S9) Putative wall-associated kinase 2 (WAK2);Q7F906_ORYSA (Q7F906) OSJNBb0042I07.7 protein;Q7XVH9_ORYSA (Q7XVH9) OSJNBa0016N04.13 protein (OSJNBb0042I07.1 protein);Q7XVE0_ORYSA (Q7XVE0) OSJNBb…	464	GGTAACCTACCTTTTTACCGCTGGTTACATTAACACATTTGCTATCCCTGCTGACACACGCGTAAGAGCTCATGTTCTTTTTTGCTTCCTCGCAAGTCCACGGCCGTATTCGCCAGTTCAGGACAATCGGAACTGCACCCTGGTACGTATCATAAAACACCGTCGAATTGACATAGCTGGTGTTGAAACTGAAAGCAGCCTTTTCCATCAGTACCACGTAGCTGCAAGGACTCTCTTGCCATATTTCTGTCGTGTTATAGTTTTCGTTGAAATAACCATGATAGTCCATAGGGCCTTTCGGGATCTCTGCTTCGCAGCAGCCGGCACCAGAGCATTTGCCATTCTCGAGGGTGACGTCAGTGCATGTCGCGTAGCAACCTATTACATACGAAGAGCTCC…	GO:0016310;GO:0005524;GO:0007166;GO:0004672;GO:0005886;GO:0016301;GO:0030247;GO:0006468;GO:0004674;GO:0005509;
TRINITY_DN63396_c0_g4_i1	C1	W1	0.05	2.56375	5.68018	5e-05	0.00483981	.	344	TTCCGAGTATTTTCCCTCCACGTGGTTCAGTTACACTGGGCTTGATCCCATACGTGCACGCCTGGGTCATATCATATCTAACAGTCTCTCTGATTGGATCGATAGATGCAGCGAACCAAGGAGTATGAGAGTGTAACACGAAGAGTGCAGCACCGTCATGATCTGATCAGGCAGGTGCTTGATCGTGAGAAAAAAGAAAAGGTTCAGGTAGACACGCTAGCAGTTGCCTACCACTTAGTAGTTGCTTCCTGCGATACACTGGTTTTCAGAGCTGAGACGAGGGGCGATCGCCCACAGTCTTTGGCCATACCGACCGACCACCCCACTGATCGTCGGACTGTAGA	NA
TRINITY_DN63536_c4_g2_i5	C1	W1	1.21593	14.8367	3.60904	5e-05	0.00483981	Q6ZC09_ORYSA (Q6ZC09) Putative MTD1;Q9LLM3_MEDTR (Q9LLM3) MTD1;Q6K7G8_ORYSA (Q6K7G8) Hypothetical protein OJ1293_A01.7;Q5Z4U8_ORYSA (Q5Z4U8) Hypothetical protein P0545E05.31-1;Q9C593_ARATH (Q9C593) Hypothetical protein At5g21940 (Expressed protein);Q9LZG3_ARATH (Q9LZG3) Hypothetical protein T28A8_140;Q945P6_ARATH (Q945P6) At2g24550/F25P17.15 (Hypothetical protein At2g24550);Q9SJB0_ARATH (Q9SJB0) …	605	TCAGAGTTCTACAGTCCGACGATCCATCCGGCGTGGCATCTCTCAGTTCTACAATGGCAAGTCAAGATCTTTCACAATCCTCAAGGATGCTATTGGGCCATCTGGTTCTGCAAAGGTCATCGCCAAGGCAGACAATGCTTACACCAGGAAACGGAAAATCCTTCTCGCGCACAGCATCATGTACGATAAATCACAGACCACAGCACCTGAAACATATGAAAATGGCTCCCCCAAGAGGATTGCCAGTTTAAGCAGGCTGAGGCCCTTGGACAGTATTAGCCCCAACAGCAGCTGCAGCAGCCTCAGCAGTGACGAAAACGAGCTGCCTCAGCAGTCCATCTTTATTCAGTCACCTGATCACACTTCACATTGTGCTTCTCCAGCAATGACCGCACCTTG…	NA
TRINITY_DN63561_c0_g2_i2	C1	W1	3.21248	12.9278	2.00872	5e-05	0.00483981	Q687E1_HORVU (Q687E1) Nucleotide pyrophosphatase/phosphodiesterase (Fragment);Q687E1.2 RecName: Full=Nucleotide pyrophosphatase/phosphodiesterase, partial [Hordeum vulgare];Q9SW37_ARATH (Q9SW37) Hypothetical protein F13M23.30 (Hypothetical protein AT4g24890);Q9M446_CICAR (Q9M446) Hypothetical protein (Fragment);Q6ZI95_ORYSA (Q6ZI95) Putative diphosphonucleotide phosphatase;Q8H1R2_ARATH (Q8H1R2) H…	729	GTGACTGGAGTTCAGACGTGTGCTCTTCCGATCTGATCAAAACTCATACAGAATTAGGAGAATTTATATGCGAATGTTTTCATCAAATTAACGCAGGAAACCAGATGTTTCACAATAGGTATCCTCTTGATCATGTCCTCGGAAGACAGCTACACATCCTGCTTGTTCTTGTGCATGGTGAAGCTGTCGTATACCTTGCCATCTCTCGACCGCCGGTACTCGAACTGCAGCGTCTTCTCATCAGACGCCGTCAGCTTGCCGAAACCATAGTCCATGTCCCGGTACACGCTCCATGGCGGGACCTCGGTGGTGAAGTTGGTCAGGTGGCTGCCCCCGCCCCCCACGACGACGTGCACGGTGCCGTCCTTCACGCACTTCTCCTCGTACACGGGGCATGTC…	GO:0003993;GO:0016787;GO:0016311;GO:0009507;GO:0009536;
TRINITY_DN63579_c0_g5_i5	C1	W1	0.05	1.28106	4.67927	5e-05	0.00483981	Q7YRY4_9PRIM (Q7YRY4) Killer-cell Ig-like receptor KIR2DLb;	431	CTCTTCCGATCTGCTGGCCCCCGCGCCCAACCCTAGCACCTCATAGTGCGTCCTCCCCGCCGCCACCGCCGGCGCCATCATCGCAGACGCCCGCGCCACCACAGAACGTCCCCCACGCCGGGATCCGGCGACGCGGCCTGGAAGTGGAAGAGACAAGGCTGCAGCTGCACCAGCAAACGTGGCCATTGATTCTCTCTTCTCGATCTCCTTATCCAAATTAAGCAGCAGTGCGCTACACTGTAGTGTAATCAACGTTGTCCGTGCTCGTCGAGGGGAAGGGAGACGGCAATGGATTTATAGGGTGGAGAGCTCCACCAGCGACTGGAGAGCCTGTGGTGCCGCCCGTACGTCCGGCTCTCGATCTTATCTCCGGGAGGATTGTGCGACACCCCGCTGAGT…	GO:0016020;GO:0016021;
TRINITY_DN63618_c0_g2_i7	C1	W1	2.59366	10.8801	2.06863	5e-05	0.00483981	Q02438.2 RecName: Full=Glucan endo-1,3-beta-glucosidase GV; AltName: Full=(1-3)-beta-glucan endohydrolase GV; AltName: Full=(1-3)-beta-glucanase isoenzyme GV; AltName: Full=Beta-1,3-endoglucanase GV [Hordeum vulgare];Q5JKH7_ORYSA (Q5JKH7) Putative endo-1,3-beta-glucanase;Q5JMU8_ORYSA (Q5JMU8) Endo-1,3-beta-glucanase;Q8W264_ORYSA (Q8W264) Endo-1,3-beta-glucanase;Q5JKH9_ORYSA (Q5JKH9) Endo-1,3-beta…	833	CCGACGGCCACCCGCTCTCTGACACGACCACCCTCACGCCCGGCGCGCCAGCCTTCTCCAGCGCGGCGTAGGCGGCGTCCACCATGGCGTCGAAGAGGTTCGTGTAGACCAGCCCGTTACCGGCGTCCCTCACCGTGGTGCCCGGCTGGAACGTCGCGTAGTTCAGCTGGATGTCCCGCGGGTTGTCCCGGTAGGCGAAGTAAGGGTACACATTGACGAGCAGTGGCGCGCCGGTGCTCGCCAGGAACCGGGCCACGTCGGCCATGTAGGGCTCTGCGAACACGCCGCTGGACGGCGGGAAGGAGTTGGTGACCACGTCGAACCGCGCCGACGTGGAGGCCTTGATGCCAAGGCCGGCGGCGGAGAGGGCGTCGTTGACGTTCCGTATGGCCGGAAGGA…	NA
TRINITY_DN63652_c1_g11_i14	C1	W1	0.825769	6.00793	2.86306	5e-05	0.00483981	Q9M4D5_HORVU (Q9M4D5) Putative calcium binding EF-hand protein;Q652U8_ORYSA (Q652U8) Putative calcium binding protein;Q652U5_ORYSA (Q652U5) Putative calcium binding protein;Q652U4_ORYSA (Q652U4) Putative calcium binding protein;Q6Q7Y1_CYNDA (Q6Q7Y1) Putative ABA-induced protein;Q9CAB7_ARATH (Q9CAB7) Hypothetical protein F5A18.15 (At1g70670/F5A18_15);Q9CAB7.1 RecName: Full=Probable peroxygenase 4;…	1275	AACAGAGACTACTCGGCGTGGGGTTCAGCTCCTCGTGGTTTTTGGTATCTTCTGATATTAATATATTTCCTTTATCGAAAAAAATGAAGGTATCGGCCGAGATCAGCATGCTCTGATACCAATGGACAGTTCTGAACCTGCACAACACACACACACAAACACTGCGAATTTTGTGCTGCCAAATCGTACAGCTTTTCTCTACCTTTTTCATTGCTTAGAGGGAAATTGTCTAAGCCAAACCGTGCCCACGATCAAGTTGTAAATTGTAATCGTGCAGACCCATGGATTCCATCGTGGAGGTGTACTAGGATGTGGTCGAGCTCTCGCTCTAGCTCTGATCAGACGCGCAAGACCCGCACAAACCGCGAGTTCAAGCTCTACTGAATTCAGATTTAAATG…	GO:0005509;
TRINITY_DN63693_c0_g4_i1	C1	W1	2.82615	47.731	4.07802	5e-05	0.00483981	Q8S856_ORYSA (Q8S856) Putative calcium-transporting ATPase;Q7XEK4_ORYSA (Q7XEK4) Putative calcium-transporting ATPase;Q93YX6_MEDTR (Q93YX6) Type IIB calcium ATPase;Q9LIK7.1 RecName: Full=Putative calcium-transporting ATPase 13, plasma membrane-type; AltName: Full=Ca(2+)-ATPase isoform 13 [Arabidopsis thaliana];Q9LY77.1 RecName: Full=Calcium-transporting ATPase 12, plasma membrane-type; AltName: F…	667	GCCGTTGGCCTTGTCGTCGGTGCCGAAGACGTCCTGGCCCCGGTACTGGAGCGCCAGCAGCACGGTGATCTGGAACGCCGCCTGCGCCATGAGGTTGCGCCACATTGCGTTGCTGATGAGCGGCGCAGTGCGGCCGATGGGTGGACGGTCCATGAGCGTCTTGGTGGGCGTGTCTGTGGCCAGCGCTAGCGCGCCCATCGTGTCCATGATCAGGTTCACCCACAGGAGCTGCACGGTGGTCAGTGGCATCTTGCCCGTGGTGATCGCCGACACGAAGTTGATGACCAGCGCGGCGACGTTGACGGTGAGCTGGAACTGGATGAACTTCTGGATGTTGTTGTAGACGCAGCGTCCCCACCGTGTGGCCGTCACCACCGTGTCGAAGTTGTCGTTGAGGAT…	NA
TRINITY_DN63744_c0_g2_i2	C1	W1	1.23405	11.8165	3.25933	5e-05	0.00483981	Q6F2N5_ORYSA (Q6F2N5) Putative zinc finger protein;Q5N7D6_ORYSA (Q5N7D6) Putative zinc finger protein;Q69JB8_ORYSA (Q69JB8) Putative WIP1 protein;Q8VXK3_SOYBN (Q8VXK3) WIP1 protein (Fragment);Q9SYC5_ARATH (Q9SYC5) F11M15.9 protein;Q9LT33_ARATH (Q9LT33) Zinc finger-like protein;Q8W030_ARATH (Q8W030) WIP4 protein;Q8W031_ARATH (Q8W031) WIP5 protein;Q9SGD1_ARATH (Q9SGD1) T23G18.15 (Hypothetical prote…	550	AGACAAATTTTCTCCCTTGCAAACTACGAGCAGGCTACAGAGACGACGTATCCTAACCTTATTATACCTACCAGCTTCTTGCTCTCTGCAGCTCCTCTCAAGAAGAAAATTAGTCTACTTCACAGCCTATCTTCAACACGGCAAACGGCAACCTGGACGATCTTATTGTGTCGTATAATTTCCTGCCCCCACGTTCTATTCGTGTGTATATACCAACAACCGCAAGTATGCGGACTAGCTAACGATCAAGAATTTACCAACCGAGTCAACTAATGTGTCATGCTCACGCACGGGCGGCGGCGCCATGGCACTGGTCGAACCGTATGATGCGCTCCCTGCGCTGCGTATGAGGTGCCGGGGCAGCGGACGCGGCGGCCGCCGCCTCGTCGGGGTCGACTG…	GO:0003676;
TRINITY_DN63744_c0_g2_i4	C1	W1	0.05	1.52158	4.9275	5e-05	0.00483981	Q41002_PETHY (Q41002) Petunia major chlorophyll a/b binding protein (Cab) clone pCab102, 3' end and flank. (Fragment);P14584.1 RecName: Full=Chlorophyll a-b binding of LHCII type 1 protein; AltName: Full=Chlorophyll a-b binding of LHCII type I protein; Short=CAB; Short=LHCP, partial [Raphanus sativus];Q5ZBV7_ORYSA (Q5ZBV7) A/b-binding protein-like;Q677D9_9ASPA (Q677D9) Chloroplast chlorophyll a/b…	384	CTACTACTGTATAATTAGCCTACTGCTCCTGGGTGCGCGTGTGTATCAATCAGATTTGAATTTGTTTCATCAATGGTCACACATTAACATCTGATTGAGTAGTCCATGCCTTTTAATCCTATCAATCTAAACTCATGCATTCATGATACAGTACATTGATACATATCGATCTGCCAGAATATTGGCCTGTGAAGGAGACAAATTTTCTCCCTTGCAAACTACGAGCAGGCTACAGAGACGACGTATCCTAACCTTATTATACCTACCAGCTTCTTGCTCTCTGCAGCTCCTCTCAAGAAGAAAAGCTCACTTGCCGGGGACGAAGTTGGTGGCGAAGGCCCATGCGTTGTTGTTGACGGGGTCGGCGAGGTGGTCGGCGAGGTT	GO:0016020;GO:0009535;GO:0009523;GO:0016021;GO:0016168;GO:0009507;GO:0009579;GO:0018298;GO:0009765;GO:0009536;GO:0015979;GO:0009522;
TRINITY_DN63803_c0_g3_i1	C1	W1	4.55146	44.3535	3.28465	5e-05	0.00483981	Q7XC23_ORYSA (Q7XC23) Putative chloroplast-targeted beta-amylase;Q9AY35_ORYSA (Q9AY35) Putative chloroplast-targeted beta-amylase;Q94EU9_SOLTU (Q94EU9) Beta-amylase PCT-BMYI (EC 3.2.1.2);Q5F305_SOYBN (Q5F305) Beta-amylase (EC 3.2.1.2);Q9SMW0_ARATH (Q9SMW0) Beta-amylase enzyme (EC 3.2.1.2);O23553.3 RecName: Full=Beta-amylase 3, chloroplastic; AltName: Full=1,4-alpha-D-glucan maltohydrolase; AltNam…	752	GTGACTGGAGTTCAGACGTGTGCTCTTCCGATCTAAATTTTTTTTTTTTTTTAGAGGAAGTATTGTCATCCGTTTATTGAAAACGAAAAATCCCATGGCCAAAGAAGTACGTTCCTTACGAAAGTCTCGCGTTCCAAATGTTGGAGAATGGAATGCCGACGGTGGCCTATGCTCGATTACAGCTATAAAATTCTGTAACCTGCATGTCCCCCGAGATCATCATATACAATTATACAGCTCCATGCCCGAATACGGACGCACGGTACACGGTACACCACACCGTACGCTATACACAAGGGTATGTGATGTGTGTACAAACGTACGACCTACACCTACAATGCCGCGGCGGCCTCGGCCTCCGGCGCCCTCCGCTCCTTGGCGGCGTCGAGAAACCCGACG…	NA
TRINITY_DN63826_c2_g1_i11	C1	W1	0.05	7.78558	7.28273	5e-05	0.00483981	P96513.1 RecName: Full=Beta-amylase; AltName: Full=1,4-alpha-D-glucan maltohydrolase; Flags: Precursor, partial [Bacillus firmus];P21543.1 RecName: Full=Beta/alpha-amylase; Includes: RecName: Full=Beta-amylase; Includes: RecName: Full=Alpha-amylase; Flags: Precursor [Paenibacillus polymyxa];Q934J0_9BACL (Q934J0) Beta-amylase (Fragment);Q9FL34_ARATH (Q9FL34) Disease resistance protein-like;	273	GGGTGTGGGTTTTTTTTTTTTTAATGATACGGCGACCACCGAGATCTACACGTTCAGAGTTCTACAGTCCGACGATCTACAAAGCTAAGAAGGAATAGAGGAAAGCCCACGAAGAAGTCTCGAGGAATCCGAAGATATCTCATTAGGAAAGCTAAGCCCATATCTGGTGAATCGACATGTACTGTAACTTGACCTCGAGGTGGACTCTGAGACCTAGCCCGCTATATAGGGGCTAGAAAGAGCCACCGAGAGATCGGAAGAGCACACGTCTGA	NA
TRINITY_DN63920_c0_g2_i4	C1	W1	3.12596	13.2228	2.08066	5e-05	0.00483981	Q673G3_HORVD (Q673G3) GA 2-oxidase 4;Q8S0S6_ORYSA (Q8S0S6) Gibberellin 2-oxidase;Q8GUE8_CUCMA (Q8GUE8) Gibberellin 2-oxidase;Q7X9N5_CUCMA (Q7X9N5) Gibberellin 2-oxidase;Q53C60_NEROL (Q53C60) Gibberellin 2 oxidase;Q75V70_TOBAC (Q75V70) Gibberellin 2-oxidase 1;Q9XG83.1 RecName: Full=Gibberellin 2-beta-dioxygenase; AltName: Full=GA 2-oxidase; AltName: Full=Gibberellin 2-beta-hydroxylase; AltName: Fu…	1185	GAGGGTGGTGGGAACCACTACCCGCCCTGCCCGCTGCTGCAGGGCCTCCCGCCCAGCTGCAGCGTCACGGGGTTCGGCGAGCACACCGACCCGCAGCTCGTCTCCATCCTGCACTCCAACGGCACCGCCGGCCTCCAGGTGGCGCTCCACGACGGGCGGTGGGTGTCCGTCCCGCCCAACCGCGACGCCTTCTTCGTCAACGTCGGCGACTCCCTCCAGGTGCTAACGAATGGGAGGCTGAAGAGTGTCCGGCACCGGGTGGTGGCCGGCAGCGGGCTCAAGTCGCGGGTGTCGATGATCTACTTCGGCGGGCCACCGCTGGCGCAGAGGATTGCGCCGCTGCCGCAGCTGCTGGCGGGGCTGCCGCTCTACAGGGAATTCACGTGGGGAGAGTACAAG…	GO:0055114;GO:0016491;GO:0046872;
TRINITY_DN63934_c0_g15_i15	C1	W1	0.05	3.68763	6.20462	5e-05	0.00483981	.	900	GGAAGAACATATATACGTGTGCATATATAGGGACTGCGCCCCCAACAAATGGTAAATTACAGTGTTACGTACGCCGTGCGTATACATCCGTACGCACAGCTAGCTATCTACGTAATTAATTCTATAGGTACCGGTAGTCCAACACAATATTGGTTGAATATACACTGGTAATCACCAGAACGATTAGTGGAGTAATAATCGGTAATCAAGAGCACCAAATGAACATTTTCATTGATTTATATATATAGCTATGATTATCTAAGCCAGTTAGGCTGCTTCCGCTTCCTTCTTCACACGGAGGGACTTGCTGTTGCTGCCGCTGGTGGTGCCGGGCCTTCCCAACTGATACGGACCCATGCGAGTCAATCTGCACGTTTAACAAACCGCACACATGAGTTA…	NA
TRINITY_DN63995_c0_g4_i13	C1	W1	1.13354	14.3099	3.65811	5e-05	0.00483981	Q5Z4U8_ORYSA (Q5Z4U8) Hypothetical protein P0545E05.31-1;Q9SJB0_ARATH (Q9SJB0) Expressed protein;Q945P6_ARATH (Q945P6) At2g24550/F25P17.15 (Hypothetical protein At2g24550);Q84JT9_ORYSA (Q84JT9) Hypothetical protein P0686C03.145 (Hypothetical protein P0700D12.104);Q6ZC09_ORYSA (Q6ZC09) Putative MTD1;Q8L9W8_ARATH (Q8L9W8) Hypothetical protein (At5g24890);Q84WC9_ARATH (Q84WC9) Hypothetical protein A…	1237	CAGATGCTACTACACAAGTCTTATTTGCTGAACCCACTCCCATATATATCATCTGCTAGTCTCTTTTGAAAGCAAAAGTAGACCACATCTCTTCTGCAGATATTTCAAAATAAAGTACAGTAGCCGCACTACAAATATAGTACAAAAAAAAAACGTCATGGCCATGGACACATAAGCCGTGTTTATTACATTTTGAGGTGTGGTTCTTGGCAAGGGTTCAGCTAGTACTGTCAATTATTTATTACTACTAGTAGTACATATATACATGCAATGCAAGTAACATCCTAAAACTCTCAACCCATAATGATCAATTAGGGATTTCCTTCATTGATCCGGGTTCTACCCTAATATTGAAATGTTCAATTAGGATTCTTCAATGAGATCACAGGCACTAGCTCT…	NA
TRINITY_DN64000_c1_g8_i4	C1	W1	0.05	2.78912	5.80174	5e-05	0.00483981	Q56G05_LOLPR (Q56G05) C-repeat/DRE-binding factor 3;Q64MA1_ORYSA (Q64MA1) DRE-binding protein 1A;Q8LLV0_ORYSA (Q8LLV0) DRE-binding protein 1A;Q64MA1.1 RecName: Full=Dehydration-responsive element-binding protein 1A; Short=Protein DREB1A; AltName: Full=Protein C-repeat-binding factor 3; Short=rCBF3 [Oryza sativa Japonica Group];Q6VAL0_ORYSA (Q6VAL0) Transcription factor RCBF3;Q71JC4_ORYSA (Q71JC4)…	407	TCGGTCTTTCTGTTTTTTTTTTTTTTTAATGATACGGCGACCACCGAGATCTACACGTTCAGAGTTCTACAGTCCGACGATCAGAGCTTAGGAAGCTTAAGGAACAGAGGATACTGTGATTGAGCTGAGCTCCTAGTTGGATTTGTGAATTAAATCGAAGCCTCAAGGAAGAAGATGTGTCAAATCAAGAAGGAGATGAGCGGGGAGTCGGGCGCGCCGTGCAGCAGGGACTACTGCTCTCCCTCGACCTCGTCGGAGCAGAAGCAGCAGACGGTGTGGACGAAGCGGCCGGCGGGGCGGACAAAGTTCAGGGAGACGCGGCACCCGGTGTACCGCGGCGTGCGGCGCAGGGGCAATGCCGGGCGGTGGGTGTGCGAAGATCGGAAGAGCACACGTTTG…	GO:0003677;GO:0006355;GO:0003700;GO:0005634;GO:0006351;
TRINITY_DN64090_c0_g2_i1	C1	W1	55.3119	197.688	1.83756	5e-05	0.00483981	Q6AT22_ORYSA (Q6AT22) Hypothetical protein OSJNBa0029B02.7;Q5VQZ9_ORYSA (Q5VQZ9) Hypothetical protein OSJNBa0089K24.31;	688	GTTGATGAATTCAGTTCATCGAGACATGTACTACCCAACCGAACCACAATCAGTTTCTAGAGGTTGGTAGAGCACAATCATCGTCCATAATGATCCTGTCAAGCTAAGTGGTTGCTCTCAGATCTTGAGATCCATAATAATAATAATCGATCAAAGGACCCAAACTAAATCGACACGTAAGGTACAACGAGGACAAATCAAGACAGTGGTTTGGGCGCAAAGATGTTCAGATCGATATTTATTAGACGTTCAGATCTAGTACAACAGGAGTTATTACAAATCTGGCAGATCTGACAAGATGTAATCCTAGATCCCAAATGTTCTAACATCACACAAGGGGAATCACATCAGCGCTTCTAACCACGAAAAGCTAAATGCAGATCGGGAAGCTTCGCGGTG…	NA
TRINITY_DN64153_c3_g4_i2	C1	W1	0.05	1.422	4.82985	5e-05	0.00483981	.	728	GCTTCAGCGAGTGCATGAAGCTAGCGTAGGGAACACTTGGGATAGTCTGCAAAGTCTCGAGGACACATGTTTTCGCCTTGTCTGTCAACCAACGCCATATGTCGATCGGAATGAACCAACATTGGCGAGAACCAATTTGTGGTTGGATGGTTAGGAGGACAGTGGAACCTCTAGCTCACCAGAGTTTAGATTCCAGATTGTACACTTCAGTGTCTCGATCATAAAGGCAGAATATTCTTTAGTGGAAGGCGACTTTCCCGTCGATAATGAGGTGCATGTGATAACTTCGTCAATGTATGTACGTATTTGCGAACGTCTATGAGTATGTACTGTATTTTAGAAGAAAAAAACAACAATGGCATATGCTCGAGGTATAAAGTCAAGACTAGATGTACCCGA…	NA
TRINITY_DN64242_c0_g2_i4	C1	W1	32.5703	129.465	1.99093	5e-05	0.00483981	Q5W675_ORYSA (Q5W675) Hypothetical protein OSJNBa0075A10.6 (Hypothetical protein OJ1087_C03.13);Q5W675_ORYSA (Q5W675) Hypothetical protein OSJNBa0075A10.6 (Hypothetical protein OJ1087_C03.13);Q5W675_ORYSA (Q5W675) Hypothetical protein OSJNBa0075A10.6 (Hypothetical protein OJ1087_C03.13);Q5W675_ORYSA (Q5W675) Hypothetical protein OSJNBa0075A10.6 (Hypothetical protein OJ1087_C03.13);Q5W675_ORYSA (Q…	555	CCGGAGAGCTGGTTGTCCTGGAGCTGAAGGCTTATGAGCGCGGGGCAGGTAGCAAGGCTCGCCGGGATGGAGCCGTTGAGGCTGTTGTTGGAGGCGGAGATGATCCACAGCCCGCGGTTCTGGCAGACGCCGGCCGGTATCGGGCCGGAGAGGTCGTTGTCGTCGACCTGGATGTCCCTCAGCGCCGGAGAGTGCATGCCGAGCTCCGCCGGGAGGAGTCCGGTGAGCTTGTTATCGAACAACCAAAGGAACACCAGCGACGGCAGCCGCGCGAGGCTGGCCGGTATCTCGCCGGAGAAGCCGTTGGTGTTCAAGTTCAGATGCACGAGCTTCGTCAGATTACCGAACACTTCCGGGATGGCTCCGGTGAGGTCGTTGAAGGACACGTCGATCTGTTCC…	GO:0016020;GO:0005524;GO:0004672;GO:0016021;GO:0006468;
TRINITY_DN64334_c0_g9_i1	C1	W1	3.03117	18.671	2.62285	5e-05	0.00483981	Q10LN5.1 RecName: Full=Bidirectional sugar transporter SWEET16; Short=OsSWEET16 [Oryza sativa Japonica Group];Q9LUR4_ARATH (Q9LUR4) Cytochrome c oxidoreductase-like (At3g16690) (MtN3-like protein);Q9LUR4.1 RecName: Full=Bidirectional sugar transporter SWEET16; Short=AtSWEET16 [Arabidopsis thaliana];Q84WN3_ARATH (Q84WN3) Putative cytochrome c oxidoreductase;Q84WN3.2 RecName: Full=Bidirectional sug…	569	CTCCAGACGCCGCCGTTGAGGAAGAGGAAAAAGGACAGGAAGAAGGGCATGTACTCCACGCTCTTGGTCTTCACCACCGTCATCATTGCGGCCATGGGCGCGGCATACATCCCGATGGTGAGCGCGGAGCAGAGCAGCCCAACCGCGAAGAGGCGGACGGCGCCGTGCAGCGCGAGAAGACCCACCAGGACGACGGCGGCGAAGAAGCTGACGTTGACAGCGAGCACGACCTTGGCCATCTTCATCCTCGTGTCCCTGGGGGCGTAGGCGAGGTAGAGCGCGACGTAGACGGCCTGCAGCGCGGCGCCGGCGCCGTTTACGGTGACGATGAGGAGGCCGCCGGGCTTGAGGAGGCCGTAGAAGGCCCAGAGGGAGGTGGAGAGGAGGGTGGTCACGTAC…	NA
TRINITY_DN64379_c0_g2_i6	C1	W1	9.837	42.1904	2.10062	5e-05	0.00483981	Q6ZLP5_ORYSA (Q6ZLP5) Putative CBL-interacting protein kinase 23;Q6ZLP5.1 RecName: Full=CBL-interacting protein kinase 23; AltName: Full=OsCIPK23 [Oryza sativa Japonica Group];Q8S3V0_SANAU (Q8S3V0) Putative serine threonine kinase;Q93VD3_ARATH (Q93VD3) At1g30270/F12P21_6 (CBL-interacting protein kinase 23);Q93VD3.1 RecName: Full=CBL-interacting serine/threonine-protein kinase 23; AltName: Full=Pr…	574	AGTGTACAGAAGCGCAACTACAAGCTGAAGTTGCAAGGAGAGAATCCTGGCAGGAAAGGTCAGCTGGCAATTGCGACAGAGGTTTTTGAAGTCACACCTTCACTCTACATGGTTGAAATCCGCAAGTCTAACGGTGACACCCTGGAATTCCACAATTTCTACCATAGCATCTCAAATGGGCTGAAGGATGTCATGTGGAAGCCAGAAGGCGGCATACCCGAAGCCGACGAGATCCGGCACCGGAGGTCGCCGTGATTGGCACCTGATTTTAGAGGTAGAAGATAAAAAAGATATTCAGGAAACCTCAGGAAAGGCCTGTGGCATTTTTTTTCATGGTCTAGACGTGGTTGTAAACAAGCATCTGAGTTATGAATGGAAGTATGTGCAGAGTAGCTTTAA…	GO:0016310;GO:0005524;GO:0035556;GO:0005737;GO:0004672;GO:0000166;GO:0005634;GO:0007165;GO:0016301;GO:0006468;GO:0004674;GO:0016740;
TRINITY_DN64404_c1_g4_i1	C1	W1	0.05	7.52996	7.23457	5e-05	0.00483981	Q6YZJ1_ORYSA (Q6YZJ1) Putative fiber protein Fb1;Q9ZQH1.2 RecName: Full=Probable calcium-binding protein CML48; AltName: Full=Calmodulin-like protein 48 [Arabidopsis thaliana];Q7NGW0_GLOVI (Q7NGW0) Glr2777 protein;Q7V4T6_PROMM (Q7V4T6) Hypothetical protein;Q9ZQH1_ARATH (Q9ZQH1) Putative calcium binding protein;Q0VGW6.1 RecName: Full=Solute carrier family 12 member 9; AltName: Full=Cation-chloride…	215	AAAAAAGTACACTTGCAATATTCAGCAGGGAGAGAATGGAGAGCATCAGAAACTGAAGCTGCGCATTCCGTTTCACAATCGAGCATAGTTTCATGGAAAGCTAAATAATATAGGTAGCAAGCAAATTGATAGCACTCACCCGCCATTGCCCAAGGCAGTTCCACAGCGACACGAAGTCCGCTGGCCCCATCTGGGGCGGCGAGGAGGCGCGAGTG	GO:0004198;GO:0005737;GO:0006508;GO:0005509;
TRINITY_DN64424_c0_g5_i1	C1	W1	26.4141	92.2368	1.80403	5e-05	0.00483981	Q7F4G5_ORYSA (Q7F4G5) Ethylene responsive element binding factor3;Q9LRF3_ORYSA (Q9LRF3) Ethylene responsive element binding factor3 (OsERF3);Q5MFV2_ORYSA (Q5MFV2) BTH-induced ERF transcriptional factor 2;Q6J832_ORYSA (Q6J832) Ethylene-responsive element binding factor;Q75K82_ORYSA (Q75K82) Putative ethylene-responsive element binding factor;	1009	TCCAAGGCCAAGACCAACTTCCCGTTCCCTTCCTCGTCGTTGTCGTCCCCTCTCGCCGGCGGCATGGGCGGAGGGAGCCCCAGCAGCAACAGCACCGTGGACTCTACCGGCGGCGGGTGTGGCGGCCAGGCGCCCATGCAGGCCCTCCCGCTGCCGCCCGCCCTCGACCTGGACCTCTTCCACCGCGCGGCGGTCGGAGGCGGCGCCATGCGGTTCCCGTTCAACGGCTACCCCGTCTCCCGCCCAGTCCCGGCCATGCACCCCTACTTCTTCTACGAGCAGGCGGCCGCGGCCGCGGCCTCGGCCGGGTACCACCGCGCGCTGAAGACGGCGCTGCCGGTGGCCGCCGTCGCGCAGAGCGACTCCGACTCCTCGTCGGTGGTCGATCTGTCCCCGTCG…	GO:0010364;GO:0003677;GO:0009733;GO:0009414;GO:0006355;GO:0010311;GO:0010337;GO:0009723;GO:0005515;GO:0010728;GO:0080141;GO:0009651;GO:0009735;GO:0043565;GO:0003700;GO:0009611;GO:0045892;GO:0005634;GO:0009409;GO:0006351;GO:0009753;GO:0044212;GO:2000068;GO:0009737;GO:0009751;GO:0080027;GO:0080113;GO:0009625;
TRINITY_DN64505_c1_g3_i2	C1	W1	63.0751	170.633	1.43575	5e-05	0.00483981	Q56S56_AEGTA (Q56S56) Protein kinase 1;Q84TC6_ORYSA (Q84TC6) Abcisic acid-inducible protein kinanase (Fragment);A2YNT8.2 RecName: Full=Serine/threonine-protein kinase SAPK2; AltName: Full=Osmotic stress/abscisic acid-activated protein kinase 2 [Oryza sativa Indica Group];Q8LH98_ORYSA (Q8LH98) Hypothetical protein P0594D10.134 (Serine/threonine protein kinase SAPK2);Q0D4J7.1 RecName: Full=Serine/t…	1678	TTTTAGTTACTGTAAAAAAAGTATGTTTGAAAAAAAGGAAAAAGGGGACAGTGTCGTAAAAAAATGGTAATGGGATGTACACTGCCAAAGCACAAACATAAGCAAGTCACCAGGAATGCAGCTAAGAACACCAGCGAAACACATGGAAGTATATATATATTATATTTATACACAGATAGAAAACTTGGTAATACACAGCAGACCTCAACTCTCTGAAAAACGAACAACGACAAGACAGAAGGATGAATACATCACAAAGACCAGACCACAAAGACAAAGTTCACGGCGGTGCCTCGCCTGAACCACACCTGCCCGTCACAACGCGCACACGAAGTCGCCGCTGTCCTCGATGTCTGCATCGACGTCGTCGATGTCGTCAAGCTCCATGCTCCCCATGCC…	GO:0016310;GO:0005524;GO:0000166;GO:0004672;GO:0016301;GO:0006468;GO:0004674;
TRINITY_DN64505_c1_g3_i3	C1	W1	0.05	7.66415	7.26005	5e-05	0.00483981	.	223	TTTTTTTTTTCAAGCAGAAGACGGCATACGAGATCGTGATGTGACTGGAGTTCAGACGTGTGCTCTTCCGATCTTTTTAAGCTTCACAAGCTGGATGTGATAATAGATTTATACTTGAGAAAATAAAGCATAATACTTTTTAAGCTAAAAGGAATTTAAAAGAGTTAAACTTGGGAAAACTCTATACCAATTCGGACATTAGATCGTCGGACTGTAGAACTCT	NA
TRINITY_DN64530_c1_g1_i2	C1	W1	0.05	1.39496	4.80215	5e-05	0.00483981	B6TYV8.1 RecName: Full=Cell number regulator 2; AltName: Full=ZmCNR02 [Zea mays];Q6MWE8_ORYSA (Q6MWE8) B1358B12.4 protein;Q6EP48_ORYSA (Q6EP48) Putative ORFX;Q6EP46_ORYSA (Q6EP46) Putative ORFX;Q9LKV6_LYCPN (Q9LKV6) ORFX;Q8GVC2_LYCCS (Q8GVC2) Fw2.2;Q9LKV7_LYCES (Q9LKV7) ORFX (Fw2.2);Q8GVB8_LYCPN (Q8GVB8) Fw2.2;Q8GVC1_9SOLN (Q8GVC1) Fw2.2;Q8GVC0_LYCPE (Q8GVC0) Fw2.2;	577	CCGCTAATGCAAGTAATGGAAAGGGGAAGTTGGATCATACACGATAACACTGAATTAACACGTTTAAGAGTACGCCGTTGAAATTAACAAGAGGAAATGGGTGATTAGTACAGAACTTTGGTTCATTCGGGTAAAAAAAGGGAGGAGAAAATTGTGGACTCCGTGACTACCCATAGAACGGGTAGATTTTATTCAGATTCAGATGTCTACAGATGTAGTACATCAGAAGCGGTTGGGTACGCACGAATTAATCGAAAACGACTTACAACAAAAAGGCGCGCGCGCACACACACACAAAACTGAGCACAAAGACAAACTGGTGACAAGACCGAAGTAGAAGCTGGTCGCCTGGCATTATTGTTCTTGAGCTGGAAGCTGATCATGGATAGATGGATCGAC…	NA
TRINITY_DN64533_c0_g1_i1	C1	W1	10.4619	29.9381	1.51684	5e-05	0.00483981	Q5QMR2_ORYSA (Q5QMR2) Hypothetical protein P0007F06.21 (Hypothetical protein P0485G01.11);Q688Y1_ORYSA (Q688Y1) Hypothetical protein OJ1115_B06.13;Q5JML5_ORYSA (Q5JML5) Putative calcium-binding protein;Q8UGD6_AGRT5 (Q8UGD6) Hypothetical protein Atu1102 (AGR_C_2039p);Q7V1S1_PROMP (Q7V1S1) Acetyl-CoA carboxylase, beta subunit (EC 6.4.1.2);Q7V1S1.1 RecName: Full=Acetyl-coenzyme A carboxylase carboxy…	990	ATAATTTTACAATACTACAACAACAAACTCCTGTCCATATATTTCAGACAACACAACAAAAATCAACCAATCCATATCTGCAAACAGTAATTTTTTTTTTTTTAAACAGCTGATAAGATGATGTGAATTCGTCATATTTTCATATCGCAAAGGCACAAATTCTTCGTCAACTGTCGGTTACAAGCAAGATATGTCCATTAAAAGTGAGGACATATGCCAGCATCATCACTAGACTAATCTACCATTCTTATTTCAGATTGACCCTTCAGCAAAAAAAAAGTAGAAGGATCTGTACCAATCTGCTGGCTAATTAAAAAGGAAGCCAGATGAAATACCCGTGTGAGAGTTGATAGCTTCCAGTTATAGTCATGGAAATAAGTTGTGGGAGCAATGTAGTAC…	NA
TRINITY_DN64589_c1_g12_i2	C1	W1	1.73513	53.5879	4.94879	5e-05	0.00483981	Q6H5L4.2 RecName: Full=Probable trehalose-phosphate phosphatase 7; Short=OsTPP7; AltName: Full=Trehalose 6-phosphate phosphatase [Oryza sativa Japonica Group];Q6ZAL2_ORYSA (Q6ZAL2) Putative trehalose-phosphatase;Q6ZAL2.1 RecName: Full=Probable trehalose-phosphate phosphatase 6; Short=OsTPP6; AltName: Full=Trehalose 6-phosphate phosphatase [Oryza sativa Japonica Group];Q6ZGP8_ORYSA (Q6ZGP8) Putati…	583	GTTGCTCGTGATTTCTCCAACTTATTATTTAGTATATTCCCTCCTCGTGCTTAGGCAAGGCGATTTACATGGTTAATCGGTGGGTATACATCGATCCCAGAAAAAGAAGGGAGAGAGTAGAAGAGAACCCATGGCGCAGCCATGCTGCCACCGGTTCGTCTCGTCGTCGTACGTTCCTTCTTCCCATCCACGTACGCAGCCTTCGGCCTTGTACGGACGAGCAGGGAATTAGCTAGACTAAAATTACATGATGCGAATTCCAGGACCGTTAATCGACAGCCCCGCGAGCGATTCTTGCAGTTGCTAGCGCATGCGAAGTTCAGGCGGCGGCGACTGCGGCGTCGGCCCGTCGCCGCAGCCGGAGGCGCGCCTTGGCGAGCTGCTTCCACTCGACGAGAC…	NA
TRINITY_DN64614_c1_g1_i4	C1	W1	6.53011	31.6323	2.27622	5e-05	0.00483981	Q69S29_ORYSA (Q69S29) Putative equilibrative nucleoside transporter ENT8 splice variant;Q69S28_ORYSA (Q69S28) Putative equilibrative nucleoside transporter ENT8 splice variant;Q9M0Y3_ARATH (Q9M0Y3) Hypothetical protein AT4g05120 (Putative equilibrative nucleoside transporter ENT3);Q9M0Y3.1 RecName: Full=Equilibrative nucleotide transporter 3; Short=AtENT3; AltName: Full=Nucleoside transporter ENT…	1809	AACAACCCAAAAACTACTGGAACCAAACGCTTTGTGTACAAGCTAAAACTGGTGTGGTACTTATCCCAGAAGTCTGAATGAATGAACAATTCTCTAACATGAAATGCAGGAACCAAGCCCTAGCGGCTGAGAAAAAGGAGGCGACAGAGAGCACATCGAAGGGACAGCAAAGCTCAAGAAAGGGGGATTTACAAACAGGCACCATGGGCATACTAACATTTTTTTAAGAACATTAATAATCACTCGAAATATACTATTATACTGTAGTAATCCTTGTTTCTGCAACATCTATCTAAAGAGTCTGAAAGACTGCCAAACATGCCGACCGAACCAGTCAACACAAAGAGCTGTCTACCAGCCCTTGCCTATCAACCACATCCAGTCGAGCACGACACCGGA…	GO:0016020;GO:0016021;GO:0005337;GO:1901642;
TRINITY_DN64617_c3_g2_i2	C1	W1	38.7931	85.3842	1.13817	5e-05	0.00483981	Q5JNF5_ORYSA (Q5JNF5) Hypothetical protein P0435H01.17 (Hypothetical protein P0456A01.34);Q75K61_ORYSA (Q75K61) Hypothetical protein OJ1131_E09.9;Q8L634_ARATH (Q8L634) Hypothetical protein At3g14830;Q9LH72_ARATH (Q9LH72) Arabidopsis thaliana genomic DNA, chromosome 3, BAC clone: T21E2;Q9LPG1_ARATH (Q9LPG1) T3F20.23 protein;Q5VMI9_ORYSA (Q5VMI9) Hypothetical protein P0529C07.39 (Hypothetical prote…	1800	AAAAATTTTTTTTTTTTTTTTTTAAACCATCCAAGGCAGAAATTAAATTTTCCAATTCAGCCAGAACAGTATATGCTTAGTCTTTAGTGAGCGTTACATGTAGAGGAATAAAAGAGTGCAGGGAAAAAATAAGCACACCAATTAATCCACCAAGATTTGTCTGTCTCGGTTCTCAACTATGCAGCCCGTATACAATCAACAGTGGTGGCTGCCAAAACTGGCAGACAGTTCAGCACCAAAGCATAAAATTTGCCAGTCTTGCACCAAAATGGAAGAGCATCTTAGAGCATCTCCATTGCTCGACCACACAGCAGTTCACAGCCCCTCCTTCAACGTCCAAACGGAGGACTGGACTGAGCTCACAGCTTCATCATTCCGATTCCAGAAGAGAACACTTGA…	NA
TRINITY_DN64626_c0_g6_i1	C1	W1	12.1499	41.3937	1.76847	5e-05	0.00483981	Q70UU8_HORVU (Q70UU8) Putative WRKY1 protein;Q6QHF4_HORVU (Q6QHF4) WRKY transcription factor;Q38705_AVEFA (Q38705) DNA-binding protein;Q6IEL0_ORYSA (Q6IEL0) WRKY transcription factor 71 (Transcription factor WRKY09);Q6QHD1_ORYSA (Q6QHD1) WRKY transcription factor;Q67WY4_ORYSA (Q67WY4) Putative WRKY transcription factor;Q6IEQ3_ORYSA (Q6IEQ3) WRKY transcription factor 28;Q5W1G0_HORVU (Q5W1G0) Putat…	830	GATAATTCAATTTATTTTTACTTCAATATAAATGGATAAAAGGTCGATTTTATGTCCACGCCCAAGGCAAATGAACGACACTTGTGAGGTTCGAAATGCGTCGAGGCTGTTGGGAGATTTAGTTTTCTCTAAACTAGAGGTTGTATCCTGAAGTCCAGGACTGAATTCAAGAATGGAGCTCATTCTCGATGCAGCAATTGATCGTAGCGTCATTTGATGTTTTTTCCCATTGAACCGAGTTCATGCTAAGAACCAAACATTTCCCTAATAAAAAATAAAAATTGTACAGATTCTCATGTTTCTGCCTGTACGGCAACGGTTTCATCATCACCCTCCCCTTGCATGCCGCGTCGATGTGCAGCGGAACCCGGTGCCCAGCTTTGCTGCAATCGATCGCAT…	GO:0003677;GO:0006355;GO:0043565;GO:0003700;GO:0005634;GO:0006351;
TRINITY_DN64726_c0_g3_i2	C1	W1	27.4118	88.9308	1.69789	5e-05	0.00483981	Q5SMV3_ORYSA (Q5SMV3) Hypothetical protein P0470C02.5-1;Q6K679_ORYSA (Q6K679) Hypothetical protein P0700F06.23 (Hypothetical protein OJ1249_F12.35);Q9ZUI1_ARATH (Q9ZUI1) At2g24100/F27D4.1 (Hypothetical protein At2g24100; F27D4.1) (At2g24100);Q7GAD9_ARATH (Q7GAD9) Expressed protein;Q9SUG8_ARATH (Q9SUG8) Hypothetical protein T10C21.130 (Hypothetical protein AT4g30780);Q8RVI2_PINPS (Q8RVI2) Hypothet…	1623	TTTTTTTTTTTTTTTTTTTTTTTTTTTTTTTTTTTTTTTTTTTTTTTTTTTTTTTTTTTTTTTTTTTTTTTTTTTTTTGTACTGCAGACTCTTTTCACAAGATTATTATAAACATTTTGGCACTTGATCTTGCACAAGGATATTAGTTAAAAGAACCAACAATCAATCTTCGATTACCCATTTGAATCATGAAACATACACAGACAGCTGAAGGAATCTACTAGGCCACATTTACAGGCGGGAAGGAAACTAGCACAGCTTGCTGAATCAGAGACAAGACAAGGGGCTTACTTATTGCTGAGGTACAATTTTTACAGCGACTTCACTCATCTGTGAAAGAGAGAGCAAGCCATGCAGCTTCAGTTCTCAGAATCCTCTGGTATCTTGAATAGGAACTGC…	NA
TRINITY_DN64839_c0_g2_i8	C1	W1	4.33656	26.0448	2.58637	5e-05	0.00483981	Q84VG2_ORYSA (Q84VG2) Putative senescence-associated protein 5;Q5UCF4_MAIZE (Q5UCF4) Senescence-associated protein DH;Q6Z8Q8_ORYSA (Q6Z8Q8) Putative senescence-associated protein;Q683G1_ARATH (Q683G1) Similar to senescence-associated protein;Q8S8Q6_ARATH (Q8S8Q6) Hypothetical protein At2g23810;Q8S8Q6.1 RecName: Full=Tetraspanin-8 [Arabidopsis thaliana];Q9SUD4_ARATH (Q9SUD4) Senescence-associated …	1377	TATAAGAGGAAGTGGGCGTGTCAGTGGTAATGGAAGAGCTATTGTTCCTGTCAGTGGCAATGGAAGGGCAATAGCACACCGTGCCACTCCCCCACCCCAAAAACTTTCGAAAACTGCCGTGCCAAACTCCAAGAAACCAACCGTCGGCCAATCTCTCTCCAAGAAACCAACCGCGCCGCCGCCGCCGGCACCTTCACGATGGTGCGTCTGAGCAACACGATGATCGGCGTCCTGAACGCGATCACCTTCCTCCTCTCCGTCCCGATCCTCGCCGGCGGCATCTGGCTGCGCCAGCGCGCCGACGGCACGGAGTGCGAGCGGTACCTGGCGGCGCCGATCATCGCGGTGGGGGTCTTCCTCATGCTGGTCTCCATCGCGGGCCTCGTCGGCGCCTGCTGC…	GO:0016020;GO:0016021;
TRINITY_DN64911_c2_g4_i13	C1	W1	5.44628	43.6753	3.00347	5e-05	0.00483981	Q8S0V0_ORYSA (Q8S0V0) Putative salicylic acid-binding protein 2;Q5ZCR3_ORYSA (Q5ZCR3) Putative salicylic acid-binding protein 2;Q8S0U8_ORYSA (Q8S0U8) Putative salicylic acid-binding protein 2;Q8S125_ORYSA (Q8S125) Putative ethylene-induced esterase;O80472_ARATH (O80472) Putative acetone-cyanohydrin lyase (At2g23560);O80472.1 RecName: Full=Methylesterase 7; Short=AtMES7 [Arabidopsis thaliana];O804…	795	TCTTCCGATCTAGTGAGATACTTTTTAAGTCTCAGTCAATTCTGAATTTAGTCATACTAGATAAGTAGCACTTTGCTATTTTACACCAAACTGAAATTGCACCTTTCCTGACTCGATAAAGTCTGGAAGTTGCTTCTTTTTTTTCCATTATAAAATTACACTTCTGTAAATGAACACGAGACTAGTATAGTATAATCTCAGTCGACTTGGACATGTATATATGAATGACATAGACGGACTCACATGTCCAGCGAATCACTGGAGGTTGAGCAGATGGATCAAACGTAGGTGTTGGCAATGTCGGCGAGGTGTCCGGCCAGTTCCTCCGGCTTGGAGAGCATGGCCATGTGGTCGGCGTCTTCCATCTCCCTGACCTCCGCCACGGGAATGCTGGCGATC…	GO:0016787;
TRINITY_DN64958_c0_g3_i1	C1	W1	0.05	3.20326	6.00147	5e-05	0.00483981	Q5ZCD7_ORYSA (Q5ZCD7) Putative late elongated hypocotyl;O04605_ARATH (O04605) A_IG002N01.20 protein;Q9SF43_ARATH (Q9SF43) Putative MYB-related protein;Q9M142_ARATH (Q9M142) Putative myb-related DNA-binding protein (MYB transcription factor);O23701_ARATH (O23701) MYB-related protein;Q571Z4_ARATH (Q571Z4) Myb transcription factor LHY-CCA1-like4;C0SVG5.1 RecName: Full=Protein REVEILLE 5 [Arabidopsis…	405	CTCCTCCTACAAGGATTCCGTCACCTACCAGAGAGAGAGAAACAACGAACAAGAGAGGGAAAGACGATGGCAGCGACGATGAGAGGCCAGAGGATGCCGGCGGCGCCGTTCCCGGCAGCAGAGAAGAAGAACAAGCTCCGGAAGCCGTACACGATCACGCGGCCGCGGGAGAGGTGGACCGACGAGGAGCACGAGCGTTTCCTCCACGCCCTCTACCTGTTCGGTCGCGACTGGAAGATGATCGAGGCGTTCGTGTCGACGAAGACGAGCGTGCAGATCCGCAGCCACGCCCAGAAGCACTTCCTCAAGGCCCAGAAGCTCGGTCTCGAGATCGGAAGAGCACACGTCTGAACTCCAGTCACGCCAATATCTCGTATGCCGTCTTCTGCTTGAAAAAAA…	GO:0003677;GO:0006355;GO:0005634;GO:0006351;
TRINITY_DN65054_c0_g1_i9	C1	W1	7.74551	21.1202	1.44719	5e-05	0.00483981	Q5Z9G6_ORYSA (Q5Z9G6) Hypothetical protein P0655A07.23;Q94JM4_ARATH (Q94JM4) AT4g19390/T5K18_170;Q940D6_ARATH (Q940D6) AT4g19390/T5K18_170;O65710_ARATH (O65710) Hypothetical protein AT4g19390;Q8H3C6_ORYSA (Q8H3C6) Hypothetical protein P0047B07.113;Q8L645_ARATH (Q8L645) Hypothetical protein At5g13720;Q9FNA1_ARATH (Q9FNA1) Arabidopsis thaliana genomic DNA, chromosome 5, P1 clone:MSH12 (Hypothetical…	1030	TTTTTTTTTTTTTTTTTTTTTTTTTTTTTTTTTTTTTTGAGAAAAGATTCGAATATTTATCACAAATGACAACAGAAATAGTAACAAGTGGTTCCTTCTGATGTAAAACTAATTAACTACTCAAATTTCCATCTAGGATGTCAAAGTAAATCATGACAGCACACCAGTTCTGTAATTGATTATGTACACCATGTAGCAGCGAGTTACAATATCATATGATGTACATCATGATATACCATTATAAAGTGCCTAACTGTCAACCTATACAACCAGGACCCGAGACATACATGACCTGAAGTGTCGAAGAGGCCATAGTATGACAGACCTATCTCTTACGTACACGATTCTTGTTTCAGGCATGGCTCCCTCCTTTGGTGCTACCGAGCTTGGATAGTAGGT…	GO:0016020;GO:0016021;GO:0009941;
TRINITY_DN65144_c0_g5_i25	C1	W1	3.05362	30.8177	3.33517	5e-05	0.00483981	Q9SGA2_ARATH (Q9SGA2) F1C9.18 protein (Hypothetical protein At3g02040);Q84WI7_ARATH (Q84WI7) Expressed protein;Q9FLM1_ARATH (Q9FLM1) Similarity to unknown protein (Hypothetical protein At5g41080/MEE6_15);Q7XVM1_ORYSA (Q7XVM1) OSJNBa0072K14.4 protein;Q6NQN1_ARATH (Q6NQN1) At5g43300;Q680A6_ARATH (Q680A6) MRNA, complete cds, clone: RAFL22-65-D24;Q6Z1H1_ORYSA (Q6Z1H1) PHO85-like protein;Q6K9E0_ORYSA …	1647	GATATGCCTTTTGGTGACATATAATCATATTATGTTAGTATTAAAAAAATTACCTCACAATGTGTGGTGGCCTTGTATATAAAAACGGGGGGAGTACATTAAAGGTGGTTTCAATTGGAAACCACTCCCCTCGCTACAAAATGTAAATATAAACCCCAAGGGCTCCCCCTATCCCATGAAAGCACGAACCTATGTAAATTTTACTACCCTCAAAGGTAATTTTACTCCCCCTATCCCTGTTTGTCATTCAGTTACATCCAACGCCAAGAATGGAGTGCGCTATTGCACGAGCTCAGGCATCAGCCTCAGCAGGAATGAGATCTCCCTGTGCGTGAAATTTGGTGTTGACGTGGCATCTTTCATCACCTTGCTGCTTAAGTCTTCGATTTCCATGTCAGT…	GO:0000287;GO:0030643;GO:0008889;GO:0006071;GO:0016787;GO:0009507;GO:0046475;GO:0008081;GO:0009536;GO:0006629;
TRINITY_DN65222_c0_g3_i2	C1	W1	6.81935	57.8588	3.08483	5e-05	0.00483981	Q60DC3_ORYSA (Q60DC3) Leucine rich repeat containing protein (Polygalacturonase-inhibiting protein-related);Q9M5J9.1 RecName: Full=Polygalacturonase inhibitor 1; AltName: Full=Polygalacturonase-inhibiting protein 1; Short=PGIP-1; Flags: Precursor [Arabidopsis thaliana];Q8L9Q0_ARATH (Q8L9Q0) Polygalacturonase inhibiting protein 1;Q9SAY9_9ROSI (Q9SAY9) Polygalacturonase inhibitor (PGIP);Q9ZWH6_PONT…	844	TTTTTTTTTTTTTTTTTTTCAAGCAGAAGACGGCATACGAGATCGTGATGTGACTGGAGTTCAGACGTGTGCTCTTCCGATCTGCCTTCGCTTTACAAAAATCAACATCTAATTAATTTCTATCTTATTTTGAAGAAACACACGGGCAAGAACAGATCAACGACATGAGAAACACTGAAACAACGACGGCCAAACGCAATTGGACTTGAACTCTTGGTCACACGACAACCATATAGCTGAGGGAACTTGGCCAACTTGCGACTAATTGGCCCATTGACGAACTTACGTTACTACTAATGACGAACTAAAACTTAAGAGACCATGTTATTAGGCTCAATGGCGCAGCAAATGCTAGCTGGCCACTGCCCTCTGACAAAGTACTAACATCATACGAATCGT…	NA
TRINITY_DN65245_c0_g2_i15	C1	W1	2.08329	12.1709	2.5465	5e-05	0.00483981	Q9FRU5_SOYBN (Q9FRU5) Nitrate transporter NRT1-2;Q9FRU6_SOYBN (Q9FRU6) Nitrate transporter NRT1-1;Q9FRU2_SOYBN (Q9FRU2) Nitrate transporter NRT1-5 (Fragment);Q8H7C5_ARATH (Q8H7C5) Hypothetical protein (Fragment);Q6Z4I4_ORYSA (Q6Z4I4) Putative nitrate transporter NRT1-5;Q9LV10_ARATH (Q9LV10) Peptide transporter;Q9LV10.1 RecName: Full=Protein NRT1/ PTR FAMILY 2.11; Short=AtNPF2.11; AltName: Full=Ni…	623	CGCGATGGTTTTTTTTTTTTTTTTAATGATACGGCGACCACCGAGATCTACACGTTCAGAGTTCTACAGTCCGACGATCAGAGGGACAAACTTTGCTAGCTTCTCTGACATGTTCCATCTCACACACACACACTCGAGCTAAGCATCTTGGAAGCAAGATCCCATGCTCTCGCTGGTCTACAGGCTTATTTATACGCCCTGCCTCTTCTCCTCTGTTTCCTGCACTGCCGCAGCAGCATACACAGTTCTTACCTAGCGGCAGCTTAGGTCTAGTGCATTATTGTTGAGATGGAGGCCGCCAAGCCTCAGCAACAGCGGGAGGAGGAGCAGGAGCGCAAGGTCGTCATGGAGAAGACGGTGAAGGTCTTCTCCTCCGAGGAAGAAGCCGACTCGCCGTGG…	GO:0016020;GO:0016021;GO:0055085;GO:0022857;
TRINITY_DN65267_c0_g2_i4	C1	W1	2.79007	15.0121	2.42775	5e-05	0.00483981	Q6Z301_ORYSA (Q6Z301) AP2 domain-containing transcription factor-like;Q69TX6_ORYSA (Q69TX6) Putative DRE binding factor 2;Q8YYZ8_ANASP (Q8YYZ8) Alr0693 protein;	1205	CCGCCATGTCGCCCAAGTCCATCCAGCGCTTCGCGGCAGCCGCCGCCTCCAGCCCCCTGCAGCCCACCGCGCCGGCCTGGAACGCCGGTGCCGCCGACCAGCCTCGCGGCGGCTACGGCGACGCGTCGTTCGGCTCCTCGACGGAGGAGGAGGCCGGCGACAACGGCGCCGATCACAATGGCGACATCATGGCGCAGGACGAGAACGACGTGGACTACGGCGCGCTGGCGGACATCGACGCCTTCTTCCAGTCGCCCAAGTGCATGGACTACTGCATGGACCCGTGCAGCACCTTCTTCGCGCCGGCGCCCACGGCCATGGCGCCCGGCGCCGAGTGGGAGGAGGAAGGTGAGATCAGCCTCTGGAGCTTCTCCTCCTCCTACAACTGATCCTGCTCAG…	GO:0003677;GO:0006355;GO:0003700;GO:0005634;GO:0006351;
TRINITY_DN65347_c2_g4_i5	C1	W1	9.15878	39.6087	2.11259	5e-05	0.00483981	Q53NE7_ORYSA (Q53NE7) Nucellin-like aspartic protease;Q8L886_MAIZE (Q8L886) Nucellin-like aspartic protease (Fragment);Q53NF1_ORYSA (Q53NF1) Similar to nucellin-like aspartic protease;Q53NF8_ORYSA (Q53NF8) Nucellin-like protein;Q71SA7_ORYSA (Q71SA7) Nucellin-like protein;Q0IU52.1 RecName: Full=Aspartic proteinase Asp1; Short=OSAP1; Short=OsAsp1; AltName: Full=Nucellin-like protein; Flags: Precurs…	1437	TTTTTTTCAGTCCACAATAAGAATTTTATTTAACTTGTCCATTACCTGCATATTCCAGGGCAGCATTCACTTTTGCAACCGTTTAAAACATAGAAGAATCACATGCAGTTAAATTTTTTAGAGCTTCAAGTAAGACATGTAAAATATAGACTCGATTTCATTATGAACAGGAGGAGCATACACATTAGTAATTTCCTATCCGCCTAAACTGCATACTAATCCTTCTCTCTTTTCTGCTTTATTTCCCCGAGGCCCATGTTCATATACTACATAACTTTATTCAGATGGAAAGAGCTGGCATTCTTCAGTGCTTGTTTAATGATTCAATCTGAAAAATGGTCAAGGAAAGGAAGACATAGTAGACTTAGTGCTTCTATTGCATGATCCACGGATCCAGCC…	GO:0008233;GO:0016787;GO:0030163;GO:0004190;GO:0006508;
TRINITY_DN65371_c2_g1_i2	C1	W1	82.1251	198.08	1.27019	5e-05	0.00483981	P93611_WHEAT (P93611) Cold acclimation protein WCOR518 (Fragment);P93611_WHEAT (P93611) Cold acclimation protein WCOR518 (Fragment);P93611_WHEAT (P93611) Cold acclimation protein WCOR518 (Fragment);P93611_WHEAT (P93611) Cold acclimation protein WCOR518 (Fragment);P93611_WHEAT (P93611) Cold acclimation protein WCOR518 (Fragment);P93611_WHEAT (P93611) Cold acclimation protein WCOR518 (Fragment);Q7X…	1275	GTGCTCGTCAACCAGTGCGGCAAAAACGTGCCCAGCAACTTCCAGTGCCCGGGGACGACGACGCCAACGCCAACCCCAACCCCTGTAACCCCGACGCCGACACCTACTCCGGTAACGCCGACGCCGACCCCTGTGACGCCCACGCCGACTCCGGTGACGCCAACCCCGGTGACCCCGACGCCCTCGTCTCCGACGGGTCAGTGCCCAGTGGACACGGTGAAGCTGCTGTCCTGCGTGGACGTGCTCAACGGGCTAGTGCATGCGGTGCTCGGGAGCAGCGCCAGCGACACCTGCTGCCCTCTGCTCTCCGGCGTGGCCGACCTCGACGCGGCGCTATGCCTCTGCACCACCATCAAGATCAAGGCGCTCAACATCAGCCTCGTGCTACCCGTCGCCATT…	NA
TRINITY_DN65440_c0_g2_i15	C1	W1	2.43735	11.677	2.26028	5e-05	0.00483981	.	909	TTTTTTTTTTTTTTTTTTAATGATACGGCGACCACCGAGATCTACACGTTCAGAGTTCTACAGTCCGACGATCTAGGCATCTCTTGCTCTTGATTCAGGCATCCGTTCATCGTTCCAGGAGAACATACGAGTTTTTTTCTCAGCACTCTTTCCGCAACTTCGATCATGAGCTACCAGCAGCAGGGAAACATGGCGTACCCTCCGCAGGGCCAGCAGCAGGCCTACGTCGCGCCGCCGCCACCCGTCGGCTACCCGCAGCAGGGTGACCAGCAGTACCCAGCTGCCGGAGGCGCCGCCGAGACCACCAGCCGCGGCCACCACCACCACCACCACAACGGCGGCGGATTCTGGAGAGGATGGTAAGTTCTGTTCTTTTGTGTTCCGTATTCTCGCTCTGCT…	NA
TRINITY_DN65447_c1_g3_i1	C1	W1	150.938	480.799	1.67148	5e-05	0.00483981	Q89J23_BRAJA (Q89J23) Bll5461 protein;	423	CCGACGATCCGGTGCTGGTTCTGGTGGCGGCGGTTATTATCCTCCCGGGCATCCTTAGGCGCTGGACCACGATCACCATGCTCCAACTATATACGGAAATACTGCGAGCATAATTAAATAAAATAGTTATCCAGCATCCGTCGTGCACAACTCTATATATCTTTCTGCAAATTTCCCGTTTTTCGAATAAAGGCCACGGAGCTAGGTCTCTGTACGCTTGCCGTGTGCGTGGTCAGAGTCGAGAGGCCGTGCGTCGCGTCAACCAAGTTGTTCAGTCTTGTGTCTTGAGTCATTGTGTGGGCTGTAACGCGATGTCGGACGTTTAGTTCGGCCACTGCCTTGTATTACATCTAATGAAAAATAGGAGGAGGGTATATCATATGAATAGCCCACGACGAT…	GO:0003824;GO:0019475;GO:0016740;
TRINITY_DN65457_c0_g1_i2	C1	W1	4.07791	29.9338	2.87587	5e-05	0.00483981	Q6ETZ7_ORYSA (Q6ETZ7) Hypothetical protein OJ1212_A08.13;	438	GTTTTTTTTTGTGTTTGGTGGGTGGGGTGTTTGTTTTTTTTGATGTTGTGGGGGGGGGGGAAGGGGGTGTAATTTACCGTTTTGTTTTTTTTTTTTTTTTTTTGGAAGTTGTATGGTATTTGCATTGAAGTAAGCATTCAAATTCCGCCGTGCGTTTCCTGTACAATCTCTTGTGCTACAAAGAAGTCAGAGCACAGTAGAAAAGAAGAAGCGCTGCGGCGCTGCCGCGTCAGCGCTAGCCGACCCAGGCCGAACGCCTAACTAACGAGTAGAACGTTGTTGCCGATGATCCTCCTGGGCGATCCGCCGCCGCCGAGCACCGAGAGCGCGGCCCTGGCAGCCGCCTTCCTGGCGGCCTTGTGGCAGTGCCGGCGCGGCGAGAGGACCCGGTCCCGGCGC…	NA
TRINITY_DN65465_c0_g4_i1	C1	W1	3.85583	14.5874	1.91961	5e-05	0.00483981	Q7XM00_ORYSA (Q7XM00) OSJNBa0086O06.9 protein;Q6ZGY1_ORYSA (Q6ZGY1) Hypothetical protein OJ1743_B12.36;Q6Z329_ORYSA (Q6Z329) Putative protease IV;	769	TGGACTACAGTAAATATTCACGTGTAAAAAAATCAACTCTTGGAATAGAAGGAGGAGGTCTCCTATCGTCTCCTTCCTTCGCCCAAAAGCTCCCCGCTGCCGCTGCTCCCTTCTCCGGCCCCGGCTACGGTGAGCTCTCGGCAATTGGATGGCCTCGCCCGCGCGACCGGCAGAGTCCACCGGCGCAACCCAGGAGGAAGCCGCCGCGCGCCAGTCTCTCATGGGGATCTCCCAGTCCGTCCCGGCGGCAGGGGAAGCTCTGAGCGACAAGTCGACCAACGGCCACATGGAGCATGCCGGGCAGGACAACACTGCGGCGGCCGACAAGTACAGGTCGATGCTCATGTCTATCGCCAACCAGTCGCCGGAGGCGCGCCAGCAGCCCACGCCGTGCCCGCA…	NA
TRINITY_DN65521_c0_g6_i1	C1	W1	1.15606	3.79752	1.71584	5e-05	0.00483981	Q8LQ74_ORYSA (Q8LQ74) Putative Aux/IAA protein;Q8LQ74_ORYSA (Q8LQ74) Putative Aux/IAA protein;Q8LQ74.1 RecName: Full=Auxin-responsive protein IAA6; AltName: Full=Indoleacetic acid-induced protein 6 [Oryza sativa Japonica Group];Q8LQ74.1 RecName: Full=Auxin-responsive protein IAA6; AltName: Full=Indoleacetic acid-induced protein 6 [Oryza sativa Japonica Group];Q5W670_ORYSA (Q5W670) Hypothetical pr…	1616	ATCTGTTAATATCACTAGCTGGCGTGATCCTATCAGAACAGTCTAGGTGCTGAGCTCTGGCCTGAACAGATTGTATGTCAGATTATGTCAAGGTAGAATACAAATTTTCAGACAAAGAGTCACTTCACAGGTATGAGCCGTCGAGCTCTCTCCTGTAAACCCAAATTCATGTAACTGAATCAAGAACTCTAGAGTTAAAAATTACAAAGTAGCCTAATTTACAAAATAGGCAGGATATCTCCATGCATCTATTGTATTCTAAATTTCTAATTGATCTCACTAGATTCGTCTCTACAAGCAAAAAAAGTGGGAAGCAAATAGTAATCCCCCAAAGGATAATGATCCGGCTTCAGTGGCAACATTTCAAATGGTTGAAAAGCTGACACCGTTTCAGCAATT…	GO:0009733;GO:0006355;GO:0005634;GO:0009734;GO:0006351;GO:0006417;
TRINITY_DN65600_c0_g5_i11	C1	W1	3.30111	13.7122	2.05444	5e-05	0.00483981	Q53HZ3_HORVD (Q53HZ3) Lipoxygenase-like protein (EC 1.13.11.12);Q7XV13_ORYSA (Q7XV13) Lipoxygenase (EC 1.13.11.12);Q7XV13.2 RecName: Full=Putative lipoxygenase 5 [Oryza sativa Japonica Group];Q9LQJ5_ARATH (Q9LQJ5) Lipoxygenase (EC 1.13.11.12);Q9LNR3_ARATH (Q9LNR3) F1L3.11 (At1g17420/F1L3_1);Q9LNR3.1 RecName: Full=Lipoxygenase 3, chloroplastic; Short=AtLOX3; Flags: Precursor [Arabidopsis thaliana]…	753	CGTGCATGGAGCCGTTCATCATCGCGGCGCACAGGCAGATGAGCGCGATGCACCCCATCTTCAAGCTGCTCAAGCCGCACATGCGGTACACGCTCAAGATCAACGCGCTGGCGAGGCAGATCCTCATCAACGGCGACGGCGTCATCGAGTCCGGGTTCACCCCCGGCAGATACTGCATGGAGATGAGCTCCTACGCCTACGACAACCTCTGGCGGCTCGACCAGGAAGGCCTCCCCGCCGACCTCATCAGAAGGTACTCCATTAATCAGTTGTCTACGCTTTTCTCTGGTCTCAATGACGCGTACAATGCAACATTAACCGGCGACTAACTCATCCATGCATGTGGTGTTCTCTGCAGAGGCATGGCCGTGGAGGACGCGAGCCAGCCGCACGGCCTCC…	GO:0055114;GO:0006633;GO:0031408;GO:0016491;GO:0016702;GO:0051213;GO:0046872;
TRINITY_DN65600_c0_g5_i4	C1	W1	6.72502	22.6049	1.74903	5e-05	0.00483981	Q53HZ3_HORVD (Q53HZ3) Lipoxygenase-like protein (EC 1.13.11.12);Q7XV13_ORYSA (Q7XV13) Lipoxygenase (EC 1.13.11.12);Q7XV13.2 RecName: Full=Putative lipoxygenase 5 [Oryza sativa Japonica Group];Q9LQJ5_ARATH (Q9LQJ5) Lipoxygenase (EC 1.13.11.12);Q9SMW1_ARATH (Q9SMW1) Lipoxygenase (EC 1.13.11.12);Q9LNR3_ARATH (Q9LNR3) F1L3.11 (At1g17420/F1L3_1);Q9LNR3.1 RecName: Full=Lipoxygenase 3, chloroplastic; Sh…	648	CGTGCATGGAGCCGTTCATCATCGCGGCGCACAGGCAGATGAGCGCGATGCACCCCATCTTCAAGCTGCTCAAGCCGCACATGCGGTACACGCTCAAGATCAACGCGCTGGCGAGGCAGATCCTCATCAACGGCGACGGCGTCATCGAGTCCGGGTTCACCCCCGGCAGATACTGCATGGAGATGAGCTCCTACGCCTACGACAACCTCTGGCGGCTCGACCAGGAAGGCCTCCCCGCCGACCTCATCAGAAGAGGCATGGCCGTGGAGGACGCGAGCCAGCCGCACGGCCTCCGGCTGCTCATCGAGGACTACCCGTACGCCACCGACGGGCTGCTGCTCTGGTCGGCCATCTCTCGATGGTGCGAGGCCTACGTGGCGGCGTACTACCAGTCCGACG…	GO:0055114;GO:0006633;GO:0031408;GO:0016491;GO:0016702;GO:0051213;GO:0046872;
TRINITY_DN65604_c2_g6_i2	C1	W1	9.60202	34.5087	1.84555	5e-05	0.00483981	Q53NA8_ORYSA (Q53NA8) Kelch motif, putative;Q59W31_CANAL (Q59W31) Hypothetical protein UBP16;	855	TTTTTTTTTTTCAAGCAGAAGACGGCATACGAGATCGTGATGTGACTGGAGTTCAGACGTGTGCTCTTCCGATCTGTCTTCGGGATCTGTTACCTTCGCAACCATACATTAGCTCTACCAATGATATACTCTAATCTAGGGATAGTTTGTACTCATCAGGTGTAGCAGTCATTCGAAACGTATTTTTCTCATTGCCACCTCCACTCAACTTGATTATGATCATCAAATTTAGGGAAATAAAGTAATAGATTACAGAAATTGCGCCCATCTTTTCATGTTCAGTCTTCATACTCCTTGCTATAATTGGCACAAGGGTTTCTGTGAGCTGCCATGTTGTTGTGTTGCTGACTCGCTGTGATGTGGACACCAGAGCATAAAACCTGGAGGAGCAGATGTGTA…	NA
TRINITY_DN65630_c0_g7_i4	C1	W1	0.05	4.38777	6.45542	5e-05	0.00483981	O70710_9VIRU (O70710) Polyprotein;	257	GTTATACAAATGTATAAATATTCAGCGAGCTGTATCAATCAGTTCGATCACTTGGCACAAAAAACCTGAATTCCGCTCCAGGGGCCTGCGCGGCGGTTGTGACGGCCAGGAGGGCGACGATGGCGGTGACCACGGCGAAGCGAGCCATCACGTCGGTGGTGCTAGTGATCGGTGGAAGACTTTGCCTGAGATAGAAGATCTGGAGAAGTGGAGGTGAGATTCGTCCTCAGCCTTGTACTTCTCGGCCTGATCGTCGG	GO:0016020;GO:0003723;GO:0005524;GO:0008233;GO:0019028;GO:0004386;GO:0003968;GO:0019012;GO:0008234;GO:0016787;GO:0000166;GO:0003724;GO:0016779;GO:0006351;GO:0001172;GO:0006508;GO:0039694;GO:0016740;GO:0005198;GO:0033644;
TRINITY_DN65673_c0_g2_i4	C1	W1	26.4767	61.2825	1.21075	5e-05	0.00483981	Q5VQG4_ORYSA (Q5VQG4) Putative alkaline alpha galactosidase I;Q5VQG4.1 RecName: Full=Galactinol--sucrose galactosyltransferase; AltName: Full=Raffinose synthase [Oryza sativa Japonica Group];Q9ZT62_CUCSA (Q9ZT62) Raffinose synthase (EC 2.4.1.82);Q9FND9_ARATH (Q9FND9) Raffinose synthase protein;Q9FND9.1 RecName: Full=Probable galactinol--sucrose galactosyltransferase 5; AltName: Full=Protein SEED …	950	AAAATTTCCATTTTCTGAGACTTCCATTCCTTCCGGGCCACATGCAAATCCCCTATAAATGAAGCGCCAATTGGCCCCTAATGCAACAACAGCCACGACCTTAGCAAAGCCAAGAAACAGAGCAAAGCAAAAACCTCTCGAAGAAACTCCAAGACTCCACGACGATCGTCGAGCCCATGGCTCCCAACCTGAGCAAGTCGGCGGCCGACATGGTCGGCGACGTGGCCGTGGACGGGCTCAAGCCGTCCTCGCGTTTCACTCTGAATGGCAAGGACCTTGCCGTTGACGGCCGCCCGACCCTCCTCGACGTCCCCGCCAACATCCGCCTCACCCCTGCCTCCACCCTCGTGCCCACCGCCGACGTCGCCGGCGGCTGCTTCCTCGGCTTCGACGCGCCGG…	GO:0047274;GO:0005975;GO:0016757;GO:0016740;
TRINITY_DN65680_c0_g2_i3	C1	W1	0.877504	16.2511	4.21099	5e-05	0.00483981	Q5JMT9_ORYSA (Q5JMT9) Copine I-like;Q69V55_ORYSA (Q69V55) Hypothetical protein P0556B08.19-2;Q5N6Z8_ORYSA (Q5N6Z8) Copine III-like;Q8L455_ORYSA (Q8L455) P0497A05.19 protein;Q69V56_ORYSA (Q69V56) Putative copine I;Q6Z5F6_ORYSA (Q6Z5F6) Copine I-like;Q9SS90_ARATH (Q9SS90) F4P13.19 protein;Q9SS90.1 RecName: Full=E3 ubiquitin-protein ligase RGLG1; AltName: Full=RING domain ligase 1 [Arabidopsis thali…	937	GTGGTGGCGTTTTTTTTTTTTTTTTTTTCAAGCAGAAGACGGCATACGAGATATTGGCGTGACTGGAGTTCAGACGTGTGCTCTTCCGATCTGAAATGACTGGCATTTATGAGGGCTTGAAGCGTCCTTTCCTCTATGTAGTTCTCTGATCTTGATTCTTCCAGGTTGCTCGCGCAGTGCGCACAGGAACATCTTGGAACCTGCCCGTCAGTGATTATCAGCAGGATGTGGTACTGATACCTAGACTCTTCAACAATCCCCATTGCAGCTTCAATAATCGGAGCCAAAGACGTCGGGCCAGATAGCCGCACGCCTGCAGCGATCTCTCTGTATCTCTGAAGGACCTCTGGGACGCCGCGGCACGCCCGCCTGTCCCCGTAGAAGCTGAACACGTCCTGG…	GO:0016567;GO:0042742;GO:0005737;GO:0009611;GO:0005634;GO:0004842;GO:0009867;
TRINITY_DN65682_c0_g1_i4	C1	W1	18.8339	45.335	1.26729	5e-05	0.00483981	Q75L45_ORYSA (Q75L45) Putative Pto kinase interactor 1 (Hypothetical protein P0519E07.15);Q41328_LYCES (Q41328) Pto kinase interactor 1;Q41328.2 RecName: Full=Pto-interacting protein 1; Short=Pti1 {ECO:0000303|PubMed:8521516}; AltName: Full=Pto kinase interactor 1 {ECO:0000312|EMBL:AAC61805.1} [Solanum lycopersicum];O80719_ARATH (O80719) Hypothetical protein At2g47060;O80719.1 RecName: Full=Proba…	1736	TTTTTAGAGACGCGATTGGAGATACTCTCGTATTCCAAACAAGGCAACACACAAAGAAAAAATCAGCACATGACTAGTAACCAATCTGAACTCGGAAGAAAATTGCATCTTAAGCTGCAGGGTACATTCCTTTCCTCTTTTTTACTGACTAATAAAATGTTCCATGTAGACATACGCAAGTTAGTCAAGTCACCAATAGCCAATCTTGCAACAGATAGAAAGAATCCAATATTTTTGGTACTAGAATTTTGAGGGTTACAACTCGAGAAGAATAATCACATTCACAAACGTACAAACTGCCTGCCACATGCTCCTTTTCCCTATATAATACAAAATGTTGTTGGAGTGGAGATTAACGACCAGCATGTTGTTCTCCTGGGTGGGCTGCTCGAGCGTTCA…	GO:0016310;GO:0005524;GO:0007166;GO:0004672;GO:0000166;GO:0005886;GO:0016301;GO:0006468;GO:0007178;GO:0004674;GO:0004675;
TRINITY_DN65731_c0_g4_i1	C1	W1	0.05	4.94969	6.62927	5e-05	0.00483981	.	231	CAGTCCGACGATCCTCGCCGCCGTGCTGCAGCGCGCGCAGGCGCAGCTCGGCGTCGACCTATCACACAAGGCGCCCTACATCCGCGACCAGATGGACCTCTTCTTCGGCCCACGCCTCCAGCCACCGCCCCACCACCAACCCACTCCCCCGCCGCCGCCCCCCTCCTCCTCCTCCAGAAATGGTGAGAAGGATGAACAAAATCAAGGTAAAGGCAACGCGGTGCATGTAGA	NA
TRINITY_DN65759_c3_g2_i10	C1	W1	8.23471	31.1672	1.92024	5e-05	0.00483981	Q6ZIP6_ORYSA (Q6ZIP6) Putative interferon-related protein;Q6ZIP6_ORYSA (Q6ZIP6) Putative interferon-related protein;Q6ZIP6_ORYSA (Q6ZIP6) Putative interferon-related protein;Q75HB6_ORYSA (Q75HB6) Putative Interferon-related developmental regulator;Q75HB6_ORYSA (Q75HB6) Putative Interferon-related developmental regulator;Q75HB6_ORYSA (Q75HB6) Putative Interferon-related developmental regulator;Q9A…	1433	TCAATAAAGAAGGGATCTACCAAGGAGGCTTGCCTGGCATCTCGTGCCATTGGGTTACTGTCTATTACACTTGGTGCTGGGAGTAGCTCACATGAAACAATGGTAGAATCACATCCACAACTTTCTAAGGTCCTTCAAACCTGGTCGGATGCTTCAAAGATGATCTCTGCCCTTGATTGCTTGGCTGTCGTCACATTTGTTGGTGCAACTGATCTCGCTGAAACAGAGTTATCTTTGAAAGCCATGTGGGATGTGATTCATCCAAAATCAGGTTCAAATGTGGGTACTGTCCGGAAACCAAAGCCACCTGTGTTAGCAGCTGCTCTATCCTCATGGACATTTTTGCTAACAACTATTGGTTCATGGCGGATCAACACTGATAGCTGGAAGGAGCCAATT…	NA
TRINITY_DN65759_c3_g2_i9	C1	W1	15.7208	61.4928	1.96774	5e-05	0.00483981	Q6ZIP6_ORYSA (Q6ZIP6) Putative interferon-related protein;Q6ZIP6_ORYSA (Q6ZIP6) Putative interferon-related protein;Q75HB6_ORYSA (Q75HB6) Putative Interferon-related developmental regulator;Q75HB6_ORYSA (Q75HB6) Putative Interferon-related developmental regulator;Q9ASX8_ARATH (Q9ASX8) At1g27760/T22C5_5;Q9SFY3_ARATH (Q9SFY3) T22C5.21;Q6Z6K6_ORYSA (Q6Z6K6) Interferon-related protein-like;Q6Z6K8_ORY…	1341	TCAATAAAGAAGGGATCTACCAAGGAGGCTTGCCTGGCATCTCGTGCCATTGGGTTACTGTCTATTACACTTGGTGCTGGGAGTAGCTCACATGAAACAATGGTAGAATCACATCCACAACTTTCTAAGGTCCTTCAAACCTGGTCGGATGCTTCAAAGATGATCTCTGCCCTTGATTGCTTGGCTGTCGTCACATTTGTTGGTGCAACTGATCTCGCTGAAACAGAGTTATCTTTGAAAGCCATGTGGGATGTGATTCATCCAAAATCAGGTTCAAATGTGGGTACTGTCCGGAAACCAAAGCCACCTGTGTTAGCAGCTGCTCTATCCTCATGGACATTTTTGCTAACAACTATTGGTTCATGGCGGATCAACACTGATAGCTGGAAGGAGCCAATT…	NA
TRINITY_DN65801_c2_g5_i2	C1	W1	0.05	1.64476	5.03981	5e-05	0.00483981	Q6EP78_ORYSA (Q6EP78) EL5-like;Q6EPP4_ORYSA (Q6EPP4) EL5-like;Q9LRB7.1 RecName: Full=E3 ubiquitin-protein ligase EL5; AltName: Full=Protein ELICITOR 5 [Oryza sativa Japonica Group];Q8W571.3 RecName: Full=RING-H2 finger protein ATL32; Flags: Precursor [Arabidopsis thaliana];Q9SMQ0_ARATH (Q9SMQ0) Hypothetical protein T5J17.240 (Hypothetical protein AT4g40070);Q69Y58_ORYSA (Q69Y58) Putative Avr9/Cf-…	402	AGTGTCACTCACCCAGTACCGCAGAGAACTAACAACAGATTCCACCCAAAAGACACCACCACCTACCAGGTCGCAGCCATGTACTCCTCCTCGGGCTGGGCGGTCGCGCCGGCAGTCTCCACACCCGCCGCACCGACTATGTCGCACGGCGCCACACTCTTGTCGGTCATGTTCCTGCTGTTCCTGATCTTCGCTCTCGTGATCTTCTTCCTCAAGTACTACTTCTTCAATACAACCTTCCGCCCAAGGTCGAGCGGTGGCGCGGTGGCGGGTCGACACAAGGGCGTCGACCCTGAGCTGCTGCGGTCGCTGCCAATCACGGTGTACCACGCGGCGGCGCCGAAGGGCTCCACCGCGGAGGACGTCAGGGTGGAGTGCGCCGTGTGCTTGTCCGAGCTC…	GO:0016020;GO:0016021;
TRINITY_DN65805_c0_g1_i11	C1	W1	1.8607	10.6538	2.51745	5e-05	0.00483981	Q67VB0_ORYSA (Q67VB0) Hypothetical protein OSJNBa0068B06.28 (Hypothetical protein OSJNBa0052G07.19);Q6Z7S9_ORYSA (Q6Z7S9) Hypothetical protein P0516G10.15;Q67YY1_ARATH (Q67YY1) Hypothetical protein At1g19020;Q8VYY6_ARATH (Q8VYY6) Hypothetical protein At1g19020;Q9STS0_ARATH (Q9STS0) Hypothetical protein T24C20_60 (Hypothetical protein At3g48180);Q84MS9_ORYSA (Q84MS9) Hypothetical protein OSJNBa002…	851	CAGATCTTTGTTTTTTTTTTTTTTCAAGCAGAAGACGGCATACGAGATACATCGGTGACTGGAGTTCAGACGTGTGCTCTTCCGATCTTATTTTAATAAAGAAAATATCATCAATTACATCCAGTCTCTGCAACAATAAAATATCAAGATTTTAATTTAAAATTAATCTGGGCACCCATGCATGGTGTTGTCGGCGTCGCGAAAACCACATAGGTTGGCGAGGAAGCAGGAAGCCGGCAACGAAGAACTCAAACAACATCGAGCAGTCGCGTCAAGACATTCTCCAGAACTTCATCGTCCGTCTCCTGATGCATCCCGATGAAGCATCTCAGCGGACAGGGTTTCGAAGATCTCCCATGAAAGAAGAACTAGTGAAAGGGCTATGGAATATAGCAGAAT…	NA
TRINITY_DN65850_c2_g2_i2	C1	W1	325.778	982.8	1.59301	5e-05	0.00483981	Q896R2_CLOTE (Q896R2) Formate acetyltransferase 2 (EC 2.3.1.54);Q9SPK3_9FABA (Q9SPK3) Dalcochinin 8'-O-beta-glucoside beta-glucosidase (EC 3.2.1.21);Q96ER3_HUMAN (Q96ER3) Hypothetical protein LOC113174;Q96ER3.2 RecName: Full=Protein SAAL1 [Homo sapiens];Q564Y5_CAEEL (Q564Y5) Hypothetical protein F57B1.8;P52200.1 RecName: Full=CTP synthase; AltName: Full=CTP synthetase; AltName: Full=UTP--ammonia …	204	CATCCGGTGCACACCAACCGAATAATCCAATTGCAGAGGTTCACAAGCAGGGAGTAGAAAAATGTGCCCAGTGGAGCATTTCTGCGCACCTAGGCGTACGCTTTTTTTGAACCATGTGTGCTCTATACAAGCTGCAAAAATGTTACTTCTGACAAAACAAAAAAATTCACTCGGGATACTGATTAGAGCAAAAGATCAATCCCT	GO:0008861;GO:0008152;GO:0016746;GO:0003824;GO:0016740;
TRINITY_DN65851_c1_g2_i8	C1	W1	3.29037	13.111	1.99446	5e-05	0.00483981	Q9LGC2_ORYSA (Q9LGC2) Hypothetical protein P0504H10.13;Q8VEX9_MOUSE (Q8VEX9) Olfactory receptor MOR25-1 (Olfactory receptor Olfr554);O16604_CAEEL (O16604) Nuclear hormone receptor family protein 75;O16604.1 RecName: Full=Nuclear hormone receptor family member nhr-75 [Caenorhabditis elegans];	1028	ATTTTTTTTTTTTTTTTTTTTATATAAAGCTTTACGTTTGCAAAATATGATGAAAACAAATTAAAACAACGAAACAAAATAGTTGCAATGTTGTCAGAATAGAACTGAACAAATCCTTGTGGTCTAAAACCCACTGACATCGACGAGACCCAACTGCTCTGTATAAGAAAACAGGGCAATGCCGAACTACCTTTTTTTTAGGGAGGCGGTGCCGAATTGCTTTGCCACTTGCAGGAATGGAAACGCACTTCCTAATCACAAGCAGAATGCTGCAGCGCGAGCCCACTGTTTGCGTAAACCAGGCGGAATGCCGGGCAATTCGGCAGAAACGCATAAATCTGTATGATGAATCGATGATGAAGCAGCCCCAGCATTGCTGCAGAAACCAGTTGAGAAGGT…	NA
TRINITY_DN65853_c0_g3_i2	C1	W1	4.874	15.1407	1.63525	5e-05	0.00483981	Q8W0V4_LOLPR (Q8W0V4) Laccase LAC5-4 (EC 1.10.3.2);Q5N7B4_ORYSA (Q5N7B4) Putative laccase LAC5-4;Q5N7B4.1 RecName: Full=Laccase-7; AltName: Full=Benzenediol:oxygen oxidoreductase 7; AltName: Full=Diphenol oxidase 7; AltName: Full=Urishiol oxidase 7; Flags: Precursor [Oryza sativa Japonica Group];Q0JHP8.2 RecName: Full=Laccase-8; AltName: Full=Benzenediol:oxygen oxidoreductase 8; AltName: Full=Dip…	1428	ACGGTGGAGATCGTGCTCCAGAACCCGGTGGCCTTGCCGTCGGAAAACCACCCGATCCACCTCCACGGCTTCAACTTCTTCGTTCTCGCGCAGGGGCTCGGTACCTTTACACCGGGGAACACCAGCGCCTACAACCTGGTCGACCCCGTGGCGCGCAACACCATCGCCGTGCCCACGGGTGGCTGGGTCGTCATCCGCTTCCTCGCCAACAATCCAGGCATGTGGTTCTTTCACTGCCACCTAGACGCGCACGTTCCCATGGGGCTCGGTATGGTGTTTGCGGTGGAGAACGGAACGACACCTGACTCCATCCTCCTTCCACCACCCGATGATTTGCCCATGTGCAGACCCGGCTCTAAGAGGAGGCATGTCGCGCGGCCACCCCCGCCCCCCGAAGCC…	GO:0048046;GO:0055114;GO:0052716;GO:0005507;GO:0005576;GO:0016491;GO:0046274;GO:0046872;
TRINITY_DN65858_c5_g1_i3	C1	W1	4.07674	22.5351	2.46669	5e-05	0.00483981	.	367	ATTGGAGCACTGAAAATGCAGTCAGTATGGTACGATATTACTCAAGGCAGTTTATATGTAAACACATGATGAATCTTGTAAATTCCTTCCACATGATGATAGTACTTGCAGTAAATTTGAGTGGCTACTTGCCTGCACTACATTTTGTGCGAGTGCCTTTATGAATCTGCGTTCTTGGAACATACTAGTACATAAAAGAATGTCCGAAAGCTGCATGTTGTGATCTACTTGTACGAGTCTTCCATGCCCCCTCCAGTAGCTCAAATTACAAAAAGAAAAATCCATATCAAGAAGAGACAGCGCCTAAAAGAATGTGACTGCGTGTCCGCCGTGCAGGAGGTCGTGCGCGATCCTGTCCCGCTCCTTC	NA
TRINITY_DN65858_c6_g1_i2	C1	W1	4.50317	20.0327	2.15334	5e-05	0.00483981	Q8LJ71_ORYSA (Q8LJ71) Hypothetical protein B1097D05.32;Q9LYH2_ARATH (Q9LYH2) Hypothetical protein F14F18_180 (AT5g12010/F14F18_180);Q8LCT9_ARATH (Q8LCT9) Hypothetical protein;Q9SZQ1_ARATH (Q9SZQ1) Hypothetical protein F27B13.20 (Hypothetical protein AT4g29780);Q84J48_ARATH (Q84J48) Hypothetical protein At4g29780;Q6L4R6_ORYSA (Q6L4R6) Hypothetical protein P0663C08.12;Q5SNE7_ORYSA (Q5SNE7) Hypothet…	794	CTTCCGATCTCAAACAGTTGCAGATTGCAGGCAATCAAGTACAGTAACAATAGATGAGTGCAAGCTCACGTCGGTAACAGAGAACGACACGCAGCACAGTGCAGAAGGACTGAACGAGTCGGCAATGTCCTTCAATTAAAACAACTCAATATGTGTATATTCTCGTGTGTAAATTAAAATGTATATATATATCTTCAAAGATTAAACCAACAGTTCCTGCCCAATTTATCACAGGATGTTTACAGGACATTCGACTGTCTCTGAACGTCCGTGCACCAATCCTACCAAAAAGTTTCTATCCTATAGCTAAAAGAATGAGAATTCGCTAAGTAGTAGTTGTTTAATTTAATTCAATTCATTTGTACGGGAGAAAACCGAAGATGTTTGTGCTGTGATCCG…	NA
TRINITY_DN65858_c6_g2_i4	C1	W1	7.93572	19.4639	1.29437	5e-05	0.00483981	Q8LJ71_ORYSA (Q8LJ71) Hypothetical protein B1097D05.32;Q6L4R6_ORYSA (Q6L4R6) Hypothetical protein P0663C08.12;Q9LYH2_ARATH (Q9LYH2) Hypothetical protein F14F18_180 (AT5g12010/F14F18_180);Q9SZQ1_ARATH (Q9SZQ1) Hypothetical protein F27B13.20 (Hypothetical protein AT4g29780);Q8LCT9_ARATH (Q8LCT9) Hypothetical protein;Q84J48_ARATH (Q84J48) Hypothetical protein At4g29780;Q5SNE7_ORYSA (Q5SNE7) Hypothet…	1247	TCCGATCTCAAAACTCCTCTATGTTGTACTACTGATATGAGCAGCAATTAAAGTAAAACAAAATACATGGATTGTTTGATTCAGTTTTTGGATCAAACCTAATGGAGTTGAACCAAATGAAGCTAAGGAGTGCAGCGACAGTCGACAGACTGCAGAAGAAAAGGACTAGTTCACACCCACTCCAGAACGCTAAACGGGCTAAACCCAGCTCAAGCCAATTGACTGACCAAATCATGCCACATCTACACATTCAGTACCAGTAAAAGCAGCTAATCTGTATTGTTTTCTTATTCAAATCAGCTAGGAGAAGGGAATTCAAGTCAGACACATTCAGGAATGTACAGCATTGGAATGTTTATACAGATAGATGAGCTGGGCTAGCACAAGGATGAAACTGAA…	NA
TRINITY_DN65863_c0_g6_i2	C1	W1	0.05	7.98875	7.3199	5e-05	0.00483981	Q75M81_ORYSA (Q75M81) Putative integrase;Q7XVW4_ORYSA (Q7XVW4) OSJNBa0065J03.7 protein;Q8LMZ0_ORYSA (Q8LMZ0) Putative lectin receptor kinase;Q8LMZ0_ORYSA (Q8LMZ0) Putative lectin receptor kinase;Q7XWP2_ORYSA (Q7XWP2) OSJNBa0032B23.6 protein;Q7XUD9_ORYSA (Q7XUD9) OSJNBa0088A01.6 protein;Q7X7W1_ORYSA (Q7X7W1) OSJNBb0003A12.7 protein;Q6K285_ORYSA (Q6K285) Hypothetical protein P0415D04.3;Q75IL9_ORYSA…	353	TCCTTGTATCTCCTATCAGAGCACCAAGTAGCAGCAATAAGAGAAGAGCAAATTGCCTCAGCTCCTTGTGTCACTCGTGAAGAGTTCAGTCCTCTTTGTAGTGCGTGTGTGTGTCATCTAGCCACAGCCATATAGTGGTTTAGAACTGACATTTGGTATCAGAGCATTGAGTTTAGTGATCCACCATGGTAGGGAATGGAGACCGTGTTGCTCTCACGCCACCAGGAACACTTTCCACGCTCGACGACTCAGCACGGGCGTCGCAGGTGGTAGTGCAGAAAGTGGTACGGGCGGCAGGCTCGACACAATTCCCTCCGCTCACACGCTCCAACTACGGAGACTGGGCACTCTTC	GO:0015074;GO:0003676;
TRINITY_DN65866_c3_g6_i4	C1	W1	4.10608	30.1604	2.87682	5e-05	0.00483981	Q41520_WHEAT (Q41520) Lipoxygenase (Fragment);Q9AXG8_MAIZE (Q9AXG8) Lipoxygenase;Q8W0V2_MAIZE (Q8W0V2) Lipoxygenase;Q7G794_ORYSA (Q7G794) Lipoxygenase, putative;Q7G794.1 RecName: Full=Putative linoleate 9S-lipoxygenase 3; AltName: Full=Lipoxygenase 3 [Oryza sativa Japonica Group];Q7G786_ORYSA (Q7G786) Lipoxygenase, putative;Q53RB0_ORYSA (Q53RB0) Lipoxygenase, putative;Q76I22.2 RecName: Full=Linol…	1069	AATTTTACCATAAACATTGATCAGATGGAGATGCTGTTGGGGATGCCCTTGGCCGTGATCCCGGTGCCGCTCTCGCCATCAATGTCAGAGGTGTTGGGATAGAGCAGCATGTAGGGGAACTGTGCTGGCCCATTCCTGTTCTTGAGATTCTCATCCTTGTTCCTACTTATGATACTCTTTTCAATGTCGATCAGGCTTTTGCTGAACTTGTCGAACACCTTCTTTGCCCTGTCATCTGATGTCCACTGTGGTTCATCGCGCTGCCCAAGGTACACCTCGTCGGAGGAGTGGTTGGACAGAACCTCAATCACAGACACTCCAATGATGCTCTGAAGCTGGCTCGTGATGGTGTGGATGAAGGCCATGTCCGGATTAGTCTCCACCTCTTGGTACTCCTTG…	GO:0055114;GO:0006633;GO:0031408;GO:0016491;GO:0016702;GO:0051213;GO:0046872;
TRINITY_DN65866_c4_g2_i14	C1	W1	31.0097	108.028	1.80061	5e-05	0.00483981	Q42846_HORVU (Q42846) Lipoxygenase (EC 1.13.11.12);Q53RB0_ORYSA (Q53RB0) Lipoxygenase, putative;Q53RB0.1 RecName: Full=Probable linoleate 9S-lipoxygenase 4; AltName: Full=Lipoxygenase 4 [Oryza sativa Japonica Group];Q8W0V2_MAIZE (Q8W0V2) Lipoxygenase;Q9AXG8_MAIZE (Q9AXG8) Lipoxygenase;Q7G794_ORYSA (Q7G794) Lipoxygenase, putative;Q7G794.1 RecName: Full=Putative linoleate 9S-lipoxygenase 3; AltName…	2517	TTTGTTTTTTTTTTTTTTTCAAGCAGAAGACGGCATACGAGATCGTGATGTGACTGGAGTTCAGACGTGTGCTCTTCCGATCTGGAGGTACCCCGCGTAAGGGTACTGCCCAAAGTTGACTGCGGCGTGCAGCGCCGACGCCACCCAGATGATGGTGGTGCACGTCTTGGCCAGCTCCTCGACGGTCTGCATCTTGGGCCACCAGTCCTTGTCCTTGAGGTCACCGTGCCCATCCTCGCGCACCTCTTTCCACCACGCCTCCAGCTCCTTGTCAGCCCTGAGCTCGCCGTCGTTGGGGTAATAGATAGCCAGGTACTCCTTCACCCACTGCTCAATCGCCCACCAGATCACCAGCCCATCCACGGCGTACGGGTAGTCCTTGATCAGCAGACGAACGCC…	GO:0055114;GO:0006633;GO:0031408;GO:0016491;GO:0016702;GO:0051213;GO:0046872;
TRINITY_DN65866_c4_g3_i1	C1	W1	0.05	4.08755	6.35316	5e-05	0.00483981	.	290	AATAATTAGTTGTTCATCTTTTTAACAACAAAAAAAGTCCCCAGTCCTCTTATCGTCGGTAACAGTTAAATATGGTTGTTTCTTATGGTAAACATTAGACAAGTTCACACCTTCCTTTTAAGATCTAACAGCTAGTTGTGGATATAAAGATTCGGATATGCTAGAGTATGGTGATTCTTTTCCAGAAGCTTATTTAAATAGCCAACTGATGATGCCTGCAACCTGTTAGTATTTTACTCTTTACTGGTACCTTGTAAGATCAGTTCATGATCTTAAAAAAAAAACCCATT	NA
TRINITY_DN65895_c1_g1_i11	C1	W1	0.05	3.33395	6.05916	5e-05	0.00483981	Q5ZAF5_ORYSA (Q5ZAF5) Amino acid transporter-like;Q8LQU5_ORYSA (Q8LQU5) Amino acid transporter protein-like;Q94D33_ORYSA (Q94D33) Amino acid transporter-like;Q688H5_ORYSA (Q688H5) Hypothetical protein P0686B10.12 (Hypothetical protein P0683B02.6);Q7XUV8_ORYSA (Q7XUV8) OSJNBa0072F16.7 protein;Q67WJ7_ORYSA (Q67WJ7) Putative amino acid transport protein;Q7XUV9_ORYSA (Q7XUV9) OSJNBa0072F16.6 protein;…	1016	TGCCTTGGGCCTTGTAGATCTTGAGGTAGCAGAGGCAGGGGAACAGGACCGTGGCCATGACGCTGAGGAAGGAGCCGATGAAGGACATGAGGTACCCGAAGAAGGGCAGCACGGACGCCATCGCTACCGTGCTCACTAGAACGGTGGTGCCGATGGCCACCCTCGCCGGCCCACTGCCCGCAAGCGAGAACCTCTCCTCGATCGCCGACGTGATTGGCGCGACGAGCAGCGCGTACTTCGCTAGTGGGTTTATCAGGGTCATGGCGATGGCGATCTTGGTATACAGCCTCCCCGACGGCAGGTTCAGCGTCACCTGCGACTGGACGTCGTCTCCGTATATCAGGTAGCCCAGCACCGCCGTGATTCCGTAGTTCAGGCTGCAGAGCACCGAGGAGAAGA…	GO:0016020;GO:0003333;GO:0016021;GO:0015171;
TRINITY_DN65937_c2_g6_i8	C1	W1	25.0371	58.2986	1.21939	5e-05	0.00483981	Q5NA71_ORYSA (Q5NA71) Hypothetical protein B1066G12.20-1;Q9LPH1_ARATH (Q9LPH1) T3F20.13 protein (Hypothetical protein F22G10.10) (Hypothetical protein At1g53560);Q8LDP2_ARATH (Q8LDP2) Hypothetical protein;Q9SHG7_ARATH (Q9SHG7) F20D23.22 protein (F6I1.24/F6I1.24) (At1g17080/F6I1.24);Q570F9_ARATH (Q570F9) Hypothetical protein At3g14595;Q8LCF3_ARATH (Q8LCF3) Hypothetical protein;Q8L9S1.2 RecName: Fu…	1153	TGATACGGCGACCACCGAGATCTACACGTTCAGAGTTCTACAGTCCGACGATCCAAGAACACGCTTCCATCAAGCTCCAGAGCTCCTCCAAGAGACTGAGGAGAGAGAGAGAGGAGGGACCCTCAGCCGCGCGCGGTTCGCCGTCGAGCTCTCTTCTCTCGTTGCCGCGCGCGTCAGCCGCGGGAGAGTGCCCGAGGTAGCGGCCGCCGTCGTAGGGGTCTCTGCTCCACGGTTTCATGGCCGCCCCACCGACCGCGCCCCCGATGGAGATGTCCAAGCCGGTGCCAGGACAAGGCAGCGCGCCCCCGTTCGAGCCTGCCAAGGCGTATCCCTATCCGTATCCAGGACAAGCTCAAGATACCGAGGCAGGTGTACGTGGACATGGTTACGACCGCCTTC…	GO:0016020;GO:0003723;GO:0022625;GO:0016021;GO:0003735;GO:0006412;
TRINITY_DN66021_c1_g1_i23	C1	W1	23.3705	77.6853	1.73295	5e-05	0.00483981	Q9LLX1_ORYSA (Q9LLX1) Multiple stress-responsive zinc-finger protein (Multiple stress-associated zinc-finger protein);A2Z2J6.1 RecName: Full=Zinc finger A20 and AN1 domain-containing stress-associated protein 1; Short=OsSAP1; AltName: Full=Multiple stress-responsive zinc finger protein ISAP1; Short=OsiSAP1 [Oryza sativa Indica Group] A3C039.2 RecName: Full=Zinc finger A20 and AN1 domain-containin…	1300	TTTTTTTTTTTTTTTTTTTTTTTTTTTTTTTTTTTTTTTTTTTTTTTTTTTTTTTTAATGATACGGCGACCACCGAGATCTACACGTTCAGAGTTCTACAGTCCGACGATCTCCTCCCGATAAAAGGACCCCGATCTTCGCTCCGTTCCCCTCGCCGATCGATCCAGCTCAAGAAACCATTCTCCATTTCTCTCCTCCCTCTTCCAGCCAAGCCAAGCCAAGCCAGCCTCTCTCTCTCTCTCTCTCGTACCGCGACGTACGCGCGGACTCTCCGGACCAGACAGTCACACAGCCTGTTCCTTCGTTCGTTCCCATGGCGCAGCGCGACCACAGCAAGGAGGAGCCGACGGAGGTGCGGGCGCCGGAGATCACGCTCTGCGCCAACCGCTGCGGCTTCCC…	NA
TRINITY_DN66036_c1_g8_i1	C1	W1	0.05	1.61461	5.01311	5e-05	0.00483981	Q7TQQ0_MOUSE (Q7TQQ0) Olfactory receptor Olfr1509;Q9R0K3_MOUSE (Q9R0K3) Odorant receptor MOR83 (Olfactory receptor MOR244-3);	396	CATCAAAAAATTTAGAAAGTGGATCATATATTGCATCAACAATAGCAAGATTTAGATCATCGGCTTGGAGAAGAATAGGCAACGATACGCCTTCCTCATGCTGGAAAATCTTCGATGGATTCTTGGGAGAGGCCTTATTTTGTAAATAAACAACCACTAGCATTTGTTAAATGTACCTAGGATTTTTTGGTAGCTATGTTGTTTCAGGAAAGAAAACATGGGTGGAAAACAGAGGTACTAATGAGCATATGCTACTTTTAATGATGAGCGAAGTAAATGTCTGAATTATCTATTATTTACATTGATGAAACAAATCAGTGTAACCAACAAAGGATATAGATAAAATACATACTAAACAGATATGGGGGCCGGGTTGTATGAGAAAACTGAGATGTA	GO:0016020;GO:0004930;GO:0005887;GO:0005507;GO:0004888;GO:0016021;GO:0050896;GO:0005886;GO:0050911;GO:0007186;GO:0007608;GO:0007165;GO:0005549;GO:0004984;GO:0050907;GO:0046872;
TRINITY_DN66198_c1_g1_i5	C1	W1	28.6534	87.5559	1.6115	5e-05	0.00483981	Q75HV7_ORYSA (Q75HV7) Hypothetical protein OSJNBb0092G21.8;Q6K769_ORYSA (Q6K769) Putative O-linked N-acetyl glucosamine transferase;Q9M8Y0_ARATH (Q9M8Y0) Putative O-linked GlcNAc transferase (O-linked N-acetyl glucosamine transferase);Q9M8Y0.1 RecName: Full=Probable UDP-N-acetylglucosamine--peptide N-acetylglucosaminyltransferase SEC; AltName: Full=Protein SECRET AGENT [Arabidopsis thaliana];	897	AGATCGTGATGTGACTGGAGTTCAGACGTGTGCTCTTCCGATCTTTTTTTTTTTTTTTTTAAGACATCAATCATCACTCGTTCCATTCTTTAACTGGAGTAGTAGTACGTTGATCTTCTTACATTAACAAGAAAAGAAGATTACAAAATCGGCAGCACCACATGCGCCAGCTTCACTATACTGTACACATACAAATTCTTCCATTGCAGGGAGGGAGTGCTCTACAATCAATCACTACTAGGGCTCATATTATTGGTGTGGTGCCACCCGGTTCCTCCCCTGCATCTGCATGCAACCCTAGGGCTCATATTACACATTTAACCCTGGGAGCAGCTATGGCTTATTTTATTTTTACCCAATATAATACACAATTAAGCATATTAAATAATTTAATTAATG…	NA
TRINITY_DN66338_c0_g2_i1	C1	W1	0.05	2.81291	5.81399	5e-05	0.00483981	.	287	TTTGTTGTTAATTTTGATAAGGTATTGGGACTTGTATCTAGCATTATTCTCTTCTGTAAGCATATGATTCTGATGAAACACTTATCAAACTCCTAAAATACCTGCATGCAAACTATAGCTAATATCAGTGTGTAGACTTGTACTCTGTTGGAAATATTGAAGTAAAAATTCTTTTTTGTTGTTGTTGTTTATCTTGCTATTACTATTTGAGGGAAAAGTAGGGAAAAAACTGACGGAAAGATATTTAAAAATAACTGCACAAAAGGTATTACAAAAGATGAGAAAGG	NA
TRINITY_DN66425_c1_g1_i22	C1	W1	6.20162	33.0771	2.41512	5e-05	0.00483981	Q7XDQ1_ORYSA (Q7XDQ1) Putative PGPD14 protein (Pollen germination related protein);Q9ZTM6_PETHY (Q9ZTM6) PGPD14;Q9FFB6_ARATH (Q9FFB6) PGPD14 protein (AT5g22920/MRN17_15);Q8L9Y9_ARATH (Q8L9Y9) PGPD14 protein;Q5JL96_ORYSA (Q5JL96) Zinc finger protein ZFP-like;Q6PVY8_ORYSA (Q6PVY8) Zinc finger protein;Q8VZK0_ARATH (Q8VZK0) Hypothetical protein At5g18650;Q84MB7_ARATH (Q84MB7) At3g62970;Q9LYC4_ARATH (…	1529	GACGATCAAACTGGTTCAACCCCCTTGGGCTCTTCCCTCCTCGGCTCCCCATATAAAAACCGGCACCCGCATCCTCCTCGAACGCGCACACCATCTCCGTTCCTTCTTTATTCATTCCCGCCGGCCGCGACCCTCTCCTGGACCCCGACTCCTTCCATCCCTTCTCTCTTCCGGCCGGGCCGCACCCCACTGACGGCGTCGCCTCTCCTCCGAGCCCTCGCACAAGGGGAGATGGATTTGGGGGCAGAGCAGCAGCACGGCTGCGAGCATTACACGAGGGGGTGCCGGATACGGGCGCCGTGCTGCGGCGAGGTCTTCGGCTGCCGGCATTGCCACAACCAAGCAAAGAATTCGATCCAGGTCGACTTCCGGGAAAGGCACGAGATCCCTCGCCACGAA…	GO:0008270;
TRINITY_DN66430_c0_g6_i1	C1	W1	2.34297	17.3747	2.89058	5e-05	0.00483981	Q94DD8_ORYSA (Q94DD8) Putative cytochrome P450-dependent fatty acid hydroxylase;Q65WU0_ORYSA (Q65WU0) Putative cytochrome P450;Q53PZ7_ORYSA (Q53PZ7) Cytochrome P450;Q9ZUX1_ARATH (Q9ZUX1) Putative cytochrome P450 (At2g27690/F15K20.21);Q9ZUX1.1 RecName: Full=Cytochrome P450 94C1 [Arabidopsis thaliana];P85191.1 RecName: Full=Cytochrome P450 {ECO:0000250|UniProtKB:O81117}, partial [Helianthus annuus]…	655	GGTCGCTATTTTAGATCGCCTGATAGAAGATGCCATTATACATAACCCACGAAAAAAAGTCGTGTGTCAATGATACCTGATCCGGTCTGAATAATTTCGTATCGATTCCAAGTATATATCTGTCGATTAATAGATCAACCGATCGCAAGTGGAGACCGATGAACTAACCAATAATGTTTTCTAGCATCAGCTGCCAAGCGCCAACGCACTCTCGCGACACCAGTGGCCACGGAGTCATAAAGCTCATAATCTACAGCGGCTTTACATACAAATCTAGCGCCTGATTTTTTACCTAAAAAATTTCGACCTGAAAGAAACAGCAAGCGAGAACAGATCGGCGTACGAACACTTGTTTATTCCTTTGTTGTGGTAGTATTAGATTTGCGGGGCGGGCCGTGC…	GO:0005506;GO:0055114;GO:0016705;GO:0020037;
TRINITY_DN66591_c2_g10_i1	C1	W1	0.05	5.79051	6.85562	5e-05	0.00483981	Q8S856_ORYSA (Q8S856) Putative calcium-transporting ATPase;Q7XEK4_ORYSA (Q7XEK4) Putative calcium-transporting ATPase;Q8GZ18_ARATH (Q8GZ18) Putative Ca2+-transporting ATPase (At3g63380);Q9LY77.1 RecName: Full=Calcium-transporting ATPase 12, plasma membrane-type; AltName: Full=Ca(2+)-ATPase isoform 12 [Arabidopsis thaliana];Q93YX6_MEDTR (Q93YX6) Type IIB calcium ATPase;Q9LF79.1 RecName: Full=Calci…	221	ACCATGATCTTCAACGCCTTCGGCCTCTGCCAGGTTTTCAGCGAGTTCAACTCGCGCGAGATCGAGAAGAAGAATGTCTTCGCCGGGGTGCTAAAGAACAGGATGTTTCTGGCAATCATCGCCGTCACGCTCGCCCTGCAGGTGCTCATGGTGGAGGTGCTCACGAGGTTCGCCGGCACCAAGAGGCTCGGGTTGGGACAGTGGGGCGAGATCGGAAGAGC	NA
TRINITY_DN66616_c0_g5_i30	C1	W1	41.4064	102.073	1.30168	5e-05	0.00483981	Q6ZD31_ORYSA (Q6ZD31) Putative MtN19;Q64EX4_PEA (Q64EX4) MtN19-like protein;Q8RXF7_ARATH (Q8RXF7) Hypothetical protein At5g61820;Q8VZ21_ARATH (Q8VZ21) Hypothetical protein At5g61820;Q9FLS7_ARATH (Q9FLS7) MtN19-like protein;O24097_MEDTR (O24097) MtN19 protein precursor;Q86EL4_SCHJA (Q86EL4) Clone ZZD222 mRNA sequence;Q95WB5_DROAN (Q95WB5) Xanthine dehydrogenase (Fragment);	1450	GCTCATCTGCTATTCTGCTATTCACATGTTTCTGGAGATCCATGCCGGTAAGCACCATTTGGCTGGGAAGCTGAAGCAGAGGGATGGCGCCGGAGCCGGCTGCTGGGGCTCGGCCACGAGGATGTAGAACAGGCCCATGACGCCTGTGTGCTGCCGGTCGCTGCTGTAGTTGGACACCACGGTCAGCACCTCGCTGTCGCTGACCTTGATGGACCCCGGCTTAGGGTAGCACGTTGACATGCCGACGATGTAGTTTGCCTCGTTCCCTGCCTCCTGTCCTGAGCCGTAGGTTGGAAGAGATTCGCATAGAAGGCGTCCGTCCTGGCCATACAAAGCAGAACCGCTACCGCCAGAGTGCTGGTGTGCAACACCGAACACGATATCTCCTCCACGCGGTAA…	NA
TRINITY_DN66639_c1_g3_i16	C1	W1	6.47787	18.0326	1.47702	5e-05	0.00483981	Q9FWF0_ORYSA (Q9FWF0) Protein kinase-like protein;Q7XCK7_ORYSA (Q7XCK7) Protein kinase-like protein;Q944A7_ARATH (Q944A7) AT4g35230/F23E12_210;Q944A7.1 RecName: Full=Probable serine/threonine-protein kinase At4g35230 [Arabidopsis thaliana];O65504_ARATH (O65504) Hypothetical protein F23E12.210 (Hypothetical protein AT4g35230);Q8S7N5_ORYSA (Q8S7N5) Hypothetical protein OSJNBa0095C07.6;Q9FIL1_ARATH …	1445	TTATTCAGGGATCGTATTTTTCGATGATTAATAAAAGAGGATCGCAAGTGTGATCACAATGCTGAATCCCCAGCAAGGTTCATGAATCAAACAGAAATAACTGACCAGAATCTAACGACCGTACATACGAGACCTAGACAGGACTCTACAAAGCCCGCAAGATGAGCTGGAAGCCTGGAATGTACCGTGGAGCTGATGTTGCTCCAAACACATATTTTCTGTACAGACAAGATATGTTTATTGGCTTTAGCTACAAGGACCCTTCTAAACAACCAGCAACACTCACTTACACTTAGTGAACGACAGTGTTTGCTGCCTGCGCCAACAGATGTTATATACATGGGCCCAAGAATGCACTACCTATCACAGGTATGCCACAAACAAAACAAGCTCCTTTTA…	NA
TRINITY_DN66673_c0_g7_i6	C1	W1	5.0453	13.5682	1.42722	5e-05	0.00483981	Q69IM5_ORYSA (Q69IM5) Hypothetical protein P0450E05.21;Q82VV0_NITEU (Q82VV0) TrmU; tRNA 5-methylaminomethyl-2-thiouridylate-methyltransferase protein (EC 2.1.1.61);Q82VV0.1 RecName: Full=tRNA-specific 2-thiouridylase MnmA {ECO:0000255|HAMAP-Rule:MF_00144} {ECO:0000255|HAMAP-Rule:MF_00144} [Nitrosomonas europaea ATCC 19718];Q9LX28_ARATH (Q9LX28) Hypothetical protein F25L23_290 (At3g59430);	1600	TGTCGTTTAATTTTTTTTTTTTTTTTAATGATACGGCGACCACCGAGATCTACACGTTCAGAGTTCTACAGTCCGACGATCCATGTAAAGCATCAAAGGGTGTCTAAGAAACAAGCGGATGCAGCATTCACAAGTGGCACAAGAACGAGTCTTCCTCCCGTTTCTGTTAACAATGGAAAAGTAGACTGTTTTAGTTCATGTTCTGGACAAGGGATTGCTCATAATGTGAATTCTCAAACTGCTGATGGTATTGCAACTAGCTCAACAGCTCTAGAGCTTAAAACTGGAAATCATGTGTCAGCTGCTCCTGTAAATGATACAATTTCTTTTATAGCAAGTCATCCTGTCCCTAGTGGGGTGGTGTCAGAGTCTCGCAGCCATAAGAAAGTTGGTGGAAGT…	NA
TRINITY_DN66689_c1_g2_i5	C1	W1	0.707772	3.47753	2.29671	5e-05	0.00483981	Q9LLP6_ORYSA (Q9LLP6) Hypothetical protein DUPR11.6;Q9AX15_ORYSA (Q9AX15) Putative aminotransferase;Q9RYC2_DEIRA (Q9RYC2) Aminotransferase, putative;Q5LNM5_SILPO (Q5LNM5) Hypothetical protein;Q5KZ59_GEOKA (Q5KZ59) Aminotransferase;Q5FTK4_GLUOX (Q5FTK4) NifS-like protein;Q92PN2_RHIME (Q92PN2) Hypothetical protein SMc00277;Q54GN1_DICDI (Q54GN1) Hypothetical protein;Q9N4F1_CAEEL (Q9N4F1) Hypothetica…	1500	AATATATCAATTTTATAAATTGGCACCCATTTGTGTACACATTTGATTTCTAATTTTACAGGGTAACTTCACATTGATAGTCATGCTAATACCCTACTGATATATTAACAATGCACTAACGATCGGAATTGGCGAGATGTTCTAGCAAGTTACATTATGTGTCAAAAAATTATATATGGAAAAGAACCAAGTCAGGATCCACTCCTTTTGGAACGCTGACAATCTGATTGCTGATATCAGGCAAGGAGAGTGCAACTTTCTTAGCACTCTCTAAGTAGCCCTCAAACTTATTATGTTTGACATCAGGCTTGCCAATCTTATTTGCAAGCTTCGGCTGGTCATTTTGGTTATGCAATGGTTCTGTCCCAAGAGACAATTCTTCCCTCATGATGTGGTACT…	GO:0003824;
TRINITY_DN66699_c1_g2_i11	C1	W1	18.8824	51.8887	1.45838	5e-05	0.00483981	Q5QFC3_WHEAT (Q5QFC3) Glutamine-dependent asparagine synthetase (EC 6.3.5.4);Q93XP9_HORVD (Q93XP9) Glutamine-dependent asparagine synthetase 1 (EC 6.3.5.4);Q84LA5_HORVU (Q84LA5) Asparagine synthetase 2 (EC 6.3.5.4);P31752.2 RecName: Full=Asparagine synthetase [glutamine-hydrolyzing]; Short=AS [Asparagus officinalis];O24661.3 RecName: Full=Asparagine synthetase [glutamine-hydrolyzing]; AltName: Fu…	1684	TTTTTTTTTTTTTTTTTAATGATACGGCGACCACCGAGATCTACACGTTCAGAGTTCTACAGTCCGACGATCTTAGACAAACTTTTGACACCTAAAAATGGACAGAGGTAGTATTACTCATATTCAACTTAATGCCTTTTTTTTCAAAAAAGAAAACTTAATGTCTTCTTTTTTCTATTGATAGCTTTGTTCGAAATGTATGTAGACTACTTGTCTGTTCACTTCATGCTGCTTTGTTTTAGAAAAAAGGTCTAACCATTTTATCAATCTTGCCATGCAATATTTTAAGATGTTATTATATGCTCTTTTGATTATTTTAGCTTGTGTTGTAACTATGGAAGGCATATTCAAACATAAGTCCTCTCAATTTGGCTAGGCTAAGTCTTTTATGTCAAATAG…	GO:0008652;GO:0005524;GO:0016874;GO:0006541;GO:0000166;GO:0006529;GO:0004066;
TRINITY_DN66699_c1_g5_i6	C1	W1	40.5579	118.387	1.54546	5e-05	0.00483981	Q5QFC3_WHEAT (Q5QFC3) Glutamine-dependent asparagine synthetase (EC 6.3.5.4);Q93XP9_HORVD (Q93XP9) Glutamine-dependent asparagine synthetase 1 (EC 6.3.5.4);Q84X69_9FABA (Q84X69) Asparagine synthetase;Q9SM55_PHAVU (Q9SM55) Asparagine synthetase (Type-I) (EC 6.3.5.4);Q8RVP2_9FABA (Q8RVP2) Asparagine synthetase (Fragment);P49092.2 RecName: Full=Asparagine synthetase [glutamine-hydrolyzing] 1; AltNam…	584	TGGAGTAGAGATGGCCAGGAGGAAAGGCCTCAAAGTGCTCACAGTCATCATTCAACCCCTTCATCTCTGATGAAATCCACACCGACCCATCAATACCCCAGCCAATGTACAGGGGCGTGACACCAATGGCGTCGCGGGCAGCAATGAAGCTATGGTCGCGTGTGTCGAGCAAGACGAAGGAGAAGACACCATCCAGCATGTCAATGAAATTCTCTCCGTGCTCCTCGTACAGGTGTGCGATGACTTCGCAGTCGCTGCCGGTCCTGAAGGTGTGGGAGGAGAGCTGCGTCCGGAGTTGTTCATGGTTGTAGATCTCCCCATTCACAGTGACAACGATGGACTTGTCTTCGTTGTAGAGTGGCTGGTCACCGGAGGCCGGGTCGATGATGGCAAGGCGCT…	GO:0008652;GO:0005524;GO:0016874;GO:0006541;GO:0000166;GO:0006529;GO:0004066;
TRINITY_DN66699_c1_g9_i1	C1	W1	0.05	4.87986	6.60877	5e-05	0.00483981	.	323	CGACATACAAGAACATTCACATGTTAACTCTCATCTTCCTCCACCTTAAAAGATATGGTTCACCAATTTATGAATTACTGAAATATATACATCTATGACAAGTAAAACACAACTTCAGATGTGCAAAAGACAGAAATAATAACAGGATGATTTGTTGCATATGTCCTGCTTTTATGAGGGGCTGCAGTAAATAATAATGGTCCCATGTCACCAAACACAAATTGAACAATAATAGACGACAATTTAACCAAACTGTGGATGCGTAACTTTTATTTACCATTATGTAGTACGAGGAGCACGGAGATCGGAAGAGCACACGTCTG	NA
TRINITY_DN66736_c0_g6_i7	C1	W1	0.917566	10.9254	3.57373	5e-05	0.00483981	Q18638_CAEEL (Q18638) Hypothetical protein C45B11.2;Q1GEZ3.1 RecName: Full=Imidazole glycerol phosphate synthase subunit HisF {ECO:0000255|HAMAP-Rule:MF_01013} {ECO:0000255|HAMAP-Rule:MF_01013}; AltName: Full=IGP synthase cyclase subunit {ECO:0000255|HAMAP-Rule:MF_01013}; AltName: Full=IGP synthase subunit HisF {ECO:0000255|HAMAP-Rule:MF_01013}; AltName: Full=ImGP synthase subunit HisF {ECO:00002…	1257	GCATACGAGATCGTGATGTGACTGGAGTTCAGACGTGTGCTCTTCCGATCTAGAAGCTAAACAACCTATCACAAAATTAGTTACATTTGAGTGAAAAAAAGCATTCTATAGCAATATAAGTAACTATATGTATAAAAAAAAGTCAGTTTACACCTGATAAAACTATTTTGCAGAAATATACTTCATTTGTTGTCACATATCTGAACTGTTTCTGAGGAAACATGTGTCTATAACTGTTGAGCGTGAGCATATATCTTAACTGGCTTTGAAAAAGAAAACATATATGTCTATAACTGTAGAGTGTGAACATCTGTTCTTGAGTTCAGGTGCAACTTCTCTTGAAAGAGTGTTGAACTGACTACAGAATAATATAAGCCTACGTTCCTTCTCAAACTGACT…	NA
TRINITY_DN66787_c0_g5_i6	C1	W1	0.05	3.24608	6.02063	5e-05	0.00483981	Q24690_DROTE (Q24690) Hypothetical protein;Q6FJL2_CANGA (Q6FJL2) Similar to sp|P38132 Saccharomyces cerevisiae YBR202w CDC47;Q9YER3_AERPE (Q9YER3) Hypothetical protein APE0518;	308	TCGATCACGCTGTACCACCAACGTTACGTACCAATCGGATGTAAGAAGCTGGGGAGGACGACTCGCCGGCCATGGCAGCGCGCCCAGCAAACACCTACGTACAGCTAGCTACCTAGCTAGTTCGCTCGGCAGATTGAGAAATCCAAATCTTAGCTTCCTCCCAGAGAGAATCCAAGCGTCGACAACAGAGGTAGCGAGCTGTAGTGCTTGCTAATGGTGGCCGGGATCGCGAGGAGTGAAGTGACGAGAGCTTGCCAGGTAACACCGGCGGGGAGGTTAGAAATAGGCCGAGGGAGGAGAGGGACATG	GO:0004523;GO:0003676;GO:0090502;
TRINITY_DN66813_c0_g11_i2	C1	W1	3.1561	21.043	2.73713	5e-05	0.00483981	Q6ET53_ORYSA (Q6ET53) Senescence-associated protein-like;Q6YU82_ORYSA (Q6YU82) Putative senescence-associated protein;Q5Z984_ORYSA (Q5Z984) Putative Ntdin;Q39129.2 RecName: Full=Thiosulfate sulfurtransferase 16, chloroplastic; AltName: Full=Rhodanese; AltName: Full=Senescence-associated protein; AltName: Full=Sulfurtransferase 16; Short=AtStr16 [Arabidopsis thaliana];Q9MBD6_TOBAC (Q9MBD6) Ntdin;Q…	587	GATGTATCCAGACACTAAATAGCATCATAGATATATCTAAATTTTAATAAATCTCACGCAACCTTAATAGGACGGAGGAAGTACGTGATATTATTATGATTCAAGTGACCAAGTCCAATATGCATACAAGCATGATCCTTTTTTTTCATTCGAAATTTCCCGTTCTTGGTTTCAAAGTAGATTTCTCGTTCTTGTTGAGAACCACGATGGATGGTACATAAGATAGATCATTTAAGGTAACGTACTTATTCTTGACAATTAGTTGGTGGGGCTGGCCGGGTTACTGGTGATAAGCTGTTGGGTGGGGATTGGCGCTTTTTAGCAAGGAGAGGTAGCCACCTTCCAGGTTCTTGACGTTCGTAAACCCGGCGCCGACGAGGTCTGCGGCGGCGAGCCTGG…	NA
TRINITY_DN66898_c1_g1_i6	C1	W1	18.0321	58.2444	1.69155	5e-05	0.00483981	Q9SUG8_ARATH (Q9SUG8) Hypothetical protein T10C21.130 (Hypothetical protein AT4g30780);Q6K679_ORYSA (Q6K679) Hypothetical protein P0700F06.23 (Hypothetical protein OJ1249_F12.35);Q9ZUI1_ARATH (Q9ZUI1) At2g24100/F27D4.1 (Hypothetical protein At2g24100; F27D4.1) (At2g24100);Q7GAD9_ARATH (Q7GAD9) Expressed protein;Q8RVI2_PINPS (Q8RVI2) Hypothetical protein (Fragment);Q9M9L9_ARATH (Q9M9L9) F10A16.6 p…	1170	CAAAAGGCAATCGGTGCTACCCCAACTCTATCTCGTATATCATCATTCCGGACTTTGCTGATAAACTAAATAAAGTTAATCTAGCTGCCTGGAATTTATAAACCTATCTTTTGCATTTCCTTCATTTTTTACACCAATCTAACTATAGGCTGCACTACAGGTTCTATCAACTTTCCTGAGATCTAAAAAGAAGCTGAATGAGTTCTCTATGTTCCTTTAAGAATAGACGCCAAAATGCAGAGGTGAACTTGAATAAAGAAATAAAATCCAATAAAGAAGCCCTGGTAAGTATACAGCAAGTCTACAAATGCTTCCAAGAATTGGGAGAAGACAGGTTATAATCCTACAGTCAAAACTAATAATCACTGTGATGTAAACACATATACTTCACCCCCTTGA…	GO:0004386;GO:0008150;
TRINITY_DN66954_c1_g2_i2	C1	W1	28.9808	79.1938	1.45029	5e-05	0.00483981	Q43655_WHEAT (Q43655) WCOR719;Q9FEC6_LOPEL (Q9FEC6) Actin depolymerization factor-like protein;Q84TB6_ORYSA (Q84TB6) Putative actin-binding protein;Q84TB6.1 RecName: Full=Actin-depolymerizing factor 3; Short=ADF-3; Short=OsADF3 [Oryza sativa Japonica Group];Q8H2P8_ORYSA (Q8H2P8) Putative actin-depolymerizing factor 2;Q8H2P8.1 RecName: Full=Actin-depolymerizing factor 9; Short=ADF-9; Short=OsADF9 …	1148	CATTTGAATGAGCAACAAATGAGACTTCAGTATGGGATTTTCATGACCTTCAGTAGAAGTTATACTAGCATGTACTCAAATAGAAAATGTGGAAGCTTGAATAGAAAATGTGGAAGCTTCTTTCATAACTTCATTGGATAATTTAAAAACACCGGTCCATCGGCAGACTCCTGGACAAGGCAGCAAACATCCCTCAGACTCCTGCAAATCACCTCGATACTCCCTTTATTTTTTGCGGGGAAATTACCTCAATACTCTCCCTAAGGCACTGCTAATGAGGGGAGCTGAATCAGGAGGGACATGAACAGCTAACAGCTAGCAACAACGACATCGACACCTGCATAATGAATTCACGTCACGTCGACTAAACAGAAACTCATAAAACCTGACAGGTCGACC…	GO:0015629;GO:0030042;GO:0005622;GO:0003779;
TRINITY_DN66998_c0_g5_i5	C1	W1	11.3568	89.6455	2.98067	5e-05	0.00483981	Q8H9F1_ORYSA (Q8H9F1) 12-oxophytodienoic acid reductase;Q84QK0_ORYSA (Q84QK0) Oxo-phytodienoic acid reductase (12-oxophytodienoic acid reductase);Q84QK0.1 RecName: Full=12-oxophytodienoate reductase 1; AltName: Full=12-oxophytodienoate-10,11-reductase 1; Short=OPDA-reductase 1; Short=OsOPR1 [Oryza sativa Japonica Group];Q69TH4_ORYSA (Q69TH4) Putative 12-oxophytodienoic acid reductase;Q69TH4.1 Rec…	1376	AGGCAAGCTTACAATTTATGCTCGCACCAGAATAAATAAGACAAATTCAAACATATAACACTAGACCAATATGTCCTAGGTACATATTGTTATTAGAGCAAAAACAAACAATAACCAATTGTGGAAATGATACAATGCATCAACCATTATATATTTCATAATTCGAAGCATGTTATAAATTGAAGTCAAGTGGACGAACTATTCAGCAGTTGAGCCATCATGAAAAGGATAGTCTGTGTAGCCAACGACGGGATCTTGTGTGTAGAAGGTGGAGCGGTCGTACTTGTTCAAGGGGACGCCTAGCTCGAATCTCTTTGGCAAATCCGGATTAGCCAGAAAGAGCCTCCCGTAGGCGACAAGGTCAGCATAGCCGTGAGCGACGACCTTGTTGCCTTCATC…	NA
TRINITY_DN67011_c1_g2_i4	C1	W1	52.3692	113.54	1.11641	5e-05	0.00483981	Q7XXS2_ORYSA (Q7XXS2) Hypothetical protein (17.7 kDa low temperature induced protein);Q7XXS2_ORYSA (Q7XXS2) Hypothetical protein (17.7 kDa low temperature induced protein);	989	GATCAAAGGCTGAAGAATTCAGTGACACCATGCTGACATTCCTAGTATTGAGTAAGCAAACAAATCAGAATGAATCTGGAGAACATGGCATAGACTGATCACCCCCACAATAACAAGAGGACCCAGAATGCACCCAAACAACCAACAGCGACGCACCATTAAACAAGGCTAAACAGAGTAGCAATAATTAACATTAAGCTGCCTGCCATGGCACACCAGACATTCACAAAGGGCGCATTTCACTACGTTCTTCTGCTCCCTCCTCTTTTGGAGCCTTCCCTAACACACACACACACACACACGTACTGGGCCGACGAACATAACTTACAGGGCGACGATCACGCTAACCAACAGCAGCAGTCTGCATTTGGCTGCTCTTTTCTTGGGTCATTTCTACTT…	NA
TRINITY_DN67011_c3_g2_i12	C1	W1	40.665	105.964	1.38171	5e-05	0.00483981	Q7EZY8_ORYSA (Q7EZY8) Hypothetical protein P0496C02.128 (Hypothetical protein P0453E03.101);Q7XXS2_ORYSA (Q7XXS2) Hypothetical protein (17.7 kDa low temperature induced protein);Q8LBP5_ARATH (Q8LBP5) ERD15 protein;Q9LKW3_LYCES (Q9LKW3) Dehydration-induced protein ERD15;Q39096_ARATH (Q39096) ERD15 protein (At2g41429/F13H10.2) (Dehydration-induced protein) (F13H10.2/F13H10.2) (At2g41430/F13H10.2);Q…	1245	CCCTTTACACTTTTTTTAGCTGTATACACAGAAGAGGAGAGAGGCTAGACTGAACTGAAGTACTGAACTGAACTGAACTGATCTCCGTCAGATATCTTGATGATCAATCACTTCTAATTTAAGCTCTTGAATAGCCAAATCAGGCAATGATCCCCGTCAGATATCTTCTTGATCAATCGCTTCCATTGTAAGCTCTCGATTGATGACTAATTCAGACGGAGCAATCTGTGTCGGATACCGTCTTGGTCCACCGCTTCCATTTTGAGCTCTCGATGGCAGAAATCAAACAAGGTGACGAATCTCAAATGGTGAATTATGCATAAAAACAGAAAAAGAAAACCAGTAGAAGGCAAGCACCGGCGAAAAGGCCTAGCACTAGACCTGATCACCATCTCATAT…	NA
TRINITY_DN67022_c0_g1_i1	C1	W1	60.1118	182.33	1.60083	5e-05	0.00483981	Q51HJ4_MAGGR (Q51HJ4) Hypothetical protein;Q8UWJ5_CHICK (Q8UWJ5) CDH1-D (Fragment);Q7RFP9_PLAYO (Q7RFP9) Hypothetical protein;Q7RED5_PLAYO (Q7RED5) Hypothetical protein;Q7TMB1_RAT (Q7TMB1) Ac1147 (Aa1262) (Ab2-057) (Aa1011);Q77Y62_9BETA (Q77Y62) Major capsid protein;P52347.1 RecName: Full=Major capsid protein; Short=MCP [Human herpesvirus 7 strain JI];Q69071_9BETA (Q69071) Major capsid protein;Q7…	303	CTACGTCCCTGCCCTTTGTACACACCGCCCGTCGCTCCTACCGATTGAATGGTCCGGTGAAGTGTTCGGATCGCGGCGACGGAGAGAAGATCACAGCGAGGCGGTTGGCCGGAGGAGATGCGCAGGTGCTTGGCTGGAGATCATGGCGAGGTGCTTGGCCAGAAGAGATCACGGAGAGGTGCCGGCTAGGTTCTTGGCCGGAGTAGATTGCAGCGACGTGCTGGCTTGGCCAGAGTAGATCACGGCGAACTGCTTGGCCGAAGGAGATCAGATCGGAAGAGCACACGTCTGAACTCCAGTCAC	NA
TRINITY_DN67044_c1_g4_i2	C1	W1	1.54705	7.95512	2.36236	5e-05	0.00483981	Q69SJ3_ORYSA (Q69SJ3) Clathrin assembly protein AP180 short form-like;Q69SJ3_ORYSA (Q69SJ3) Clathrin assembly protein AP180 short form-like;Q658F5_ORYSA (Q658F5) Putative phosphoprotein;Q9LHS0.1 RecName: Full=Putative clathrin assembly protein At5g35200 [Arabidopsis thaliana];P94017.2 RecName: Full=Putative clathrin assembly protein At1g14910 [Arabidopsis thaliana];Q8LBH2.2 RecName: Full=Putative…	1257	TGACAAGTTCTTTGAGATGCAAAGGGATGATGCTATTAGGGCCCTTGACATATTCAAAAGAGCAATCAATCAGGCAGGGCAACTTTCAGAATTTTATGAGGTCTGTAAAACCATGCATATTGGGCGTGGTGAGAAGTTGTTGAGAATTGAACAGCCTCCTACGTCGTTCTTACAAAATATGGAAGAGTATGTGAGAGATGCTCCCCTTGCTTCAAGAAATCAGGCTGTACTGGCTATAGAATACATAAAACCAGAAGTGGAAGAAGCATCAACTTCACCTCCTCCCCCAGTATCAACTTCAGAACAAGAACCTGAACCAGAGCCGGTTAAAGAAGCTGCCCCCAGACCCGAGTCGATGGATTTGCTGAGTATGGATGAACCAATCCCTGACGCTTCTGA…	GO:0005545;GO:0048268;GO:0030276;GO:0030136;GO:0005543;
TRINITY_DN67060_c1_g3_i24	C1	W1	0.765598	5.20176	2.76434	5e-05	0.00483981	Q65XU5_ORYSA (Q65XU5) Hypothetical protein P0033D06.1;Q9CAL3_ARATH (Q9CAL3) Hypothetical protein F24J13.9 (Hypothetical protein At1g70520/F24J13_9);Q9CAL3.1 RecName: Full=Cysteine-rich receptor-like protein kinase 2; Short=Cysteine-rich RLK2; Flags: Precursor [Arabidopsis thaliana];Q9FNE1_ARATH (Q9FNE1) Receptor-like serine/threonine kinase;Q9FNE1.1 RecName: Full=Cysteine-rich receptor-like prote…	1474	TTTTTTTTTTTTTTTTTTTTAATGATACGGCGACCACCGAGATCTACACGTTCAGAGTTCTACAGTCCGACGATCCGGATCATCAACTCGGCACATAATCATCGTCGTCTTCGCCTCAGTCCTCTCTGCCATGGCGGCCATCGGCATAGCATTTATCTGGACAAGAATGAGGCGCGGGAGAAACCACCTCCACCACGACGACATGGACGGCTCAGGCGAGCTCATCCGTGCCATCGCCGCGTCGCAGCTCGGTTTCCGGTACGAGGAGCTGCGCAAGGCGACCGATGATTTCAACCAGATCAACAAGCTCGGCCAGGGCGGCTACGGTTCAGTTTACAAGGGTGTGCTGCCGGACGGCCGGGAGATCGCCGTGAAGCGGCTCTTCCTCAACACGCGGCA…	GO:0016020;GO:0016310;GO:0005524;GO:0004672;GO:0000166;GO:0016021;GO:0005886;GO:0016301;GO:0006468;GO:0004674;GO:0016740;
TRINITY_DN67101_c1_g1_i1	C1	W1	27.8989	69.0219	1.30685	5e-05	0.00483981	Q8W0W6_MAIZE (Q8W0W6) Repressor protein;Q8W0W7_ORYSA (Q8W0W7) Repressor protein;	681	TGGGGCTGACTCTTGTGGAGATGATAGAGGATTACCCAGAAGAAGAAAATTGTCAAATGGAAGTGATCCTCCCGCGACCCCGCTTTCTATATATACGCGCCTCTTTTTCCACCCTCTCCACACACACTCCGCCCCTTCGTCTCCGCCTCCGGCCGTTTCTCCAGCTACCCGCTTGCCGGAGCTCCCAAATCTCCCCTTATACAGCATATATCCTTCCCTCCAAATCTCCCCTTATACATATATTCTTCTTCTTGACTCGTGAAGCTAGCTACCGGCCTGTGTTAGGAATAGGATCGTCGTGTCCATCGACGGTGGAGTGGAGTACTGAAGGATGGTCGACAAGGATCGGTACTGAGGAGAAGATAGCGGCGATCGTGGACGCGGCTAAATGTACCGCAA…	GO:0046982;GO:0005634;
TRINITY_DN67360_c3_g4_i18	C1	W1	3.82999	24.9542	2.70387	5e-05	0.00483981	Q53LH2_ORYSA (Q53LH2) Transmembrane amino acid transporter protein;Q9ZPM6_NEPAL (Q9ZPM6) Amino acid transporter (Fragment);Q41132_RICCO (Q41132) Amino acid carrier (Fragment);Q39134_ARATH (Q39134) Amino acid permease (Amino acid carrier, putative);Q39134.2 RecName: Full=Amino acid permease 3; AltName: Full=Amino acid transporter AAP3 [Arabidopsis thaliana];Q8LE75_ARATH (Q8LE75) Amino acid carrier…	593	GGGAATTCTGTTTTCACCTGGATAAAAAAAAAAAAAAAAAAAAAGCAGAGCAAAACCCCAATTGTGCAGAGCACTAGTCAGTGGTTGGGCTTAATTACCTGGATCTCGATGAGGATGTTGGAGAAGGAGTAGGCGAAGGCGATGTCGCCAAAGGCCTGCAGGCTGCGCCACACCTTCTGCATGGAGGTGATGCCGACGCCAACGCTGATGCCGGTGAGGCTGCCTTTGATCGCACCGTTGGATATGGTCTGGGAGATGCCGAGTGAGAGCCCAATGCCGGAGTAGGTGAAGGACATGACAGCAGCGACGATTGAGAGCCACCATATCTGATCAAAGTCTGGGATCTGCGAGAATACGATCTGCACGAGGCCGAAGAGGATCATGTAGGGGTTGCTGGAG…	GO:0016020;GO:0003333;GO:0016021;GO:0005886;GO:0015171;
TRINITY_DN67360_c3_g4_i8	C1	W1	5.25081	29.6668	2.49824	5e-05	0.00483981	Q53LH2_ORYSA (Q53LH2) Transmembrane amino acid transporter protein;Q60EP1_ORYSA (Q60EP1) Putative amino acid transporter;Q41132_RICCO (Q41132) Amino acid carrier (Fragment);Q39134_ARATH (Q39134) Amino acid permease (Amino acid carrier, putative);Q39134.2 RecName: Full=Amino acid permease 3; AltName: Full=Amino acid transporter AAP3 [Arabidopsis thaliana];Q8LE75_ARATH (Q8LE75) Amino acid carrier, …	592	CGAACAGCATGTAGAAGAGGGTCGCCGGCGAGACGCTGAGCCGCGTCGCGTTCTTCATCACCTTCGCCTCCGACGGCGGAGGCGCCCTGATCGTGTCCTGGATCTCGATGAGGATGTTGGAGAAGGAGTAGGCGAAGGCGATGTCGCCAAAGGCCTGCAGGCTGCGCCACACCTTCTGCATGGAGGTGATGCCGACGCCAACGCTGATGCCGGTGAGGCTGCCTTTGATCGCACCGTTGGATATGGTCTGGGAGATGCCGAGTGAGAGCCCAATGCCGGAGTAGGTGAAGGACATGACAGCAGCGACGATTGAGAGCCACCATATCTGATCAAAGTCTGGGATCTGCGAGAATACGATCTGCACGAGGCCGAAGAGGATCATGTAGGGGTTGCTGGAGC…	GO:0016020;GO:0003333;GO:0016021;GO:0005886;GO:0015171;
TRINITY_DN67449_c0_g4_i5	C1	W1	3.29851	19.8584	2.58986	5e-05	0.00483981	Q6ZAB7_ORYSA (Q6ZAB7) Putative receptor-like protein kinase;Q6ZAB7_ORYSA (Q6ZAB7) Putative receptor-like protein kinase;Q6ZAB7_ORYSA (Q6ZAB7) Putative receptor-like protein kinase;Q6ZAB7_ORYSA (Q6ZAB7) Putative receptor-like protein kinase;Q6ZAB7_ORYSA (Q6ZAB7) Putative receptor-like protein kinase;Q6ZAB5_ORYSA (Q6ZAB5) Putative receptor-like protein kinase;Q6ZAB5_ORYSA (Q6ZAB5) Putative receptor…	1534	AGCATGCTTGATCGATTGGATCTTTCCGAGAACTCTCTTTCTGGCGAAATACCAGAATCCCTTGGCAACCTAAAGAAACTCTCATCGCTCGCCTTGTACACTAACTCCCTCCATGGGGAAATACCTGAAGGGTTGTTCAAGAACCAGTTTCTGCAGTACGTGTACCTCCATCAGAATAATCTCAGTGGTCATATCCCTTCGTCAGTTGGTGAAATGGCAAGTCTTAGAAGCTTATGGTTGCATGGAAATGGATTATCTGGAGTTCTGCCAGATTCAATTGGAAACTGCACCAAGTTGGAGGAGCTTTATCTACTATATAATCAGTTGAGCGGGAGTCTTCCAAAAACCTTGAGCCTTATCAGTGGCCTGAAGGTTCTAGATGTCACTGGAAATGGCTTA…	GO:0016020;GO:0016310;GO:0005524;GO:0004672;GO:0000166;GO:0016021;GO:0016301;GO:0006468;GO:0004674;GO:0016740;
TRINITY_DN67478_c0_g5_i2	C1	W1	0.05	1.40647	4.81401	5e-05	0.00483981	Q8GYM2_ARATH (Q8GYM2) Hypothetical protein At5g18950/F17K4_200;Q8GYM2_ARATH (Q8GYM2) Hypothetical protein At5g18950/F17K4_200;Q8GYM2_ARATH (Q8GYM2) Hypothetical protein At5g18950/F17K4_200;Q8GYM2.2 RecName: Full=Pentatricopeptide repeat-containing protein At5g18950 [Arabidopsis thaliana];Q8GYM2.2 RecName: Full=Pentatricopeptide repeat-containing protein At5g18950 [Arabidopsis thaliana];Q8GYM2.2 R…	436	GGAAAGAGCAGTAGGTGTACTCGTTGGGCTGGGTACCTCTTTGCACCATCTCGTCCCGCATCTGCCGCGCATCAGCGATGCGGCCCATTTTGCATAGACCGTGGATCGCCATGGTGTATGTGACCACATCCATGGCGTAGCCGCGCAGCTTGATCTCGCTGAAGACGCGGAGGGCCTCGTCGCCCATGCGGCGCGCAAAGAGGCCGTGTATGACGCGCTGGTAGACGGCCGTACCTGGTGGACGCCCCGCGGAGATCATGAGGTGGAGCGTCTCGGACACCTTGGCGAAGTTGCCGGCGGCCGCGAAGGCCGCGACGAGGTCGGCCGCGGCGGCTGGGGAGGGAGGGGTGCCACGTGATCGTCGGACTGTAGAACTCTGAACGTGTAGATCTCGGTGGT…	GO:0003723;GO:0003674;GO:0009451;GO:0043231;GO:0090305;GO:0004519;
TRINITY_DN67522_c0_g2_i14	C1	W1	29.9555	119.026	1.99038	5e-05	0.00483981	Q7QS91_GIALA (Q7QS91) GLP_449_4252_2654;O89207_9HIV1 (O89207) Envelope glucoprotein (Fragment);O89198_9HIV1 (O89198) Envelope glycoprotein (Fragment);	585	GGAAGAAGAAGGAAAAAAGAAGACCGAAAAATAAAGAAGAAGTTAGACGAAATCCACCCGGCAAAAGAGCATTAACTTATAAAATAGTGGCTATTTTAATTATTACAAGGATATTTGATTTACATTCCACTCTGCTTTCGCAGTTTTGGACAAACAGAAGCTCTTTTTGAGCTGGAAGCTGAGTATGATCAAGTGTTGAGGTTGGCATCATTTCGGCGGAACAGCCAACAGCTGTTATTTTGCACCGATGCAGTACATCAGAGCTATATCAAAGAACCTAGTAACTGATGCATAGCTAACCATTCTGTACAAGCATGAATGAAAGCAATCTGTGACAGGAGTTACAGAACTACTAGACAGAGGGCACCTCGATTGGCTTCAGTCTTGCAGATAAACAGC…	NA
TRINITY_DN67551_c2_g7_i1	C1	W1	3.15788	11.8217	1.90441	5e-05	0.00483981	Q7XM95_ORYSA (Q7XM95) OSJNBa0043L24.22 protein;Q6K937_ORYSA (Q6K937) Zinc finger (C3HC4-type RING finger)-like protein;Q948G7_ORYSA (Q948G7) Hypothetical protein OSJNBa0049O12.7;Q6K8E9_ORYSA (Q6K8E9) Zinc finger-like;Q9FF49_ARATH (Q9FF49) Retroelement pol polyprotein-like;Q8L849_ARATH (Q8L849) Hypothetical protein At5g60710;Q9ZV10_ARATH (Q9ZV10) Putative retroelement pol polyprotein;Q84WA3_ARATH …	740	CCTATGCTCTATGTATAAAAATGCATGTAGGGAACTAAATACACTGACGCCGGATATGAAATAACATCACCAAAGATCAACTAAAGAATTTAAGATACAAGTTGAAAAAATGTTAGGTTACCAGACTATATACAATTCCAACCTTCTTATTCCTTACAGGAGAGGGTAATGTCCCAGTATGTACCCGGTATTCACTACCCAGCTCAGTTTCTTCGGTATAAACCCACTACAACTCATAATATAACCAAATAAGCATAAAAATCGGCAGGTAGTATGTACCAACAATCAAGCTAATAGCTACAATGAAAGGTAAGACGAAATCCTTATCCATTGTCAGCGCATTTTGGTTGCCAAGACAATGGTCAGCTACCTTCCCGACGACCTGGCTGGCCGGACTTG…	NA
TRINITY_DN67553_c0_g1_i2	C1	W1	2.70791	10.1473	1.90584	5e-05	0.00483981	P93529_SORBI (P93529) Leucine-rich repeat-containing extracellular glycoprotein precursor;Q7XV05_ORYSA (Q7XV05) OSJNBa0036B21.13 protein;Q5Y8C8_ORYSA (Q5Y8C8) Somatic embryogenesis protein kinase 1;Q94AG2.2 RecName: Full=Somatic embryogenesis receptor kinase 1; Short=AtSERK1; AltName: Full=Somatic embryogenesis receptor-like kinase 1; Flags: Precursor [Arabidopsis thaliana];Q93W70_MAIZE (Q93W70) …	1175	GCTAAGGCTTAGTTGGGGCGGATCGGCGGAGAAGGACGGAGCAGCGGCGGGCGCGCACAGCAGAGACCGGGGGCGGGGGGCCGACGGCGCGTGTGCCCTTTGTCGGGTTGGATTCTGGCCTTCTCGCCTTTGTTACAGAGAAAGATTGATATAAACACACATCTCAATTTGAATCTCCATTCACGTCAAAGTTGCACACACCAAGCAAAACTCATTATTCCAATGTAAAAAGGAGGTAACCCCCGGGATTATTAACGGAACGAAGGTCTACAAGAGTTTACGACTGCCGCTACAACTGCTGGCAGCTTCACAAGGAAAATACATTCCGTAATTTACTCGCTCAATTTGCTGTCTTGAGCGTGTCCTGGATGATCTTGCTCACTCTTTGTTTAGATGAGG…	NA
TRINITY_DN67615_c1_g3_i12	C1	W1	2.01922	8.8016	2.12397	5e-05	0.00483981	Q67UQ4_ORYSA (Q67UQ4) Hypothetical protein P0453H04.34-1;Q6V8R2_MALDO (Q6V8R2) Putative DnaJ protein (Fragment);Q9SAG8.1 RecName: Full=Chaperone protein dnaJ 8, chloroplastic; Short=AtDjC8; Short=AtJ8; Flags: Precursor [Arabidopsis thaliana];Q5QJD5_PEA (Q5QJD5) Chloroplast outer envelope protein translocator Toc12;B2TLZ8.1 RecName: Full=Chaperone protein DnaJ {ECO:0000255|HAMAP-Rule:MF_01152} [Cl…	989	CTCCGGTGGTGGCGCGGGGGAGGAGAGGCCCCGGTGGCGCTAGGGATAGGGGAGGAGGGTCACCCCCAGGTCGCCCTTGGCGAGAGCGATGGGGAGCTGTTGGTTGTATCACCTTCAACCCTGTGACGAAATAACCGTGTACCGTCGTTGTGTTGGTAACCAGTAGAAATGCCATTGAAGTTTGTGTTAGTCTCACGCAACTGTAAAATAGACAGTCCATTTTCTTTTGCACTTGCACAATTAGAGTCCTTGCTCAGCTTCGAAGAAGGGAACAGTCGATGTAGCAGAAAATGAAAGCAATCGTAGCATCCGGCATGGTGTCAGTTGGACGGCGCGACTATCACTGAAAACGAAAGAGATAATCCTGAGCTACAATTTTTCTGAAATTAAAACCCCTCC…	NA
TRINITY_DN67615_c1_g6_i2	C1	W1	0.05	6.32352	6.98266	5e-05	0.00483981	Q67UQ4_ORYSA (Q67UQ4) Hypothetical protein P0453H04.34-1;Q6V8R2_MALDO (Q6V8R2) Putative DnaJ protein (Fragment);Q2SK40.1 RecName: Full=Cysteine--tRNA ligase {ECO:0000255|HAMAP-Rule:MF_00041} {ECO:0000255|HAMAP-Rule:MF_00041}; AltName: Full=Cysteinyl-tRNA synthetase {ECO:0000255|HAMAP-Rule:MF_00041}; Short=CysRS {ECO:0000255|HAMAP-Rule:MF_00041} [Hahella chejuensis KCTC 2396];Q2GE74.1 RecName: Ful…	258	GGTACCGGTCGAGGTCCTCGTCGGCGAGGCCGTAGCGAGCGCGCCAGTGCTCGAGCCTCGCCTCCGCCTCCCGCATGTTGGCCATGACCTTCTGGTAAGCCACGTTGATCCTCTGGAAGTCCAGGCCGCTGTTGTCTTGGCCGTCGTTATGGGGGCGCACGACGTCAGGATGGTACTGCAGCGCGAGATCGTCGGACTGTAGAACTCTGAACGTGTAGATCTCGGTGGTCGCCGTATCATTAAAAAAAAAAAAAAACA	NA
TRINITY_DN67696_c1_g3_i14	C1	W1	2.34747	8.60394	1.87389	5e-05	0.00483981	Q942N7_ORYSA (Q942N7) Putative Ca(2+)-dependent nuclease;Q942N7.1 RecName: Full=Probable staphylococcal-like nuclease CAN1; AltName: Full=Calcium-dependent nuclease 1; Short=Ca(2+)-dependent nuclease 1 [Oryza sativa Japonica Group];Q39635.1 RecName: Full=Uncharacterized 38.1 kDa protein [Capnoides sempervirens];Q93XM3_TOBAC (Q93XM3) Nuclease (Fragment);Q9LYM4_ARATH (Q9LYM4) Hypothetical protein F…	1304	TTTTTTAATGATACGGCGACCACCGAGATCTACACGTTCAGAGTTCTACAGTCCGACGATCAAATCTCACCGAAAGCGTCCGGAAACTAGTCGGCAACAGCGACATGCTGCCATGCCGACATGGATTAAGTCGTTCTAGCCACTTGCAAATCACCCTGAGCTTATAAAACTCGATCAGCGCCCCTGCACAATGAATCCTACTACGCAGGGCCGCTCCTCGCGCTCCGCTTGGCAGATCTCCACAGCTTTACCTCCGCTCCACCTCGTGAAGCGAGCCGCGATTCCTTCCAAAACGGCTCTCAGAGTCTCTGACGACGACGCACACTGTCACCCAGCCCCCCGCAGATCCACGCAGCAGCAGACTGATCAGGGACACCTGAATTCTTTTCAAATCCCGGA…	GO:0016020;GO:0005737;GO:0016787;GO:0005886;GO:0006401;GO:0005634;GO:0003676;GO:0004518;GO:0046872;GO:0090305;GO:0004519;
TRINITY_DN67696_c1_g3_i23	C1	W1	2.52599	9.911	1.97218	5e-05	0.00483981	Q942N7_ORYSA (Q942N7) Putative Ca(2+)-dependent nuclease;Q942N7.1 RecName: Full=Probable staphylococcal-like nuclease CAN1; AltName: Full=Calcium-dependent nuclease 1; Short=Ca(2+)-dependent nuclease 1 [Oryza sativa Japonica Group];Q39635.1 RecName: Full=Uncharacterized 38.1 kDa protein [Capnoides sempervirens];Q9LWC0_ARATH (Q9LWC0) Ca(2+)-dependent nuclease;F4IZC5.1 RecName: Full=Staphylococcal-…	2065	TTTTTTAATGATACGGCGACCACCGAGATCTACACGTTCAGAGTTCTACAGTCCGACGATCAAATCTCACCGAAAGCGTCCGGAAACTAGTCGGCAACAGCGACATGCTGCCATGCCGACATGGATTAAGTCGTTCTAGCCACTTGCAAATCACCCTGAGCTTATAAAACTCGATCAGCGCCCCTGCACAATGAATCCTACTACGCAGGGCCGCTCCTCGCGCTCCGCTTGGCAGATCTCCACAGCTTTACCTCCGCTCCACCTCGTGAAGCGAGCCGCGATTCCTTCCAAAACGGCTCTCAGAGTCTCTGACGACGACGCACACTGTCACCCAGCCCCCCGCAGATCCACGCAGCAGCAGACTGATCAGGGACACCTGAATTCTTTTCAAATCCCGGA…	GO:0016020;GO:0005737;GO:0016787;GO:0005886;GO:0006401;GO:0005634;GO:0003676;GO:0004518;GO:0046872;GO:0090305;GO:0004519;
TRINITY_DN67696_c1_g3_i2	C1	W1	2.68095	10.4824	1.96715	5e-05	0.00483981	Q942N7_ORYSA (Q942N7) Putative Ca(2+)-dependent nuclease;Q942N7.1 RecName: Full=Probable staphylococcal-like nuclease CAN1; AltName: Full=Calcium-dependent nuclease 1; Short=Ca(2+)-dependent nuclease 1 [Oryza sativa Japonica Group];Q39635.1 RecName: Full=Uncharacterized 38.1 kDa protein [Capnoides sempervirens];Q5F832_NEIG1 (Q5F832) Hypothetical protein;Q9JRA3_NEIMA (Q9JRA3) Putative nuclease;Q7D…	852	TTTTTTTTTTTTTTTTTTTAATGATACGGCGACCACCGAGATCTACACGTTCAGAGTTCTACAGTCCGACGATCTATACGATCACTAGCTTGACTGAACAAAATCCGTGGAGATTATGGAATCAAATCATGCACGCAAAACTAATGAAAGACACTAATCATACCTTTGATCTACCTGCAGTGGCAGAGTCAAGCGCAGGCCGCCCGCAGGGGCCTGTGGGCGTCGAAGAAGCCACAGGAGCCGTGGGAGTACAGGAAGGCCAAGCGCAATGGCGGTGCGTGATCATTCGACAGGCTACATACAGAGCTCTTCCATATGTTGGAGTACTGTTAATTGTGTGTATGTTGTAACCATGAACGGCTGATTGATTCATACCCTACACTGCTGACTCATAACCCA…	GO:0016020;GO:0005737;GO:0016787;GO:0005886;GO:0006401;GO:0005634;GO:0003676;GO:0004518;GO:0046872;GO:0090305;GO:0004519;
TRINITY_DN67717_c1_g2_i9	C1	W1	1.13662	3.62377	1.67274	5e-05	0.00483981	Q75GI4_ORYSA (Q75GI4) Putative inositol 1,3,4-trisphosphate 5/6-kinase (Putative inositol phosphate kinase);Q75GI4_ORYSA (Q75GI4) Putative inositol 1,3,4-trisphosphate 5/6-kinase (Putative inositol phosphate kinase);Q75GI4_ORYSA (Q75GI4) Putative inositol 1,3,4-trisphosphate 5/6-kinase (Putative inositol phosphate kinase);Q8GSI5_ORYSA (Q8GSI5) Putative inositol 1,3,4-trisphosphate 5/6-kinase;Q8GS…	2658	GATCATATCGATGTTGAACAATCTAAGACCCAGTCGCCGGCGTAGCTCTCTTGCCAATATCTCAAGCAGTGGTCTTGGAGGAAGTTCAGCAACATGAGGGTCGAGATCTGCATCCTCCGCAGTGGCTGCCGCACAAGAGACCCTCGGAAACCGGAACACACCAGCGTTATTTGAGAGATCGCCAGCATCTACGTTAGGCAGTGAAAACCTACGCACAACCCTAATTGCATCCCCAACAATGTAGACCTTAAATAGGACACCACCATGGTTAACAAATTCCTGAAGAACCAAGGGGGGTTCCAGCTTCGTCAAGGAACTTTGGTCATAAGCAAGAGATAATTCATGAGACTTCGCCACCAGAGGTTTAGCCACTAATGGAAGAGATAGCCCAGCTCTCAG…	GO:0000287;GO:0016310;GO:0005524;GO:0000166;GO:0052725;GO:0016301;GO:0005622;GO:0032957;GO:0047325;GO:0046872;GO:0016740;GO:0052726;
TRINITY_DN67735_c1_g1_i11	C1	W1	0.05	0.917891	4.19832	5e-05	0.00483981	Q9LMB8_ARATH (Q9LMB8) F14D16.25;Q9LMB8_ARATH (Q9LMB8) F14D16.25;Q56Y74_ARATH (Q56Y74) Hypothetical protein At1g19100;Q56Y74_ARATH (Q56Y74) Hypothetical protein At1g19100;Q9C5D9_ARATH (Q9C5D9) Hypothetical protein At4g36290;Q9C5D9_ARATH (Q9C5D9) Hypothetical protein At4g36290;Q84WV6_ARATH (Q84WV6) Hypothetical protein At4g36290;Q84WV6_ARATH (Q84WV6) Hypothetical protein At4g36290;Q5FV35_ARATH (Q5F…	687	TCAATAAGTGCACAAATTCATCGATTGGACAATACGGAAATGGCTTCAAAACTAGCACAATGAGGCTTGGCGCAGATGCTATCATATTCAGCTGCAGACAAGACAAAACGTTTGTCCTACTTTAGAATTGCCTCATTTCCTATTCATCTTCTCACATGATCTTTCTGAATCTTTGAATAGTTAGGATCAAACACAATACGAAACAAAGTTATTTTTTCCTCTGCTCATCCATCCTTCTAGCCCTCCCATCCTAAAATGTATATCCCATCTGGTGTCACGAAGAGCTAGTTAGAAATTTCTAGTCTGGGCTATATCTAGTTTGCACATTTATGGTCTTTTAACATGTAATTTATGATGTCTTCTTGTGTTGAACGTCTTTTCTCATGTCTTGCCAACTTG…	NA
TRINITY_DN67744_c1_g5_i1	C1	W1	4.62359	13.0442	1.49632	5e-05	0.00483981	Q7XKI9_ORYSA (Q7XKI9) OSJNBa0038O10.19 protein;Q9FX34_ARATH (Q9FX34) Hypothetical protein T9L24.40 (Hypothetical protein At1g73390);Q9LMT6_ARATH (Q9LMT6) F2H15.16 (At1g17940);Q6K7Q0_ORYSA (Q6K7Q0) Hypothetical protein P0452F04.34;Q56XC0_ARATH (Q56XC0) Hypothetical protein At1g17940;Q9FFX3_ARATH (Q9FFX3) Arabidopsis thaliana genomic DNA, chromosome 5, P1 clone:MAC12;Q654X6_ORYSA (Q654X6) Hypotheti…	2144	TCCGATGTTTTTATATGGAAAAGATAATTGCTAAGGGAGGATTGAAAGGCAACTGCTGAAGTGCCTAAGGTTAAATTTGGCATCAGTGAGTACAAAGACAAGGAAACAGCATTTTGCAATGCAGCCGGTTGTTTTAGTGTACTCTTGCAATGACCTTCATAAAATATGCCATGAAGTATTGTACCAAGTTTCCGTAGTATTATACATTTTTTCAAAGATGCTAGTTGATTCTGTCACTTCAGTAATCAGTTGTACACTTGGTCGATTATGTTACTTTTTGAAATGTTCACGACTCAGAAGATATTGTATGCGATTGATCTTGTAGCTTACTGGTGAGCAGTTATAATTTCTTCCTGGCCACTTCCGCCTCAACCTCAAGCACTGAAAATCAGGGTCATA…	NA
TRINITY_DN67744_c1_g5_i3	C1	W1	5.10999	13.1841	1.36741	5e-05	0.00483981	Q7XKI9_ORYSA (Q7XKI9) OSJNBa0038O10.19 protein;Q9FX34_ARATH (Q9FX34) Hypothetical protein T9L24.40 (Hypothetical protein At1g73390);Q9LMT6_ARATH (Q9LMT6) F2H15.16 (At1g17940);Q6K7Q0_ORYSA (Q6K7Q0) Hypothetical protein P0452F04.34;Q56XC0_ARATH (Q56XC0) Hypothetical protein At1g17940;Q9FFX3_ARATH (Q9FFX3) Arabidopsis thaliana genomic DNA, chromosome 5, P1 clone:MAC12;Q654X6_ORYSA (Q654X6) Hypotheti…	2155	TCCGATGTTTTTATATGGAAAAGATAATTGCTAAGGGAGGATTGAAAGGCAACTGCTGAAGTGCCTAAGGTTAAATTTGGCATCAGTGAGTACAAAGACAAGGAAACAGCATTTTGCAATGCAGCCGGTTGTTTTAGTGTACTCTTGCAATGACCTTCATAAAATATGCCATGAAGTATTGTACCAAGTTTCCGTAGTATTATACATTTTTTCAAAGATGCTAGTTGATTCTGTCACTTCAGTAATCAGTTGTACACTTGGTCGATTATGTTACTTTTTGAAATGTTCACGACTCAGAAGATATTGTATGCGATTGATCTTGTAGCTTACTGGTGAGCAGTTATAATTTCTTCCTGGCCACTTCCGCCTCAACCTCAAGCACTGAAAATCAGGGTCATA…	NA
TRINITY_DN67744_c1_g5_i4	C1	W1	5.77395	14.9398	1.37153	5e-05	0.00483981	Q7XKI9_ORYSA (Q7XKI9) OSJNBa0038O10.19 protein;Q9FX34_ARATH (Q9FX34) Hypothetical protein T9L24.40 (Hypothetical protein At1g73390);Q9LMT6_ARATH (Q9LMT6) F2H15.16 (At1g17940);Q6K7Q0_ORYSA (Q6K7Q0) Hypothetical protein P0452F04.34;Q56XC0_ARATH (Q56XC0) Hypothetical protein At1g17940;Q9FFX3_ARATH (Q9FFX3) Arabidopsis thaliana genomic DNA, chromosome 5, P1 clone:MAC12;Q654X6_ORYSA (Q654X6) Hypotheti…	2277	TCCGATGTTTTTATATGGAAAAGATAATTGCTAAGGGAGGATTGAAAGGCAACTGCTGAAGTGCCTAAGGTTAAATTTGGCATCAGTGAGTACAAAGACAAGGAAACAGCATTTTGCAATGCAGCCGGTTGTTTTAGTGTACTCTTGCAATGACCTTCATAAAATATGCCATGAAGTATTGTACCAAGTTTCCGTAGTATTATACATTTTTTCAAAGATGCTAGTTGATTCTGTCACTTCAGTAATCAGTTGTACACTTGGTCGATTATGTTACTTTTTGAAATGTTCACGACTCAGAAGATATTGTATGCGATTGATCTTGTAGCTTACTGGTGAGCAGTTATAATTTCTTCCTGGCCACTTCCGCCTCAACCTCAAGCACTGAAAATCAGGGTCATA…	NA
TRINITY_DN67782_c0_g2_i2	C1	W1	0.898794	12.2122	3.76419	5e-05	0.00483981	Q6ZFM7_ORYSA (Q6ZFM7) Putative sorbitol transporter;Q945E5_ORYSA (Q945E5) Putative sugar transporter;Q6ZFM6_ORYSA (Q6ZFM6) Putative sorbitol transporter;Q5JJU9_ORYSA (Q5JJU9) Putative sorbitol transporter;Q68BK0_MALDO (Q68BK0) Sorbitol transporter;Q68BJ9_MALDO (Q68BJ9) Sorbitol transporter;Q6PN68_MALDO (Q6PN68) Sorbitol transporter;Q7XA50_SOYBN (Q7XA50) Sorbitol-like transporter;Q84RI2_MALDO (Q84…	962	GAGCGCGGGCATCACGGGCGACAACCACCTCCTCGGCATGACCTGCGCCGTCGGGGTCACCAAGACGCTCTTCATCCTGGTGGCCACGTTCCAGCTCGACCGCGCCGGCCGGCGGCCGCTGCTGCTGGCCAGCACCGCCGGCATGCTCGTCTGTCTCATCGGCCTCGGGACGGGCCTCACCGTCGTTGGCCAACACCCTGACACGAAGGTCCCTTGGGCCATCGGCTTGTGCATCCTCTGCATCTTAGCCTACGTGGCATTTTTCTCCATCGGACTCGGACCCATCACAAGCGTGTACACCTCGGAGGTCTTCCCGCTGCGGGTGCGCGCGCTGGGCTTCGCGGTCGGCGCGTCGTGCAACCGCGTGACCAGCGCCACCGTCTCCATGTCCTTCCTGTC…	GO:0016020;GO:0005355;GO:0016021;GO:0055085;GO:0005351;GO:1902600;GO:0046323;GO:0022857;GO:0005215;
TRINITY_DN67782_c1_g4_i4	C1	W1	5.96403	37.1858	2.64039	5e-05	0.00483981	Q6ZFM7_ORYSA (Q6ZFM7) Putative sorbitol transporter;Q945E5_ORYSA (Q945E5) Putative sugar transporter;Q5JJU9_ORYSA (Q5JJU9) Putative sorbitol transporter;Q6ZFM6_ORYSA (Q6ZFM6) Putative sorbitol transporter;Q84RI2_MALDO (Q84RI2) Sorbitol transporter;Q6PN68_MALDO (Q6PN68) Sorbitol transporter;Q68BJ8_MALDO (Q68BJ8) Sorbitol transporter;Q68BJ9_MALDO (Q68BJ9) Sorbitol transporter;Q84RI1_MALDO (Q84RI1) …	1466	TTTTTTTTTTCAAGCAGAAGACGGCATACGAGATACATCGGTGACTGGAGTTCAGACGTGTGCTCTTCCGATCTATATGCGGTATTAATTGTCAAAAACAAAGTCTTCACATAGATACATATATATAGTTTTCCGTTACACTCTTTCCATGACTTGCTTGGCTCACTACATTGATCGGCAGGCAGATTCCTCGAACCACCATCCGTTTTCTTCGTAATCACACATCTCGCATGGTAGTGGGCCAGTTTTCTTCCTAACCATGCAAAGCGAGCAGGAGACAAACGCCGAACTAGCAGACCTCTGTGCAGTCTACTACAGTTATACACACTAGCACGGCGACAATTGGGCTTACCTTGGCATTGTCGGATTGTTCGCAAATCACAACCAGCCCGGACAAAC…	GO:0016020;GO:0005355;GO:0016021;GO:0055085;GO:0005351;GO:1902600;GO:0046323;GO:0022857;GO:0005215;
TRINITY_DN67810_c0_g6_i2	C1	W1	2.9697	10.9209	1.8787	5e-05	0.00483981	Q84JT9_ORYSA (Q84JT9) Hypothetical protein P0686C03.145 (Hypothetical protein P0700D12.104);Q5Z4U8_ORYSA (Q5Z4U8) Hypothetical protein P0545E05.31-1;Q9LLM3_MEDTR (Q9LLM3) MTD1;Q9SJB0_ARATH (Q9SJB0) Expressed protein;Q945P6_ARATH (Q945P6) At2g24550/F25P17.15 (Hypothetical protein At2g24550);Q9M9N6_ARATH (Q9M9N6) T17B22.14 protein;Q8L9W8_ARATH (Q8L9W8) Hypothetical protein (At5g24890);Q84WC9_ARATH …	1090	CGGGCTGTCCAGCTTCTACGCCGGCAAGTCCAAGTCTTTCACCAGCCTGGCGGAGGCGGCGGCGAGGGAGGCCGTGAAGGAGCTGGCCAAGCCGGAGAACCCCTTCAACAAGCGCCGCCGCATCCTGGCCACCTGGTCGCGGCGCGCCTCCTGCAGCTCGCTCGCCACCGCCACCTACCTGCCCCCGCTGCTCGCCCCGGACCACGCCCTCCACGAGGGGGACGAAGGCGAGGAGGACGACTCCGACGGCTCCGACTCCGACGAGCAGCCGCAGGAGGGGCACCGCGGCAAGAACGGGAGGGAGGCGCCCGCATTGCCGCCCCCGATGCTCAGCTTGCACACCCAGATGGGCGGGGCTGCGGCGGCGAGGAGGAGCGGATCCTTCAGGTCGCCGAGGTC…	NA
TRINITY_DN67852_c0_g1_i7	C1	W1	1.16975	6.54781	2.48481	5e-05	0.00483981	Q6K7G5_ORYSA (Q6K7G5) Putative subtilisin-like proteinase;Q6K7F4_ORYSA (Q6K7F4) Putative subtilisin-like proteinase;Q9LVJ1_ARATH (Q9LVJ1) Cucumisin-like serine protease; subtilisin-like protease (At3g14067);Q6K7F9_ORYSA (Q6K7F9) Putative subtilisin-like proteinase;Q94H95_ORYSA (Q94H95) Putative serine protease;Q39007_ARATH (Q39007) Subtilisin-like protease (Fragment);O65351_ARATH (O65351) Cucumis…	984	GCTCTTCCGATCTCGAGCGCGCAGAGGAAGGTGATGTAGTCCTCAGCGCCGGCGTCGTACACCAGGCCTGGGTCGACGGCGCGGTTGGGGTCGAACGGCGTGGACGCCTTGCCGGTGGACATGTCGCCGATGACGCCGCCGGCGTTGTCAACGTTGTACGCGGTGGTCATCAGCGCGGACTTGATCGCGGCCGGGCTCCACTTGGGCTGGGCCTGCCGGAGCAGCGCGGCGATGCCGCTCACCTGCGGGCACGAGATGGAGGTGCCTGACATGATGTTGAAAGGAACCCGTCTCGTGTCGCCGTCGAGCAGCGAGGGCGAGGCGGCGCCTGTCCAGGCGGCGAGGATGTCCACGCCGGGCGCGGTGACGTCCGGCTTGAGGATCTCCGTGACGAGGCGG…	GO:0016787;GO:0004252;GO:0006508;
TRINITY_DN67877_c2_g1_i2	C1	W1	7.13602	20.6861	1.53547	5e-05	0.00483981	Q5QMM2_ORYSA (Q5QMM2) Protein kinase-like;Q5KQI5_ORYSA (Q5KQI5) Unkown protein;Q5JN26_ORYSA (Q5JN26) Receptor protein kinase-like;Q5JN27_ORYSA (Q5JN27) Putative receptor-like protein kinase 1;C0LGD7.2 RecName: Full=Probable LRR receptor-like serine/threonine-protein kinase At1g06840; Flags: Precursor [Arabidopsis thaliana];Q9LZV1_ARATH (Q9LZV1) Hypothetical protein T20L15_220;C0LGU1.1 RecName: Fu…	1122	ACAGAATTGCTGACATGCCTACCATCTACGCCCATTTACAACACAAAAAAAAAAAAAAAAAACACTAGCCAGTGATGCTAACGAGGAGCCACTGTCCCGGAAGGGATGCCGCTGTTGGCGTGGCCGCTGTTGGAGGCATGGGATGAGTCAAATATCTCCCCTGTCAGGGACATGGATCCAGAATTTGTCAGTGCGGCCGAAGAGCCTGCCACCATGGAGGTTGAGGAGAAGAGATCCTCCCCTTCAGGCAACACGCTCCGGATGCCATCCAGCTCCCTGACGATCTCGGCCATGTAAGGCCTCGCATCAGTCTCGTCCCGGCAGCATTTCAAGGCCAGTGAGAGGAACCTTGTGGTGCATTCCGGAGGGCATGAGGACATCCGGCTGTCGATGACTCCA…	GO:0016020;GO:0016310;GO:0005524;GO:0004672;GO:0000166;GO:0016021;GO:0016301;GO:0006468;GO:0004674;
TRINITY_DN67908_c1_g1_i3	C1	W1	7.61168	59.3539	2.96306	5e-05	0.00483981	Q43489_HORVU (Q43489) PR-1a pathogenesis related protein (Hv-1a) precursor;Q05968.1 RecName: Full=Pathogenesis-related protein 1; Flags: Precursor [Hordeum vulgare];P35792.1 RecName: Full=Pathogenesis-related protein PRB1-2; Flags: Precursor [Hordeum vulgare];P35793.1 RecName: Full=Pathogenesis-related protein PRB1-3; AltName: Full=HV-8; AltName: Full=PR-1B; Flags: Precursor [Hordeum vulgare];Q94…	834	AGGACATTTGAGCGAGTAGAAGTATTTTTTTGATATTAATATTTCTCCTTTATTTAAAGAAATTTCATTTATTACATTTCAAGCTTCCGGCCCTCATTTTATTTACTCCCTCGGTCCCTCTAGCTAGTTACGAATAGGATCGTGCATGAATCTTTTTTTTTTTTTGAACACATGCATGAATCCTTGCATCGTTCGAATGCGTGTACGTGGGGAACGAGGGTCTAACTGCGAGTGAGCAAATCGCAGTTAGTATGGTTTCTGTCCAACAAAGTTGCCCGGGGGGTCGTAGCTGCAGATGATGAATACGCCCGCGTTGTTGTTGCAAACCACGCGAGCGCAGCCGATGCTCGTCGACGCGCGCCACACAATCTGTGTGTAGTGCCCGCACTGCTTCCCCGC…	GO:0005576;
TRINITY_DN67941_c0_g4_i2	C1	W1	5.36057	16.5755	1.62859	5e-05	0.00483981	Q5VQR7_ORYSA (Q5VQR7) F-box protein family-like;Q6F324_ORYSA (Q6F324) Hypothetical protein OSJNBa0088I06.3;Q7F2I4_ORYSA (Q7F2I4) P0432B10.4 protein;O49508_ARATH (O49508) Hypothetical protein F28J12.40 (Hypothetical protein AT4g18380);O49508.1 RecName: Full=F-box protein At4g18380 [Arabidopsis thaliana];Q9FNK5_ARATH (Q9FNK5) Arabidopsis thaliana genomic DNA, chromosome 5, P1 clone:MCL19 (Hypotheti…	869	GAAAATCGATACACAACGCGCTGTTGTGCTTGTGGCAGCTAGTACTTGCTAGTTCATAGCCATTTCGAGTTGGAAAATGCATCAAAGGGCTCGAATCCACGCAGACCCGGCTACGGAGTTGGACCAGATCGACTGCTTGCCGGACGCGCTCGTCCTGCTCATCCTGAACAAGCTGGAGGACGTGCGCTCCCTGGGCCGCTGCTCCGCCGTGTCGAAGCGGCTCAACGGACTCGTCCCCCTCGTCCACGACGTCTACGTCAAGATCGACCGCGTCGTGGCCGTGGACGGCGACGCCGACGACGCACTCAACCTGGCTTCTCCCAAGCCCCGGCACATCTTCTCTCACTTCCTGAAGCTCATGCTGTTCACCATCGTCAAGCCATTCCACAGCATCCGCAA…	GO:0009914;GO:0009736;GO:0009506;
TRINITY_DN67949_c0_g6_i11	C1	W1	15.3895	71.0333	2.20655	5e-05	0.00483981	Q5TKP0_ORYSA (Q5TKP0) Hypothetical protein OJ1362_G11.17;Q9LVU7_ARATH (Q9LVU7) Genomic DNA, chromosome 5, P1 clone:MNB8;Q6K4R5_ORYSA (Q6K4R5) Hydrolase, alpha/beta fold family protein-like;Q93Z93_ARATH (Q93Z93) AT5g53050/MNB8_11;Q54T91_DICDI (Q54T91) Hypothetical protein;Q54G24_DICDI (Q54G24) Hypothetical protein;Q9AJM9_9BACL (Q9AJM9) BioH;Q86AF4_DICDI (Q86AF4) genomic DNA, chromosome 5, P1 clone…	1378	GGGAATACACATTTGCAACTAACAATTGTACAGGAAAGAAGAAGTTTGGCCGACGCAGCACACAAGTGTAAGCTGATACAACAACAACAACAACATCAAGTCAATTTATTTCAAGAGATAATCACAGTATGGTACACAAGAATTTTGGGGACAGTCGCCAATGCAACATGTGGCCGTGATATACATGGTTACAGCTTACATCACACTCATACAAGGTACATCGATTTGCTCTCTCCGAGCTACTAATACAAGCAGTACATCTCAATTACGCCCTGTGACACTTATGTCCAGGTGAATGCACACTGTATGTAGCTCCTCGTCTCGATACTGGTCTTCTGCCGACAGCAGAGGCTTTCTCGAGGGGAAAAATAAGTTCAGTCTTTCTGGAGATGCTACTCT…	NA
TRINITY_DN67949_c0_g6_i4	C1	W1	15.427	69.9667	2.18121	5e-05	0.00483981	Q5TKP0_ORYSA (Q5TKP0) Hypothetical protein OJ1362_G11.17;Q6K4R5_ORYSA (Q6K4R5) Hydrolase, alpha/beta fold family protein-like;Q9LVU7_ARATH (Q9LVU7) Genomic DNA, chromosome 5, P1 clone:MNB8;Q93Z93_ARATH (Q93Z93) AT5g53050/MNB8_11;Q54T91_DICDI (Q54T91) Hypothetical protein;Q54G24_DICDI (Q54G24) Hypothetical protein;Q9AJM9_9BACL (Q9AJM9) BioH;Q86AF4_DICDI (Q86AF4) genomic DNA, chromosome 5, P1 clone…	1504	GGGAATACACATTTGCAACTAACAATTGTACAGGAAAGAAGAAGTTTGGCCGACGCAGCACACAAGTGTAAGCTGATACAACAACAACAACAACATCAAGTCAATTTATTTCAAGAGATAATCACAGTATGGTACACAAGAATTTTGGGGACAGTCGCCAATGCAACATGTGGCCGTGATATACATGGTTACAGCTTACATCACACTCATACAAGGTACATCGATTTGCTCTCTCCGAGCTACTAATACAAGCAGTACATCTCAATTACGCCCTGTGACACTTATGTCCAGGTGAATGCACACTGTATGTAGCTCCTCGTCTCGATACTGGTCTTCTGCCGACAGCAGAGGCTTTCTCGAGGGGAAAAATAAGTTCAGTCTTTCTGGAGATGCTACTCT…	NA
TRINITY_DN67981_c2_g1_i1	C1	W1	0.05	1.83365	5.19665	5e-05	0.00483981	.	348	CTGCGGATCTTGTTGAGGCTGTGACCTCAAGAATCGATGCAGCTCATTATCAGCTTCTTGCATGCACACTTTCCTAGCTTGCAAATAAGAAATCTCTCTTCCTCTCTCTCTCTCTTCTCTCTAAAAGAGCATGAGAGGCGAAGATCCTAGAGAGAGGCAGGAGGAGAGAGGAAAGAGGAACTAGAAGAAGAAGAAGGTATCTGGAGCATGAGATCACTCATGTCAGTGTTTAAGTACCTGCTGCAAGTTCCTTTCCCTTTTGCTCTCTACAGAGAAGACACTGGACTATATATCTTTTCTCTCAAGATCTCCTCCAGCTGAAAGGGAAAAGAAGAGATAGATAGATAG	NA
TRINITY_DN68006_c1_g5_i14	C1	W1	3.0113	12.2005	2.01848	5e-05	0.00483981	Q6L5I9_ORYSA (Q6L5I9) 'putative inositol-1,4,5-trisphosphate phosphatase';Q75KT5_ORYSA (Q75KT5) Putative inositol-1,4,5-trisphosphate 5-phosphatase;Q5VRY7_ORYSA (Q5VRY7) Putative inositol polyphosphate 5-phosphatase;Q9C9J4_ARATH (Q9C9J4) Putative inositol polyphosphate phosphatase, 5' partial; 1-2276 (Fragment);Q94AB6_ARATH (Q94AB6) At1g71710/F14O23_9;Q8H0Z6_ARATH (Q8H0Z6) At1g71710/F14O23_9;Q9M9…	1513	CACAAAGGCACTAGGTCGAGTCAAGTTTGTTGAAATGAGGCAAAGACTTGGTGTTGTTGAGGTAAAAGCTGCATCACGGGCTTAAGGGGGTGAATGTTAGGCATAATCCATTTGAGCTTTTCCCTTTAGTTTTTTCCTTTTAGGGAATAAGTTCTATCGTGCTATGTGTGCTTGTACGCGTCACGATAACTAGTTTCTTTCTTTCAGTTAGTCAAGTTAGACTTGGTCGATGCATGCACTTCGTGGGATGGCACGAAACCAATTCATGCACCGGCATCATAGCAGGAACGAGCGGGCGTGGGATGGCGCGCCAGTAGTGCTCAGTCCTTGCTATTATTTCGTTTGATTTCCGTTGTAATCGGATCAGGTGACTGACCACATAAGTAAGAAGAGTAGCAG…	GO:0016787;GO:0046856;
TRINITY_DN68029_c1_g3_i4	C1	W1	9.50733	25.9131	1.44657	5e-05	0.00483981	Q70YJ0_HORVU (Q70YJ0) Putative MAP kinase;Q5BU11_WHEAT (Q5BU11) Putative MAPK protein kinase;Q5BU10_WHEAT (Q5BU10) Putative MAPK protein kinase;Q5Z9J1_ORYSA (Q5Z9J1) Putative MAP kinase;Q5Z9J0.2 RecName: Full=Mitogen-activated protein kinase 12; Short=MAP kinase 12; AltName: Full=Blast- and wound-induced MAP kinase 1; AltName: Full=MAP kinase 1; AltName: Full=OsBWMK1; AltName: Full=OsMAPK1 [Oryza…	840	AAGGAAAAACTGGTAATGCTCCGCTGTGAGGTCATCATTGGCTCTGATGACCTGATGGAGATCCGACTCCATGAGCTCAAAAACAACATATACATCTTGGAACTCCCTCCGAGAAGGGGGGAGCATTATGTGCTTGATCTCTACTACGTCTGGATGACGGAGCAGCCGAAGGAGCTTGACCTCACGGAGGATGCGTGTGGCATCCGACACGTGCTCAAACACATCATTGATCTTCTTAATCGCAACCCGCTCACCGGTGCGGGTATCTACTGCAGCAGCAACTACTCCGTAACTCCCCTTGCCGATGACTTCTTGGATTTGGTACTGGCTTGCCTCTCCATACTCAGTGAAGAACTCTTTTTCCAGTGCATTCTTCTTGTGGGTCTCGACGGGGAGCGG…	GO:0016310;GO:0005524;GO:0004672;GO:0000166;GO:0004707;GO:0000165;GO:0016301;GO:0005622;GO:0006468;GO:0004674;GO:0016740;
TRINITY_DN68053_c1_g9_i1	C1	W1	0.05	3.37824	6.0782	5e-05	0.00483981	.	329	TTTTTTTTTTTTTTTTAATGATACGGCGACCACCGAGATCTACACGTTCAGAGTTCTACAGTCCGACGATCTAGTGCTTCGTTCAGTGATTGTTTACTCGCGGTCTGATCGAGCTCTGGGAAAACCGATCGAGGCGCCAAGCAAATGAAAGCCCGTCGCTGTCAGACGTGACGTCTCTTCTTTTTTCACAGGATGATTTGGATGTGACACCGCCAGCGTTTGGGCTTTTCCTCCCCTGCTTGTTGTTTAGCCTCGGCGCTGACCTACTCTTCCTGACGAAACTGACGGAAACTCGTCGTAGCAAGGGAAAGTGTAGTAGGGTAATAAGA	NA
TRINITY_DN68060_c0_g6_i15	C1	W1	4.00017	10.7518	1.42644	5e-05	0.00483981	Q9SMB0_ORYSA (Q9SMB0) Putative aminopropyltransferase (Fragment);Q9SMB0_ORYSA (Q9SMB0) Putative aminopropyltransferase (Fragment);Q7XAP2_ORYSA (Q7XAP2) Aminopropyl transferase;Q7XAP2_ORYSA (Q7XAP2) Aminopropyl transferase;Q7XAP2_ORYSA (Q7XAP2) Aminopropyl transferase;Q6EN48_ORYSA (Q6EN48) Putative aminopropyl transferase;Q6EN48_ORYSA (Q6EN48) Putative aminopropyl transferase;Q6EN48_ORYSA (Q6EN48)…	1664	CTTTTAAGGCAAAATAACAACAAGTGGGCGCTGTCAAAGGCATAAGGCCAAACCTGCGAATTGTAAAATCTCATTTCTTTTCCAGCTGTCGTAGCTCCTTCGATTTTCTCGATTGGATTCACGGGAGTCAAGAAGTTCACCGGTGGACCTTCCTTCGCACATAGCAAAAATCCAATGGCACCACTACAGATCCAAATATCTAGATGGTTAGCTTAGATACATATGAATAGCGCACGTAGATACTCTAAACAATGGGGAGATACAGCTGACTAAAAAACTACTTATGCTTTGAACAACCAGATGTTCACAAAGGGAAAAAAAGAGCATTGGATATAATTTGTGACTGTAATCATTCATTTTGCACCCCCGGCATCAGAGTGCCACAGACACTGCGCAGAG…	GO:0006596;GO:0016740;
TRINITY_DN68091_c0_g7_i3	C1	W1	11.9706	38.0202	1.66727	5e-05	0.00483981	Q7XNQ0_ORYSA (Q7XNQ0) OSJNBb0089B03.11 protein;Q5JJJ8_ORYSA (Q5JJJ8) Hypothetical protein B1793G04.5 (Hypothetical protein P0678F11.32);Q9LK32_ARATH (Q9LK32) Gb|AAF03438.1 (AT3g27210/K17E12_3);Q9LK32.1 RecName: Full=Uncharacterized protein At3g27210 [Arabidopsis thaliana];Q9SGI5_ARATH (Q9SGI5) F28J7.19 protein (Hypothetical protein At3g01860/F28J7_19) (Hypothetical protein At3g01860);	874	TTTCCTTCCTCCTCGCACGCGGCGCGGGACAAGACAACGCGTCCGTCCCCTGCGCCAAATCGACCCGCCCACCTCTCCCTTCTTCCTCCATAGCCCCCATCTCTCCCCGCCGTCCCCTGTCCTCCAATGCTCCGCGCAATCTATTTGCTTCACTTCGGCTTATCCTGAAACTGTCTCCCGCGCGCCATCGGGAAACCGCCGCCACAAGACGGCGGCGACATGCGGTTCAGGATCAGGAAGAAGCCTGCCTCTGCGGCGGCGGCGGCTGACGGCAGCAACAGGCCCGCTGCTTCCACGGCCACCGTGCTGGCGGGCAGCGGCGGCGGGGCGTTGATCGACGCTAGCCCAGATCGCTATGGCACAGAGAACGGAGGAAGCAGAGATGAGTCATTCTTCGAG…	NA
TRINITY_DN68100_c2_g4_i5	C1	W1	3.27699	131.767	5.32947	5e-05	0.00483981	Q7XS37_ORYSA (Q7XS37) OSJNBa0058K23.7 protein;Q7XS37_ORYSA (Q7XS37) OSJNBa0058K23.7 protein;Q7XS37_ORYSA (Q7XS37) OSJNBa0058K23.7 protein;Q7XS37_ORYSA (Q7XS37) OSJNBa0058K23.7 protein;Q7XS37_ORYSA (Q7XS37) OSJNBa0058K23.7 protein;Q9FL28_ARATH (Q9FL28) Receptor protein kinase;Q9FL28_ARATH (Q9FL28) Receptor protein kinase;Q9FL28_ARATH (Q9FL28) Receptor protein kinase;Q9FL28_ARATH (Q9FL28) Receptor …	1584	TCACGCCGTTCCTCGCCAACATCTCCACGCTCCAGGTCCTCGACCTCACCTCCAACGCCTTCGCCGGCCCCATCCCGCCGCAGCTCGGCCGGCTCGGCGAGCTCGAGGGGCTCATCCTCACCGTGAACGGCTTCACCGGCGGCATCCCGCCGGAGCTCGGAGACCTGGGAAGCCTGCAGCTGCTGGACCTCTCCAACAACTCCCTCGGCGGCGAAATCCCCAGCCGCCTCTGCAACTGCTCCGCGATGTGGGCGCTCGGCCTCGAGTTCAACAACCTCACCGGCGAAATCCCTTCCTGCGTCGGCGACCTCTCCAGCCTCGAGATATTCCAGACGTACATGAACAATCTCCACGGCGAGCTGCCGCCGTCGTTCGCGAAGCTCACGAAACTCAAGACGC…	NA
TRINITY_DN68100_c2_g6_i2	C1	W1	3.38739	79.7922	4.558	5e-05	0.00483981	Q7XS37_ORYSA (Q7XS37) OSJNBa0058K23.7 protein;Q7XS37_ORYSA (Q7XS37) OSJNBa0058K23.7 protein;Q7XS37_ORYSA (Q7XS37) OSJNBa0058K23.7 protein;Q7XS37_ORYSA (Q7XS37) OSJNBa0058K23.7 protein;Q7XS37_ORYSA (Q7XS37) OSJNBa0058K23.7 protein;Q7XS37_ORYSA (Q7XS37) OSJNBa0058K23.7 protein;Q7XS37_ORYSA (Q7XS37) OSJNBa0058K23.7 protein;Q7XS37_ORYSA (Q7XS37) OSJNBa0058K23.7 protein;Q9FL28_ARATH (Q9FL28) Receptor …	570	CGACCTCTCCGCCAACAATCTGACCGGCGCCCTCCCGGCCGGCCTCTTCCCGCAGCTGGACCTCCTGACGAGCCTCAATGCCTCCCACAACTGCCTCGACGGAGAGATCCACCCCGACATGGCCGCGCTGAAGCACCTACGGACGCTGGACATGTCGAGCAACGCGTTCAGCGGGGCCATACCGCCGGCGCTGGCAAACCTGACGAACCTGAGGGCTCTCAACCTCTCGTCGAACCGCCTCGAGGGGGCCGTGCCGAACGCCGGCGTGTTCAGGAATCTGGGCATGTCGAGCCTGCAGGGCAATGCCGGCCTGTGCGGGTGGAAGCTTCTCGCGCCCTGCCACGGCGGCGCCGCGGGGAACCGGTGGTTCTCGCGGACAGGGGTGAAGATACTCGTCAC…	NA
TRINITY_DN68102_c1_g2_i1	C1	W1	7.73541	53.3236	2.78522	5e-05	0.00483981	Q6ZLP5_ORYSA (Q6ZLP5) Putative CBL-interacting protein kinase 23;Q6ZLP5.1 RecName: Full=CBL-interacting protein kinase 23; AltName: Full=OsCIPK23 [Oryza sativa Japonica Group];Q93VD3_ARATH (Q93VD3) At1g30270/F12P21_6 (CBL-interacting protein kinase 23);Q93VD3.1 RecName: Full=CBL-interacting serine/threonine-protein kinase 23; AltName: Full=Protein LOW-K(+)-SENSITIVE 1; AltName: Full=SNF1-related …	300	GGGATCCAACACAGCTTGTTGTCGAAAGGCGTGAAGAAAGACCAGCGGTCATGAATGCTTTTGAGTTGATTTCTACCTCACAGGGCCTCAATCTCGGCACACTCTTTGAGAAGCAAACGGATTCTGTTAAGCGGGAGACAAGGTTTGCGTCGAGGCTTCCTGCAAAAGAGATACTGTCTAAAATCGAAGCAGCAGCAGGACCCATGGGCTTCAGTGTACAGAAGCGCAACTACAAGCTGAAGTTGCAAGGAGAGAATCCTGGCAGGAAAGGTCAGCTGGCAATTGCGACAGAGGTTTTTG	GO:0016310;GO:0005524;GO:0035556;GO:0005737;GO:0004672;GO:0000166;GO:0005634;GO:0007165;GO:0016301;GO:0006468;GO:0004674;GO:0016740;
TRINITY_DN68121_c0_g1_i1	C1	W1	43.6171	126.325	1.53417	5e-05	0.00483981	Q5ZBI0_ORYSA (Q5ZBI0) Lanatoside 15'-O-acetylesterase-like;Q8RZ61_ORYSA (Q8RZ61) Lipase-like;Q9LHW8_ORYSA (Q9LHW8) Putative esterase;Q8RXT9.2 RecName: Full=GDSL esterase/lipase At1g28590; AltName: Full=Extracellular lipase At1g28590; Flags: Precursor [Arabidopsis thaliana];Q9ZQI3_ARATH (Q9ZQI3) Putative lipase;Q9ZQI3.1 RecName: Full=GDSL esterase/lipase At2g27360; AltName: Full=Extracellular lipa…	1008	GCGGCGGCGGGAGGGGTGTGCTTCGACAGGATATTCAGCTTCGGGGACTCGCTCACTGACACCGGCAACTTCATCCTCTCCGTTCCGGAGGACTTCCCGGACCCCGCCAAGCGCCTCCCCTACGGCCAGACCTTCTTCGGCCGCCCATCGGGCCGATACTCCGACGGCCGAAACCTACTCGATTTCTTCGCTGAAGCATTTGGGCTGCCATACGTGCCACCCTATCTCGGCGGCGGTGAATTCCTGAATGGCGCCAATTTCGCGGTTGGCGGAGCGACTGCACTCGATTACTCCTTCTTCCGGGAGCGTGGGGTGGAACCTACATGGACGCCGCACTCCCTTAATGAGCAAATGCAGTGGTTCAAGAAGCTGCTTCCGTCCATCGCCTCGACTGAGTCG…	GO:0016788;
TRINITY_DN68121_c0_g1_i2	C1	W1	33.7046	107.195	1.66922	5e-05	0.00483981	Q5ZBI0_ORYSA (Q5ZBI0) Lanatoside 15'-O-acetylesterase-like;Q5ZBI0_ORYSA (Q5ZBI0) Lanatoside 15'-O-acetylesterase-like;Q8RXT9.2 RecName: Full=GDSL esterase/lipase At1g28590; AltName: Full=Extracellular lipase At1g28590; Flags: Precursor [Arabidopsis thaliana];Q8RXT9.2 RecName: Full=GDSL esterase/lipase At1g28590; AltName: Full=Extracellular lipase At1g28590; Flags: Precursor [Arabidopsis thaliana]…	1087	GCGGCGGCGGGAGGGGTGTGCTTCGACAGGATATTCAGCTTCGGGGACTCGCTCACTGACACCGGCAACTTCATCCTCTCCGTTCCGGAGGACTTCCCGGACCCCGCCAAGCGCCTCCCCTACGGCCAGACCTTCTTCGGCCGCCCATCGGGCCGATACTCCGACGGCCGAAACCTACTCGATTTCTTCGCTGAAGCATTTGGGCTGCCATACGTGCCACCCTATCTCGGCGGCGGTGAATTCCTGAATGGCGCCAATTTCGCGGTTGGCGGAGCGACTGCACTCGATTACTCCTTCTTCCGGGAGCGTGGGGTGGAACCTACATGGACGCCGCACTCCCTTAATGAGCAAATGCAGTGGTTCAAGAAGCTGCTTCCGTCCATCGCCTCGACTGAGTCG…	GO:0016788;
TRINITY_DN68238_c2_g2_i2	C1	W1	72.071	171.189	1.2481	5e-05	0.00483981	Q6EP35_ORYSA (Q6EP35) Putative RCH2 protein;Q7XUS7_ORYSA (Q7XUS7) OSJNBa0060P14.9 protein;Q9ZPE3_ARATH (Q9ZPE3) Nitrate transporter (Fragment);Q9LVE0_ARATH (Q9LVE0) Nitrate transporter (AT3g21670/MIL23_23);Q9LVE0.1 RecName: Full=Protein NRT1/ PTR FAMILY 6.4; Short=AtNPF6.4; AltName: Full=Nitrate transporter 1.3 [Arabidopsis thaliana];Q8LG02_ARATH (Q8LG02) Nitrate transporter;Q6ZJR2_ORYSA (Q6ZJR2)…	562	GTCTATGCTTATGTATGAATGAAGCACATTTTTAAAACTTAAGTATGCCCTCAGCTTTCCTCAATAATTTGATACTCCCACCTGGGAGCATCTCCGACCAAAACGAAAGAGCAGGCATCAATGGCCTCAACAGTAACGGAGGTAGAGGAGGTTAAGATGGTGTTGAATCTGCTGCCCATCTGGTCGACCTGCATCCTGTTCTGGACAGTATACTCCCAGATGACCACGTTCTCTGTGGAGCAGGCGACCCGCATGGGCCGTCGCCTAAGCGCCGGCTTCGTCGTCCCGGCCGGCTCCCTCTCCGTCTTCCTCTTCCTCTCCATCCTCCTGTTCACATCCCTCAACGAGCGCCTCTTGGTGCCGCTCGCCAGCCGCCTTACCCGGCGCCCGCAGGGGCTC…	GO:0016020;GO:0016021;GO:0055085;GO:0022857;
TRINITY_DN68248_c1_g6_i3	C1	W1	1.00569	14.966	3.89543	5e-05	0.00483981	Q7X779_ORYSA (Q7X779) OSJNBa0081C01.23 protein (OSJNBb0039L24.4 protein);Q7X8W6_ORYSA (Q7X8W6) OSJNBa0081C01.20 protein (OSJNBb0039L24.1 protein);Q7X6V2_ORYSA (Q7X6V2) OSJNBa0081C01.19 protein;Q7X7F0_ORYSA (Q7X7F0) OSJNBa0081C01.25 protein (OSJNBb0039L24.6 protein);Q7XNZ0_ORYSA (Q7XNZ0) OSJNBa0081C01.18 protein;Q6H7C9_ORYSA (Q6H7C9) Short-chain dehydrogenase/reductase protein-like;A4UHT7.1 RecNam…	624	GTCCAGCCTCTCCTCTGTCAGGTTGTCGATGTTGTTCAGCTCATTCTTCAGGTCCTCGCTCCTGAATAGTCTTAGCAATCCGAAGTTAGAAGAGACATTGACGATCCTTCCATCGGACGAGGATTGGAGCAGGGGCAGGAGAGCTTCTGCAACCCGCTTTGTGCCGTAGTAGTTGGTTTGCACGCCCTGCTTTGCCTTCTCGTGCGTCTCTCGGCAGGTGCTCCACATCCATACCGTTCTCTGGTGAGCATCCATGCCATCGAACGTTTCACCACCGGGCATTACACCATACACAGGATCAATCACATGCTCAATCCCGTCAGTCGCGGCGTTATTCACCAGGATGTCAAGCTTCCCAAAACGGCGCTTGAGGAAATCGGACAGCCGATCGATGCTGGA…	NA
TRINITY_DN68248_c1_g9_i3	C1	W1	3.373	23.1796	2.78075	5e-05	0.00483981	Q7X8W6_ORYSA (Q7X8W6) OSJNBa0081C01.20 protein (OSJNBb0039L24.1 protein);Q7X779_ORYSA (Q7X779) OSJNBa0081C01.23 protein (OSJNBb0039L24.4 protein);Q7X6V2_ORYSA (Q7X6V2) OSJNBa0081C01.19 protein;Q7X7F0_ORYSA (Q7X7F0) OSJNBa0081C01.25 protein (OSJNBb0039L24.6 protein);Q7XNZ0_ORYSA (Q7XNZ0) OSJNBa0081C01.18 protein;Q6H7C9_ORYSA (Q6H7C9) Short-chain dehydrogenase/reductase protein-like;Q7XIR1_ORYSA (Q…	733	TGTAAAACTCACCATTGCATATGAATACATGTGCACCCGGTGCAACACACGAGCACTTTTACTAGTCGTTATATATAATGAAGATACATGGTATACATTGAATCGGATAAACTTAAATAAACCCATATATAACATAGTGATGTCATAAAGAGTACACCATACTTGATAAACAATTATTTGTATTTTTTCCATGTCTTCACACGAAAGACGCCTGCGGTCCCTCGTGGAAGTACGCCCCGGTCGGCCCATCTTCCGGCAACAGCACTACGCTGGTGATGTTGCGGGCGCCCTCCTCCGGTGTGAGGATCCCTGAGTTCCTCGTGATGTCTGTCCTCACGTAGCCCGGGTGTGCGCAGTTGATACGTACCTCGGGGTGCCTCTTCGCCAGGATCCTTGAGT…	NA
TRINITY_DN68255_c0_g4_i2	C1	W1	29.059	82.2692	1.50137	5e-05	0.00483981	A7TDM3.1 RecName: Full=Spindle pole component BBP1 [Vanderwaltozyma polyspora DSM 70294];B2UMT2.1 RecName: Full=50S ribosomal protein L16 {ECO:0000255|HAMAP-Rule:MF_01342} [Akkermansia muciniphila ATCC BAA-835];	477	AGTTCTACAGTCCGACGATCTCGCCAACTAACTCGTCCACCATCTCGGTCACCGGCCAGCCGACAGCCCGTGCGCCGTAGAGAAGGGTAAGCCACAGCTATACGTACTACGTATTGATGATTTGTAATCCACGTACGTCGCGGTGTGTACCGAAGGAAAGGGGGGAAACAAACGTAGGGGGATCGATCCGATCGGGTAAACTTGGTACCGCGTTCCAAGCTTTGATGCTGGTTTTGGCGACGCTCGAAGCTTTTGCAGTGAACTCAATGTACTTACTAACAGTACGTATGTACTATGCTGCCGCAGTACTACTGCTTGTAAGATCGATAACTCGAAAATGTTGTGTACGCCTGTATCTGTTCCTATGAAATGAATGAAGAACAGATCGGAAGAGCACAC…	NA
TRINITY_DN68256_c0_g7_i1	C1	W1	0.05	2.09862	5.39137	5e-05	0.00483981	Q8PCU6_XANCP (Q8PCU6) GDP-mannose 4,6 dehydratase;Q7V0P8_PROMP (Q7V0P8) GDPmannose 4,6-dehydratase (EC 4.2.1.47);	327	ACGTGACTGGAGTTCAGACGTGTGCTCTTCCGATCTTTTCTTGATCCTTGGGACAATGGGTCTAAAAGGCTGAGAGAAATAAATCATAGAAAGAAAAAGCAGAGGAAAAAAGTAGATACTAGTTGTCGTATTTCAAGTATCGACAGCAAAACACTACAACAATGTCAGCTGCAGATTCTGCACTGCGCCCCAGATTAATTCTAGAAGATTTTATTCTTGTTTAACTATGGGTTTATTGTTTAGATTCCTTCAAAAGAAAAATGAAAGAGACTCTGATAGTATTTATGGTTGCTGTGGCTGTTTGGGTTCATAACCTTGAGAGTCAAA	GO:0016829;GO:0019673;GO:0008446;GO:0070401;
TRINITY_DN68260_c3_g9_i4	C1	W1	54.3179	113.033	1.05724	5e-05	0.00483981	Q7X809_ORYSA (Q7X809) OSJNBb0085C12.17 protein (OSJNBa0053K19.6 protein);Q9SKX5_ARATH (Q9SKX5) Putative amine oxidase 1;Q9SKX5.1 RecName: Full=Probable polyamine oxidase 2; Short=AtPAO2; AltName: Full=Amine oxidase 1 [Arabidopsis thaliana];Q8S9L4_ARATH (Q8S9L4) At2g43020/MFL8.12;Q9LYT1_ARATH (Q9LYT1) Hypothetical protein F17J16_100 (AT3g59050/F17J16_100);Q9LYT1.1 RecName: Full=Polyamine oxidase 3…	2551	CTTCCGATCTGGCATTGTTCATTAAAAAATCTCCCTATAAATGATCCCGGAAATCAACTCACCAGCAGCGCACACAACCAAAGCTGAATTTTGAATTGCAATTGCGATAGGAGTATATATTCAATTAAAATAGGTACCCCTCAGTTCCATAATTCTTATCGGTACTTTTGGTTCAAATTTTGACGGAAGTAACAATGATTTAAACTTCATGGAGAATCTGCCATTATCACCAATATTATGAATGTTAATGTAAATTACAGTTTTCATCACGCATAAACAATCTTTGCCCTACAAAGATGGTCACGTAGGCCGTAACAGGTAGCGCCTAACCAAACTTATAACCGCCATTTATGTCTGAGAGTACACATATACCAACAACCCCCACACTTAACAATATCC…	GO:0055114;GO:0016491;
TRINITY_DN68270_c1_g1_i1	C1	W1	17.5194	103.932	2.56861	5e-05	0.00483981	.	440	TATCTGAACCTGAATGCAATTGATTGATGCCACAACAGAAACATAATCTCTCGGAAATGTCTGTCATGAAACAATTGACGAACTCAAATAAAACTGGCTCATAGTTCCAATATTATTCCTTCGGGACCCTTTACAAGCTTGCTTGCTTGGTTGGTGCATAGTAGTAGTACAGAAGTTCGAAACGTATAGAATGGATATAATACTTTGACAAGCAAGGCAATGTAGGCCGTCCCAATTGCTTGCTCAGCCAAATTAACCACACACACACACACGCACACACACACAAGAAGAAGAAAAACAGCACACAATCAACAATCTTGTACGCTGAGACTACGGCACAAGTAACTGGAAATCATGCCCTTTCATCGAATCCATCCTGCACTGCAGCTGGAACATCTA…	NA
TRINITY_DN68270_c3_g1_i6	C1	W1	17.6991	85.5888	2.27375	5e-05	0.00483981	Q6ESP5_ORYSA (Q6ESP5) Putative amino acid transport protein;Q7XQJ4_ORYSA (Q7XQJ4) OSJNBa0017B10.14 protein;Q8GXJ5_ARATH (Q8GXJ5) Hypothetical protein;Q9SVG0_ARATH (Q9SVG0) Putative amino acid transport protein (AT4g38250/F22I13_20);Q8LAI4_ARATH (Q8LAI4) Putative amino acid transport protein;Q6NNP8_ARATH (Q6NNP8) At5g65990;Q9FKY3_ARATH (Q9FKY3) Amino acid transporter protein-like;Q84TX7_ORYSA (Q84…	536	AACAATCTGAAGGAGAAGAAGTGCGAACGAATGCAGGCAAACCATTTCCCAGATCAACAGATAGCTGGGCCAGGCAATTCCCCTCTCATCTTCTGATCCCCTTGTGCTTCTCCGTAGTGCGTGGATGAGCCCGATGCACCGACCAAAATAATCGTCGGCGCACCGGCGTGGCGATCCATGAATCAAGCGCTGGAGGAGTTGAAGATCTGCACCAGCGACGAGTAGGTGCCGAAGACGGCGAGGACGAGGCCGAGCACGACGAGGAGCGCGTCGCTGAGAACCGCGAGCCAGCCCATTCCGGCGCCGAACACCTTGAGGTGGAAGGTGGCCGGCAGCACGAAGCCGAGCAGCACGCATACGCTGCTCCCCACGAGGGCCAGGAAGTCTGTGAAATTGGGG…	GO:0016020;GO:0003333;GO:0016021;GO:0005774;GO:0015171;
TRINITY_DN68287_c2_g4_i2	C1	W1	4.12504	19.0432	2.2068	5e-05	0.00483981	Q6ZGV6_ORYSA (Q6ZGV6) Hypothetical protein OJ2056_H01.19;Q8LB73_ARATH (Q8LB73) Hypothetical protein;Q94B03_ARATH (Q94B03) Hypothetical protein F16J13.140 (Hypothetical protein At4g12070/F16J13_140);Q9SZ72_ARATH (Q9SZ72) Hypothetical protein F16J13.140 (Hypothetical protein AT4g12070);Q6ENK6_ORYSA (Q6ENK6) Hypothetical protein P0645D04.23;Q6YTQ8_ORYSA (Q6YTQ8) Hypothetical protein OSJNBa0030G18.8 …	1154	CACCCCGCCGGCGGTAGGAAGCAGTACGTGCTCCGCTCCCTGCACGACCCCAACTACGTGCTCGGCTTCGGCGACCGGCTCGAGAGCGACTGCCTGGCGCTGCAAGGCAACAGGGGCACAAGAGTTGCGTCAGCGCTGAGCAAGGCTACACTTCAGGATGGGTACGTCGCATATCCATGGGAGCAGAAGATGCGGGACTCTTTGTGCGCGCCCAACTCCAGCTGCTGCCTCTCCATTCTCATCCTCCCCAAGTCCCTGGACCAGAATGCATGTCGTTACGAGTCCTTTGAAGACACATTGGCTCGTGCCAACACATGGCTCTCCTCATCACAGGCCTCAGGAATCCCTATTAAGTTCATGAATCTGCAGAGTGAAGCTCTTCTCACCAAGATATCTGGA…	NA
TRINITY_DN68357_c5_g5_i1	C1	W1	25.5109	62.3639	1.2896	5e-05	0.00483981	Q5ZBI0_ORYSA (Q5ZBI0) Lanatoside 15'-O-acetylesterase-like;Q9ZQI3_ARATH (Q9ZQI3) Putative lipase;Q9ZQI3.1 RecName: Full=GDSL esterase/lipase At2g27360; AltName: Full=Extracellular lipase At2g27360; Flags: Precursor [Arabidopsis thaliana];Q67XB4_ARATH (Q67XB4) Putative lipase (Fragment);Q8GS76_ORYSA (Q8GS76) Lipase-like protein;Q8LAS3_ARATH (Q8LAS3) Lipase, putative;Q94F40_ARATH (Q94F40) At1g28600…	930	TCCCACGGAACTCATGCTGCGGAGGCGATGCCCCGCATAACTGTTCTCTGTCGGTAATGTGTGGAAACCCTGGATCTACTGTGTGCCCTGACCCATCAAAGTACATCTCATGGGACGGACTACACTTCACCGAGGCGACGTACAAAATTATCATCCAAGGAGTGCTGGGGTCGTATGCTGTTCCTCCTCTTTCAGAAACCTGTCGGGGTGGAGAGTATAAAATCTCCCAACTTCATCTTTGTACAGATAACAATCCTACAAACACTGTAACATACGATTCCATGAGCTCTTTTATTTGATCATGTGATCTCTGGCGCATGTAGAGTCTCAAGAACAATATATAGATGTCACAGGGTTCCAGAGATCACCTTTTGGACTCTTCTCAAAGTCGAGAAAGAG…	GO:0016788;
TRINITY_DN68419_c1_g4_i1	C1	W1	0.05	4.34997	6.44293	5e-05	0.00483981	Q6H7Z8_ORYSA (Q6H7Z8) Hypothetical protein OJ1297_C09.35;	246	TTGTTGATGTTCTTTGTTTTTTTTTTTTTTTCAAGCAGAAGACGGCATACGAGATTGGTCAGTGACTGGAGTTCAGACGTGTGCTCTTCCGATCTGCTGCTGGACCTCTGGGAGCCTCATCTTCTTCCGCGACCGCTGTCCCGCAGGCCGGGGCTGCAACACCGCCGCGGGCACCGGGAGGATCCGTGCTCCGGCAGATGCCACCTGCTTGGTGGTGGTAGAGGATGGCTGGACCGGTGTGGGTGG	NA
TRINITY_DN6858_c0_g2_i1	C1	W1	0.05	5.98229	6.90263	5e-05	0.00483981	Q6EPX2_ORYSA (Q6EPX2) Hypothetical protein B1136H02.19 (Hypothetical protein OJ1112_G07.6);Q6ETW2_ORYSA (Q6ETW2) Hypothetical protein P0508B05.13;Q6ETW4_ORYSA (Q6ETW4) Hypothetical protein P0508B05.10;Q65XE9_ORYSA (Q65XE9) Hypothetical protein OJ1504_G04.4;Q8GT41.1 RecName: Full=Putative invertase inhibitor; AltName: Full=Pollen allergen Pla a 1; AltName: Allergen=Pla a 1; Flags: Precursor [Plata…	329	CTGCTTGGCCAGCAGGGCCTCGATGTCGTAGACCGCGTTGTCGGCGTTAACGACGCCCGTGAGGGCCGCCACCTTGGCCAGGCCCCAGGTATCCGCGCTGGGGCTGTCGTGGTGTTTGCCCAGCTCCGCCACGCAGAAGTCGTAGTTCACGCGGCCGTCGCTACCGGCCGCCGCCTTGCAGGTCGAGACCACCGTTGCCTCGACGATGCCGCTCATCAGCGTGAGGGCGGTAGCTACGGCGAGCGAACAAGCAGTTGAAGGCTTCATCCTTCTTGTTGGTTTTGTCTCCGAAGGAAGTGATTAAGTTCGTATGTTGTGGTGTGGATTCT	GO:0004857;GO:0043086;
TRINITY_DN68604_c3_g3_i5	C1	W1	29.6022	86.5822	1.54837	5e-05	0.00483981	Q7F1U6_ORYSA (Q7F1U6) Adhesive/proline-rich protein homolog-like protein;O04820_SPOST (O04820) Hypothetical protein;	714	TTTTTTTTTTTTTTTTTTTTTTTTTTTTTTTTTTTTTTTTTTTTTTAAAAGAACGACAGCACAAACGTGACCCATCATTGCAGATGTAGTAACAGAAAAGATCAAATTGGACACCACAAGAGCACAGAAACGCGCATAACTCACATGGAAAGCACTATAGGCTTAATCATCGGTCCATCGACACCAACCGACCAATTCCATTGCAGAGGTTCATGAACATGGGGTAATAAACAAAGAGAGCGATAGGGCTCAACACGAAATAATTAAGCTAGCAGCATCTTTCAGTCAAAGATCGCTCAGTTCCAGTTGATCGAATCCGCCGTTGTCTTTCCTCCCTCTCCTCAGAAGCAGGCGTCCAGGAGACAGCAGCAGCAGAGGGCGGCCAGGCATCCCTCCATG…	GO:0003006;GO:0005886;
TRINITY_DN68694_c0_g2_i1	C1	W1	0.05	1.16441	4.54153	5e-05	0.00483981	Q8IDM7_PLAF7 (Q8IDM7) DNA topoisomerase III, putative (EC 5.99.1.2);Q8QT09_9POTV (Q8QT09) Polyprotein;	535	CAGTCCGACGATCAAATCTAACTATCGACAATATGGAGTGCTCCCCCTTTCTTGTCTTGTAAAAATTATGTCTGGCTGATTTTCTGTAAATATTGAGAAGTGTAAACATTACAAGATATCGTGAAAATTTAGGAAGATATCCCGCAACTTCAATATTCCCTTGTGTTTAATGCAATGTTCAAGTAGTTCTTAACATATTCTGTTAAATCAAACATGGACTGGACTGGTATTGATCACCCTCTTCCCAACCAAATTAAATCTCTCTTCATAATTCGTGCCCTAAAAGGCGGCCAGCCATTTGTGGCTGTCCGATCTTGTGCTTCCATCCATTGCAGCCATTTGTTCTAGCGGTGGTTTCGCCCTATCTGTGTCCATTTTTCTCTCACACGGAACTTTTTT…	GO:0003677;GO:0003917;GO:0006268;GO:0006265;GO:0005634;GO:0016853;GO:0003916;
TRINITY_DN68709_c2_g1_i6	C1	W1	25.425	77.5641	1.60914	5e-05	0.00483981	Q7XPI0_ORYSA (Q7XPI0) OSJNBb0004A17.9 protein;Q7XPI0_ORYSA (Q7XPI0) OSJNBb0004A17.9 protein;Q7XDZ8_ORYSA (Q7XDZ8) Putative PPR-repeat containing protein;Q84WG8_ARATH (Q84WG8) Putative selenium-binding protein;Q9SI53_ARATH (Q9SI53) Putative selenium-binding protein;Q9SI53.1 RecName: Full=Pentatricopeptide repeat-containing protein At2g03880, mitochondrial; Flags: Precursor [Arabidopsis thaliana];Q…	289	AGTCCCAGCAAGTATCATATACTGTACTAAGGCTTCAGATAGGCACAAACTTAGACAGTTGACAGCAATTCATGTTCAGACCTATTCAACAATTTCATGTTTCCCTTCAGTCTAAGCAACTCGCCATGACAGTCTGAGTATGGCAGTCATCATCTGCAGAGAACACATGAACCATCTTCTTAATCTCAATCCAGCTCAGCGCAGGTTCCTTCTAAACCACCATTCCTCTGATCTTTCTCCTAATTTCAGCTACAACGTCCCATTTTCAAGTTTTAGGCTGTAGCCTGTA	GO:0016020;GO:0003950;GO:0016021;GO:0016757;GO:0016740;
TRINITY_DN68736_c3_g4_i1	C1	W1	3.90057	20.743	2.41087	5e-05	0.00483981	Q5ZCK5_ORYSA (Q5ZCK5) Putative calcium binding protein;Q5ZCK5.1 RecName: Full=Probable calcium-binding protein CML16; AltName: Full=Calmodulin-like protein 16 [Oryza sativa Japonica Group];Q8L8T8_ARATH (Q8L8T8) Calmodulin-related protein;Q9C8Y1_ARATH (Q9C8Y1) Calmodulin-related protein; 72976-72503 (Putative calmodulin-related protein);Q9C8Y1.1 RecName: Full=Probable calcium-binding protein CML23…	1162	GTGACTGGAGTTCAGACGTGTGCTCTTCCGATCTTTTTTTTTTTTTTTTCAAAGAAAAGTGTGATATATTATAAAATATCCCGGGAAACAGAGGACAACCGATTTTCGAGCTCGATCAGTGCATGCGTTACAGATTCTACATTCATCCTTATTCCCATTTTGCAACTAGAGTACAAATTGCAACCAAACCGCACGGGGAATCGTCACGATGCTAGGTTTGCACACGTTACCGAAGAACAGAGCTGGAGCTGGAGCTGGCTCAGTGCATACACACATTGTACATTCATCCTTACTGCCATCGACATAATACGCAAGATACACACTCCATTATTATCGGCACGGGCGAGGAATGGATCACTCCGTCTTGGGCTTGTCGTCGGTGACGCCGGCGGCAGGCTG…	GO:0046872;GO:0005509;
TRINITY_DN68736_c3_g4_i5	C1	W1	0.05	2.96623	5.89056	5e-05	0.00483981	.	310	GGTAAGTTTTTTTTTTTTTTTTCAAGCAGAAGACGGCATACGAGATCACTGTGTGACTGGAGTTCAGACGTGTGCTCTTCCGATCTCGTCGTCGTGCCCGGCCGCGGACAGCGCCGCCTGCGGCTTCTGCATCTGCTTCTGGCCGTCGGTGGTCGACATGGATGGCTACTAATCAAGCTGCTGGTACCGAGTCTTTGAGCTCCGGAGTGGCTGTGGCGAGTGGTGGTGGAGGAATATGCACTTGGATGAGTGGGCTAGCTATGGGGGGGTATTAATACCGGCGAGCGACGCGCTGCGGACAGCGCCGGAT	NA
TRINITY_DN68737_c1_g5_i2	C1	W1	2.54175	15.0608	2.5669	5e-05	0.00483981	Q7XU69_ORYSA (Q7XU69) OSJNBb0020O11.6 protein;	830	AAGAATCTTCTTGGTATCAGCAGACAAGGCATCCCTTTTTCTTATCTAATCCCAGTTTGGTTGGTACTAGCAAAAGCTATTAAGTACTTAGTTTGGTGGTAGTACCGAATTGCTGATCTTCGCATGCCACTAGACCACATGGGCATGAAAGATTTTGCTTGTAGGGCACACACACTCAGATTAGCTGCATTGTGCGGCGAAGGTATATATAGAGTAAACAGTAGCAGCTGGCACTATTTAACTGAATTAAACAGGGCATGTGTTGCTATTTTTTCCAACGTTCTATCATTATTTTTTGTTCCTTAATGAATCCTCTTGGTATCATCATTGTGATAACAAATGAATATTACTAACTGAAGACAGTACATCCCTTTTCTTCTGTAATCAGTTAGGTTGTAC…	GO:0016020;GO:0004553;GO:0016787;GO:0016021;GO:0005975;GO:0008152;GO:0004575;GO:0016798;GO:0004564;
TRINITY_DN68738_c0_g5_i21	C1	W1	7.0719	22.9416	1.6978	5e-05	0.00483981	Q94IN2_HORVU (Q94IN2) P-type ATPase (Fragment);Q9FVE7_SOYBN (Q9FVE7) Plasma membrane Ca2+-ATPase;Q9FVE8_SOYBN (Q9FVE8) Plasma membrane Ca2+-ATPase;Q94IN1_HORVU (Q94IN1) P-type ATPase (Fragment);Q37145.3 RecName: Full=Calcium-transporting ATPase 1, chloroplastic; AltName: Full=Ca(2+)-ATPase isoform 1; AltName: Full=Plastid envelope ATPase 1; Flags: Precursor [Arabidopsis thaliana];Q8L8A0_MEDTR (Q8…	1087	GCATACGAGATCGTGATGTGACTGGAGTTCAGACGTGTGCTCTTCCGATCTGCAACAAGGAAACCTTACACAAGTTGAATCAAAATATTATGTCAGAAGCATAGTACCAAACAGTTGTTTCCAGTATTTTAGGTTGTTGCAAACTTATCATAGAGATCCATACACAATTCCAAGCTAGAACATTCCATGGAAATGGAAAAGAATATGAAGAAAATAACATAGAGAAAATAACTACAAGAGTCTATTCAACACTTCTGAAGAATCAAGCCCACAATTTGGGCTCATCCCCTAGATCAAATGCAAAAGAAAAAGGGCATAGATCCACAGCAAGAGCAGTTTCTTATGCTCATGACAGTGCCCGAACTGCATTGGCATCATCAAACTGTAGTCCTACTACCT…	GO:0016020;GO:0070588;GO:0005524;GO:0016787;GO:0000166;GO:0016021;GO:0005388;GO:0099132;
TRINITY_DN68738_c0_g5_i22	C1	W1	8.93356	31.5888	1.82211	5e-05	0.00483981	Q53XI0_ARATH (Q53XI0) At4g37640;O81108.1 RecName: Full=Calcium-transporting ATPase 2, plasma membrane-type; AltName: Full=Ca(2+)-ATPase isoform 2 [Arabidopsis thaliana];Q8L8A0_MEDTR (Q8L8A0) Type IIB calcium ATPase MCA5;Q2QMX9.1 RecName: Full=Calcium-transporting ATPase 1, plasma membrane-type; AltName: Full=Ca(2+)-ATPase isoform 1; AltName: Full=Plastid envelope ATPase 1 [Oryza sativa Japonica G…	3853	GCATACGAGATCGTGATGTGACTGGAGTTCAGACGTGTGCTCTTCCGATCTGCAACAAGGAAACCTTACACAAGTTGAATCAAAATATTATGTCAGAAGCATAGTACCAAACAGTTGTTTCCAGTATTTTAGGTTGTTGCAAACTTATCATAGAGATCCATACACAATTCCAAGCTAGAACATTCCATGGAAATGGAAAAGAATATGAAGAAAATAACATAGAGAAAATAACTACAAGAGTCTATTCAACACTTCTGAAGAATCAAGCCCACAATTTGGGCTCATCCCCTAGATCAAATGCAAAAGAAAAAGGGCATAGATCCACAGCAAGAGCAGTTTCTTATGCTCATGACAGTGCCCGAACTGCATTGGCATCATCAAACTGTAGTCCTACTACCT…	GO:0016020;GO:0070588;GO:0005524;GO:0016787;GO:0000166;GO:0016021;GO:0005516;GO:0005388;GO:0006816;GO:0006811;GO:0099132;
TRINITY_DN68738_c0_g5_i6	C1	W1	3.30142	10.4196	1.65814	5e-05	0.00483981	Q53XI0_ARATH (Q53XI0) At4g37640;O81108.1 RecName: Full=Calcium-transporting ATPase 2, plasma membrane-type; AltName: Full=Ca(2+)-ATPase isoform 2 [Arabidopsis thaliana];Q8L8A0_MEDTR (Q8L8A0) Type IIB calcium ATPase MCA5;Q2QMX9.1 RecName: Full=Calcium-transporting ATPase 1, plasma membrane-type; AltName: Full=Ca(2+)-ATPase isoform 1; AltName: Full=Plastid envelope ATPase 1 [Oryza sativa Japonica G…	3263	AGTAGAAGTAGATGAGCAGTGAAATACATGTCATAAAATAAACCAGGAAATGAAATTCTCTACGTTAATATAGTATAAGTTCCAAGTGAAGTTATGAAAGGAATATTTGGATAACAAGTTAGAGTAATATGCTTGAAATACCATAGCATTAATTCCAGCCGGTAATCAGTTTATGATGATAAGTCATATGAGCATAAACGGAGAAACAACACTTTAGGTAACATCTGGAACGAACTGATTTAGAATTCACTAGTTAAAGGTTTACTTTAAAATGAACAAATTTAGATTTGAACTGTTGAAGGTTTTTTAATTTTTCACAGATTCAGCCTATATCCTTTTTCTTTACAGATTTAAGTCAGCTTCAGTGAACGCATCAAAGTTTGAGATATTACCTGTCAA…	GO:0016020;GO:0070588;GO:0005524;GO:0016787;GO:0000166;GO:0016021;GO:0005516;GO:0005388;GO:0006816;GO:0006811;GO:0099132;
TRINITY_DN68775_c0_g3_i11	C1	W1	3.92045	16.3853	2.06331	5e-05	0.00483981	Q84TW5_ORYSA (Q84TW5) Hypothetical protein OSJNBa0094J08.22;Q9LZX1_ARATH (Q9LZX1) Hypothetical protein T20L15_20 (AT5g01750/T20L15_20);Q9LZX1.1 RecName: Full=Protein LURP-one-related 15 [Arabidopsis thaliana];Q84YM9_ORYSA (Q84YM9) Hypothetical protein OSJNBa0086N05.106;Q9SF24_ARATH (Q9SF24) F26K24.3 protein;Q9SF24.2 RecName: Full=Protein LURP-one-related 10 [Arabidopsis thaliana];Q9LQ36.2 RecName…	636	TTTTTTCAAGCAGAAGACGGCATACGAGATACATCGGTGACTGGAGTTCAGACGTGTGCTCTTCCGATCTGGTCAAATGTCTAAGTACTTTATTACTCCCTCCGTTACTCAGTTGACAACAAACGTGTTGACAATTCTCCAAAAAAAAAAACGTGTTAACAAAACTGAACTGGACCAAACAAGCGCGTTCAGCAGAGTGGTCTCGTTGTGAGCGTAGCAAATTGGATCGAAATCTCTGTGTCGTGATCACAAATCTAAACCCCATGGTTCTTTCAGATCGGGCTCTGACGGCCGTGAGATGCATGAACTCGAAGCAGGGCTCGGAGCATTGACCCACACCTACACTGCTACACAAGCACACTAGACAGCACCACGTGTGACGGTCGGATGCAGAGCGAT…	NA
TRINITY_DN68775_c0_g3_i1	C1	W1	1.91524	9.16675	2.25889	5e-05	0.00483981	Q84TW5_ORYSA (Q84TW5) Hypothetical protein OSJNBa0094J08.22;Q84YM9_ORYSA (Q84YM9) Hypothetical protein OSJNBa0086N05.106;Q9LZX1_ARATH (Q9LZX1) Hypothetical protein T20L15_20 (AT5g01750/T20L15_20);Q9LZX1.1 RecName: Full=Protein LURP-one-related 15 [Arabidopsis thaliana];Q9SF24.2 RecName: Full=Protein LURP-one-related 10 [Arabidopsis thaliana];Q9LQ36.2 RecName: Full=Protein LURP-one-related 1 [Arab…	1189	TTTTTTCAAGCAGAAGACGGCATACGAGATACATCGGTGACTGGAGTTCAGACGTGTGCTCTTCCGATCTGGTCAAATGTCTAAGTACTTTATTACTCCCTCCGTTACTCAGTTGACAACAAACGTGTTGACAATTCTCCAAAAAAAAAAACGTGTTAACAAAACTGAACTGGACCAAACAAGCGCGTTCAGCAGAGTGGTCTCGTTGTGAGCGTAGCAAATTGGATCGAAATCTCTGTGTCGTGATCACAAATCTAAACCCCATGGTTCTTTCAGATCGGGCTCTGACGGCCGTGAGATGCATGAACTCGAAGCAGGGCTCGGAGCATTGACCCACACCTACACTGCTACACAAGCACACTAGACAGCACCACGTGTGACGGTCGGATGCAGAGCGAT…	NA
TRINITY_DN68783_c2_g3_i2	C1	W1	5.29684	31.2478	2.56055	5e-05	0.00483981	Q53LH2_ORYSA (Q53LH2) Transmembrane amino acid transporter protein;Q60EP1_ORYSA (Q60EP1) Putative amino acid transporter;Q8RZP7_ORYSA (Q8RZP7) Putative amino acid carrier;O82044_RICCO (O82044) Amino acid carrier;Q8LE75_ARATH (Q8LE75) Amino acid carrier, putative;Q39134_ARATH (Q39134) Amino acid permease (Amino acid carrier, putative);Q39134.2 RecName: Full=Amino acid permease 3; AltName: Full=Ami…	1268	TTCACCTACTCCACCATCGGCCTGGCCCTCGGCATCGCCCAGACCGTCGCCAACGGTGGCATCAAGGGCAGCCTCACCGGCCTCAGCGTCGGCCCAGACGTCACCTCCATGCAGAAGGTGTGGCGCAGCCTGCAGGCCTTTGGCGACATCGCCTTCGCCTACTCCTTCTCCAACATCCTCATCGAGATCCAGGACACGATCAGGGCGCCTCCGCCGTCGGAGGCGAAGGTGATGAAGAACGCGACGCGGCTCAGCGTCTCGACGACGACCATCTTCTACATGCTGTGCGGGTGCATGGGGTACGCGGCGTTCGGCGACGAGGCGCCCGACAACCTCCTCACGGGGTTCGGCTTCTACGAGCCCTTCTGGCTGCTGGACATCGCCAACGTCGCCATCGTC…	GO:0016020;GO:0003333;GO:0016021;GO:0005886;GO:0015171;
TRINITY_DN68783_c2_g3_i3	C1	W1	4.24346	26.9173	2.66522	5e-05	0.00483981	Q53LH2_ORYSA (Q53LH2) Transmembrane amino acid transporter protein;Q60EP1_ORYSA (Q60EP1) Putative amino acid transporter;Q93X13_VICFA (Q93X13) Amino acid permease AAP4;Q9FN04_ARATH (Q9FN04) Amino acid transporter AAP4;Q9FN04.1 RecName: Full=Amino acid permease 4; AltName: Full=Amino acid transporter AAP4 [Arabidopsis thaliana];O82044_RICCO (O82044) Amino acid carrier;Q8RZP7_ORYSA (Q8RZP7) Putativ…	1170	AACCACTGACTAGTGCTCTGCACAATTGGGGTTTTGCTCTGCTTTTTTTTTTTTTTTTACAATCGCTGACAACAACATACATGCTGTTTCTCAGGACACGATCAGGGCGCCTCCGCCGTCGGAGGCGAAGGTGATGAAGAACGCGACGCGGCTCAGCGTCTCGACGACGACCATCTTCTACATGCTGTGCGGGTGCATGGGGTACGCGGCGTTCGGCGACGAGGCGCCCGACAACCTCCTCACGGGGTTCGGCTTCTACGAGCCCTTCTGGCTGCTGGACATCGCCAACGTCGCCATCGTCGTGCACCTCGTCGGCGCCTACCAGGTCTTCTGCCAGCCCATCTTCGCCTTCGTCGAGCGCTGGGCAAAGTCCCGCTGGCCCGACAGCGTCTTCATCGG…	GO:0016020;GO:0003333;GO:0016021;GO:0005886;GO:0015171;
TRINITY_DN69053_c3_g1_i4	C1	W1	35.7629	87.6898	1.29395	5e-05	0.00483981	Q7XPS0_ORYSA (Q7XPS0) OSJNBa0065O17.11 protein;Q56XD4_ARATH (Q56XD4) Acyl CoA thioesterase;Q8GYW7_ARATH (Q8GYW7) Acyl-CoA thioesterase (At1g01710);Q5FYU1_ARATH (Q5FYU1) Acyl-coA thioesterase;O65260_ARATH (O65260) F6N23.2 protein (Hypothetical protein AT4g00510);Q9LQ87_ARATH (Q9LQ87) T1N6.10 protein;Q92L92_RHIME (Q92L92) PROBABLE ACYL-COA THIOESTERASE II PROTEIN (EC 3.1.2.-);Q8FYH7_BRUSU (Q8FYH7) …	855	GGCATACGAGATACATCGGTGACTGGAGTTCAGACGTGTGCTCTTCCGATCTGCCTCCACTTTTCTGGTGGCAAAGCTGGTTCCATCACGCTCCCGATTTACCTGATATATTATTGGCATATTATTGTCCCCTGCGATAAGAAAAATTGCATGCAAACTATGCACAAGTTTCAGGCAATCGACGGTCTTGGATGCTGCTGCTAGTGCCTGTCCAATCAATTGTCCTCCAAAAACTTGCCTAAATTGTGGAGCTTCAGGCAAAGTTAACCCACGGAATATATCAACCTCTAATTTCTCTAAGTGCAAAATTTGTTCCAGCAAAGAATGGTTTTCAGGTGTCTCCTCTGCATTCCAAATTGTCTTTGTTTGCAACAGATGTCCGTATTGACTTGGCAATAC…	GO:0047617;GO:0006637;GO:0005782;GO:0009062;
TRINITY_DN69080_c0_g8_i1	C1	W1	0.05	3.97367	6.3124	5e-05	0.00483981	Q8ISF6_CAEEL (Q8ISF6) 2MDa_2 protein;Q8ISF7_CAEEL (Q8ISF7) 2MDa_1 protein;Q7YYR3_CRYPV (Q7YYR3) Hypothetical protein;Q63MP4_BURPS (Q63MP4) LysR family regulatory protein;Q5LX41_SILPO (Q5LX41) Farnesyl diphosphate synthase (EC 2.5.1.10);Q8ISF5_CAEEL (Q8ISF5) 1MDa_1 protein;	250	AGTGAGAACATGCTAAAATTACGGCAACGTTAACCACTTTGTCCGAAAAGAGTGAAGATAATGGTGACAAGGCTATTCGGAAGGATAAGTCTAAATTCTCCCCAAAAATGAAAATACGTGAAGATCAAGCCTCCTCAAAAGGTATTCTCAGTCCAAAACGGGTACATGTGCCGAGATGAGGCGAGGTAGTCATCACAAACACTTCAACTCCCTCAACATCACACTTGATCGTCGGACTGTAGAACTCTGA	NA
TRINITY_DN69080_c0_g9_i3	C1	W1	5.36126	36.3142	2.75989	5e-05	0.00483981	Q84T11_ORYSA (Q84T11) Hypothetical protein OSJNBa0087C10.19;Q6Z4H6_ORYSA (Q6Z4H6) Hypothetical protein OSJNBb0003E08.39 (Hypothetical protein OSJNBa0049I08.7);Q9XIF7_ARATH (Q9XIF7) F23H11.2 protein (At1g59710/T30E16_31);Q8GXC9_ARATH (Q8GXC9) Hypothetical protein At3g28630/MZN14_9 (Hypothetical protein At3g28630);O04559_ARATH (O04559) T7N9.16;O04559_ARATH (O04559) T7N9.16;Q9LJJ2_ARATH (Q9LJJ2) Gb|…	1427	AAGACGGCATACGAGATATTGGCGTGACTGGAGTTCAGACGTGTGCTCTTCCGATCTTGAAGATCAAGCCTCCTCAAAAGGTATTCTCAGTCCAAAACGGGTACATGTGCCGAGATGAGGCGAGGTAGTCATCACAAACACTTCAACTCCCTCAACATCACACTTCGACTCCCCCAATGAGAACGACACCAGCACTCACACTTGCCTCATGGCAAAGGCTAGCAAGGTAACTTCTTCTATCAAATCGGTCATACCAAGTACCAACTAACTTATATTTGATGGATGATGTGAAGAATGTTGAGTTGAATGTATAGGACAAATTCTTGGCCAACATGGAATCAAGAGAACATAATACTCTTCAAGTATCACTCCCCAACTAGTCTATAAATTACTATGAAC…	NA
TRINITY_DN69138_c1_g1_i6	C1	W1	0.05	14.6757	8.19729	5e-05	0.00483981	Q84LF9_ORYSA (Q84LF9) Transcription Factor;Q7XMC9_ORYSA (Q7XMC9) OSJNBb0018A10.6 protein;	316	TCAGACGTGTGCTCTTCCGATCTCGTCCCGCCCATCCCCATCCCCATCCCCATCCCAGCCCCGGCAATGGCGGCCCCGGTCGGCGTCGAGGACGAGTGGGATCCGTCCGGCGAGCTGGAGTCGTAGTACGAAATGGCGTCCTCGGTCGCCCCGACGAAGATGCTGTCGACGAGCTCCTCCGACTCGAGGTAGCGCTGCGTCTCCCAGTAGTACGCGAAGTTCTCGCCCATGTCGGCGTCCATGTCGTCTCCTTCCGAATCGCCGCTGCTGCCCTGCTGTAGGTGAGAGTGTGCTCTGTTGGTGCTGGCTCGCTCCA	GO:0046983;GO:0005634;
TRINITY_DN69184_c0_g3_i2	C1	W1	1.78257	8.02817	2.17111	5e-05	0.00483981	Q852B2_ORYSA (Q852B2) Putative peptide transport protein;Q9ASZ3_ARATH (Q9ASZ3) AT3g53960/F5K20_260;Q9M331.2 RecName: Full=Protein NRT1/ PTR FAMILY 5.7; Short=AtNPF5.7 [Arabidopsis thaliana];Q9M331_ARATH (Q9M331) Transporter-like protein;Q7XJQ3_ARATH (Q7XJQ3) Putative peptide/amino acid transporter;P0CI03.1 RecName: Full=Protein NRT1/ PTR FAMILY 5.6; Short=AtNPF5.6 [Arabidopsis thaliana];Q5PP22_AR…	1141	TGAGATCGCTTCCAAGCACAAGGTTGCAGAGCTCAACAAGCTGACTCAAAATCTGAGCAAGAGTGCTGAAATGGAGAAGACGGCTTGCGACGGTGACGCACGTGGAGGAGACGAAGCTGGTGGTGTCGATGGTGCCCATCTGGCTGGCCACGCTCCCGTTCGGCATCACCGCGGCGCAGGTGTCCACCTTCTTCATCAAGCAAGGCAGCGTCATGGACCGCCGCCTCGGCCCGCACTTCGTGCTCCCGCCGGCGTCCATCTTCGCGCTCGCCGCCGTGGCCATGATCGCCACCGTCGCCATCTACGACAAGGTGCTCGAGCCGTGCCTGCGGCGCGCGACGGGCGCCGAGCGCGGGATAAGCGTCTTGAGGCGCATTGGCATCGGCATGGCGATCGCCG…	GO:0016020;GO:0016021;GO:0055085;GO:0006857;GO:0005215;GO:0022857;
TRINITY_DN69258_c1_g2_i11	C1	W1	9.84485	31.5133	1.67852	5e-05	0.00483981	Q6ZLP5_ORYSA (Q6ZLP5) Putative CBL-interacting protein kinase 23;Q6ZLP5.1 RecName: Full=CBL-interacting protein kinase 23; AltName: Full=OsCIPK23 [Oryza sativa Japonica Group];Q93VD3_ARATH (Q93VD3) At1g30270/F12P21_6 (CBL-interacting protein kinase 23);Q93VD3.1 RecName: Full=CBL-interacting serine/threonine-protein kinase 23; AltName: Full=Protein LOW-K(+)-SENSITIVE 1; AltName: Full=SNF1-related …	936	CACATGACCAGAGATCAGCCTTGGCTCCATCATAACCTTTGTTATTTATAACCTCGGGAGCAACATAATTGGGAGTTCCACAAGTGGTGTGCAGCAGCCCATCCTCCCGCACTTGCTTTGACAGCGCGCTCAGTCCAAAGTCCGACACCTTGAGAGTGCCATTTGCGTCAAGGAGAAGATTCTCAGGCTTCAAATCTCTGTGATAGACGCCCCTGCTATGGCAGTAGTCAACAGCGTTGATCAGTTGCTGGAAATATTTCCTCGCGTCGTCCTCCTTGAGCCTCCCGCTCGAAGCGATCTTGTCGAAAAGTTCGCCACCGGTGACAAGCTCCATGACTATGTATATCTTGGTCTTGCTGGCCATCACCTCGTACATCCGAATAACGTTGGGATGCCTGA…	GO:0016310;GO:0005524;GO:0035556;GO:0005737;GO:0004672;GO:0000166;GO:0005634;GO:0007165;GO:0016301;GO:0006468;GO:0004674;GO:0016740;
TRINITY_DN69357_c0_g3_i6	C1	W1	0.802786	6.09573	2.92471	5e-05	0.00483981	Q9FZD6_ARATH (Q9FZD6) T1K7.12 protein;Q9FZD6.1 RecName: Full=Putative F-box protein At1g26515 [Arabidopsis thaliana];	912	ATTCATGCCTTGCAAGACGGTGCAGCATGAAGGGAGTCGGCGAGTCCAACCACCTCATCCTATACCGCTCGAATCCGGTCGTCGTAGCCGACTGGAACTGAGGTGCCGGAGTTCAACATCGAGACATACAGCGGGAGCGGATGCACGACTCCTCGTCCTCGACGTGGTAGCCTGGCCCCGCAACCGGGCAAAGAGAGCAAACAAAATTCTGAAGGAAGGCCTCTGTTGGGTATTGTTGGGTATTAAGTATTAACAGCTACAACTGTGTAGGTTCAGAAAAAATATCACAAAGCATACAAAATTGAGGGCCACTTACCATTGAAAAAAACTGCTCAAATTAATGAATGCTCCATGTACACAATTAAGGATTCAGAAACATATAGACACTGTCATCGGTAC…	NA
TRINITY_DN69357_c0_g3_i7	C1	W1	0.763975	6.5272	3.09487	5e-05	0.00483981	.	993	ATTCATGCCTTGCAAGACGGTGCAGCATGAAGGGAGTCGGCGAGTCCAACCACCTCATCCTATACCGCTCGAATCCGGTCGTCGTAGCCGACTGGAACTGAGGTGCCGGAGTTCAACATCGAGACATACAGCGGGAGCGGATGCACGACTCCTCGTCCTCGACGTGGTAGCCTGGCCCCGCAACCGGGCAAAGAGAGCAAACAAAATTCTGAAGGAAGGCCTCTGTTGGGTATTGTTGGGTATTAAGTATTAACAGCTACAACTGTGTAGGTTCAGAAAAAATATCACAAAGCATACAAAATTGAGGGCCACTTACCATTGAAAAAAACTGCTCAAATTAATGAATGCTCCATGTACACAATTAAGGATTCAGAAACATATAGACACTGTCATCGGTAC…	NA
TRINITY_DN69357_c0_g3_i8	C1	W1	0.92881	8.54721	3.202	5e-05	0.00483981	Q9FZD6_ARATH (Q9FZD6) T1K7.12 protein;Q9FZD6.1 RecName: Full=Putative F-box protein At1g26515 [Arabidopsis thaliana];	818	ATTCATGCCTTGCAAGACGGTGCAGCATGAAGGGAGTCGGCGAGTCCAACCACCTCATCCTATACCGCTCGAATCCGGTCGTCGTAGCCGACTGGAACTGAGGTGCCGGAGTTCAACATCGAGACATACAGCGGGAGCGGATGCACGACTCCTCGTCCTCGACGTGGTAGCCTGGCCCCGCAACCGGGCAAAGAGAGCAAACAAAATTCTGAAGGAAGGCCTCATTGAAAAAAACTGCTCAAATTAATGAATGCTCCATGTACACAATTAAGGATTCAGAAACATATAGACACTGTCATCGGTACCGGTGTCTATACCATTCAGTTCATAAATGCCGAGTAGGTGTCGTCCTTCTTCAGAAGTTCCCACGGCTCATCTTGTCCAAGGGCAATGTTTTCT…	NA
TRINITY_DN69361_c1_g3_i6	C1	W1	1.52169	16.8065	3.46527	5e-05	0.00483981	Q69JG4_ORYSA (Q69JG4) Putative nodulin-like protein;Q9SW40_ARATH (Q9SW40) Hypothetical protein T11I11.190 (Hypothetical protein AT4g34950);Q9SLF1_ARATH (Q9SLF1) Putative nodulin protein (At2g16660/T24I21.7);Q9SLF1_ARATH (Q9SLF1) Putative nodulin protein (At2g16660/T24I21.7);Q6NKP5_ARATH (Q6NKP5) At4g34950;Q8H6R3_PONTR (Q8H6R3) Nodulin-like protein;Q8H6R3_PONTR (Q8H6R3) Nodulin-like protein;Q7XQX1…	1291	CGCAACTTCCGCGGCAGCAGAGGCCCCGTCTCCGGGGTCCTCAAGGGCTTCGTCGGCCTCAGCACCGCCATCTTCACCGACCTCTGCTCCGCGCTCTTCGCCGACGACCCGGCCTCCTTCCTCGTCATGCTCGCCGTCGTGCCCGCCGCCGTCTGCGCCCTCGCCATGGTCTTCCTCCGCGAGGGCCGCGTTGCCGGCGGCGACGAGGCCGACGCGCGCGGGTTCGCCGCCATCAGCACCCTCGCCGTCGCCATCGCGCTCTACCTCCTCGCCGCCGACCTCACCGGCCTCGGCGGCAACGGCGGGGTCGTCTCCACCGTCTTCGTCGCCGTCCTCTTCATCCTCCTCGCGGCCCCCGTCGCCGTCCCCGCCCACGTCGCCTGGAGGTCCTGGATGAGC…	GO:0016020;GO:0016021;
TRINITY_DN69393_c0_g12_i1	C1	W1	0.05	3.61486	6.17587	5e-05	0.00483981	Q66QA5_ORYSA (Q66QA5) Putative leucine-rich repeat receptor-like kinase;Q66QA8_ORYSA (Q66QA8) Putative leucine-rich repeat receptor-like kinase;Q67IT1_ORYSA (Q67IT1) Putative Phytosulfokine receptor;Q5UD37_ORYRU (Q5UD37) Putative leucine-rich repeat receptor-like kinase;Q67IT6_ORYSA (Q67IT6) Putative Phytosulfokine receptor;Q5UD40_ORYRU (Q5UD40) Putative leucine-rich repeat receptor-like kinase;Q…	344	GCTCTTCCGATCTGGAGAAGGGCTCCCTCCTCCAGTTCCTCGTCGGGCTCTCACAAAATGGTGGCCTCGCTGTGTCCTGGCAGCATGGCACAGATTGCTGCCAGTGGGAAGGTATCGCATGTAGCAGAGATAAAATTGTTACAGATGTCTTGCTGGCTTCTAGGGGTCTTCGGGGACACATCACACCTTCTCTTGGAAACCTCACTGGACTGCTGCGCCTCAACCTATCAAACAATCTTCTATCAGGTGGCCTACCACAAGAATTGATGGTTTCAGGCAGCATCATCATCATAGATGTCAGCTTTAATCAACTTGAGGGGGACTTGATCGTCGGACTGTAGAAC	GO:0016020;GO:0016310;GO:0005524;GO:0004672;GO:0000166;GO:0016021;GO:0016301;GO:0006468;GO:0004674;GO:0016740;
TRINITY_DN69398_c0_g2_i9	C1	W1	5.50264	29.2132	2.40842	5e-05	0.00483981	Q9FWN3_ORYSA (Q9FWN3) Putative proline oxidase;Q6RUF9_SOYBN (Q6RUF9) Proline dehydrogenase (EC 1.5.99.8);Q6JA03_MEDSA (Q6JA03) Proline dehydrogenase;Q8W415_TOBAC (Q8W415) CIG1;Q6GUH3_TOBAC (Q6GUH3) Proline oxidase/dehydrogenase 2;Q6GUH4_TOBAC (Q6GUH4) Proline oxidase/dehydrogenase 1;Q6NKX1_ARATH (Q6NKX1) At5g38710 (Proline oxidase, mitochondrial-like protein);Q6NKX1.1 RecName: Full=Proline dehydr…	1489	AAGCAAACAGGGTATGATATCCATACCATAACAGCCCTGAGTTACCATTAAGAAGAAGATAATTTTCCACTATTTTTCAGAAACGAATACAACAGCAGCAGCAGTTTCACCAGCATGGCGTACTGCCACAGTAGCACTGACGATGATGAATCGATGAACCGGGGCCTGATTATCGAACAGTACCAACATTATTTCGTTTATTTCATTCGGTTCACGATACATCAATGGACATTTCCTGAAGGATGTACTATTTACAGCTTCTTCTACTGGATCGCTTCTCTCCCCTGATTAAACTCCCGGTCCGCGACCTCACTCCCGTCCCATCACCGCGTTCTTGAACCTCCTGACGAGCTCCTTCCGGAGCAGCTGCCTGTCGAAGGCGGAAGCAGAGAGCAGTCC…	GO:0004657;GO:0055114;GO:0006562;GO:0005739;GO:0071949;GO:0016491;GO:0006560;GO:0010133;
TRINITY_DN69435_c0_g1_i3	C1	W1	17.6826	46.5263	1.39572	5e-05	0.00483981	Q9LDX0_ORYSA (Q9LDX0) Putative NAM;Q7GCL7_ORYSA (Q7GCL7) OsNAC8 protein;Q7GCL7.1 RecName: Full=NAC domain-containing protein 74; Short=ONAC074 [Oryza sativa Japonica Group];Q9LSH5_ARATH (Q9LSH5) Similarity to NAM;Q9FFI5_ARATH (Q9FFI5) NAM (No apical meristem)-like protein;Q8H045_ORYSA (Q8H045) Hypothetical protein OJ1263H11.11;Q9SRZ8_ARATH (Q9SRZ8) F12P19.8 protein;Q9SQX9_ARATH (Q9SQX9) Hypotheti…	1995	TTTTTTTTTTCAAGCAGAAGACGGCATACGAGATACATCGGTGACTGGAGTTCAGACGTGTGCTCTTCCGATCTTTTCTATTTTGCACTCATCACTCACCATAATAGCTAGCCACACAGTGAGTCGATCAAGAAGAAAGAACTTCCTATATACAGCACCATCACACAAGGGGATCAATGTTCTGCACCACCAATGAGCAACTATCTCCAGAAGGCAAGCACCCCAGCCGCATACTCGATTGGTCATCCACTTCAATCACAGTGCTGACTGTCAAGATCACAGTGGGTAGATGGTTATGACTAAAACCTAGGATGCTTCTGACCCCTCTACTACAGAATGATCTCAGCACCTCGGCGACGTCCATGATGCAGTATTGCTGCGGCAACTCCAACCATGCAA…	NA
TRINITY_DN69435_c0_g1_i6	C1	W1	17.437	46.9435	1.42877	5e-05	0.00483981	Q9LDX0_ORYSA (Q9LDX0) Putative NAM;Q7GCL7_ORYSA (Q7GCL7) OsNAC8 protein;Q7GCL7.1 RecName: Full=NAC domain-containing protein 74; Short=ONAC074 [Oryza sativa Japonica Group];Q8H045_ORYSA (Q8H045) Hypothetical protein OJ1263H11.11;Q9LSH5_ARATH (Q9LSH5) Similarity to NAM;Q9SRZ8_ARATH (Q9SRZ8) F12P19.8 protein;Q8LRL8_PETHY (Q8LRL8) Nam-like protein 7;Q60EC0_ORYSA (Q60EC0) Unknow protein;Q9M9N8_ARATH …	1752	AATTTTTTTTTTTTGAACCGAACAGGTCGTCAATTCAGATGAGAATAATACTGCAAATCCATATTTAAATTGATGGTGACTATTAATCGCTAATTTACATCATGAGTTCATTTTCAAACAGAAAAATGACTCCCAAAGCTATTAAACATGGTTCAGGGTTACAAATCTAACACGTAATACTCCCGTTTCTTTTTTTTTTCTTTTTTTTTCTATTTTGCACTCATCACTCACCATAATAGCTAGCCACACAGTGAGTCGATCAAGAAGAAAGAACTTCCTATATACAGCACCATCACACAAGGGGATCAATGTTCTGCACCACCAATGAGCAACTATCTCCAGAAGGCAAGCACCCCAGCCGCATACTCGATTGGTCATCCACTTCAATCACAGTGCTGA…	NA
TRINITY_DN69501_c1_g1_i11	C1	W1	53.0308	155.378	1.55088	5e-05	0.00483981	O81606_SORBI (O81606) 1-aminocyclopropane-1-carboxylate oxidase;Q6JN56_MAIZE (Q6JN56) Acc oxidase;Q65XE5_ORYSA (Q65XE5) Putative 1-aminocyclopropane-1-carboxylate oxidase;Q6JN55_MAIZE (Q6JN55) Acc oxidase;Q9FR99.1 RecName: Full=1-aminocyclopropane-1-carboxylate oxidase; Short=ACC oxidase; AltName: Full=Ethylene-forming enzyme; Short=EFE [Musa acuminata];Q9FR98_MUSAC (Q9FR98) 1-aminocyclopropane-1…	1134	GTTCAGACGTGTGCTCTTCCGATTTTTTTTTTTTTTTTTTTTTTTGACGAAAATTCAACATTCCTTTCTTTAATTAAACACCGAGCAATCCCCACATCACATTGCTACAATCCTGAATAATCTCGAAAAATATAGTAAATATTTTTCTTCACTGTAACACAAAAACTCACCCAAAGATCAAGCTACTAGTACATGAATAGTTCCTTTAATTTCCATGTTTTTAAGCTTGAGCTGTCTTTGGCGCCTTGACGACGGCCTCGAACCTCGGCTCCTTGGCCTCGAACTTGTGCTTGCTGTACACGTCCATGTAGTCCCCGAAGACGAACTCCGGGTACGACGCGGCGGCGCCGCCCTCGGCCACGGCCGGCGAGATGGCTGCCTCGAACGCCGGGTTGTAGA…	GO:0055114;GO:0009693;GO:0016491;GO:0046872;
TRINITY_DN69501_c1_g1_i1	C1	W1	76.2587	269.531	1.82148	5e-05	0.00483981	Q6JN56_MAIZE (Q6JN56) Acc oxidase;O81606_SORBI (O81606) 1-aminocyclopropane-1-carboxylate oxidase;Q6JN55_MAIZE (Q6JN55) Acc oxidase;Q65XE5_ORYSA (Q65XE5) Putative 1-aminocyclopropane-1-carboxylate oxidase;Q9FR98_MUSAC (Q9FR98) 1-aminocyclopropane-1-carboxylate oxidase;Q9FR99.1 RecName: Full=1-aminocyclopropane-1-carboxylate oxidase; Short=ACC oxidase; AltName: Full=Ethylene-forming enzyme; Short=…	1323	AAAAATTTTTTTTTTTTTTTTTTTTAAATGAAAGCAGGTACTCTGACGAAAATTCAACATTCCTTTCTTTAATTAAACACCGAGCAATCCCCACATCACATTGCTACAATCCTGAATAATCTCGAAAAATATAGTAAATATTTTTCTTCACTGTAACACAAAAACTCACCCAAAGATCAAGCTACTAGTACATGAATAGTTCCTTTAATTTCCATGTTTTTAAGCTTGAGCTGTCTTTGGCGCCTTGACGACGGCCTCGAACCTCGGCTCCTTGGCCTCGAACTTGTGCTTGCTGTACACGTCCATGTAGTCCCCGAAGACGAACTCCGGGTACGACGCGGCGGCGCCGCCCTCGGCCACGGCCGGCGAGATGGCTGCCTCGAACGCCGGGTTGTAGAA…	GO:0055114;GO:0016491;GO:0046872;
TRINITY_DN69639_c0_g3_i1	C1	W1	0.05	1.20915	4.59592	5e-05	0.00483981	Q65WR3_ORYSA (Q65WR3) Putative far-red impaired response protein;Q75KP3_ORYSA (Q75KP3) Hypothetical protein OSJNBa0065F09.6;Q6ESZ2_ORYSA (Q6ESZ2) Putative far-red impaired response protein;Q8S7I2_ORYSA (Q8S7I2) Putative transposase;Q7XMG4_ORYSA (Q7XMG4) OSJNBa0028I23.18 protein;Q7XTS2_ORYSA (Q7XTS2) OSJNBa0008M17.13 protein;Q8H344_ORYSA (Q8H344) Putative far-red impaired response protein;Q6RYE2_T…	472	GATAGTGACCTAGAGAAGAAGGTTTACAGAGTAAATTTTCATGGTACACATCGTGAGCATATTGTCAGATTTGTTCCAAAAGAAGAAACAGTCATTTGCAGTTGCAAGAAGTTTGAATTTGCAGGAATACTTTGCTCCCATTGCTTAAAGATACTTGATATTAATAATATCAAGCATATCCCCGAAAAATACATCTTAAAAAGATGGACAATTGATGCAAAAGTTCTGCAGATAACAAGCAATCGCAACCTACATGACAACCCAAAAGAAAGAATGTCGAGTCGCTACAAAGACTTATGCAAAATGTTTGTCAAAATAGCTGCTCGTGCCGTGGAGTCTGACGAATCATACAATGAGGCTGCTAATTGCGCAGCACAACTAGCACAAAATGTGGAGAAA…	NA
TRINITY_DN69689_c0_g1_i1	C1	W1	1.68911	15.4608	3.19428	5e-05	0.00483981	Q8GRS3_ORYSA (Q8GRS3) Hypothetical protein OJ1477_F01.109 (Hypothetical protein P0047B07.130);Q8S8R0_ARATH (Q8S8R0) Predicted protein;Q5VQL4_ORYSA (Q5VQL4) Hypothetical protein P0583G08.26;Q6NPD1_ARATH (Q6NPD1) At5g62960;Q6ZG95_ORYSA (Q6ZG95) Hypothetical protein OJ1007_D04.9;Q8H101_ARATH (Q8H101) Hypothetical protein At1g10660;Q67YW5_ARATH (Q67YW5) MRNA, complete cds, clone: RAFL24-05-D16;Q56YX3…	1197	AAGCAGAAGACGGCATACGAGATCGTGATGTGACTGGAGTTCAGACGTGTGCTCTTCCGATCTTTTTTGAGATAGAACAAGGAGGCAGTGTTAACAACCTCAGCATTTCATTTCATTTCATTTCATTCATCAAATCAAAGTGTTAATCCCGATGGATATCGAAATTCAGCCGTATTTAGAAGGGGTTGCTAATCTACATGACTATACAAGAACACACTTGGAGCTATCAAGCGTGGAAATAATTACTCTCTAGTTACATGCGTGAAGCTTCCTGTTGCACGGATGGTCAACAATTAGATGCAGGATCTAGTTACTTGTTCTCACGTAAGCACGAGGGAACATCCTTGGGAAGTAAGCCTGCTTCCCCTTGACAACCAACCAATATAGAGTGAAGCAAGG…	GO:0016020;GO:0016021;
TRINITY_DN69689_c0_g1_i5	C1	W1	3.51482	16.1426	2.19935	5e-05	0.00483981	Q8GRS3_ORYSA (Q8GRS3) Hypothetical protein OJ1477_F01.109 (Hypothetical protein P0047B07.130);Q6ZG95_ORYSA (Q6ZG95) Hypothetical protein OJ1007_D04.9;Q5VQL4_ORYSA (Q5VQL4) Hypothetical protein P0583G08.26;Q8H101_ARATH (Q8H101) Hypothetical protein At1g10660;Q6NPD1_ARATH (Q6NPD1) At5g62960;Q8S8R0_ARATH (Q8S8R0) Predicted protein;Q67YW5_ARATH (Q67YW5) MRNA, complete cds, clone: RAFL24-05-D16;Q56YV5…	1101	AAGCAGAAGACGGCATACGAGATCGTGATGTGACTGGAGTTCAGACGTGTGCTCTTCCGATCTTTTTTGAGATAGAACAAGGAGGCAGTGTTAACAACCTCAGCATTTCATTTCATTTCATTTCATTCATCAAATCAAAGTGTTAATCCCGATGGATATCGAAATTCAGCCGTATTTAGAAGGGGTTGCTAATCTACATGACTATACAAGAACACACTTGGAGCTATCAAGCGTGGAAATAATTACTCTCTAGTTACATGCGTGAAGCTTCCTGTTGCACGGATGGTCAACAATTAGATGCAGGATCTAGTTACTTGTTCTCACGTAAGCACGAGGGAACATCCTTGGGAAGTAAGCCTGCTTCCCCTTGACAACCAACCAATATAGAGTGAAGCAAGG…	GO:0016020;GO:0016021;
TRINITY_DN69689_c0_g1_i7	C1	W1	2.9432	15.2193	2.37044	5e-05	0.00483981	Q8GRS3_ORYSA (Q8GRS3) Hypothetical protein OJ1477_F01.109 (Hypothetical protein P0047B07.130);Q5VQL4_ORYSA (Q5VQL4) Hypothetical protein P0583G08.26;Q6ZG95_ORYSA (Q6ZG95) Hypothetical protein OJ1007_D04.9;Q8H101_ARATH (Q8H101) Hypothetical protein At1g10660;Q6NPD1_ARATH (Q6NPD1) At5g62960;Q8S8R0_ARATH (Q8S8R0) Predicted protein;Q67YW5_ARATH (Q67YW5) MRNA, complete cds, clone: RAFL24-05-D16;Q56YV5…	1196	AAGCAGAAGACGGCATACGAGATCGTGATGTGACTGGAGTTCAGACGTGTGCTCTTCCGATCTTTTTTGAGATAGAACAAGGAGGCAGTGTTAACAACCTCAGCATTTCATTTCATTTCATTTCATTCATCAAATCAAAGTGTTAATCCCGATGGATATCGAAATTCAGCCGTATTTAGAAGGGGTTGCTAATCTACATGACTATACAAGAACACACTTGGAGCTATCAAGCGTGGAAATAATTACTCTCTAGTTACATGCGTGAAGCTTCCTGTTGCACGGATGGTCAACAATTAGATGCAGGATCTAGTTACTTGTTCTCACGTAAGCACGAGGGAACATCCTTGGGAAGTAAGCCTGCTTCCCCTTGACAACCAACCAATATAGAGTGAAGCAAGG…	GO:0016020;GO:0016021;
TRINITY_DN69689_c0_g1_i9	C1	W1	1.87464	10.6339	2.50399	5e-05	0.00483981	Q8GRS3_ORYSA (Q8GRS3) Hypothetical protein OJ1477_F01.109 (Hypothetical protein P0047B07.130);Q8GRS3_ORYSA (Q8GRS3) Hypothetical protein OJ1477_F01.109 (Hypothetical protein P0047B07.130);Q8S8R0_ARATH (Q8S8R0) Predicted protein;Q8S8R0_ARATH (Q8S8R0) Predicted protein;Q6ZG95_ORYSA (Q6ZG95) Hypothetical protein OJ1007_D04.9;Q8H101_ARATH (Q8H101) Hypothetical protein At1g10660;Q5VQL4_ORYSA (Q5VQL4) …	1594	AAGCAGAAGACGGCATACGAGATCGTGATGTGACTGGAGTTCAGACGTGTGCTCTTCCGATCTTTTTTGAGATAGAACAAGGAGGCAGTGTTAACAACCTCAGCATTTCATTTCATTTCATTTCATTCATCAAATCAAAGTGTTAATCCCGATGGATATCGAAATTCAGCCGTATTTAGAAGGGGTTGCTAATCTACATGACTATACAAGAACACACTTGGAGCTATCAAGCGTGGAAATAATTACTCTCTAGTTACATGCGTGAAGCTTCCTGTTGCACGGATGGTCAACAATTAGATGCAGGATCTAGTTACTTGTTCTCACGTAAGCACGAGGGAACATCCTTGGGAAGTAAGCCTGCTTCCCCTTGACAACCAACCAATATAGAGTGAAGCAAGG…	GO:0016020;GO:0016021;
TRINITY_DN69770_c1_g6_i17	C1	W1	0.05	4.89891	6.61439	5e-05	0.00483981	Q5L378_GEOKA (Q5L378) Hypothetical conserved protein;O05765_MYCSM (O05765) Catalase-peroxidase (katG), putative arabinosyl transferase (embC, embA, embB), genes complete cds and putative propionyl-coA carboxylase beta chain (pccB) genes, partial cds;F4JGP4.1 RecName: Full=Kinesin-5 [Arabidopsis thaliana];Q5U5R6_HUMAN (Q5U5R6) MAMDC2 protein;Q8H4X8_ORYSA (Q8H4X8) Putative subtilisin-like serine pr…	279	TTTGTTTTTTTTTTTTTTTTAATGATACGGCGACCACCGAGATCTACACGTTCAGAGTTCTACAGTCCGACGATCCATCCTCTGAGTTTTCTTCTTCCTCCTCCCTGAGTTTCTTTCTTTCCGGAACCTCGCAAAGATTTCGGGATCCACGTGAGTGCTCGTCTGCGTGCATGGGGCTGGACGTCGGGGAGATCGGCTTGCCGACGATCCCGACACCAGATCGGAAGAGCACACGTCTGAACTCCAGTCACATCACGATCTCGTATGCCGTCTTCTGCT	NA
TRINITY_DN69809_c2_g2_i23	C1	W1	2.36761	7.7332	1.70763	5e-05	0.00483981	Q84KK7_NICBE (Q84KK7) Respiratory burst oxidase homolog;Q8RVJ9_TOBAC (Q8RVJ9) NADPH oxidase;Q8LRN5_TOBAC (Q8LRN5) NADPH oxidase;Q9LDD7_LYCES (Q9LDD7) Whitefly-induced gp91-phox;Q2HXL0.2 RecName: Full=Respiratory burst oxidase homolog protein C; AltName: Full=NADPH oxidase RBOHC; AltName: Full=StRBOHC [Solanum tuberosum];Q9LY21_ARATH (Q9LY21) Respiratory burst oxidase protein A;O81209.2 RecName: F…	1292	GTTCTTTAGGGATTTTTTTTTTTTTTCAAGCAGAAGACGGCATACGAGATACATCGGTGACTGGAGTTCAGACGTGTGCTCTTCCGATCTGCTTATGTCTTTTAATTCACATGATACAATGAATGAAACACAAAAAAAGGAACGGAAAGAACATAAATATCCCGAAATGAGATAACTACTCTAGTTGCTCGGTGGGCCAGGATCCAGTCATGTTCATCATGTAGAACCCTAATCTGTTAGGAGGAATGATGGGTTGAGGTAGTTGATGGCTGTTACCCACCAGATAGTGCTCCTCAACTGATAGCAGCCACACAAGGCGGCTTTCTTTCCTCATTGTCCAAACTTTCTTATGCTGGCCAAACATTGTGATTCTTTTTGGCCTGGTCATGCCATCAATCT…	GO:0016020;GO:0055114;GO:0016021;GO:0016491;GO:0050664;GO:0098869;GO:0005509;GO:0004601;
TRINITY_DN69828_c0_g2_i5	C1	W1	12.7585	34.5449	1.43701	5e-05	0.00483981	Q711R0_HORVU (Q711R0) Allene oxide cyclase precursor (EC 5.3.99.6);Q8L6H4_ORYSA (Q8L6H4) Allene oxide cyclase (EC 5.3.99.6);Q75KD7_ORYSA (Q75KD7) Allene oxide cyclase;Q6RW09_MAIZE (Q6RW09) Allene oxide cyclase;Q711Q9_MEDTR (Q711Q9) Allene oxide cyclase precursor (EC 5.3.99.6);Q68IP6_HUMLU (Q68IP6) Allene oxide cyclase C4 (EC 5.3.99.6);Q711R1_TOBAC (Q711R1) Allene oxide cyclase precursor (EC 5.3.9…	1361	AAGGACCCTTGATCAGAGGACCAGCACTGCACCACAGCACGCCGCGCCACCTACCAACCCGCCCTCACTCACTCGCCGTCGATCCTGCTTAAATAAAGGGGAAGGAAGTGAGCCTTCGTGTGCCACCGGCTCATCAGCAATCGATCGACACCAGATCAAGCGAGAAGAAAAGCTAGAAGACCTTGCTCATCAGCAGCTCACCGCCATGGCAGCCGCCCCCTCCCCTGTCTCCGTCAGGACCGCGGCCTCCGGCTCTGCTGGGAAGCTCTCTTCCTCGGCTGCACGGATCGGCGGTTCTAGCAGGGTCGGGTTCGGCGGCAGGGCGAGCGTCAGCGGGGCCGTCAAGAAGAGCGGCGCCGTCCGGGCGTCGCTCTTCTCGCCCAAGCCGGCGGTGGCCAA…	GO:0009507;GO:0016853;GO:0009695;GO:0046423;
TRINITY_DN69931_c0_g1_i2	C1	W1	0.969716	4.07429	2.07091	5e-05	0.00483981	Q5JLP4_ORYSA (Q5JLP4) Putative cytokinin dehydrogenase;Q5JLP4.1 RecName: Full=Cytokinin dehydrogenase 4; AltName: Full=Cytokinin oxidase 4; Short=OsCKX4; Flags: Precursor [Oryza sativa Japonica Group];Q709Q4_MAIZE (Q709Q4) Cytokinin oxidase 3;Q709Q3_MAIZE (Q709Q3) Cytokinin oxidase 3;Q709Q5_MAIZE (Q709Q5) Cytokinin oxidase 2;Q75K78_ORYSA (Q75K78) Putative cytokinin dehydrogenase;Q75K78.1 RecName:…	1440	CATGAGACGCTCAAGCACGGGCTGGCGCCCAGGTCGTGGACCGACTACCTCCACCTCACTGTCGGCGGCACGCTGTCGAATGCTGGGGTCAGCGGCCAGGCGTTCCGTCATGGGCCGCAGATCAGCAATGTCAACCAGCTGGAGATTGTGACAGGAAGAGGAGATGTCGTCACCTGCTCGCCTGAGGAGAACTCTGACCTCTTCTACGGCGCTCTCGGCGGCCTGGGCCAGTTCGGCATCATCACCAGAGCCAGGATTGCTCTCCAGCCTGCACCAAAGATGGTGAGGTGGATACGGGTTCTCTACTCAGACTTTGCGAGCTTCACCGAGGACCAGGAGGCGCTGATCTCGGCGGAGAAGTCCTTCGACTACATCGAAGGGTTCGTGACCATCAACAGG…	GO:0019139;GO:0005615;GO:0050660;GO:0055114;GO:0005576;GO:0016491;GO:0071949;GO:0009690;GO:0003824;
TRINITY_DN69961_c0_g7_i4	C1	W1	4.99846	13.33	1.41512	5e-05	0.00483981	Q8H7N4_ORYSA (Q8H7N4) Hypothetical protein OJ1217B09.12;Q69QA5_ORYSA (Q69QA5) Hypothetical protein P0644A02.33 (Hypothetical protein P0436F11.9);Q6Z8A1_ORYSA (Q6Z8A1) Hypothetical protein P0017H11.10 (Hypothetical protein OJ1148_D05.22);Q9FQY9_TOBAC (Q9FQY9) Avr9/Cf-9 rapidly elicited protein 75;Q8GY45_ARATH (Q8GY45) Hypothetical protein At1g35210/T32G9_25 (At1g35210);Q9C6F2_ARATH (Q9C6F2) Hypoth…	1161	AAAGAGGATTCAGACCGCCTAAAAAGCAACATGACAAGAAAGATAAAGGCACAAGACTCACTGGATCGAGTAGCAAATAAGCAACTGGAACAGGAAATTAGCTCAGCTATCAGTGTTCGCATGTATGCACATCCGCGCGCAATTCATACAGACAATGCTCTAAGGAATAGTATGCCCCCCTTCTCTTTCCTTCGATTTTGCATGAGTTCATATGGTATACCCACACTGAGCAAATTAAACAGAGCCATTCGTGTAATTCTTGTAGTATTACAGGAAGCTTGTGTATAAGCTATGCTAAATACAATACAGACACAACTTAATTTACATCATGCACTTACTTTTGTTCTAATAAAAACTTAAAATTTACAGGAGTATGCTTGTTCTAATGCATGGTCAATT…	NA
TRINITY_DN69998_c1_g3_i5	C1	W1	2.11883	10.5587	2.31709	5e-05	0.00483981	.	990	TTTCACCGTACGTCCGCTCCTCTTCTGCCGTTTCACCGTACGTCCGCTCCTCTTCTGCCGTTTCACCGTACGTCCGCTCCTCTTCTGCCGTTTCACCGTACGTCCGCTCCTCTCCTTCGGCACTCCTATAGTTATCTGCGAACTCCAAAGCCTCTGCCGAAGCATAAGCTGATGACCGGTACTGCTCTGGGCGGACAAACTGGAGCAAGTAGTTCAACCCGTTGATGACGTCGTAGACCATCAGCCCAATTCTTCCCCCGACCCAGCTGCCTAGCTGGCTTCCAGCAAGATAGCCGAGCTTTCCCAACCTCTCCTCGCCATGGAAGCCACCCACATAGGTTCCAAATAAGGTACCGGTGCCCCGGAGAAAACCCTCGGTCATGCTTCCGCCAAAGTACA…	NA
TRINITY_DN70016_c0_g5_i10	C1	W1	20.196	46.943	1.21684	5e-05	0.00483981	Q762A5_ORYSA (Q762A5) BRI1-KD interacting protein 109;Q53NN3_ORYSA (Q53NN3) SNF7 family, putative;Q8L915_ARATH (Q8L915) Hypothetical protein;Q9SKI2_ARATH (Q9SKI2) Expressed protein (Hypothetical protein At2g06530);Q9SKI2.2 RecName: Full=Vacuolar protein sorting-associated protein 2 homolog 1; Short=AtVPS2-1; AltName: Full=Charged multivesicular body protein 2 homolog 1; AltName: Full=ESCRT-III co…	1359	GGAAACTATTTCATCGCATTGTTCAGAATAATGACTCACAGCGCGCAAAGTGGTACTCCCCTCCGGTCAGATTTAATCGACACGGAGCCTTCCGGTCGGATGTAATGGACACGGAGGGAGGCATGCAGCGCATGTACTTAGGGTTAGGCGGGAGTGAGCATCAATTTTTTACGACCGAAGGTAGTACTATGAAGAAACTTTAGTATAGGTTTATTGAAATAGGATAATCTATATACAAACGGTCAATGCCAAACACAATGCAAATGATATGTCAAAAGATTTGCCGGAGTGGCATTTATGGTATACACAACTACACACAGAGAGAACTGCTTGCGCGTAGACATTCTGTCAGAGTCCAATGCTCACATCTTCCTCAGGCTATCGATCATCAGCTCATCA…	GO:0007034;
TRINITY_DN70035_c1_g3_i19	C1	W1	1.90504	17.3256	3.18501	5e-05	0.00483981	Q7Y090_ORYSA (Q7Y090) Putative beta-1,3-glucanase;Q69LE4_ORYSA (Q69LE4) Putative 3-glucanase;Q852K4_ORYSA (Q852K4) Putative beta-1,3 glucanase;Q8W0R0_SORBI (Q8W0R0) 3-glucanase;Q6JAD9_MAIZE (Q6JAD9) Putative 3-glucanase;Q9ZUP5_ARATH (Q9ZUP5) Putative beta-1,3-glucanase;Q6TQD7_COFAR (Q6TQD7) Beta-1,3-glucanase, acidic;Q9XIR7_ARATH (Q9XIR7) Similar to glucan endo-1,3-beta-glucosidase;Q9SQR1_ARATH (…	752	TCTACAGTCCGACGATCTACCTCCCGCGGGAATGGTGCGTGCTCAACACCAACTCGCCGCCGAACAACATGACCATGCTCGGCGACAACATCGGCTACGCCTGCACCTACGCCGACTGCACCTCCCTCAGCTACGGGTCAACCTGCAACGGCATGGACGCCGCCGGGAACGCCTCCTACGCCTTCAACGCATACTTCCAGGTGTTCGACCACGACGAGGAGGCCTGCGGCTTCGAGGGCCTCGCCGTCCGCACGCGCCTCGACCCATCCACGGGCACCTGCAACTTCACCATACAGCTAGAGACAACCTCGGCCGCCGGCCCTAGCTCGCCGCCTGCCACGGCCACGGCCGTTCTGTTCTCGGTTCTTGCAGCCATGGCGGTCACGCTGATCTGATTGC…	GO:0004553;GO:0016787;GO:0005975;GO:0046658;GO:0008152;GO:0030247;GO:0016798;
TRINITY_DN70035_c1_g4_i1	C1	W1	1.77537	18.9637	3.41705	5e-05	0.00483981	Q6JAD9_MAIZE (Q6JAD9) Putative 3-glucanase;Q8W0R0_SORBI (Q8W0R0) 3-glucanase;Q7Y090_ORYSA (Q7Y090) Putative beta-1,3-glucanase;Q852K4_ORYSA (Q852K4) Putative beta-1,3 glucanase;Q6TQD7_COFAR (Q6TQD7) Beta-1,3-glucanase, acidic;Q69LE4_ORYSA (Q69LE4) Putative 3-glucanase;Q9ZUP5_ARATH (Q9ZUP5) Putative beta-1,3-glucanase;Q67XG3_ARATH (Q67XG3) Hypothetical protein At1g64760;Q6NKW9.2 RecName: Full=Gluc…	1139	TTTTTTTTTTTTTTTTTTAATGATACGGCGACCACCGAGATCTACACGTTCAGAGTTCTACAGTCCGACGATCTCGGGTTTCCTGCGGCCGAGGCGCTCGGTGTGAACTGGGGCACGATGGCGTCGCACCAGCTCCCGCCCAGCACCGTGGTGCGGATGCTCCAGGACAATGGCATCAAGAAGGTGAAGCTCTTCGACGCCGACTCCGGGCCGCTCGGCGCGCTCGCCGGCACCGGCATCGAGGTCATGGTGGCCATCCCCAACGTCATGCTCGACATGATGACGGACTACGACACCGCCAGGGAGTGGGTGCACAAGAACGTCAGCGCCTACAGCTTCGACGGCGGAGTGAACATCAAATACGTAGCCGTCGGGAATGAGCCGTTTCTGTCGTCCCTG…	GO:0004553;GO:0016787;GO:0005975;GO:0008152;GO:0016798;
TRINITY_DN70051_c1_g1_i1	C1	W1	0.05	2.33289	5.54405	5e-05	0.00483981	Q8S3Y9_SORBI (Q8S3Y9) Typical P-type R2R3 Myb protein (Fragment);Q9ZTC6_ARATH (Q9ZTC6) Putative transcription factor (Fragment);Q39550_CRAPL (Q39550) Myb-related transcription factor Cpm10 (MYB transcription factor);Q39551_CRAPL (Q39551) Cpm5;Q39552_CRAPL (Q39552) Cpm7;Q9LDE1_ARATH (Q9LDE1) Putative transcription factor MYB108 (Myb-related protein, putative; 82069-80009);Q9LDE1.1 RecName: Full=Tr…	398	GGATCAGCTGGTCCGTGTTGCAAATGGCGGCGGCGCTGGTGGCGTCGCATGTCGTGGTGAACCACTCGGCACCGTCGGCTGCGGCGGGCCAGCTGGGCTGGGCGCCGGTGCCAGAATGGGTAGACGGCGAGGAAGACATGGTAGTGGTGCCTGAATGCTCCGGGGCCGAGGTGTTGGGCAGTTGCGCGAAGCCGTACTCCGCGGGCCAGCAGGAATCAACGACCGGGAGCTCCAGTGACTCGTCGAGAGCGTCGTCGCCGCCGTGTTGCCAGGACAGTGGCGTGTCGGCGGCGGACTGCGCCGCCTCGGCTGCCTGAATGCGCTCGACGAGGCGTGGCATCCAGAGGTAGCGCATGACGTCCTTGAACTGCTGGCTGTTGACGTCGCACTTGAGCTGC	GO:0003677;
TRINITY_DN70063_c0_g2_i17	C1	W1	2.41734	7.2651	1.58756	5e-05	0.00483981	Q69SP9_ORYSA (Q69SP9) Hypothetical protein OSJNBa0016O19.34;Q6K7H0_ORYSA (Q6K7H0) Hypothetical protein OJ1293_A01.5;Q58G09_ARATH (Q58G09) Hypothetical protein;Q84RK2.2 RecName: Full=Fatty-acid-binding protein 2; Short=AtFAP2; AltName: Full=Chalcone-flavanone isomerase family protein 2 [Arabidopsis thaliana];Q84RK2_ARATH (Q84RK2) Hypothetical protein At2g26310/T1D16.5;Q8GXU6_ARATH (Q8GXU6) Hypothe…	2119	AGGAACAAGTATTGGTCTGGTGGGTAGAAGTGGATGTGGCTTGCTAGCCTCTCCACCATCTCCTCCAACTTCCGGGTCCGGGGGCTCTGATCCGGCGCCCAAATCCGCAGGGATCACGCGCGCGCGGGTCCTAGGCCGGCTCTTATCGTAGCTTGCGTGCTCCGGCGCGGACTTCTCTCTGATCTCTCGGAAAGATCACCCATATTATCCTCGTCATACATTCACAAGCTTGCTAGAAAGATTTCCTATACATTCATTTAAGTATGAAGCCTGATCGGTTAATCTTCGCCAATCTTGGTCACGGTGGGGTGTGCATGCACAAGTTCCCGCCAGAGTTTCCGATGTCTCATGATCTTGGGTTGACCATGGTCACGCATCTCGGAAGATTGTTGGGGAGTT…	GO:0016872;GO:0006631;GO:0005504;GO:0009570;
TRINITY_DN70071_c1_g1_i1	C1	W1	2.88215	16.5771	2.52397	5e-05	0.00483981	Q7F1Y5_ORYSA (Q7F1Y5) Putative esterase;Q8H5P5_ORYSA (Q8H5P5) Putative esterase;Q8H5P9_ORYSA (Q8H5P9) Putative esterase;Q8H5P4_ORYSA (Q8H5P4) Putative esterase;Q8GS14_ORYSA (Q8GS14) Carboxylesterase-like protein;Q5Z4C9_ORYSA (Q5Z4C9) Putative esterase;Q9LT10_ARATH (Q9LT10) Similarity to unknown protein;Q9LT10.1 RecName: Full=Probable carboxylesterase 18; AltName: Full=AtCXE18 [Arabidopsis thalian…	684	AGCGCTCCGACTTCTCGTGGAAGGCGTTCCTGCCCGTGGGGGCCACCCGCGACCACCCGGCGGCGCATGTAACCGACGAGAACGCCGAGCTGGCCGAGGCCTTCCCGCCCACGATGGTGGTGATTGGCGGGTTTGACCCGCTGCAGGACTGGCAGCGCCGGTATGCCGACGTTCTGCGGCGGAAGGGGAAGAAGGTCCAGGTGGCGGAGTACCCCGACGGCTTCCACGGGTTCTACGGCTTCCCGGAGCTTCCCGACGCCGGCAAGGTCCTGCAGGACATGAAGGCCTTCGTGGAGAGTAACAGAACGGCGCCGAAATCCACCACGCCATGAGGAAGAAGCTGAGAAACCGAATGGTTGGTGTGATCGGTGCCAGTGCAAACTGCAGAACGTGTGTGCA…	GO:0016787;GO:0008152;GO:0009056;
TRINITY_DN70164_c2_g1_i1	C1	W1	3.75141	29.0018	2.95064	5e-05	0.00483981	Q6ETZ7_ORYSA (Q6ETZ7) Hypothetical protein OJ1212_A08.13;Q7XUD3_ORYSA (Q7XUD3) OSJNBa0088A01.13 protein;Q9LVB9_ARATH (Q9LVB9) Emb|CAB83157.1 (Hypothetical protein At5g56550);Q8RX53_DESAN (Q8RX53) Hypothetical protein;Q94JH8_ORYSA (Q94JH8) Cold induced protein-like;Q6H5Z0_ORYSA (Q6H5Z0) Hypothetical protein P0620H05.6 (Hypothetical protein P0495C02.33);Q8L9W8_ARATH (Q8L9W8) Hypothetical protein (A…	561	AGCAGAAGACGGCATACGAGATACATCGGTGACTGGAGTTCAGACGTGTGCTCTTCCGATCTCAGCTCCGCGACGGCTTGATGCGCTTCCTGGCCGGCTTGGCCAGGTCCTCGAGGGAGCCCACCGCTGCGAGCGACGCGAAGGACTGCGACTTGCCGTCGAAGAACCTGGACAATCCTCTCTTGATGGGGAGGTGCGTCATGAGGGCGGACATCTGGAAGAGGTCGTCGGCGGAGCTGGAGGAGGATGAGGAGGTCGCGTCGTCGGCGAGGTCGGAGGAGGAGGACGTGGCCTCGGAGTCGGAGTCTGAGCCGATGTCGTCGTCGTCGTAGGCGATCTTGGGAGCCATCCAGGCCGCGCGGCCGAGCAGAAGGTACGCGTCCACCTGAGTCGCCATGC…	NA
TRINITY_DN70164_c2_g2_i2	C1	W1	0.674204	5.83566	3.11364	5e-05	0.00483981	Q7XUD3_ORYSA (Q7XUD3) OSJNBa0088A01.13 protein;Q6ETZ7_ORYSA (Q6ETZ7) Hypothetical protein OJ1212_A08.13;Q9LVB9_ARATH (Q9LVB9) Emb|CAB83157.1 (Hypothetical protein At5g56550);Q94JH8_ORYSA (Q94JH8) Cold induced protein-like;Q6H5Z0_ORYSA (Q6H5Z0) Hypothetical protein P0620H05.6 (Hypothetical protein P0495C02.33);Q8RX53_DESAN (Q8RX53) Hypothetical protein;Q5Z7F9_ORYSA (Q5Z7F9) Hypothetical protein OS…	1210	AGTAAGAAAAACAGAAAAGAAAAAAAAAACAAAAAAGAGAGGGGGGCAAGAAGAATTAGGAATAACATGGCGACTTGCCATTTGGATGATATGTCAACGATGTGACCCTCTTCTTTTTAGACAATTAACAGATGAGAATTGAGATGCGCAGCAAAGATCCCTGCACGACTTTTCCCAATCGTGTGTTCAAAATGGATATACATGTGCAATCTTGCTCTGAAATCTGACGGAAGTATAATGGGTTAGGCGATGAAACTGAAAGCATTAAGAAGAGGAATTGTACAGCATGCTTTATCTCTTCTCACTTGTGTATTTACACATATGCATCGACCACCTGATCTAAAAGCTAGCCCACTTTCCCCGATCGTTACCGTGTCAAAATCCACGTAACAGCCGCAC…	NA
TRINITY_DN70168_c1_g3_i10	C1	W1	19.9898	77.8952	1.96227	5e-05	0.00483981	Q8GSA8_ORYSA (Q8GSA8) Hypothetical protein OSJNBa0050H14.24 (Hypothetical protein OSJNBb0076N15.10);Q947U5_ORYSA (Q947U5) Hypothetical protein OSJNBa0068A07.11;Q7XEZ1_ORYSA (Q7XEZ1) Hypothetical protein;Q8GRS2_ORYSA (Q8GRS2) Hypothetical protein OSJNBa0050H14.23 (Hypothetical protein OSJNBb0076N15.9);Q84R94_ORYSA (Q84R94) Hypothetical protein OSJNBb0041J20.5;Q9AXP7_IPONI (Q9AXP7) PnFL-2;Q9S7M2_AR…	719	ATCTGGAGGAAACTCGTTTTATTCCAAGTTACTCATTCATTCATCAAGTCATGCATGCATGCATGATTCATTCGCACACAAAGAATTTGTCAAGCAAACAAAAAAGAAGCTTTAGCTTAATTATGATGATGGTTCCAATCTTAATCCATTCCCTAGTATCGAAATTTCATCCAAAGAATACATTAGAAAAGCGGTGCTCTACAAGGATCAAGCCGTACGTCTTGCTCCCTCCCTCCACAGATCAGGCTTAATTCAGAGTGCGAAGGCGAGGCGGGCGTCCTCCGTGCTGGCCAGCCCGAGCCACGAGGAGGAGGATGAAGAGGACGACTTCTCCGATGAGTCCTTGGCCACGGCAGCCGCGGGCCGGGCGTAGGGCGCCGCCTGGCGCGCGCCGAGGCG…	NA
TRINITY_DN70194_c1_g7_i2	C1	W1	3.09392	15.072	2.28436	5e-05	0.00483981	Q84JT9_ORYSA (Q84JT9) Hypothetical protein P0686C03.145 (Hypothetical protein P0700D12.104);Q5Z4U8_ORYSA (Q5Z4U8) Hypothetical protein P0545E05.31-1;Q9LLM3_MEDTR (Q9LLM3) MTD1;Q9SJB0_ARATH (Q9SJB0) Expressed protein;Q945P6_ARATH (Q945P6) At2g24550/F25P17.15 (Hypothetical protein At2g24550);Q8L9W8_ARATH (Q8L9W8) Hypothetical protein (At5g24890);Q84WC9_ARATH (Q84WC9) Hypothetical protein At5g24890;…	697	GCAGGAGGCGCGCCGCGACCAGGTGGCCAGGATGCGGCGGCGCTTGTTGAAGGGGTTCTCCGGCTTGGCCAGCTCCTTCACGGCCTCCCTCGCCGCCGCCTCCGCCAGGCTGGTGAAAGACTTGGACTTGCCGGCGTAGAAGCTGGACAGCCCGCTCTTGATGGGCAAAGAATCCTCCAGAGCCTCCAGGCACCCGAGCCCGGGCTCCTGCTTCAGCTTGCTCTCCACCTCCCCCTCCTCGCCGGCCTCCGACGAGGAGTCCTCCCCGATGGAGGAGCTGGACGGCGACGGCGCGCCGATCGACGAGCTCTCCGTCAGCACCTCCTCCGCCTCCTCTTCCTCGACGAAGAAGGCGTCGCTCATCTTCTTCGCCGCCAGCAGCGCCTCCCCGTCCTTGGT…	NA
TRINITY_DN70204_c0_g4_i1	C1	W1	7.08066	47.8224	2.75573	5e-05	0.00483981	Q8IBT4_PLAF7 (Q8IBT4) Cysteine desulfurase, putative (EC 4.4.1.-);Q7QW26_GIALA (Q7QW26) GLP_239_7782_1021;Q9LTB2.1 RecName: Full=Methionine S-methyltransferase; AltName: Full=AdoMet:Met S-methyltransferase [Arabidopsis thaliana];	475	GAACGATGTGGACGGCTTGGCATCGACCGGATTTCACCATGTACTGTAATCACGTGCCAGATCTGGAGTAGTTTTATTCAGGCGTCGCGACGCCGATGCAGCCATTTTTCCATTTTATTCCATTTATTACAATCCAACTGCCAACACGGCCGGCAAGATCGAAGAAGCTAGTCTGACACTGACCCGTATCTTGCACGAGGCATTTCGTCATCAATCGGGATTTCGGAAGTGTACAAATCCGCTCATCTAGCTTCTTTCTCATCGATCAACGTCCAAATGAAGGGCACCATATATATATATGTACACATTACCAACATCAGGAATCGGACCGATCGACCATCGGCTCGGGCCACGCACACGTCCAGGATGCGTGCGTCGATATTTACACACACGAGCAGA…	GO:0020011;GO:0031071;GO:0005515;GO:0003824;GO:0006534;GO:0016740;
TRINITY_DN70232_c0_g1_i2	C1	W1	4.4223	57.9404	3.7117	5e-05	0.00483981	.	446	ACGTGTGCTCTTCCGATCTTTTTTGGAAAGCAAAGCATAGTCATCATATTGGATGATTGTCATCATTGGGTACAAAGAATGAGAGAATTCCAGAGCAAACTAATGACTTGTTTATTATTGTATTCATCAGAACGTATACTTAATCACATGAACGGAAGCGCTGTCATCTACTAGTCGCGTGTCATCCCTTGAAACAAGAAAAAAGAAAAAGAGAAGGGGAAAGTGATGGATGAAGCTGCAACATTTAGCTCGACCGATTTTACAGCCGCTGAGCATCGACTGAAGTAACTATAAGAGTATACTAGTACAGTCTACAGTAAAGCGCCGTGGTGGTGGCCGTCCATGCCGGGCGGCATGGCCGCGGGGCTGAGCAGCGGCGCGGAGAACCACGAGGAGTAG…	NA
TRINITY_DN70290_c4_g2_i5	C1	W1	23.6811	55.0366	1.21666	5e-05	0.00483981	Q8W2G5_ORYSA (Q8W2G5) Putative alkaline alpha-galactosidase seed imbibition protein;Q575Z6_MAIZE (Q575Z6) Alkaline alpha galactosidase 3 (EC 2.4.1.82);Q6Z5C3_ORYSA (Q6Z5C3) Putative alkaline alpha-galactosidase seed imbibition protein;Q84NI7_CUCME (Q84NI7) Alkaline alpha galactosidase I (Fragment);Q8H6N3_LYCES (Q8H6N3) Alkaline alpha-galactosidase seed imbibition protein;Q84VX0_ARATH (Q84VX0) At1…	1875	CACTGGGTACTGGGGTGGAGTAAGGCCCAGCGCTGATGGGATGGAGCATTATCAATCCAAGATGCAATACCCTGTCTCATCACCAGGAGTTCAGAAGAATGAACCATGTTTGTTCATGGACAACATAGCAGCAAACGGCCTTGGCCTTGTGAACCCTGACAAAATATTCAGCTTCTACAATGAGCTCCACTCGTACCTCGCGTCTTCTGGTATCGACGGTGTGAAAGTAGATGTGCAAAACGTTCTCGAGGCCTTAGGTGCTGGTCATGGTGGAAGGGTGCTTTTGGCTAGGAAGTATCAGCAAGCTCTAGAAGCTTCCATCGCTAGAAATTTCCGTGACAACGACATAATATCATGCATGAGCCACAACACTGATAACTTATACAGTTCGAAAAGAAG…	GO:0003824;
TRINITY_DN70303_c0_g1_i5	C1	W1	10.6039	35.7129	1.75185	5e-05	0.00483981	O64393.1 RecName: Full=Wheatwin-2; AltName: Full=Pathogenesis-related protein 4b; Flags: Precursor [Triticum aestivum];Q9SQG3_WHEAT (Q9SQG3) PR-4 (Fragment);Q9SQG8_WHEAT (Q9SQG8) Pathogenesis-related protein 4 (Fragment);O64392.1 RecName: Full=Wheatwin-1; AltName: Full=Pathogenesis-related protein 4a; AltName: Full=Protein 0.14; AltName: Full=RNase; Flags: Precursor [Triticum aestivum];P28814.1 R…	758	TTCATATGTTTTTTTTTTTTTTTAATGATACGGCGACCACCGAGATCTACACGTTCAGAGTTCTACAGTCCGACGATCAGCTCCACCAGCTCACAAAGCTTCCGCGTGTACGTTGGCACTGAGCTCCGTGGTATCATCCTCTGCTAGAAAACTACGTCGCCGACGATGGCCGTACGTCTCGCGCTGGTGGCGGCGCTGCTGTGCGCCGTCGCCACCGCCGCGGTGGCGCAGCAGGCGAACAACGTGCGCGCGACGTACCACTACTACCGCCCTGCGCAGAACAACTGGGACCTGGGCGCCCCCGCCGTGAGCGCCTACTGCAGCACCTGGGACGCGAGCAAGCCGCTGTCGTGGCGGTCCCAGTACGGGTGGACGGCCTTCTGCGGGCCGGCGGGTGAC…	NA
TRINITY_DN70303_c0_g2_i1	C1	W1	19.7078	69.3593	1.81532	5e-05	0.00483981	Q6PWL8_WHEAT (Q6PWL8) Putative vacuolar defense protein precursor;Q6DQK2_TRIMO (Q6DQK2) Pathogenesis-related protein 4;Q02243.1 RecName: Full=Wound-induced protein, partial [Glycine max];Q6JYQ9_HEVBR (Q6JYQ9) HEV1.2;Q6JYQ8_HEVBR (Q6JYQ8) HEV2.1;Q6JYQ7_HEVBR (Q6JYQ7) HEV2.2;O49860_HEVBR (O49860) Prohevein (Fragment);Q6T5J8_ORYSA (Q6T5J8) Pathogenesis-related protein 4b;Q6JYR0_HEVBR (Q6JYR0) HEV1.1…	445	TTCATATGTTTTTTTTTTTTTTTAATGATACGGCGACCACCGAGATCTACACGTTCAGAGTTCTACAGTCCGACGATCAAGATCGACACCGACGGCCAGGGCTACCAGAAGGGCCACCTCACCGTCAACTACCAGTTCGTCGGCTGCTAGGCGCTAGCAGCTTGATTGCTGTGCCAACAAATGCTATGCTGCCTATGCAGAGAGAATAGCAAGCTATACTACTGTGTTAAATAAAAAGCTAGCACATGCTGCTGCTGCATCGTTCAAATGCATACGTGTATAGTGCATGGATCGCAATAATAAAGTGGAATTAATCAACCGAGTTGATGTAGTAGCTTCATTCATACATGCATGATGGATCGTACTCGTACCGGCCGAAGTGATGGCGTTTATCATAAA…	GO:0042742;GO:0050832;
TRINITY_DN70322_c0_g7_i17	C1	W1	4.02717	13.7164	1.76806	5e-05	0.00483981	Q6ZIP6_ORYSA (Q6ZIP6) Putative interferon-related protein;Q75HB6_ORYSA (Q75HB6) Putative Interferon-related developmental regulator;Q9ASX8_ARATH (Q9ASX8) At1g27760/T22C5_5;Q6Z6K6_ORYSA (Q6Z6K6) Interferon-related protein-like;Q90W08_CHICK (Q90W08) IFR1 protein (Interferon-related protein);Q6Z6K7_ORYSA (Q6Z6K7) Interferon-related protein-like;Q6Z8V2_ORYSA (Q6Z8V2) Interferon-related protein-like;Q…	922	TCTTGTGATTCTACCATTGTTTCATGTGAGCTACTCCCAGCACCAAGTGTAATAGACAGTAACCCAATGGCACGAGATGCCAGGCAAGCCTCCTTGGTAGATCCCTTCTTTATTGAAGTATTGAATAGACTCAGCAGAGTAGCATACTTGTTCTCAACAAGGCCATCAAGCATAAAACTTTCAAAAGCATCAACCAACGACGCCAACGCTGCCTCTCTTGTAGACCCCCTCTTCTCGTAGAGCGCGTCGATGTACTTGTCGAGCACGAACTCGTGCGAGTTGACGTTCTCGGTGGCGTAGGAGATGGAGAGATCCGAGAGCGCGGTGGAGGAGGTCTCGACGCTGTCGGCGTCGCTGCTGTCCAGGAGGTCGTCCCCCGCGGCGCCGCCGCGGGCCTTG…	NA
TRINITY_DN70335_c1_g1_i3	C1	W1	1.19292	16.1909	3.76261	5e-05	0.00483981	Q6H845_ORYSA (Q6H845) Hypothetical protein OJ1626_B09.14;Q6H845_ORYSA (Q6H845) Hypothetical protein OJ1626_B09.14;Q6H845_ORYSA (Q6H845) Hypothetical protein OJ1626_B09.14;Q6H845_ORYSA (Q6H845) Hypothetical protein OJ1626_B09.14;Q6H845_ORYSA (Q6H845) Hypothetical protein OJ1626_B09.14;Q6H845_ORYSA (Q6H845) Hypothetical protein OJ1626_B09.14;O24436_ORYLO (O24436) Receptor kinase-like protein;O24436…	758	CATTCTATCTCCTAGTTGCTTCTCATCGACCTTTAGCAATTTCAATCCATCGGACAGTCTCGGGCATTTAACTCTCTCGAAGCTAAAAGTCCTGCGGACTGGGGTTTCATGCGGGCATTGACAAACTGCTCCCAGCTACAAAACTTGGAACTGCGCTATAATAAGCTCAGTGGGAGTCTTCCTTCTGCTGTTTCCAATTTATCATCCACGACGCTAACATTTCTTTCCCTCGGCAACAACGGGATTTCAGGTCAGATACCTGAAGAAATAGGTAACCTTGTGAGTTTACAGGACCTTGAACTGCACAACAATTCTCTTACAGGAAATATCCCATCTTCGCTTAGTATGATTCGAGATCTGACAGTTTTGAGACTAGATAATAACAGCTTGGGAGGGCCA…	GO:0016020;GO:0005524;GO:0000166;GO:0004672;GO:0016021;GO:0006468;
TRINITY_DN70358_c1_g2_i3	C1	W1	1.07974	4.78589	2.1481	5e-05	0.00483981	Q53KW6_ORYSA (Q53KW6) Putative cytochrome P450;Q69P73_ORYSA (Q69P73) Putative elicitor-inducible cytochrome P450;Q69P72_ORYSA (Q69P72) Putative elicitor-inducible cytochrome P450;Q69P77_ORYSA (Q69P77) Putative cytochrome P450 monooxygenase CYP92A1;Q6Z0Q6_ORYSA (Q6Z0Q6) Putative elicitor-inducible cytochrome P450;Q94FM3_TOBAC (Q94FM3) Elicitor-inducible cytochrome P450;Q69P71_ORYSA (Q69P71) Putati…	1585	AACTTTTTTTTTCGGTCTGGAAACTGAACTCTTTTTAGAGCAAAATCTGGAAACTGAATAACTTTACAGCCAATTCTGGAAACTGAATTTATTATATAGCCAAATGATTTGATTTAGATCCGACTCTTTTTTTGACGATATTTTAGATCCGACTCTGGAACTTAACTATTGCTTGCACGATTCCGATCAGCCAGCGGTGGCGTAGAGATGCGCAGGCAGCCTGGGCTCCGGGACGGCGACGAGCGGATCCTTCATGCGCGTCGTCTGCCCAACGAGCTCGTCCATGTTCACGTCCTCCGGCGAGACCCCATCCGGCAGACGCCACTTGAACCCGTGTAGCAGGTTCGCCACGCCTCCCGCCACGACCTTCATGGCAAGGTTGTACGCCGGGCACATGCG…	GO:0016020;GO:0016709;GO:0005506;GO:0055114;GO:0016705;GO:0044550;GO:0016491;GO:0020037;GO:0046872;GO:0004497;
TRINITY_DN70418_c0_g3_i5	C1	W1	3.09573	27.7193	3.16254	5e-05	0.00483981	Q8BSN0_MOUSE (Q8BSN0) Mus musculus 13 days embryo forelimb cDNA, RIKEN full-length enriched library, clone:5930429C21 product:homeo box D12, full insert sequence;P23812.2 RecName: Full=Homeobox protein Hox-D12; AltName: Full=Homeobox protein Hox-4.7; AltName: Full=Homeobox protein Hox-5.6 [Mus musculus];	1165	TGAAAGTTGAAACTGAAAGCTGCCGCACAAGACCAAATCAAGTAACAATACGCGTCAAGATTTTTTGATTAGAAGTCAGAACAGCTGGAAAAGCAGACACAGTTGATGGCTTGACTGAAGCTTCACAAAAATACCCCCATTAGCCAACGTTTTGCTAGACCTTCCAACACTCCTTGCACCAAGAATCTCCAACACGTTCTTTCATACTGCATATCAGATCGACATCCACAAGTACCCTTCTACCATTTACTGTGCAAATGCGCTTCAGGATGAAATCAAACATAAGAGCAATACGTATTAAAGAATCTTCAAAGGAAGAAAATATCCGAACAAAGCATTACAGTCTTCTTCCAGTTATGTGATTTATAGTCCTGCCAAGCTTCATGACACCTTCAAATC…	NA
TRINITY_DN70424_c0_g1_i2	C1	W1	5.45008	19.6191	1.84791	5e-05	0.00483981	Q6H6V1_ORYSA (Q6H6V1) Putative receptor protein kinase PERK;Q653V5_ORYSA (Q653V5) Receptor protein kinase PERK-like;Q7XTU1_ORYSA (Q7XTU1) OSJNBa0058K23.11 protein;Q93YN1_ARATH (Q93YN1) Hypothetical protein F19K19.4 (Hypothetical protein At1g16670);Q9FX80_ARATH (Q9FX80) F19K19.4 protein;Q9SC70_ORYSA (Q9SC70) Putitive Ser/Thr protein kinase (Fragment);Q7XKE8_ORYSA (Q7XKE8) OSJNBb0017I01.6 protein;Q…	1903	CAGTATCATATGGGAACAGCTGGGAACATGAGGTATTTGCCATAAACACAACCAACAAACAGTATGTACATGTAAAAATGTGCAATGGTACTGTGTCATCAACCTAGTATCATACACACAAACAAATAAATTCATGGACTTCTTTGATCCAACAATGTCTTTTACACTACAAATGAAGTGAATCTATACACCAGCAAGAAAAAATGGTACTAGGCTATGCTACTTGTCCACATGGTCTTCATATTTCTGACCAACCTCTGATCACTCACGATCAGATATTGCGGTGAATGTTATGGAGCATCGTGTTGTCTCTTGAGACAACAAAGGAGAATTCTGTGCCATGATGGTGGATATCAGCTTGGAGGATGGAGCGAAAGCTAAGTTATTTTCTCTCCTCAT…	GO:0016310;GO:0005524;GO:0004672;GO:0000166;GO:0005886;GO:0016301;GO:0006468;GO:0004674;
TRINITY_DN70514_c0_g2_i10	C1	W1	1.06796	11.1858	3.38874	5e-05	0.00483981	Q84LH6_ORYSA (Q84LH6) Putative Bowman-Birk serine protease inhibitor;P81713.1 RecName: Full=Bowman-Birk type trypsin inhibitor; Short=WTI [Triticum aestivum];P01056.1 RecName: Full=Bowman-Birk type proteinase inhibitor [Phaseolus lunatus];Q7M1P9_CANLI (Q7M1P9) Double-headed proteinase inhibitor, CLTI-II;P01057.1 RecName: Full=Bowman-Birk type proteinase inhibitor DE-3 [Macrotyloma axillare];Q7M1Q…	995	GTGACTGGAGTTCAGACGTGTGCTCTTCCGATCTGCTGGACATGCCCTAATCCCGAAAAAGCATGTCAACAAATTCAGACTGAATATTGATTTTCTGTCAGGTAGTAGGACAGAACTTTTTCGCCCACGAAAACTCACGACACTTATCTGACGGCACAATCTTGTGAATCAACTTTGGAGAGTCTCAATTTTCTTTACAAGGGGGAAAAGGGACCATTCACTCATACAGACTACGGAGTCGGTGAACAGAGAGACAAGGCCGCGGCTAATTAAAAACTGGTAGGCAGGCTGGCATAGGTTCATAGGTCGGGTCAGTGGGCGGCGACGGCGTTGCAGCGCCGCTGGCAGAAGTTTTTGATGCGGTCCATGCACTGGTAGACGGGCGGGTCGACGCTGAGG…	GO:0008233;GO:0010951;GO:0005576;GO:0010466;GO:0004867;GO:0030414;GO:0006508;
TRINITY_DN70514_c0_g2_i15	C1	W1	2.61264	22.4124	3.10072	5e-05	0.00483981	Q84LH6_ORYSA (Q84LH6) Putative Bowman-Birk serine protease inhibitor;P81713.1 RecName: Full=Bowman-Birk type trypsin inhibitor; Short=WTI [Triticum aestivum];P01056.1 RecName: Full=Bowman-Birk type proteinase inhibitor [Phaseolus lunatus];Q8RVY7_ALLCE (Q8RVY7) Trypsin inhibitor precursor;Q941H3_PHALU (Q941H3) Double-headed Bowman-Birk inhibitor (Fragment);Q7M1Q0_CANLI (Q7M1Q0) Double-headed prote…	1044	TATGATTAGCTACTTCTTTTTGTTCAGTTTCAATCGAAACGGGGAGAGAAGAAAATAAATTATCGATGCTTAACTAAAATCAATTAAATACGAACGGAGGAAGTATATGTTATTGAATTGCAAGGTGGTTGCCTCACTAACTTTGTGAGCTCGTCACATACGAAAAAGGAATTTTGAAGACACTCGTGACATATATGGGGATCGCGCTATTGACTTGATTAATATTTAGTTAGTTAGAACAAAGGAAAATTTGCCCACTAAAACTTCATGAAACTAATGGCAACCTCAGTCAGTCAACCAAGTACTACTCCAGTAACAACTAGTACGAAAGATTCATTCGCCTCTCTGAAATTACCTGATTGACAAAAGCCAGGAGACAAGACAACTTTTGGATAGTCG…	GO:0008233;GO:0010951;GO:0005576;GO:0010466;GO:0004867;GO:0030414;GO:0006508;
TRINITY_DN70605_c0_g7_i4	C1	W1	3.08266	8.81535	1.51584	5e-05	0.00483981	Q7XJ13_ORYSA (Q7XJ13) Chloroplast nucleoid DNA-binding protein-like protein;Q7XJ13_ORYSA (Q7XJ13) Chloroplast nucleoid DNA-binding protein-like protein;Q651C2_ORYSA (Q651C2) Aspartic proteinase nepenthesin II-like;Q651C2_ORYSA (Q651C2) Aspartic proteinase nepenthesin II-like;Q8VYV9_ARATH (Q8VYV9) Putative chloroplast nucleoid DNA-binding protein (At2g17760/At2g17760);Q8VYV9_ARATH (Q8VYV9) Putativ…	1622	GCTTGAGTTGTCGACGTTGTAGCAATTGAATGTTTTCCAGCCCAGGACAAGCCTCTCACGATCGAACACAACCTTCAGCCCGGACATGAAATTCTCTGCAACGGAAGTAACCAAGCAGTTAGCGGTAAGAAGAATTAGGCAGATGATCGGCAATGGTGTGATTTAGTGAGCAGTTTAGGACATATCATGGCAAAAGGTATAACCTTTATAGGCAATAATGATTTAACAAAGAGGTTGCACATGGATAGTTAATGCTGAAATATATGAGGTTTTTGCATAAAGAGGTACAGAAACCTGACAAATAAGCTAGCGAAGCAGGTCTAAAAATGAACACTACATCCGGAAAGTAATAATAAATCATTAATCATTGGTTCTTTCTAACAAACATATGCTACCAAC…	GO:0003677;GO:0008233;GO:0016787;GO:0030163;GO:0003676;GO:0004190;GO:0006508;
TRINITY_DN70605_c0_g7_i6	C1	W1	2.45537	7.2892	1.56982	5e-05	0.00483981	Q7XJ13_ORYSA (Q7XJ13) Chloroplast nucleoid DNA-binding protein-like protein;Q7XJ13_ORYSA (Q7XJ13) Chloroplast nucleoid DNA-binding protein-like protein;Q7XJ13_ORYSA (Q7XJ13) Chloroplast nucleoid DNA-binding protein-like protein;Q651C2_ORYSA (Q651C2) Aspartic proteinase nepenthesin II-like;Q651C2_ORYSA (Q651C2) Aspartic proteinase nepenthesin II-like;Q651C2_ORYSA (Q651C2) Aspartic proteinase nepen…	1714	GCTTGAGTTGTCGACGTTGTAGCAATTGAATGTTTTCCAGCCCAGGACAAGCCTCTCACGATCGAACACAACCTTCAGCCCGGACATGAAATTCTCTGCAACGGAAGTAACCAAGCAGTTAGCGGTAAGAAGAATTAGGCAGATGATCGGCAATGGTGTGATTTAGTGAGCAGTTTAGGACATATCATGGCAAAAGGTATAACCTTTATAGGCAATAATGATTTAACAAAGAGGTTGCACATGGATAGTTAATGCTGAAATATATGAGGTTTTTGCATAAAGAGGTACAGAAACCTGACAAATAAGCTAGCGAAGCAGGTCTAAAAATGAACACTACATCCGGAAAGTAATAATAAATCATTAATCATTGGTTCTTTCTAACAAACATATGCTACCAAC…	GO:0003677;GO:0008233;GO:0016787;GO:0030163;GO:0003676;GO:0004190;GO:0006508;
TRINITY_DN70697_c2_g2_i7	C1	W1	3.67603	8.49166	1.2079	5e-05	0.00483981	Q6Z309_ORYSA (Q6Z309) Remorin protein-like;Q6Z9R1_ORYSA (Q6Z9R1) Hypothetical protein P0461F06.38 (Hypothetical protein P0013B04.3);Q67TQ6_ORYSA (Q67TQ6) Remorin protein-like;O23188_ARATH (O23188) Hypothetical protein C7A10.390 (Hypothetical protein AT4g36970);Q94AQ0_ARATH (Q94AQ0) Hypothetical protein At4g36970;Q84WA0_ARATH (Q84WA0) Hypothetical protein At1g67590 (Fragment);Q9SR48_ARATH (Q9SR48)…	2211	ATACAGCGTCTAGCGTCTGATATAGCACGTTTGTTGAAGATGCTCTAAAACACCACATGCCCTGGAGATGCTCTAAAGCACCACATGCCCTACAGAAAGTAGTCAAGGGGCAATTCAAAATATCAAATGTTGGCATATACGGCCATCCGCCCTCAAGGGTGAGCCAGGGCAGGGTACATGAGAGTAAGATGGAATCTCAAGAGTGCAGCTCTCACAATTTCCAATCCAATATCTAACACTAGAGCCCCCAAGGCTTGCATACAGAGTTCCATGGCAAGATAGACAACGGGCAGAACGGGAACCTGCCGATCAATCTGGGTTTAAAACTAGCAAAAAGCTCGAGATGTCGGCTTCCTGATCTACGTGGTGTAATGATGTTGCATTAACAGAAGATACAGA…	NA
TRINITY_DN70718_c0_g1_i10	C1	W1	0.05	2.8335	5.82451	5e-05	0.00483981	Q5SQ26_MOUSE (Q5SQ26) Novel protein;Q9CRB8.1 RecName: Full=Mitochondrial fission process protein 1; AltName: Full=Mitochondrial 18 kDa protein; Short=MTP18 [Mus musculus];Q5KY94_GEOKA (Q5KY94) 3-dehydroquinate dehydratase (3-dehydroquinase) (EC 4.2.1.10);Q5KY94.1 RecName: Full=3-dehydroquinate dehydratase {ECO:0000255|HAMAP-Rule:MF_00214}; Short=3-dehydroquinase {ECO:0000255|HAMAP-Rule:MF_00214} …	307	TGCACGCACTAACCTCCATTGTCGCATGTCTCCCCCACCGATCGTCTCCACGGTCCGGCGCGATCGGCTCTCTCCATCACTCCATGGTCCATGGAGCCACGGGAGCGCGTGTTCGTCGTCTAGCCTAGTCCTTTTTGGTTCCTTTCACGTTTTCGCGCCATCTGTTCGATCATGGCGCCACCGTGCTGGCGGTCTTATCTCGGCAGCAATAGTCGTCAAGCCCCGTGATCGGTGCACGGATTGTCCTGGCATGTCATGACTCATGCGTCGGGCCACACTGTGGACAAGATCGGAAGAGCACACGTCT	NA
TRINITY_DN70718_c0_g1_i5	C1	W1	3.94914	14.7162	1.89779	5e-05	0.00483981	Q94HY3_ORYSA (Q94HY3) Putative gamma-lyase;Q7XCS3_ORYSA (Q7XCS3) Putative gamma-lyase;Q8H9F3_ORYSA (Q8H9F3) Rrj1 (Fragment);Q9SGU9_ARATH (Q9SGU9) F1N19.23 (Similar to O-succinylhomoserine sulfhydrylase) (At1g64660/F1N19_22) (At1g64660);Q9SGU9.1 RecName: Full=Methionine gamma-lyase; Short=AtMGL; AltName: Full=L-methioninase [Arabidopsis thaliana];Q84AR1_CITFR (Q84AR1) Methionine gamma-lyase;Q9RVV1…	1396	GACCTGTACATCTACAGCCGCCACTTCAACCCGACGGTGCTGGCGCTGGGGCGGCAGATGGCGGCGCTGGAGGGCACCGAGGCCGCCTACTGCACGGCGTCCGGGATGTCGGCCATATCCTCCGTGCTGATGCAGCTGGTGGGCGCCGGCGGGCACGTGGTGGCGTCGCGGTGCCTGTACGGCGGCACCCACGCGCTGCTGTCCCGGTTCCTCCCGCGCACGTCCGGGGTGAGCGCCACGTTCGTGGACGCCGACGACGAGGCCGCCGTGCGCGCGGCGGTGCGGCCCGGGGTGACCAAGGTGGTGTACGTGGAGACCATGTCCAACCCGACGCTGGCCGTGGCCGACATCCCCATGCTGGCGCGGGTGGCGCACGAGGCCGGCGCCAAGCTGGTGGTG…	NA
TRINITY_DN70720_c2_g1_i12	C1	W1	2.99746	16.7771	2.48468	5e-05	0.00483981	Q7X6N6_ORYSA (Q7X6N6) Putative NADPH HC toxin reductase;Q7XIG2_ORYSA (Q7XIG2) Putative NADPH HC toxin reductase;Q7X7U5_ORYSA (Q7X7U5) Putative NADPH HC toxin reductase;Q6ZJE8_ORYSA (Q6ZJE8) Putative NADPH HC toxin reductase;O49163_MAIZE (O49163) NADPH HC toxin reductase;O49165_MAIZE (O49165) NADPH HC toxin reductase;O49164_MAIZE (O49164) NADPH HC toxin reductase;Q67UQ2_ORYSA (Q67UQ2) Putative NAD…	1434	GCATTTGTGCTTCATAGTGATGATCCTGATGTATTCTTATTAATGAAAATAACACTACATATGTAATTATTGAATGTGTTGGCGGCGCCCAAAAAAATGTGTTATCTTGATATAGTTGCTTCAAAGTTTTTATTTTCCTTAAGAAAGATTGCTTGCATAGTCTTGGACAACTAAACAAACATCAACCTAATAAAACTTATGGTTAGAATACTGTCTTGCTTTTGTCTGTGCGCCGGGGCGCACCGGGTCGTCTAGTGTTATGCATCAGAGCAATCCCAGCCTCTTGCCACACTCCAGGCTGCCATCTAGCACCTCCTCTGCCCCGTACTTGTACTTGAACCCCAGCTCCACAAGCTTCTTTGTATTAGCTTGCACTCTCACTCCCTCTCCCACCACCTC…	GO:0003824;GO:0050662;
TRINITY_DN70720_c2_g1_i22	C1	W1	2.58312	11.155	2.1105	5e-05	0.00483981	Q7X6N6_ORYSA (Q7X6N6) Putative NADPH HC toxin reductase;Q7XIG2_ORYSA (Q7XIG2) Putative NADPH HC toxin reductase;Q7X7U5_ORYSA (Q7X7U5) Putative NADPH HC toxin reductase;Q6ZJE8_ORYSA (Q6ZJE8) Putative NADPH HC toxin reductase;O49163_MAIZE (O49163) NADPH HC toxin reductase;O49165_MAIZE (O49165) NADPH HC toxin reductase;O49164_MAIZE (O49164) NADPH HC toxin reductase;O49166_MAIZE (O49166) NADPH HC tox…	1349	CTTCCGATCTGGTCTAGTGTCTCGCCAATGAATCAATTTTACTTTAAAAAATTATCAGATGATTTGCTAGTGTCACCAACTTTAAGTTAACGGTCTTAAATGATGATCCTTATTTAGCTACATTTTAGAAACTGTGTTCAACTTGATCAATTCAGAAATGGTTGTTTTTTCCATGGACTTAGGGATAGAAATCTTTATTTATTTATCTTTGGTCAGTGCAGGCGACCAACCTAAGATTAAGCAAAAGAACCTGAACAATCGCAACCTCTTGCCGCTTCAGAGCAATCCCAACCTCTAGCACTAGCGCAGACGGTGGCATCGCAATGTTATGCATCAGAGCAATCCCAACCTCTTGCCGCACTCCAGGCTGCCGTCTAGCACCTCCTCAACCCCGTACTT…	GO:0003824;GO:0050662;
TRINITY_DN70725_c0_g8_i16	C1	W1	2.71444	9.80679	1.85313	5e-05	0.00483981	Q7XE25_ORYSA (Q7XE25) Putative metal-binding protein;Q7XE25_ORYSA (Q7XE25) Putative metal-binding protein;Q7XE25_ORYSA (Q7XE25) Putative metal-binding protein;Q9ZRD8_SOYBN (Q9ZRD8) GMFP5 (Fragment);Q9ZRD8_SOYBN (Q9ZRD8) GMFP5 (Fragment);Q9LZF1_ARATH (Q9LZF1) Farnesylated protein-like (At5g03380/C160EPL23M) (Cadmium induced protein CdI19);Q9LZF1_ARATH (Q9LZF1) Farnesylated protein-like (At5g03380/…	1651	GCCGTCGGCCGGATTCCAAAATTGAAATTGCTCCACGTCCGGAGATCTCCGTCACCAACACCCGAGGTCAATCAATAGTGTACGTCCCGATCACATCTCTCTGATCAGACTAGAAATGACGGGATCAACAAGAAAGAAAAACGAGAGACTAAAAGTTACGGCGACTAAGACAAGATTATATGCGGAGCAGTAAAACCAGTCCACGATTCAACGCCCAGTTCGCGACCAACGAGCCGGCGAGCACTCGCGCACACACTTGGCGACCGGTTCATCTCCCTTCTTGCTAACTTGGCATAGCTAATTGAATCGAAATAAGAAATTATGATGGTGGAAAGAACAAGGCTCGATCATCATCAGGGGACAGGCAACAAAAGAAGGGGGGTGAGCAAAATTTGATCG…	GO:0030001;GO:0046872;
TRINITY_DN70725_c0_g8_i23	C1	W1	2.87214	11.1936	1.96248	5e-05	0.00483981	Q7XE25_ORYSA (Q7XE25) Putative metal-binding protein;Q7XE25_ORYSA (Q7XE25) Putative metal-binding protein;Q7XE25_ORYSA (Q7XE25) Putative metal-binding protein;Q9ZRD8_SOYBN (Q9ZRD8) GMFP5 (Fragment);Q9ZRD8_SOYBN (Q9ZRD8) GMFP5 (Fragment);Q9LZF1_ARATH (Q9LZF1) Farnesylated protein-like (At5g03380/C160EPL23M) (Cadmium induced protein CdI19);Q9LZF1_ARATH (Q9LZF1) Farnesylated protein-like (At5g03380/…	1414	GCCGTCGGCCGGATTCCAAAATTGAAATTGCTCCACGTCCGGAGATCTCCGTCACCAACACCCGAGGTCAATCAATAGTGTACGTCCCGATCACATCTCTCTGATCAGACTAGAAATGACGGGATCAACAAGAAAGAAAAACGAGAGACTAAAAGTTACGGCGACTAAGACAAGATTATATGCGGAGCAGTAAAACCAGTCCACGATTCAACGCCCAGTTCGCGACCAACGAGCCGGCGAGCACTCGCGCACACACTTGGCGACCGGTTCATCTCCCTTCTTGCTAACTTGGCATAGCTAATTGAATCGAAATAAGAAATTATGATGGTGGAAAGAACAAGGCTCGATCATCATCAGGGGACAGGCAACAAAAGAAGGGGGGTGAGCAAAATTTGATCG…	GO:0030001;GO:0046872;
TRINITY_DN70735_c1_g2_i1	C1	W1	10.2494	43.9662	2.10086	5e-05	0.00483981	.	434	CAGCCAACGCCCCCGCGAGCTCGGCCGTATACACGTCCACCGTCAGCTTCGTCGCCGTCGCCGGCGCGGTCGCCGCCGCCATCGTGTTCTAGATGGAGCGGAGAGTACTCTGTTTTCGTGCTGTTTATATTACGAGATTCTTTATTAGAGACAGATCGGGGGAAGGTTGACATCGCATAGCGATGTGGTAAATCTTGCTACACATGCATGAGATTATCTTCAATGCAAATTCTTTTGTTCGTTATATCACACCTGCCATGGATTTTGTCCTGTACTACTATGTGAATCTTTTAGTATGAGCTTAGGTATATTGTCACGAAGCGCGAATACGGTTCAGCTATAATTCTTAAAATGTACTTTCCTCTAGCAAATTGCCTCCATAAAAACACGAACGCGGAA…	NA
TRINITY_DN70776_c0_g5_i4	C1	W1	4.71186	13.5982	1.52905	5e-05	0.00483981	Q652A7_ORYSA (Q652A7) Hypothetical protein OJ1439_F07.19-1;Q6Z9C5_ORYSA (Q6Z9C5) Hypothetical protein P0544G09.6 (Hypothetical protein OJ1323_A06.34);Q8LBP8_ARATH (Q8LBP8) Hypothetical protein;Q93V51_ARATH (Q93V51) AT5g06370/MHF15_11;Q60DG8_ORYSA (Q60DG8) Hypothetical protein B1110B01.1;Q9M872_ARATH (Q9M872) F16B3.33 protein (Hypothetical protein At3g02700/F16B3_33) (At3g02700);Q8L9G9_ARATH (Q8L9…	1359	CCCATCTTGAGAGATTCAGAAATGGCCAAATGAAAAAAAAAGAGATATAGGATTTTGCCATTGATGTTGAGCCTCCAAAATGGCCAGAATTTCAAGTTCCCCAGTGGAGAAATAATCAACACAATTTAGGTCAGCCTCCAGGGTGCGCAGATTTTTAGTTCAAAATGGAAAACAATCAACAAAATTTAGGTCTTAAGCATGATTCAGGACATTCTGAAAACATTTGCTCTCAATTTACAGCAGAAGTGAAAGAACAGTGAGCGAAACACCCTGAATGAGAGCCATCATATTAATAGACTGAATGGTAGAAATGCATCTGATTTAGAGACCAAACTGTCAAATTTCCATCACAAATCCAGTTTGGAGAGTTGTTCAACTGATAGTGTGAAGTTTGCACTC…	NA
TRINITY_DN70833_c2_g7_i1	C1	W1	4.39265	21.8786	2.31636	5e-05	0.00483981	Q6F2H5_ORYSA (Q6F2H5) Putative NBS-LRR type disease resistance protein;Q5CXS9_CRYPV (Q5CXS9) Protein with 3 transmembrane domains near C-terminus, membrane protein with no homologs, signal peptide;Q4X0Z3.1 RecName: Full=Probable DNA-binding protein creA; AltName: Full=Carbon catabolite repressor A [Aspergillus fumigatus Af293];	631	TCAGAGTTCTACAGTCCGACGATCCAAGGTATGGCATTTACTGCTCGTTTGGATATTATCTAAAATAGATGAAACGCCCACGACTGACTATGATCTACTGTCAGGTTCACTTTACTACTAAATAATTTGCTCACGCCTCTCCTATTGTGAACAAGGAATAAAAGGGAGGCAGGTCGAGCTGGTTTGTTGTAGTTGACATGAGTCATCAAGCATAAGAAGATCATAGTGGAGCCACATCTGTTCTGTCGGTGGAGGCAATATTTAGATGCATTATCCCACCTGGGCAGATTTGGGCTTATGTAGTTATGTGTTTCTTTCTTTTCTTTCGCTATCGTTTACATGATCTAGTGCTGAAATGTAGTGCGACTGGTACGGCAGCAGCAAGTAGGTCCTCCAAAA…	GO:0005886;GO:0007165;GO:0043531;
TRINITY_DN70833_c2_g7_i3	C1	W1	3.37015	18.4244	2.45073	5e-05	0.00483981	Q60EN2_ORYSA (Q60EN2) Hypothetical protein OJ1651_D06.1;Q5N782_ORYSA (Q5N782) Hypothetical protein P0005H10.37;Q9FGU5_ARATH (Q9FGU5) Emb|CAB82975.1 (Hypothetical protein At5g59080);Q9LZM9_ARATH (Q9LZM9) Hypothetical protein T7H20_70 (AT5g02020/T7H20_70);Q84WZ5_ARATH (Q84WZ5) Hypothetical protein At2g39855/T5I7.3;Q8Y1T0_RALSO (Q8Y1T0) PUTATIVE LIPOPROTEIN;Q6R323_RALSO (Q6R323) Putative lipoprotein…	1175	GAAAGACCGAGCCTTCCATAGGTCAGTCCTAGATGTAGTTGTAGTAACTTTTATTTTTTTCCTTCCTGCGTCGGATATCAGTTAACATTGGTACGCCACGAGGCAAGCAGAGAAGTTGAGAGTAGGAGCTCATCCCTCACCCGCGACCCGCGCCGCCGCCTATAACCACCACTTCACGTGCCCTACCCTTCTCCTCTCCCCAATTTTTCATCTCCTAAACCGCCGCCAACATGGACGCCAAGAAACAGTCGCCCCCCACCCCCGCGGCCGCCGGAGCCGCGCCGCCGCCGGCAAGCGGATACTTCAGCTCCGTCTTCTCGGCGTCGCCTGCGGCAAATCCAAGAGACGCAAGGCAGACGGACCTGTACACGATGCTGAACAAACAGAACCCCAAAGGGC…	NA
TRINITY_DN70899_c2_g1_i1	C1	W1	3.5048	15.2459	2.12102	5e-05	0.00483981	Q6ZJJ2_ORYSA (Q6ZJJ2) Typical P-type R2R3 Myb protein;Q69JE8_ORYSA (Q69JE8) Putative Myb-related protein Zm38;Q84XW2_LOLPR (Q84XW2) R2R3 MYB protein MYB1 (Fragment);P20025.1 RecName: Full=Myb-related protein Zm38 [Zea mays];P20026.1 RecName: Full=Myb-related protein Hv1 [Hordeum vulgare];Q8S3Y0_ORYSA (Q8S3Y0) Typical P-type R2R3 Myb protein (Fragment);Q6IX78_WHEAT (Q6IX78) Transcription factor My…	631	GCAGGGAGGATCTCGCTACGGATCCTCGCCCATGCATGATTCGCCTCCTCCTGCTCACCCTGTATTTTCTTTCCTACTAGACTAAAAGCTAAGAACTTGGCAGCAGTAACAATTTACAGCGGAGGTCGTGTGATCGATCGTAATCCTTGTTCGCTAGTTTCACTTCATGGGAAGGCTTCTGAAGTCGAGCATGCCGGCCCTGAGGCCGAGGAAGTTGCTGCTGCAGACGCACTCGGCAGCTCGGCCCAGGCCGCAGCGGAAGCAGAAAGCGCCACCGCCCTGCAGAGGCAGAGGCTCCATCTTCACCGGCTTGGCGTGCGGTCTAGCCGGCGGTGGCAGCGGACGTATCTCCTCCTGTTGGAACGGGAGGCTGATGCAGAGGTCCAGGTTGAGGTCCGG…	GO:0000981;GO:0003677;GO:0006357;GO:0043565;GO:0005634;GO:0030154;GO:0044212;GO:0001135;
TRINITY_DN70971_c2_g1_i1	C1	W1	18.9426	50.9061	1.4262	5e-05	0.00483981	O04876_HORVU (O04876) Phenylalanine ammonia-lyase (EC 4.3.1.5) (Fragment);Q7X8V3_ORYSA (Q7X8V3) OSJNBa0073E02.18 protein;Q7F929_ORYSA (Q7F929) OSJNBb0061C13.5 protein;Q43210.1 RecName: Full=Phenylalanine ammonia-lyase [Triticum aestivum];Q6ST23_BAMOL (Q6ST23) Phenylalanine ammonia-lyase (EC 4.3.1.5);Q6K6Q1_ORYSA (Q6K6Q1) Putative phenylalanine ammonia-lyase;Q6K6Q0_ORYSA (Q6K6Q0) Putative phenylal…	605	GTGTGCTCTTCCGTTCTATAACTTTTTGTTTTTTTTTTTCAAGCAGAAGACGGCATACGAGATCGTGATGTGACTGGAGTTCAGACGTGTGCTCTTCCGATCTGGGGTGAGATTGGAGAGGGAATGGAGGATTTGGTTTGCCTCCATTCCCCTCCAAGAAAAGCCTCACCTGCTTCCTCTGCAGCTCGAGCTCGTCTTCAGTCTTACTTACTCCTAGTAGTTCTTTGCAACGATCAACACTTTCAGAATCCAGATACACACACACACCAAGCAGCGTCTAGCTAGCTTACTTGCTCTAGTAGTTCTTTGCAAATATCCATGGAGTCCGAGAACGTTGCCGCCAACGGCGATGGCCTGTGCGTGGCACAGCCGGCTCGCGCCGACCCTCTGAACTGGGGA…	GO:0045548;GO:0009800;GO:0005737;GO:0016829;GO:0009698;GO:0006559;GO:0003824;GO:0016841;
TRINITY_DN71065_c1_g5_i20	C1	W1	0.05	1.93454	5.27392	5e-05	0.00483981	Q9CSL3_MOUSE (Q9CSL3) Mus musculus 11 days embryo whole body cDNA, RIKEN full-length enriched library, clone:2700078H01 product:CDNA FLJ10299 FIS, CLONE NT2RM2000013, MODERATELY SIMILAR TO DNA-DIRECTED RNA POLYMERASE III 128 kDa POLYPEPTIDE (EC 2.7.7.6) ;	370	TTTTTTTTTTTTTCAAGCAGAAGACGGCATACGAGATCCACTCGTGACTGGAGTTCAGACGTGTGCTCTTCCGATCTTCTTGAATGATTTATGGATTTGTATGGTAATTTCCCATCCTGGACACACACATCGTCCAGAAATTCGTCAACCAAAAAGTTGATCATAATTTAAATTCTATTAATTTACAGGCAAACTTAATTACACAACAAATTCTGTGCGCCAGTCTTCTGTTACTAATCTTGCAATTCCAATCATACGGGCATCAAATATAAGAAGACTGATCTAAATATGTACGGATCGTCGGACTGTAGAACTCTGAACGTGTAGATCTCGGTGGTCGCCGTATCATTAAAAAAAAAAAAAAAAAGTA	GO:0003677;GO:0032549;GO:0006351;GO:0003899;
TRINITY_DN71081_c1_g5_i3	C1	W1	7.71009	18.8063	1.2864	5e-05	0.00483981	Q75HZ0_ORYSA (Q75HZ0) Putative late embryogenesis abundant protein ('putative late embryogenesis abundant protein, LEA14-A');Q9FPB2_ORYSA (Q9FPB2) Late embryogenesis-abundant protein Lea14-A-like;Q5MJ29_PENAM (Q5MJ29) Late embryonic abundant-like protein;Q9AWZ5_ORYSA (Q9AWZ5) Putative late embryogenesis-abundant protein;P46519.1 RecName: Full=Desiccation protectant protein Lea14 homolog [Glycine …	1487	TTTTTTTTTTAATGATACGGCGACCACCGAGATCTACACGTTCAGAGTTCTACAGTCCGACGATCAGGACAAGGAATGGGAGCGCGAGCACTACCGCCTCCTCCACGGCGACGGAGACGAGAAGGACGACCACATGAAGGACTGGGAGGAGTTCCTCAAGGAGGAGCGTGCCCTCCTATAAACGCCGCGTGCGTCTTCCTCCCTCCCTCCCTCCCTCCTTGGATATTCTTCTTCACTTCTTCTCCATCACACAGATCGATCGACCACGCACGCTGCGCACAACGCAACCATCTCGATCGAAGGAAGGAAGTCGCCGGCCATGTCGAGCCTGATGGACAAGGCCAAGGGGTTCGTGGCGGACAAGATCGCGCACATGCCCAAGCCGGAGGCGACGCTGGA…	GO:0009269;
TRINITY_DN71085_c0_g4_i2	C1	W1	13.0424	49.9435	1.93709	5e-05	0.00483981	Q8H7Y4_ORYSA (Q8H7Y4) Hypothetical protein OJ1607A12.14;Q2V3I3.1 RecName: Full=EPIDERMAL PATTERNING FACTOR-like protein 4; Short=EPF-like protein 4; Flags: Precursor [Arabidopsis thaliana];Q9LUH9_ARATH (Q9LUH9) Arabidopsis thaliana genomic DNA, chromosome 3, P1 clone: MWI23 (At3g22820);Q9LUH9.1 RecName: Full=EPIDERMAL PATTERNING FACTOR-like protein 5; Short=EPF-like protein 5; Flags: Precursor [A…	769	CCGTCGCCGCGATCCGAACACTTCACCGGACCATTCAATCGGTAGGAGCGACGGGCGGTGTGTACAAAGGGCAGGGACGTAGGTTCTTCATTCCCCTGCCCTGAAAGATGATGCAATAAATAGCAGCATCGAGCAGCGCATGAACACAGGAGGGTTTGATGGAAAATTAGCTGCAAAATCACTTCCCAAAACCAGAAGGTGCAGAAGAACCGACGAGACAGAGAGAGAGACCATCATGTCCTGATCCATCTCTCCCTCCTTCGGTAGCACAAAAGACATAACCGGCTAATTAATTACAGCACATTACACTCGTTAAAAAAAGAAGCTCCAAGAACTCAACAATGTTATTACATAGGTACATCGAAGAAGCCTTCATGATTGGTTTGCCTCCATCAATCT…	GO:0010052;
TRINITY_DN71123_c1_g1_i1	C1	W1	0.05	9.80608	7.6156	5e-05	0.00483981	Q8H8Q2_ORYSA (Q8H8Q2) Putative gag-pol polyprotein;Q6IEZ2_HUMAN (Q6IEZ2) Olfactory receptor OR1-36;Q5JQT0_HUMAN (Q5JQT0) Novel protein similar to Olfactory receptor 5AV1;Q8NHC6.1 RecName: Full=Putative olfactory receptor 14L1; AltName: Full=Putative olfactory receptor 5AV1 [Homo sapiens];Q6SNA5_EULMO (Q6SNA5) Olfactory receptor (Fragment);	202	CGATCTGCACTCATTCCATATTTCCATTTTCCGTCTGAACATTCATATATATGCATGCACCGGTCGATCTCAATCAGCTAGCTAGCCAGGTCACAAGTTCACCTGCGCTAGCGGCATGCAAATCATCCACAGATCGTCGGACTGTAGAACTCTGAACGTGTAGATCTCGGTGGTCGCCGTATCATTAAAAAAAAAAAAACAA	NA
TRINITY_DN71134_c0_g2_i10	C1	W1	1.50916	37.0613	4.6181	5e-05	0.00483981	Q7XS37_ORYSA (Q7XS37) OSJNBa0058K23.7 protein;Q84WF4_ARATH (Q84WF4) Putative leucine-rich repeat transmembrane protein kinase;Q9FL28_ARATH (Q9FL28) Receptor protein kinase;Q9FL28.1 RecName: Full=LRR receptor-like serine/threonine-protein kinase FLS2; AltName: Full=Protein FLAGELLIN-SENSING 2; AltName: Full=Protein FLAGELLIN-SENSITIVE 2; Flags: Precursor [Arabidopsis thaliana];Q6YUZ9_ORYSA (Q6YUZ9…	1273	GACGTGTGCTCTTCCGATCTGAGAACAATTTGGCAACAACTCAAAAGATTTAAGAATTCAGCATGATGTTTAGAGACCATTTGTACTCTTTTTTGTTGGCTAGTTTATGTTGCAACTTCGTGCGATCCATGAGATGTAATATTTTAACACTACAATTTTGCAGTAAATAAGGCCGTGTGCATCATTTTGTGTGATCACTTTGATGCAGAAGCTCCCCATTTCGAAAAAAAGTACCATGTAGGAAACGCTGCAACTCGGTTTGGTTCAGTCTCCTCCACACGCTCTGCTGATCTTGAGCAGCCCCGAGAGCACACCATTCATGTCGGGCCGGTCGGCGGGCTCGAACGCGGCGCACCAGGCGGCGAGGCTCAGCGCGTCGGCAGCGGCGGACAGGTCGGC…	NA
TRINITY_DN71171_c2_g6_i1	C1	W1	8.98616	37.0286	2.04286	5e-05	0.00483981	Q43664_WHEAT (Q43664) Phenylalanine ammonia-lyase (Fragment);O04875_HORVU (O04875) Phenylalanine ammonia-lyase (EC 4.3.1.5) (Fragment);Q43210.1 RecName: Full=Phenylalanine ammonia-lyase [Triticum aestivum];Q7X8V3_ORYSA (Q7X8V3) OSJNBa0073E02.18 protein;Q7F929_ORYSA (Q7F929) OSJNBb0061C13.5 protein;Q43211_WHEAT (Q43211) Phenylalanine ammonia-lyase (EC 4.3.1.5) (Fragment);Q6ST23_BAMOL (Q6ST23) Phen…	376	CTGTCGAATGATGTTAGCTCGCTAAGGTTAATCAAACCAAAGGACTAGTGCAATAATTATGTATATTTTTCACAAAGTGTACCCTTTTACTAACTAAAATCATAGAAAATTTCTAGACTAAACACCACTACCAAGTCATGCAATTATCTTTTCCAACTGGAACTGCAGCTCTGGAAGAACGCTGCAAACATATATCCGGAAAAAAAATTGCATATAGTACACGCTGGACGCCATGTGAATTCTCAAGCACTCTATTCTTGAGTTCCTTGAGCCATTCTTCAGCAGATAGGCAGGGGCTCACCGTTCCACTCCTTGAGGCACTCAAGCAGCGCGTCGATGTGCTTACCCTGGTTCATAGCAACAAACACCTTGTCCA	GO:0016829;GO:0003824;
TRINITY_DN71186_c0_g7_i1	C1	W1	0.05	6.09995	6.93073	5e-05	0.00483981	Q9S833_ARATH (Q9S833) Putative cytochrome P450;Q07798_YEAST (Q07798) S.cerevisiae chromosome XII reading frame ORF YLL005c (L1361 protein);Q07798.1 RecName: Full=Sporulation-specific protein 75 [Saccharomyces cerevisiae S288c];Q6ZMA8_PLAF7 (Q6ZMA8) Vacuolar ATP synthase subunit b (EC 3.6.3.14);Q25691.1 RecName: Full=V-type proton ATPase subunit B; Short=V-ATPase subunit B; AltName: Full=Vacuolar …	260	CATCTAGACGTACGCGGATGTGTATATATATGTCGCCGATCACTGTGTATTGTCCCACCCATCCTCTACCTCCCCTCTCTCACTAGAATCAGTAAATCCAGCCTACAGCATGATACCTGGAAGTTACATGATGTTCTTTCAGTTTGTCGGATGCTGCCTCCTGCTCCTGCTATACTCTCTTCGATTTAGGTCTAGCAGCCCTGTGCATGGGCCAAGAAGCTACCCGGTGATCGGCTGCCTGGTTGCCTTCTACGAGAACC	GO:0005506;GO:0055114;GO:0016705;GO:0020037;
TRINITY_DN71202_c1_g1_i1	C1	W1	3.56465	16.2465	2.1883	5e-05	0.00483981	Q5I3F5_TRIMO (Q5I3F5) Peroxidase 3;Q43218_WHEAT (Q43218) Peroxidase (EC 1.11.1.7);O81524_AVESA (O81524) Peroxidase PXC2 precursor;Q05855.1 RecName: Full=Peroxidase; AltName: Full=WP2; Flags: Precursor [Triticum aestivum];O81525_AVESA (O81525) Peroxidase PXC6 precursor;Q40068_HORVU (Q40068) Peroxidase;P27337.1 RecName: Full=Peroxidase 1; Flags: Precursor [Hordeum vulgare];Q5I3F6_TRIMO (Q5I3F6) Per…	658	CGCCCGGCCGATGGTGTGCGCGCCGGAGAGCGCCACCATGTCCACCGTGTTGAGGTTCTTCTTGGCGAACGCGGCCTGGAGCTGTGCGAGGCTGGAGCCAGGGCCCGGGAGGTCCCCGGTATTCCCGGTTGCGCTCGTGGAGTCCCGTCTGCCGAGAGGAACTGTCCATGACGGGCCGCCGAGGGCGACGACAGAGTCACGGGCGGCGACGGTGAGGATATCGGCGCAGGAGACGGTCTGCTTGCAGATACCCTCGAGCTGGGTCTTGATGTTGTCGATGACGCCGAAGCCCAACAGCGAACCGGCGTTCGCAGGCGCGTTCTGCTCGTTGCCCGACAGCAGAACGGACGCGTCACAGCCGTTAACAAAGCAGTCGTGGAAGTGCAGCCTGAGAAGCGA…	GO:0055114;GO:0005576;GO:0016491;GO:0020037;GO:0006979;GO:0046872;GO:0004601;GO:0098869;GO:0042744;
TRINITY_DN71202_c1_g4_i1	C1	W1	44.1823	168.542	1.93157	5e-05	0.00483981	Q5I3F7_TRIMO (Q5I3F7) Peroxidase 1;Q5I3F6_TRIMO (Q5I3F6) Peroxidase 2;Q9LEH6_HORVU (Q9LEH6) Peroxidase precursor (Fragment);O81525_AVESA (O81525) Peroxidase PXC6 precursor;O81524_AVESA (O81524) Peroxidase PXC2 precursor;P27337.1 RecName: Full=Peroxidase 1; Flags: Precursor [Hordeum vulgare];Q40068_HORVU (Q40068) Peroxidase;Q9ZTS9_MAIZE (Q9ZTS9) Peroxidase J (Fragment);Q43212_WHEAT (Q43212) Peroxi…	208	GACGCGCCCATGCGGCGGTTGCTGCTCACGGCCGCCGTCACGCCGCTCTTGATGGTGTCCAGGGCCCTGGGGCACGACGTGTCGTAGAACGTCGGCGACAGCTGCGCCGACACCGCCGTGGCGGCCAGAGCCACCAGCAACACCAAAGAAATGCAAGAGGCAGATGCCATGGCTAGAGCTGGCTACAACACCAAAGCTATGCTGTGTG	GO:0055114;GO:0005576;GO:0016491;GO:0020037;GO:0006979;GO:0046872;GO:0004601;GO:0098869;GO:0042744;
TRINITY_DN71229_c1_g7_i3	C1	W1	4.35922	12.9895	1.5752	5e-05	0.00483981	Q7FA05_ORYSA (Q7FA05) OSJNBa0064D20.8 protein;Q7X619_ORYSA (Q7X619) P0076O17.8 protein;Q9C808_ARATH (Q9C808) Nitrate transporter NTL1, putative; 54085-51470;Q56XQ6_ARATH (Q56XQ6) Nitrate transporter NTL1;Q56XQ6.1 RecName: Full=Protein NRT1/ PTR FAMILY 4.4; Short=AtNPF4.4; AltName: Full=Nitrate transporter 1.13 [Arabidopsis thaliana];Q9XIF3_ARATH (Q9XIF3) F23H11.6 protein;Q53NB6_ORYSA (Q53NB6) POT…	1169	TTTGGTTGGACTCTTGTTTCATAATACTCCCTCAGTGCCACCAAAAGTTTCTTAGATTTTTCAAAAGTGATCTAATTGTCCTATCTTTTAAGTCTTTATTTCCTATCTGATGGTTCCTTCACCATTGCACTGTATATTTGCATTTTGACGACCTAATATTTCTTGCGCTTGCCTAACAATGTGGAAATTAAGTTTTCCTGAGGAGTTGTTTTGCTGCATAACTAGCATAAGTATACTGTACTTCCTATTCCTTATCAAAGCAGACCTTCTTAACCTAATACCTCTACTATCATCCACCTTTTCTCATGCATTTCTACATATAACTATACCCATACACAGTTGAAGTCTTTTTATGGTGAGTTCTTCAGCTGATCTCCTTGCCATTGCCCTCGGCTGCAA…	GO:0016020;GO:0016021;GO:0005886;GO:0055085;GO:0009624;GO:0022857;
TRINITY_DN71267_c1_g11_i1	C1	W1	68.7396	178.074	1.37326	5e-05	0.00483981	Q8GUC0_LOLTE (Q8GUC0) Putative soluble acid invertase;Q8RVK8_LOLPR (Q8RVK8) Fructosyltransferase;Q575T1_WHEAT (Q575T1) Acid beta-fructofuranosidase precursor (EC 3.2.1.26);Q6KCH6_HORVU (Q6KCH6) Soluble acid invertase (EC 3.2.1.26);Q8GUB7_LOLTE (Q8GUB7) Putative soluble acid invertase (Fragment);Q7XZS5_9POAL (Q7XZS5) Soluble acid invertase (EC 3.2.1.26) (Fragment);Q8S3M4_LOLPR (Q8S3M4) Fructosyltr…	411	TCGTTCATCCAGTTTTTCTCGGGCTGGAAGTGGAAGCCGGTGCGTTGCCACTGGAGCATCGCATTGCTCCACGGGAACGCGTTGCTGCTGGCTGCGTCCGCCGCCAGCATGCCGCCGTGCTCGGCAGGGACACCGGACGTCTTCTCCGACACGCCCGACTCAGGCCCTCTGCTGCTGCTGGTGGTGCTCATCGCCTCGTCAACCGGTTGGTTGAGCATGACGACGCCCGTGGCGGGCAGCTGCCCAACGAGTCTGACGCCAGCCAGCGTAGCCACGACGAGTAGCACCGCGGCCAACGCCAGCAGCAGCGCTGCGAACAGAGGCCCGGTCCGGTGACCACGCCCAACCACGGCGGCCTCGGCATCGTCCGGCAACGGCACATAGGAGCACGGCAGCAAT…	GO:0016020;GO:0004553;GO:0016787;GO:0016021;GO:0005975;GO:0008152;GO:0004575;GO:0016798;GO:0004564;
TRINITY_DN71331_c0_g3_i6	C1	W1	24.7569	75.7723	1.61384	5e-05	0.00483981	Q8GUC0_LOLTE (Q8GUC0) Putative soluble acid invertase;Q8RVK8_LOLPR (Q8RVK8) Fructosyltransferase;Q575T1_WHEAT (Q575T1) Acid beta-fructofuranosidase precursor (EC 3.2.1.26);Q9LKI9_ORYSA (Q9LKI9) Vacuolar acid invertase (EC 3.2.1.26);Q6ETD3_ORYSA (Q6ETD3) Vacuolar acid invertase;Q7XTK7_MAIZE (Q7XTK7) Vacuolar invertase (EC 3.2.1.26) (Fragment);Q41755_MAIZE (Q41755) Invertase (Fragment);O82517_9POAL…	765	TATCTTTTTTTTTTTTTTTTTAATGATACGGCGACCACCGAGATCTACACGTTCAGAGTTCTACAGTCCGACGATCCAGACTGCTGTCTACTTCTACGTTGCCAGAGGCCTTGACGGCGGCCTGCGCACGCACTTCTGCCATGATGAGTCACGGTCGTCGCGTGCCAACGACATTGTGAAGAGGGTTGTCGGTAACGTCGTGCCGGTGCTTGATGGCGAGGCACTATCCATCAGAGTACTGGTGGACCACTCCATTGTCGAGAGCTTTGCACAGGGTGGGAGGTCGACAGTGACTTCGCGAGTGTACCCAACCGAGGCCATCTACGCCAACACCGGGGTGTACCTCTTCAACAATGCCACCGGTGCCCGCGTCACCGCCACTAGCCTCGCAGTACATGA…	GO:0016020;GO:0004553;GO:0016787;GO:0016021;GO:0005975;GO:0008152;GO:0004575;GO:0016798;GO:0004564;
TRINITY_DN71384_c1_g4_i1	C1	W1	8.22922	34.677	2.07515	5e-05	0.00483981	Q9FRT5_ORYSA (Q9FRT5) Monosaccharide transporter 3;Q7EZD7_ORYSA (Q7EZD7) Putative monosaccharide transport protein MST1;Q6B4G9_MAIZE (Q6B4G9) Monosaccharide transport protein 1;Q6VEF1_ORYSA (Q6VEF1) Monosaccharide transporter 6;Q6Z401_ORYSA (Q6Z401) Putative monosaccharide transporter 3;Q6ZKF0_ORYSA (Q6ZKF0) Putative monosaccharide transporter 3;Q94EC4_ORYSA (Q94EC4) Putative monosaccharide trans…	1674	CCGATGAATCTGTTCCAGAACCAGTGTCCCTTCCAGACGAGCACCATCTCCTCGATGGGCACCCCCTTGGTCTCCGGCAGGAAGAGGGCGATGAAGACGGTCATGATGACGACCCATCCGGCGAAGAAGTAGAAGAGTCCGAACTTGAGGTGGCAGAGCATGGTGAGGAAGGCCTGCGCGATGACGAAGGTGAAGAGCATGTTGACGGAGACGTTGATGCTCTGCCCCGCCGGCCTGATCTCCAGCGGGAAGATCTCGCTGGGCACCAGCCAGCCGAGGGGACCCCACGACCAGGCGAAGCCGGCGACGTAGACGCAGATGAAGAGCACCACCGCCGCCGCGTAGCCCTTGGGCATGTCCCCGACGCCGCTGGTCCCGAACTTGACGGCGATGAGGGTG…	NA
TRINITY_DN71384_c1_g4_i4	C1	W1	0.05	2.56956	5.68345	5e-05	0.00483981	Q5CA47_9SPER (Q5CA47) Maturase K (Fragment);	358	GAGATATTGGCGTGACTGGAGTTCAGACGTGTGCTCTTCCGATCTCTGCATCAGCAAAACATTCAGACCACTTCGTCAGTAGTCAGTACCGATATTACGTTCAAATGTGAAACGTGAAATTTCACTATGTGGCCAGGAAAACAGCCAAGTGTACAGAACTAGCAAATCCCTATTTTATTACGTTGGTCTTTGTATAAGTTAAGTTGCAGTTTCTTCAGCGATCAGAAAAGGGGATATTTTCTTCTGTCAAACACTATATTTGTGTAAAATAAGCTGCTGTTTTGATTTTGCGTGAGCTAGGAATTAGTTGGCTGATCCCGCGCAACTAAGCAGTTTCTTCAGCGATCAGAAAAGGGGA	GO:0016020;GO:0003723;GO:0016021;GO:0009507;GO:0006397;GO:0008033;GO:0009536;
TRINITY_DN71389_c0_g5_i8	C1	W1	10.7043	24.414	1.18952	5e-05	0.00483981	Q8W5D9_ORYSA (Q8W5D9) Hypothetical protein OSJNBb0008A05.2;Q7G645_ORYSA (Q7G645) Hypothetical protein OSJNAb0008A05.12;Q9LS71_ARATH (Q9LS71) Emb|CAB72194.1 (AT3g29240/MXO21_9) (Hypothetical protein);Q8W467_ARATH (Q8W467) Hypothetical protein At1g33780; F14M2.10 (Hypothetical protein At1g33780);Q9LQ30_ARATH (Q9LQ30) F14M2.10 protein;Q60DV8_ORYSA (Q60DV8) Hypothetical protein P0426G01.14;Q8S0Q9_ORY…	1537	CACACTCACGTCGGCGTTGCCCTTGCCGTCACACCACTTCCCGCGTCACCATAGGCCAGGATCACCAGAGAAAAGCACCGCAAAAAGCCAGCTATATCCACTTCGGATCGCGGCCTGAAAACCTGTGGAGCAGATGCTCCGGCGGGCCGATTCCATCCACCCATTCTTCCTATTTAGCTGCGTCTTCCCTGAATCCATCCTCCTGTCACAACTCACTACTAGCGATCATCGATCATACGGTGCTTCCAGAGTTCGGTTGATTTGGTGGTGAAGCTGAGTAGAACTAGCACCGGAGACGGAGAGGAAGCTCTTGCTTCCGGCCAGGTCTCCGGAGCTTCGATCCTCAGGAAAGCATGGCCCTCCCGTCGCCGGCCGGCATCGCAAAGCCCAGGCTTCACC…	NA
TRINITY_DN71424_c1_g1_i12	C1	W1	42.165	101.786	1.27142	5e-05	0.00483981	Q6ZLQ0_ORYSA (Q6ZLQ0) Putative ERD4 protein;Q6ZLQ0_ORYSA (Q6ZLQ0) Putative ERD4 protein;Q9C8G5_ARATH (Q9C8G5) Hypothetical protein T4K22.4 (Hypothetical protein At1g30360);Q9C8G5_ARATH (Q9C8G5) Hypothetical protein T4K22.4 (Hypothetical protein At1g30360);Q9C8G5.1 RecName: Full=CSC1-like protein ERD4; AltName: Full=Protein EARLY-RESPONSIVE TO DEHYDRATION STRESS 4 [Arabidopsis thaliana];Q9C8G5.1 R…	1812	TTTTTTTTTTTTTTTTTTTAATGATACGGCGACCACCGAGATCTACACGTTCAGAGTTCTACAGTCCGACGATCCACGCGCAGCCCCGTCGGCTGGATCCAGCAGGCCTTCAGGGCCTCCGAGGCCGACGTCGTCCACGCTGGCGGGGTCGACGCCGCCGTCTACCTCGTCTTCCTCTCCTCAGTGTTGGCAATCCTAGTCTTCTCCGGAATTCTGTTGCTTCCAGTTCTGTTACCAGTTGCTGCAACCAGTCATGCCCTGGAGGCTTCTGCTGGCTCAAATGCCTCGGCGGCACATAACTTCACGGTTATTGAAAGGCTGGCACTGGGCAATGTTGAAGAGAAAAGTTTCAAGCTGTGGGCATTTATAGGGTCAGTCTACTGGCTCTCTTTTGTCACC…	GO:0016020;GO:0016021;GO:0009941;GO:0005886;GO:0009507;GO:0009506;GO:0005773;GO:0005774;
TRINITY_DN71424_c1_g1_i14	C1	W1	14.8443	49.8901	1.74884	5e-05	0.00483981	.	514	ACAGCAACAGATCCACCAGCAGCAACAGCAGCAACAACAACAGCAGCAACAGCAGCAGCAACGTAGAGAGAGTTCTCAAGCAGTTGTGTGAAAGATTTCTTCATATATTTTTAGGTAGTTGCCGTTGATACTCCTGTGTGTTTACGTTTGTTTTGGTGTTGTCGCGTGTGGACAGTAGACTATCTGACGTGCGGTTGTGCAAAAATATCAGAATTCAGATTGCTTGATGCCTCTTGACTCTGTTGACAGTTTTCTGGTAGTGATATTATATGTTGCTGAAATGTCCATGCCTTCATGTTCGAGAAAAAAAAAATGTCTATGCCTCCTGAAGAACCGATGGAGTTGTATTCTGGCATGATTCTCCTGCTCTTTACTTGGCTTGATTGAGTGGTTTGTATC…	NA
TRINITY_DN71424_c1_g1_i1	C1	W1	68.2878	179.706	1.39594	5e-05	0.00483981	Q6ZLQ0_ORYSA (Q6ZLQ0) Putative ERD4 protein;Q9C8G5_ARATH (Q9C8G5) Hypothetical protein T4K22.4 (Hypothetical protein At1g30360);Q9C8G5.1 RecName: Full=CSC1-like protein ERD4; AltName: Full=Protein EARLY-RESPONSIVE TO DEHYDRATION STRESS 4 [Arabidopsis thaliana];Q94II2_ARATH (Q94II2) ERD4 protein (Fragment);A9LIW2.2 RecName: Full=CSC1-like protein ERD4; AltName: Full=Protein EARLY-RESPONSIVE TO DEH…	2659	TTTTTTTTTTTTTTTTTTTAATGATACGGCGACCACCGAGATCTACACGTTCAGAGTTCTACAGTCCGACGATCCACGCGCAGCCCCGTCGGCTGGATCCAGCAGGCCTTCAGGGCCTCCGAGGCCGACGTCGTCCACGCTGGCGGGGTCGACGCCGCCGTCTACCTCGTCTTCCTCTCCTCAGTGTTGGCAATCCTAGTCTTCTCCGGAATTCTGTTGCTTCCAGTTCTGTTACCAGTTGCTGCAACCAGTCATGCCCTGGAGGCTTCTGCTGGCTCAAATGCCTCGGCGGCACATAACTTCACGGTTATTGAAAGGCTGGCACTGGGCAATGTTGAAGAGAAAAGTTTCAAGCTGTGGGCATTTATAGGGTCAGTCTACTGGCTCTCTTTTGTCACC…	GO:0016020;GO:0016021;GO:0009941;GO:0005886;GO:0009507;GO:0009506;GO:0005773;GO:0005774;
TRINITY_DN71437_c0_g2_i1	C1	W1	1.85537	6.79322	1.87239	5e-05	0.00483981	Q9AYN6_PHRAU (Q9AYN6) High-affinity potassium transporter;Q9AYN7_PHRAU (Q9AYN7) High-affinity potassium transporter;Q9AYN4_PHRAU (Q9AYN4) High-affinity potassium transporter;O48941_HORVU (O48941) Putative high-affinity potassium transporter;Q9AYN5_PHRAU (Q9AYN5) High-affinity potassium transporter;Q6VVA6.2 RecName: Full=Potassium transporter 1; AltName: Full=OsHAK1 [Oryza sativa Japonica Group];Q…	1615	CTCTGTCAATCAGCTGCTTCTCCTCCTCAACTGTCTGGTTCACATGGAAACCGATCCTCCCTGAGTGGCTGCTCACCCGTGTTTCAATCGCCTCCTCGCTGTGCACTGCAGTTTGCGTGGACCGCCTTGGCCTTGCCTGGGTTTCTGGAACTTCACTGCTATCATCGTTCTCTGGTTCGATCTGCGCGAATGCGCTCTCCTCCTGGATGAACATCTTGAGCCTATCCACAAGAAATACTGCAAACTCCTTGGGCTCCTCCAGTGTGTCGCTGTACCCATACCGCGCCACACACCGGAACATCCGATGCTCCTTCGGGCCGACCTGCCGGAAGATGAACCTCTCTGCAGGAATCACATGCGAGATTGGCAGGTGCTTGATTGACATGAAGATGAAGATGG…	GO:0016020;GO:0016021;GO:0015079;GO:0006813;GO:0006811;GO:0071805;
TRINITY_DN71566_c0_g7_i2	C1	W1	5.10651	17.1077	1.74424	5e-05	0.00483981	Q8H3A4_ORYSA (Q8H3A4) ABC transporter permease protein-like protein;Q9I451_PSEAE (Q9I451) Hypothetical protein;Q9M1J5_ARATH (Q9M1J5) Hypothetical protein F24I3.110;Q6SG98_9BACT (Q6SG98) Strictosidine synthase family protein;Q84J97_ARATH (Q84J97) Putative strictosidine synthase;Q58L86_BRANA (Q58L86) Strictosidine synthase family protein;Q75LL5_ORYSA (Q75LL5) Putative strictosidine synthase;Q5EB60_…	978	CTCTTCCGATCTTATGTTCATGTGCATAAGAAATTACACTCATATAGATTGATCTAAAAAACACATGACTGGACAACAAGAAGAATTATTACGACATAATGTCCAACCACCATCAAGTTTGAAAGTCATCATGCTTGGTCATCCGAATATTTTAAGCTGCGTGAAACCTAAAACCATAACCTACGGCCACAGAGCCGTGAATATGCCGTCAGCTACGAGATGCCCTTTCATTTATTGCCATTCCGATGGCATGGATGATGACACTACTGTACATGTGTAACATGAACTTCCTTCTTCCCCTGTGATACATTTGCCAAAGATAGCTTGCCTACAAAGTTCGTTGAGAGGCTTCCAAAGTAGAGGTCCCCGTTGTACTCCGTTACCGAAGTGATGAAATTG…	GO:0016020;GO:0005783;GO:0009058;GO:0016788;GO:0016844;
TRINITY_DN71590_c2_g2_i1	C1	W1	0.05	9.39484	7.5538	5e-05	0.00483981	Q9YFT6_AERPE (Q9YFT6) Hypothetical protein APE0164;Q63ZQ9_XENLA (Q63ZQ9) LOC494751 protein;Q88RY3_LACPL (Q88RY3) Transcription regulator;Q5XQA5_9ARCH (Q5XQA5) Chloride channel;Q6XMT6_RHOER (Q6XMT6) Hypothetical protein;	243	AGGACTGGCTGGTGGGCATGCCGTCGGTGGGAGGAGCAGTGATTCCGGAAGCCAACGATATTCCCAGCTCACTCTCACCTGCATACTCAAGCCCCGGCGATTCATCCCTTCGTCTCCGCGATTTCCTCTTCCCTCTCCTCTCTACGATGATCTCCGCGCCTCAAGCCTCGGCGACCTCTCTGTTCGGCCGGGCTTCCTCCTGCTCCTCCCGAAGGGCCACGGTCCGCTGCGCGGTGGCCGTCG	NA
TRINITY_DN71590_c2_g5_i8	C1	W1	2.06925	15.5241	2.90733	5e-05	0.00483981	Q6YT03_ORYSA (Q6YT03) DnaJ protein homolog-like;P93499_PHAVU (P93499) DnaJ-like protein (Fragment);O48828_ARATH (O48828) At2g17880 (Putative DnaJ protein) (At2g17880/At2g17880);Q9FYB5.2 RecName: Full=Chaperone protein dnaJ 11, chloroplastic; Short=AtDjC11; Short=AtJ11; Flags: Precursor [Arabidopsis thaliana];Q9LTT7_ARATH (Q9LTT7) DnaJ protein, putative (At3g13310);O27352.1 RecName: Full=Chaperone…	704	CAGACGCATGCGGTGGTGACCGTAGGAAAAAAAAATCTCGGGTGAGCGGCGAACGAGTGCGCGAGCGCGGGCGGCGGTATTCACGGATCTACCAGCACTGGTCGGTCTCCCAGGTGCGGCGAGGCCGGCCCCAGAAGCTGTGCGGCGAGGGCCTGGCCGCGGGTGGTTGCGCGTAGGCCTGGGCGACGACGTGGCGGTCGTAGCGCGCGCGGGCGTCTGGGTCGGAGAGCGTGGCGTACGCGTCGTGGAGCCTGATGAAATCGTCACCGGCGGCGCCGGCGACGGCGACGTCCGGGTGCAGCTCCCGCGCCAGGCGCCTGTACGCGGCCTTGATCTCGCCGCCCGTGGCGCCGGCGCGCAGGCCAAGTACCTCGTAGAGCGTGCATCGCCCGGCCGGCG…	NA
TRINITY_DN71590_c2_g8_i1	C1	W1	1.97655	14.3301	2.85799	5e-05	0.00483981	Q07829_YEAST (Q07829) S.cerevisiae chromosome XII reading frame ORF YLL030c;Q07829.1 RecName: Full=Putative regulator of rDNA transcription protein 7 [Saccharomyces cerevisiae S288c];Q75CX2_ASHGO (Q75CX2) ACL181Cp;	493	GATTTTTTTTTCCTACGGTCACCACCGCATGCGTCTGTGTATATGTAACCGCCGGCATCCTCTCGTTTCCCCCTCTGAATGTGTAGTGATCTTCAGAAACTCCTGTAGGTAGAATTAATCTTTGCAGAAACTACGTAACACCAGCAGCAATGTGATCCCAGGTTCAAAATTTTAAGGAACCGGACTATGCCCTGGAAACTGCGACCCGCCACACCCTATTTCTTGCGCTTTCGAAAAAAACTGCAAAAAACCACCCTAATAAAATATAGAGCTTCAAACAATCATTCTAATTTAAAAACAAGATCCTAAAAAACCACGCGTTCCGCGGCCACCGCATGCCTCCGGACTATATAAAGGGGGCACGCGTTCTTCTTCCTCATCCACTCCTTCAAAGAAACC…	GO:0016020;GO:0003674;GO:0016021;GO:0005575;GO:0008150;
TRINITY_DN71636_c1_g8_i10	C1	W1	8.67508	19.9791	1.20354	5e-05	0.00483981	Q65X70_ORYSA (Q65X70) Putative glycerol-3-phosphate dehydrogenase;Q65X70.1 RecName: Full=Probable glycerol-3-phosphate dehydrogenase [NAD(+)] 3, cytosolic [Oryza sativa Japonica Group];Q8S2G5_ORYSA (Q8S2G5) Glycerol-3-phosphate dehydrogenase-like protein;Q8S2G5.1 RecName: Full=Probable glycerol-3-phosphate dehydrogenase [NAD(+)] 2, cytosolic [Oryza sativa Japonica Group];Q8S0G4_ORYSA (Q8S0G4) Put…	1739	GATAAATTTTGGAGTTATCAAATTGTAGACTGTTCACTCACTTTTAAAAATAAAGGGATGCTTGGGAACCAGAAATCCCTGCTCATACTACAGCCAGTTGTGCAGGTTTGAGGGAGCACTGCCTCATTGGAAAGTAAACAACAGGACTACAGTCTACAGGAGCACTGCCTCTAAATTAAGAAGGGACAAATTAATTACAACTCAAGAATTACAGTGTCCCTTTTCCCATGTACAACAAATTAAACTGAATCACCAAGGGATTTATATACAGGTGGACATCAACATGAACACTAACACGTTTATCTCGCCACGCTACAACATCTCATCACTGAACTCACTAGTGTACATATAAGCAAAAACAACACGCACTTGCCGGTACAGACAGAAGGATCAACAAAT…	GO:0005737;GO:0055114;GO:0006072;GO:0005829;GO:0005975;GO:0016491;GO:0016616;GO:0046168;GO:0051287;GO:0004367;GO:0009331;
TRINITY_DN71658_c0_g1_i4	C1	W1	30.9928	87.8447	1.50302	5e-05	0.00483981	Q7XPS0_ORYSA (Q7XPS0) OSJNBa0065O17.11 protein;Q8GYW7_ARATH (Q8GYW7) Acyl-CoA thioesterase (At1g01710);Q9LQ87_ARATH (Q9LQ87) T1N6.10 protein;Q5FYU1_ARATH (Q5FYU1) Acyl-coA thioesterase;Q66DR8_YERPS (Q66DR8) Acyl-CoA thioesterase II (EC 3.1.2.-);Q8ZC81_YERPE (Q8ZC81) Acyl-CoA thioesterase II (EC 3.1.2.-);Q8D151_YERPE (Q8D151) Acyl-CoA thioesterase II;Q7N0M7_PHOLL (Q7N0M7) Acyl-CoA thioesterase II …	1085	TGGATGCCCTCGCGGGGGTGAAGATCGTGCAGGCAGCGATCGGCGGATGGCATTGCCTCGCACCAGAAAAGTGGAGGCAAAGCAGAAAGGCCTTGTCATATTCACTTTAATTGTTTCTTTCCAGAAGGAAGAACTAGGGTTTGAGCATCAAGCTGCAATCATGCCTGCTGTTCCTCCTCCAGAACAGCTCCTGAATATGGAAGAGATACGAGAAAGAAGACTCACTGATCCACGGTTTCCAATGCAATATAGGAACTTGGCTGCCAAGAAGAAGTTTGTTCCTTGGCCCATTGAAATGAGGTTCTGCCAAGATTCTGGGTCTCAGCATAAACCAAGTCTGTATTATTGGTTTAAAGCTAGAGGAAAACTTTCGGATGATCCAGCTCTTCATAGATGTGT…	GO:0047617;GO:0006637;GO:0005782;GO:0009062;
TRINITY_DN71690_c2_g6_i15	C1	W1	11.3475	47.8974	2.07757	5e-05	0.00483981	Q94EL4_9POAL (Q94EL4) Chitinase-B (Fragment);Q93WT2_SORBI (Q93WT2) Chitinase-B (Fragment);Q93WT1_SORBI (Q93WT1) Chitinase-B1;Q94EL3_SORHL (Q94EL3) Chitinase-B (Fragment);Q941I5_SORBI (Q941I5) Chitinase-B (Fragment);Q6JBL4_ZEAMP (Q6JBL4) Chitinase;Q6JBK3_ZEAMP (Q6JBK3) Chitinase;Q6JBK1_ZEADI (Q6JBK1) Chitinase;Q6JBL6_TRIDA (Q6JBL6) Chitinase;Q6JBL1_ZEAMP (Q6JBL1) Chitinase;	1239	ATTGATCTACTCTATATAAACCGCACCACTGCCATGCTATTTCAATCACACCACCACCTCGTAGCAAGGTTTAAGCCTCTGCAACACAACATTAGCAAGTGACGGCATGGCGAACTCACCGATGGCGGTGTTGACGGTCATGGCTCTTGGGCTAGCAGCAGCACTCCTCTCGGCCGCTGGTCCGGCGGCCGCGCAGAACTGCGGCTGCCAGCCGGGCTTCTGCTGCAGCCAGTTCGGCTTCTGCGGCACCACTGATCCCTACTGCGGCAAAGGATGCCAGTCCGGACCATGCACTGGAAGTGGAAGTGGAAGTGGTAGCGGAGGTGTGGGCAGCATCGTCAGCGATGCTTTCTTCAACGCAATCAAGTCCAAATCCAGCGGCGGCTGCGCAGGCCAAAG…	GO:0006032;GO:0008061;GO:0004568;GO:0005975;GO:0016998;
TRINITY_DN71733_c0_g2_i2	C1	W1	1.12191	8.89357	2.98681	5e-05	0.00483981	Q9AV65_ORYSA (Q9AV65) Hypothetical protein OSJNBa0006L06.21;Q9AV65_ORYSA (Q9AV65) Hypothetical protein OSJNBa0006L06.21;Q9AV65_ORYSA (Q9AV65) Hypothetical protein OSJNBa0006L06.21;Q9AV65_ORYSA (Q9AV65) Hypothetical protein OSJNBa0006L06.21;Q9AV65_ORYSA (Q9AV65) Hypothetical protein OSJNBa0006L06.21;Q9AV65_ORYSA (Q9AV65) Hypothetical protein OSJNBa0006L06.21;Q9AV65_ORYSA (Q9AV65) Hypothetical prot…	2561	TTTTTTTTTTTTTTTTTTTTTTTTTTTTTTTAACTACCAGAGACCGGAAACGTGTTGCTTTTTATTGTATATAGTATATCTTAAGTTACATGTTGCATGTACTGTTTAGCCCTACACAGATAATACAAAGAATAAGAGCATAAGATAGTACAAATGAAAAATACTACAAAGTTTACAAACATTACTGCAAAGACATTGTTCCACAATTGACAATCTTTAGGATAATTTGGCTATTGTCTATTTTATCAGTTAGTTACCGCAATATGTTCTCCTACTATTGGTCTTTGGCAGTAAAACTGACATACTTGAGGATCTAAAACAGCGTTTACAGAATTAATAACTGTGCTATTTTCAGGTGTGTCTGTGTAGGTTCAAAATCTCTGCACAGAGGTCACCTCA…	GO:0016020;GO:0005524;GO:0000166;GO:0004672;GO:0016021;GO:0006468;
TRINITY_DN71761_c3_g1_i2	C1	W1	1.26694	15.5293	3.61557	5e-05	0.00483981	Q6K219_ORYSA (Q6K219) Hypothetical protein B1469H02.18;Q7XUA4_ORYSA (Q7XUA4) OSJNBa0019D11.12 protein;Q9LYW2_ARATH (Q9LYW2) Hypothetical protein F15A17_260 (Arabidopsis thaliana genomic DNA, chromosome 5, P1 clone:MOK16) (Hypothetical protein At5g03230);Q9FF51_ARATH (Q9FF51) Emb|CAB72159.1 (Hypothetical protein At5g60680);Q9M1T8_ARATH (Q9M1T8) Hypothetical protein T14D3.150 (AT3g45210/T14D3_150);…	1344	ATCTGAGGAAGCTGGAGATTAGAGCCCTCCCTTCGCTTCTATCTTCTCTTCTCCCCCGCCGCGGTTTCGATCGATTCGGAGGTCCTGATCAGCGCGCCTTCTCTCCCTCGCCGCATTCCTTGCACGATCTCTGCGCGCGTCACGATTCTTCTCATCTCACGACGTCTGCCGTTAGAGCAATGGCGAGGAACACGCGGTCGGCGGCGACGGAGCGCTTCTACAACCACTTCGCGCCGACCTCGACGCGCGCCCTCCCGATCTACCAGGCGCCTGCAGCCGGTCCCGACGAGTTCGACGAGTCAGACGTCTGGGGATCGTTCAGCCCGGCGGAGGAGGAACCGGCCGAGGCGCCCCGGCCACGCAGCACGGTCCCGGCCGCTCGGCCCGGGCGGAAGACGA…	NA
TRINITY_DN71769_c4_g4_i1	C1	W1	19.4856	59.8368	1.61862	5e-05	0.00483981	O64942_LOPEL (O64942) Dehydrin-/LEA group 2-like protein;O64942_LOPEL (O64942) Dehydrin-/LEA group 2-like protein;O64941_LOPEL (O64941) Dehydrin-/LEA group 2-like protein;O64941_LOPEL (O64941) Dehydrin-/LEA group 2-like protein;O64939_LOPEL (O64939) Dehydrin-/LEA group 2-like protein;O64939_LOPEL (O64939) Dehydrin-/LEA group 2-like protein;O64939_LOPEL (O64939) Dehydrin-/LEA group 2-like protein;…	611	ACGATCCTTAACGGCCTGCCAACCCTGGAATCGGTTCAGCCGGAGGTAGGGTCCAATGGTCGGAAGAGCACCGCACGTCGGCGAGAAGAAGGGCGTCATGGAGAACGTCATGGAGAAGCTCCCCGGTGGCCACAGTGACCACCAGCAGACCACTGGAATCACCTCTGGAACGACTGGCACCGGGACACACGGCTCCGACGGCACCGGTGAGAAGAAGAGCATCATGGACAAGATCAAGGACAAGCTGCCTGGACAGCACTAAGCGCGGTCAGCCCGCGCCCGCTACCTTTGCAGAATAATAAGATGTCGAACTTCCACCGTATATACGTTAATTGAGTCTAGTTGACCTAGCTCACTTGGTCGTTGGAGGAGCGAATTCATCTATGTTTTAAGCTTTCA…	GO:0006950;GO:0009415;
TRINITY_DN71772_c1_g3_i8	C1	W1	2.12725	9.88155	2.21575	5e-05	0.00483981	Q7XPL6_ORYSA (Q7XPL6) OSJNBa0085I10.10 protein;	734	TTTCTCTTTTTTTTTTTTTTTTTAATGATACGGCGACCACCGAGATCTACACGTTCAGAGTTCTACAGTCCGACGATCGATGGCGAGGGGATCAACTTGTAACAGCTTTGCGCGGTAGGTGGGTGGTACACGCCTCCGCGCTCATCCACCTCCACCACCACAAGACTACGGCGCCGTCCCCGACCAGCGCGGGCAGCAGCACCGTCGAGTCCGCCTCGTCCTCGTCGTCCCGGGACGACTCCTTCCTCGCGTCCGCGCCGGCGGAAGCGCTGCTGGAGCTGAGGCTGGGCACGGTGGTCCCGGCGGCGGCGGTGGCCGCGCAGCCGTACCTGTTCCTGGACCCGAGGACGGCGGCGGCCGTCACGGTGGCCGTGCCGGCGCCGGGCAGCTGGAGCGAGG…	GO:0003677;GO:0006355;GO:0003700;GO:0005634;GO:0006351;
TRINITY_DN71812_c1_g3_i4	C1	W1	5.11005	38.5433	2.91507	5e-05	0.00483981	Q8NJN4_9HYPO (Q8NJN4) B-1,6-glucanase;Q8TG97_TRIVE (Q8TG97) Beta-1,6-glucanase precursor;Q12712_TRIHA (Q12712) Glucan endo-1,6-beta-glucosidase (Glucan endo-1,6-beta-glucanase) precursor (EC 3.2.1.75);Q68GV7_9HYPO (Q68GV7) Beta-1,6-glucanase (EC 3.2.1.75) (Fragment);Q7ZA48_9HYPO (Q7ZA48) Beta-1,6-glucanase;A1DGM6.1 RecName: Full=Probable glucan endo-1,6-beta-glucosidase B; AltName: Full=Beta-1,6-…	1053	GTGACTGGAGTTCAGACGTGTGCTCTTCCGATCTGATAAGAATTTACAGGAACAAGTTCCAATTTCCTCGTCGAAATTAAAATCCCAAATTATGAAATTTGCATGCTTAAGGGGAAAACTGACGGCACATTAGTAAAATAAGAGGTATCAATAGACCTCATCTAGAAAGTAGTATGTTTCTCTATCTGTAAGGGTAACAGATATCTTGATACACATTCCTTTCCAAGGCAGCGGCATCTGTGGGGATCAGATTGAGGTACGTGGCGTGAGAGTAGGTCCACCGAGGATCATTCAACTGCGTCTTCCACGTCCAGTAGATCCAGCCACTCATCCCAGGCTCCTCGTAGAGCTGTTGTTGGGCGGTGAAGAACTTCCTGAAGAAGTCTTTGTCGTCCGGGC…	GO:0004553;GO:0016787;GO:0005975;GO:0008152;GO:0016798;
TRINITY_DN71812_c1_g4_i8	C1	W1	3.19001	28.0077	3.13419	5e-05	0.00483981	Q8NJN4_9HYPO (Q8NJN4) B-1,6-glucanase;Q8TG97_TRIVE (Q8TG97) Beta-1,6-glucanase precursor;Q12712_TRIHA (Q12712) Glucan endo-1,6-beta-glucosidase (Glucan endo-1,6-beta-glucanase) precursor (EC 3.2.1.75);Q68GV7_9HYPO (Q68GV7) Beta-1,6-glucanase (EC 3.2.1.75) (Fragment);Q7ZA48_9HYPO (Q7ZA48) Beta-1,6-glucanase;Q0C8Z0.1 RecName: Full=Probable glucan endo-1,6-beta-glucosidase B; AltName: Full=Beta-1,6-…	560	GTGACTGGAGTTCAGACGTGTGCTCTTCCGATCTGGGCTCACTGGCCTTGTCGACAATGTCCACGTAGGACCAGTACCCGATGGGGATGCGAATCGTGTTCAGGCCAACATAGTGGACTGACTCGACGCTGTCGGCATTGATCCAAGTCCTCCAATGAGTCTCGAACTTGTCGTTGCCGGCAGCTCGATTGCTTCCCATGTAATTGTTTAGCATGCAGTCGAACTCGGAGGCAGCTCCGTTGCAGCCCATGACGTTGTTCCACTCGTCGCTCATCATCCATGGCTCACAGATGAGCCAGCCGCCGAAATTAACGCCCCTGATCTTGTTGATGCCCTTGAAAGCAGCCAAGTCGTGCTCCTTGGGAAGCCATGCCGCGACAGCACCGGCAAGGAGCGCCA…	GO:0004553;GO:0016787;GO:0005975;GO:0008152;GO:0016798;
TRINITY_DN71852_c0_g2_i6	C1	W1	7.75065	33.2746	2.10203	5e-05	0.00483981	Q6H795_ORYSA (Q6H795) ATP-dependent Clp protease ATP-binding subunit;Q6H795_ORYSA (Q6H795) ATP-dependent Clp protease ATP-binding subunit;Q6H795.1 RecName: Full=Chaperone protein ClpD1, chloroplastic; AltName: Full=ATP-dependent Clp protease ATP-binding subunit ClpD homolog 1; AltName: Full=Casein lytic proteinase D1; Flags: Precursor [Oryza sativa Japonica Group];Q6H795.1 RecName: Full=Chaperone…	2429	TATTTTTTTTTTTTTTTTTTCAAGCAGAAGACGGCATACGAGATACATCGGTGACTGGAGTTCAGACGTGTGCTCTTCCGATCTTATATTACCATGTATCTTGATAGAAGGTTGTATCTTGATAGAAGGTTGTACCTCAGCTCAACTGTTTCAAAACAATATATATATATATTTGCTAACGGAAGGACAATATACAGTTGGGTAATTTCTGAACAAGGTTGCTGGGACGAATTCTCTGGAGTGTTATATACATAATGAAATATTCGGCGTCTACCTATCAAAGAATTACTAATCTCGTTGCATGAAAGAATAAAAAATTAGACCTCTACTCTACTACTACTACACAAGAGCTTCAACTACTACACAAGAGCTTCAGATAATCAGAATGTCCTCGTTGGG…	GO:0005524;GO:1902584;GO:0000166;GO:0009507;GO:1901002;GO:0034605;GO:0019538;GO:0009536;
TRINITY_DN71852_c0_g2_i9	C1	W1	10.3925	45.935	2.14405	5e-05	0.00483981	Q8GT62_ORYSA (Q8GT62) ATP-dependent Clp protease ATP-binding subunit;Q6H795_ORYSA (Q6H795) ATP-dependent Clp protease ATP-binding subunit;Q6H795.1 RecName: Full=Chaperone protein ClpD1, chloroplastic; AltName: Full=ATP-dependent Clp protease ATP-binding subunit ClpD homolog 1; AltName: Full=Casein lytic proteinase D1; Flags: Precursor [Oryza sativa Japonica Group];Q7XL03.2 RecName: Full=Chaperone…	2019	TATTTTTTTTTTTTTTTTTTCAAGCAGAAGACGGCATACGAGATACATCGGTGACTGGAGTTCAGACGTGTGCTCTTCCGATCTTATATTACCATGTATCTTGATAGAAGGTTGTATCTTGATAGAAGGTTGTACCTCAGCTCAACTGTTTCAAAACAATATATATATATATTTGCTAACGGAAGGACAATATACAGTTGGGTAATTTCTGAACAAGGTTGCTGGGACGAATTCTCTGGAGTGTTATATACATAATGAAATATTCGGCGTCTACCTATCAAAGAATTACTAATCTCGTTGCATGAAAGAATAAAAAATTAGACCTCTACTCTACTACTACTACACAAGAGCTTCAACTACTACACAAGAGCTTCAGATAATCAGAATGTCCTCGTTGGG…	GO:0005524;GO:0008233;GO:0000166;GO:0006508;GO:0019538;
TRINITY_DN71907_c2_g3_i9	C1	W1	5.90934	20.6433	1.8046	5e-05	0.00483981	Q6Z548_ORYSA (Q6Z548) Putative trehalose-6-phosphate synthase;O80738_ARATH (O80738) T13D8.4 protein (Trehalose-6-phosphate synthase 3);O80738.1 RecName: Full=Probable alpha,alpha-trehalose-phosphate synthase [UDP-forming] 10; AltName: Full=Trehalose-6-phosphate synthase 10; Short=AtTPS10 [Arabidopsis thaliana];Q9LRA7_ARATH (Q9LRA7) T23E23.3 (Putative trehalose 6-phosphate synthase);Q9LRA7.1 RecNa…	2985	GGCACGGCCGGTACTCGCGCGCCGAAAGGCGTGTCCCTCGGGGCACTGCGCTGCAACGGCCTGCGGGCTCCCCATCCAGACCGGAGACGGGGGCTAGCAGTATAGGGGCGTACCTCGAACCGGCCGTGCGCGTTCATCTAGGGATTTAAACGAGCTTCTCAATATTTTAGTTTCTGCATAAGGCCTTGGAATCATGGTTTCAAAGTCTTACTCCAATCTTCTAGAAATGAGCGCTGGAGATGGGGTTGACTTCCGCCAACCTTTTAAGTCTCTTCCTCGTGTGGTGACCTCTCCTGGCATTATAACTGATCCTGAATGGGATTCAAGAAGTGATGATGATTTAGTTGGTTCGACATCTTTTGCGGAGAGGAAAATAATTGTGGCCAACTTCCTTCCCCT…	GO:0005737;GO:0016791;GO:0016311;GO:0070413;GO:0005992;GO:0003824;
TRINITY_DN71907_c2_g4_i1	C1	W1	6.88317	31.7557	2.20587	5e-05	0.00483981	Q94L32_ARATH (Q94L32) N-myristoyltransferase-like protein 2;Q94L32.1 RecName: Full=Putative glycylpeptide N-tetradecanoyltransferase 2; AltName: Full=Myristoyl-CoA:protein N-myristoyltransferase 2; Short=NMT 2; Short=Type I N-myristoyltransferase 2; AltName: Full=Peptide N-myristoyltransferase 2 [Arabidopsis thaliana];	681	AGAGTTCTACAGTCCGACGATCAATGTGTCGCCCAGAATCCTAGACTAGCCAACATGAATCACCACCAACAGTCAGAACCTGCAACGTCAAGTTTGCCATTTTAAGTCAGATGGCGAATATTTAGGTAGTTTTTTGGTAGGGAAGGAGTGCTCCTGATCGAAATTTGCGGCACGAAAGAAAAGCCCTTGGCTTGTGCTGTCTGCTTCATTCACTTACTACTTACTAGTGACTGTCTGAATCTGTTCTCCTGCCCTATTTGATGTGTTGGCTTTCTGAACTTCTCTTGGAGAAACTTAGTGTTATGAGTCCTAACTTATTGTCCTCCTCTTATTGATTAGCTTGCAGCGTTAGGTTGGCACCGAATTAAATAGTCTAGTTCGCGTGTGTGGTGTGCTGCC…	GO:0004379;GO:0005737;GO:0018008;GO:0016746;GO:0006499;GO:0016740;
TRINITY_DN71974_c0_g4_i4	C1	W1	2.22594	15.8611	2.83301	5e-05	0.00483981	O24436_ORYLO (O24436) Receptor kinase-like protein;Q40640_ORYSA (Q40640) Receptor kinase-like protein;Q7DMC2_ORYLO (Q7DMC2) Receptor kinase-like protein;Q6YUZ7_ORYSA (Q6YUZ7) Hypothetical protein B1307A11.12;Q6H845_ORYSA (Q6H845) Hypothetical protein OJ1626_B09.14;Q53PF2_ORYSA (Q53PF2) Protein kinase, putative (Fragment);Q6YUZ9_ORYSA (Q6YUZ9) Hypothetical protein B1307A11.10 (Hypothetical protein…	907	TGTGGTGGAAGTGTTCTAGGATGTGCTTCTTGATCGGTCCTAACATGGTCTTTGATTCTGCGTGGTAGATTAGAGAATAACGAGTGTATTATTCAAAATATTGAGTATCATCAAAACCTCCTTGTAAATAGGAAATAGTATATGTATCTTTACACAAATTGTGCATTAATTCAGTTGTGAGACGAGGCTGTACATGTGTAATATGCTTACAACACACCAATTCAAAAAAAAAATTATCTTCTTCATTTCGTTCTACATTGGCCAACATATCAATCTGTAATTGCATGATATCTAGAATCATGGTCTCCACGTGTGAGTACTTCAATTTTTTATGGCATGTAGTTCCCTGATGATATCCTTGGTTGATATTCTATTTGCCGGCATTTCTTTGGAGCACAA…	GO:0016020;GO:0016310;GO:0005524;GO:0004672;GO:0000166;GO:0016021;GO:0016301;GO:0006468;GO:0004674;GO:0016740;
TRINITY_DN71988_c1_g1_i1	C1	W1	23.5121	52.1628	1.14962	5e-05	0.00483981	Q7XV53_ORYSA (Q7XV53) OSJNBa0086B14.2 protein;Q9STV6_ARATH (Q9STV6) Hypothetical protein T22A6.210 (Hypothetical protein AT4g24380);Q8GX45_ARATH (Q8GX45) Hypothetical protein At4g24380/T22A6_210;Q8LC87_ARATH (Q8LC87) Hypothetical protein;Q9FKP9_ARATH (Q9FKP9) Similarity to unknown protein;Q8LIG3_ORYSA (Q8LIG3) Hypothetical protein OJ1200_C08.123 (Hypothetical protein OJ1150_E04.119);A4II73.2 RecN…	987	GCTGTTGGGATATATAGTCCGTTTATGGCTAATTTCAGCTATGTTTAGTACATGTTCAATAAATATTCTTTCAGGCAATATTATAAATATCCCCTAAAGCCAGGACCATGCTGCCAGATTCAACAGTTCAGCGAATATTGATAACCCCTTCAAAGATTGCTTCTAATCTAATAAAATTCAAAGAATTTATATAGGACTCGAAGTAAAAAAGGAGCTACACAAAAGCTATCTGCATTCAGGTATGATTACTGAATAGTCACACACTTGCGCCACCGCAAGAGGATGAGTTTACATCTGCATCAGCATGCTTGCCTATATTATGAATTTGGGAGGTATTCAGATACTAATTGTCCAGGTCCTGTCAGATGCACATTTCTTTTTCGTCGACATCAGCGGGTT…	NA
TRINITY_DN72023_c1_g1_i13	C1	W1	2.87832	12.1781	2.08099	5e-05	0.00483981	Q9SUG8_ARATH (Q9SUG8) Hypothetical protein T10C21.130 (Hypothetical protein AT4g30780);Q7GAD9_ARATH (Q7GAD9) Expressed protein;Q9ZUI1_ARATH (Q9ZUI1) At2g24100/F27D4.1 (Hypothetical protein At2g24100; F27D4.1) (At2g24100);Q8RVI2_PINPS (Q8RVI2) Hypothetical protein (Fragment);Q6K679_ORYSA (Q6K679) Hypothetical protein P0700F06.23 (Hypothetical protein OJ1249_F12.35);Q9M9L9_ARATH (Q9M9L9) F10A16.6 p…	842	GTTTTAACTTTTTTTTTTTTTTTTAATGATACGGCGACCACCGAGATCTACACGTTCAGAGTTCTACAGTCCGACGATCTGTCCGGGACATGAGGCAGACTGTTGCTGCAGCGGGGGCCGAGGCGTCGCCGTTCCATAAGAGGTCCCGCCTCGCCCAGCAGCAGCAGCAATGGAGCACAGGTGGTGCTAGTGTGTCCAATCAGCAGCCGGCACAACATGATTTCCTCGAGGAGCCTAGCCCGCTCGGCTTGCGGCTTAAGAAGAGCCCCTCTCTGGTGGATATGATCCAGATGAAGCTTGTGCAGGCCGGTAAGGCAAAAGATGCCCGGCATGGCAGCACTGTTAGTGCCTCGGAGAAATTGAAAGCTTCTAATTTTCCCGGTTCTGTACTAAGAATCG…	GO:0004386;GO:0008150;
TRINITY_DN72023_c1_g2_i1	C1	W1	4.32996	21.2796	2.29705	5e-05	0.00483981	Q5SMV3_ORYSA (Q5SMV3) Hypothetical protein P0470C02.5-1;Q7GAD9_ARATH (Q7GAD9) Expressed protein;Q9ZUI1_ARATH (Q9ZUI1) At2g24100/F27D4.1 (Hypothetical protein At2g24100; F27D4.1) (At2g24100);Q9SUG8_ARATH (Q9SUG8) Hypothetical protein T10C21.130 (Hypothetical protein AT4g30780);Q6K679_ORYSA (Q6K679) Hypothetical protein P0700F06.23 (Hypothetical protein OJ1249_F12.35);Q9KPD9_VIBCH (Q9KPD9) Topoisom…	1426	CCAGATGATATAAAGTGCCAAGATTTTGATCCTAATGGACTTGATGATGATCAGTTAGGACCCCAAAGATTTAGAGAACTTTTATCGCACCATTCTGCATCCAGCAGGCTAGATGCGGAAAGAAGACAGGAAGCTGGAGCATCAGATGGCTTGCCTCCACATTTCTCGAATTCAGTTACTGGCAGTGAAATGATTAAACAAGACGGGGCTTCTGGTATGTGCGAGCCACAAACAAGCATCCTTAGCTGGAACGGTTTTAAGTTGCCTGGGATCCGGCGATCCATGTCCAAGAGTGAGATAGCAAACCACATTGGGAACCACATCTACAGACAGATGTATTCAGGGAACCTGCCTACAGCTCATGGTGGTGCTGGCACATCGGGTAAACTTGTGTTAGAC…	NA
TRINITY_DN72029_c1_g4_i4	C1	W1	5.69024	21.7777	1.93629	5e-05	0.00483981	Q53RB5_ORYSA (Q53RB5) HAD-superfamily hydrolase, subfamily IA, variant 3, putative;Q9SKY5_ARATH (Q9SKY5) Putative hydrolase (At2g32150/F22D22.10);Q8LJU2_SOYBN (Q8LJU2) Putative hydrolase;Q8GT38_PHAVU (Q8GT38) Putative phosphatase;Q8GT55_SOYBN (Q8GT55) Putative phosphatase;Q9M4H5_VITVI (Q9M4H5) Putative ripening-related protein;Q9M262_ARATH (Q9M262) Hypothetical protein F21F14.210 (At3g62040);Q75L…	1035	TTAATCAAGAACGAAAGTTGGGGGCTCGAAGACTTTCTCTCCGCCCGGCCATGGCTTTCCAGTGCCCCGTCAACTCCCCCTTCGACTGCCTCCTCCTAGACCTCGACGACACGCTGTACCCGGGCGGCACCGGCATTGGGCCGGCGCTGAAGCGCAACATCGACGAGTTCCTCGTCGCCAGGTTCGGCCTCGCCGCCGACAGGGCCGCCGCACTCCGTGTCGACCTCTTCCGCTCCCACGGCAGCACCCTCGCCGGCCTCATCGCGCTCGGCCACGACGTGCACCCCGACGAGTACCACAGCTACGTGCACGGGCGGCTGCCCTACGACAAGATCGCCGCCGACCCGCGCCTCGCCGCGCTGCTGCAGAGCATCCCGCAGCGCAAGATCCTGTTCACCA…	GO:0016787;GO:0008152;
TRINITY_DN72063_c1_g4_i6	C1	W1	0.05	2.59976	5.70031	5e-05	0.00483981	.	677	TTTTTTTTTTTTTAATGATACGGCGACCACCGAGATCTACACGTTCAGAGTTCTACAGTCCGACGATCCATGATCGTCAACAACGACTTCCACGTAAGTACACTCTTGCACATGTCGCCGAGGCCGGGTGCCCCTACATACCAATTCTCACATAGTGCACGGAATCGTTCAGTTTCCTGAAACACAACGAAACTGAATGTGAGTGAGCATGCCGAGTTCTATGCATAGGCAGTAGAAGTAGCCGTGTAGATGATGTTATGACTGGGAGAATATGATCAGGTAGCTACGCGTGTAGCTAGCGTAGCGCCTTTACACATGGAATGACTTTTCTGTATACAAGTCGATAGGTATGTTTTAGGATTTTCGATGAGGATGGGAGAAATTAAGCGGGGAGTGAGA…	NA
TRINITY_DN72074_c0_g3_i3	C1	W1	1.465	7.10411	2.27775	5e-05	0.00483981	Q40048_HORVU (Q40048) ORF1 protein;Q8RYA3_ORYSA (Q8RYA3) Ramy1;Q40647_ORYSA (Q40647) Zn-induced protein;Q8H297_ANACO (Q8H297) Late-embryogenesis abundant protein-like protein (Fragment);P32292.1 RecName: Full=Indole-3-acetic acid-induced protein ARG2;Q859D7_9CAUD (Q859D7) Putative cell lysis protein;O22538_ORYSA (O22538) Zinc inducible protein;Q42475_LYCES (Q42475) Heat shock protein (Lycopersicu…	1447	TACACCACCGCACCCATCTACCCCGGAGCAGCAGCAGCACAGAGCCCAGAGCGCCACCAGCCGTCCGGTCGACGCACAGAAGATCCGATGGCTCTCGCTCTCTCCGGCTCCGCTGCTGCCCGCGCGCTCTCCCAGCTGCTCGCCCCGACCACCAGGGGCTACGCCGCGGCGGCCGCCTCCGGCGCGATGAGGCGCGGCGCCTCAGACAGGAAGGCGGCGGGCGAGGCCGAGAAGGCCGCCACCGACGCGTCGTGGGTCCCTGATCCCGTCACCGGCCACTACCGCCCAGCCAACCGCGCCGCGGCCGTCGACCCCGCAGACCTCCGCGCCGCCCACCTCGGCCGCACCTACGCACGGGCTTGAAGACCGTCCGCTCGCTCCACCCTTGTGGTTGGGGCC…	GO:0006950;
TRINITY_DN72171_c2_g2_i20	C1	W1	22.9953	97.9792	2.09114	5e-05	0.00483981	Q43211_WHEAT (Q43211) Phenylalanine ammonia-lyase (EC 4.3.1.5) (Fragment);O04875_HORVU (O04875) Phenylalanine ammonia-lyase (EC 4.3.1.5) (Fragment);Q43210.1 RecName: Full=Phenylalanine ammonia-lyase [Triticum aestivum];Q7X8V3_ORYSA (Q7X8V3) OSJNBa0073E02.18 protein;Q7F929_ORYSA (Q7F929) OSJNBb0061C13.5 protein;Q9FT38_WHEAT (Q9FT38) Inducible phenylalanine ammonia-lyase (Fragment);Q6K6Q1_ORYSA (Q6…	644	GGAAGAACCGCACGGAGCTCCTGCTCGAATGTGGCAAGCTTGGCGAACACTGACGTCTGCACATCCCGCTCAGCCTCACCGTTAGCCAAGGCGTGCTCCACGAGAACTGCACGCATCTTCTGCATTAATGGGTAGTTAGCGTTGCAAGGGTCGTCTGCGTAGGCAAACACCGCCTCACGGTCGATCGTCAGGAGCAGGTCCTTCTCGCAGAAACGTGCGCTGTGGAGATGCCCATTGTCATTGGTGCTGAGGGTCTTCCTAGCGGCCATCTTCACACAGTTCTTGACGGCATACTTGACATTCTCCTCGATGTGGCGGAGGTCAATAGCTTGGCACAATGCGACCAAGAATGTCGATGACATGAGCTTCAAAATATCGATGGCCTCAGCGGTCTTCCTG…	GO:0005737;GO:0016829;GO:0006559;GO:0003824;GO:0016841;
TRINITY_DN72184_c1_g2_i1	C1	W1	61.9604	356.11	2.5229	5e-05	0.00483981	Q75HX3_ORYSA (Q75HX3) Putative soluble inorganic pyrophosphatase;Q56US1_ORYSA (Q56US1) Inorganic pyrophosphatase (Fragment);Q7XTL6_ORYSA (Q7XTL6) OSJNBa0070M12.12 protein;O48556.1 RecName: Full=Soluble inorganic pyrophosphatase; AltName: Full=Pyrophosphate phospho-hydrolase; Short=PPase [Zea mays];Q9LFF9_ARATH (Q9LFF9) Inorganic pyrophosphatase-like protein;Q8LA73_ARATH (Q8LA73) Inorganic pyropho…	550	AGACGTGTGCTCTTCCGATCTTTTGTTCAGTAAGAACAGAAGATAATACACGAGCCAAACCATGGCGTCTTGAATACAAATTTGAGATACAGAGTACCACAAGGGTGGGAAAAATATGGCTAATACAAACCAACGCAAGAATGCAGAAATACAGACTCGCTCGTAAACCGGGTGTTCGTAGGATCCCAAATGTTCTGACGGGGTGTTCTTTGCTTCCACCAATCATAGAGGGAAGGGCAAAGGATAAATAGTACAAACTCTACCGCCTCAGGCTGTGCATGATGTATTCGGCGTACAGATCCCTGAAAAGAATGAAAACAGTTTATGCCGACGTTAGTCGACGCATTACAACCTCAAGGACTCTTTGAGGTTACAGGATCAACTTGCAAAAATAATGAG…	GO:0000287;GO:0004427;GO:0005737;GO:0006796;
TRINITY_DN72184_c1_g2_i2	C1	W1	80.2818	481.217	2.58354	5e-05	0.00483981	Q75HX3_ORYSA (Q75HX3) Putative soluble inorganic pyrophosphatase;Q948I7_ORYSA (Q948I7) Putative soluble inorganic pyrophosphatase;Q7XEV0_ORYSA (Q7XEV0) Putative soluble inorganic pyrophosphatase;Q9SWI0_9ROSI (Q9SWI0) Soluble inorganic pyrophosphatase (EC 3.6.1.1);Q6PW70_9ROSI (Q6PW70) Soluble inorganic pyrophosphatase;O82793_ARATH (O82793) Putative inorganic pyrophosphatase;Q93V56_ARATH (Q93V56) …	554	AACAGTCGCCATTGTAGATCACCTTAGAAGGCAGGCAATAAATATTCAGTGTCAGCTTAGGATTTGACCTATCCAGTATGAACGCAAAAACATACTTTTCTCAGATCTCAATGTAACAAAATTTCATATTATTGTTTGTTCAGTAAGAACAGAAGATAATACACGAGCCAAACCATGGCGTCTTGAATACAAATTTGAGATACAGAGTACCACAAGGGTGGGAAAAATATGGCTAATACAAACCAACGCAAGAATGCAGAAATACAGACTCGCTCGTAAACCGGGTGTTCGTAGGATCCCAAATGTTCTGACGGGGTGTTCTTTGCTTCCACCAATCATAGAGGGAAGGGCAAAGGATAAATAGTACAAACTCTACCGCCTCAGGCTGTGCATGATGTA…	GO:0000287;GO:0004427;GO:0005737;GO:0006796;
TRINITY_DN72189_c1_g1_i13	C1	W1	0.05	1.19979	4.58471	5e-05	0.00483981	Q657H7_ORYSA (Q657H7) Zinc finger protein-like;Q5W6Y9_ORYSA (Q5W6Y9) Hypothetical protein OSJNBa0036C12.8 (Hypothetical protein OJ1537_B05.16);Q9FWY0_ARATH (Q9FWY0) T14P4.10 protein;Q5ZEM3_ORYSA (Q5ZEM3) Hypothetical protein P0684C01.8;Q6NKQ5_ARATH (Q6NKQ5) At2g01275;Q9XF50_ARATH (Q9XF50) PIT1;Q6L4F7_ORYSA (Q6L4F7) Hypothetical protein P0560C03.19 (Hypothetical protein OSJNBa0079H23.14);Q5JLV4_OR…	421	TTGTTTTGTTTTGTACATAGTAGTATCAGAGAGAGAGAGAGAGGTGGGGCCTACCTGACAGTAACAAGCACTTCGACAACCGGAGCTTTCTTGGGAGGGATTGTGTAGCCTGGCTCGAATCTCTGAAGACAAATCTCACAGAGGGTGCTCCCCTTCTCATCACACCACCTCTGCACACATCCCCTGTGAGCAAACTTGAGAGAGCCGGAGCATGCGCAAGGTGACTCCATTGCCGCACACCACTCCTCCTCCTCCTCATGGCAAATCCTGCACTGCCTCATGGAGCAGAAAGAGGAAGAAGAAGAGAGGTCGTCTTCTTGTTGTTCCATCTGTTCATCTCTTGATCGTCGGACTGTAGAACTCTGAACGTGTAGATCTCGGTGGTCGCCGTATCATTAA…	GO:0016020;GO:0008270;GO:0016021;GO:0046872;
TRINITY_DN72207_c1_g1_i3	C1	W1	10.4335	24.2148	1.21467	5e-05	0.00483981	Q84TB5_ORYSA (Q84TB5) APETALA2-like protein;Q84TB5_ORYSA (Q84TB5) APETALA2-like protein;Q84TB5_ORYSA (Q84TB5) APETALA2-like protein;Q84TV8_ORYSA (Q84TV8) Putative transcription factor AP2 family protein, 3'-partial (Fragment);Q84TV8_ORYSA (Q84TV8) Putative transcription factor AP2 family protein, 3'-partial (Fragment);Q84TV8_ORYSA (Q84TV8) Putative transcription factor AP2 family protein, 3'-part…	1692	AACTCGGTAGCCTCAACGTTGAAGACAAGAAGTAAGAAAACTTCTCTTCCATTTGTACTCAACTTTTTTCTTTACCTCTTGACATGTTTAGGAATTACGTGTGCGTCTTTTGATGTGATTGTGCTGCCCATCTGATGTGATCTGAATCTCATAAGAAAGGGTCATGATTAGATCACCAAACACAACTCCCATGATCATTACGAATGTATTTACAGTTAGTAGCTAATAAGCCTAGGTCGGTAAATAAGATACATAGATGATGATCAAGAAGAAAATTGTGGGCAGTGGATAGGGAGTTCCTCAAACGCCATGCTTGGGTGCAGGTACATATATCTTGGGCTATTCGACAACGAAGTAGAGGCTGCAAGGTTCCTGAGCTTGGATTCTGCCTTGATAAAA…	GO:0003677;GO:0006355;GO:0003700;GO:0005634;GO:0006351;
TRINITY_DN72207_c1_g1_i9	C1	W1	13.9811	32.6927	1.22549	5e-05	0.00483981	O65008_MAIZE (O65008) Indeterminate spikelet 1 (Fragment);Q8H443_ORYSA (Q8H443) Putative indeterminate spikelet 1;Q84TB5_ORYSA (Q84TB5) APETALA2-like protein;Q9XHC9_9ASPA (Q9XHC9) APETALA2 protein homolog HAP2;Q9XHD3_PETHY (Q9XHD3) PHAP2B protein;Q70JR5_WHEAT (Q70JR5) Putative AP2-like protein (Fragment);Q6BEL5_IPONI (Q6BEL5) APETALA2B;Q84TV8_ORYSA (Q84TV8) Putative transcription factor AP2 famil…	1449	AACTCGGTAGCCTCAACGTTGAAGACAAGAAGTAAGAAAACTTCTCTTCCATTTGTACTCAACTTTTTTCTTTACCTCTTGACATGTTTAGGAATTACGTGTGCGTCTTTTGATGTGATTGTGCTGCCCATCTGATGTGATCTGAATCTCATAAGAAAGGGTCATGATTAGATCACCAAACACAACTCCCATGATCATTACGAATGTATTTACAGTTAGTAGCTAATAAGCCTAGGTCGGTAAATAAGATACATAGATGATGATCAAGAAGAAAATTGTGGGCAGTGGATAGGGAGTTCCTCAAACGCCATGCTTGGGTGCAGGTACATATATCTTGGGCTATTCGACAACGAAGTAGAGGCTGCAAGGGCTTACGACAAGGCGGCGATCAAATGCAAT…	GO:0003677;GO:0006355;GO:0003700;GO:0005634;GO:0006351;
TRINITY_DN72265_c0_g1_i1	C1	W1	84.8047	266.599	1.65246	5e-05	0.00483981	C5DEP0.1 RecName: Full=Altered inheritance of mitochondria protein 34, mitochondrial; Flags: Precursor [Lachancea thermotolerans CBS 6340];Q6TXF0_RAT (Q6TXF0) LRRGT00049;	474	TGGGCTGTCTTCAAGATCAGGAAGGCCTTTGACCCAAAGGGCCAGCTGAAGAAGTCGTCCCTCGCGAGCTCAGCAGCGCACGCTGTGGCCAAACAATCAATCAGTCGGCAAAAGAAGAAGTAAGCAGTCTCGTCTCTCTTGTGGCCAATGGCTCCACCGGCGCTGTGTATACTACTATGCTCGTCACTTCGTGTCAAGTTTCTTGTGTGTGCTAGCTAGCTATCAGGTTTTAGTTGGGTGTAAGTACGGCACTTTCCACTTGTGAGTTGTACGTCGCAAGAATATCGTGGCTGTTGAGATGTTCGTGTTGTATGTATAGTGATGTGTGCTTGAACATGCAAGATACTCTGTGTTCACTTGCGAGTTGAGACATGTACGGGAAATCATTTAACCGGCCCG…	NA
TRINITY_DN72265_c0_g3_i10	C1	W1	17.8896	50.5039	1.49727	5e-05	0.00483981	O48832_ARATH (O48832) Putative senescence-related protein (Putative senescence-associated protein 12) (Probable senescence related protein);Q9SD22_ARATH (Q9SD22) Hypothetical protein F24M12.290 (AT3g51250/F24M12_290);Q8LA30_ARATH (Q8LA30) Putative senescence-associated protein 12;Q94II1_ARATH (Q94II1) ERD7 protein (Fragment);O65635_ARATH (O65635) Hypothetical protein T19K4.110 (Hypothetical prote…	916	TGTTTTTTTTTTTTTTTTTAATGATACGGCGACCACCGAGATCTACACGTTCAGAGTTCTACAGTCCGACGATCTGGACGCGGTCCTCAGGGAGTACACCACCTTCTCCGTCAAGGAGGTCGACGCGGGCGCTAGCGGCAAGTCCGCCGACGTGATGGACACCAGCGCGGTGTCGGAGATCACGCCGGAGGAGGCCGCCGGGGACAAGAAGGAGATCATGGAGGAGCAGTCGGCGGCGTTCTGGACCACCATCGCGCCCAACGTCGACGACTACAGCTCCTCGGTCGCCAGGCTCATCGCCAAGGGATCGGGGCAGCTGGTCAGGGGCATCATCTGGTGCGGGGACATCACGGCTGGGGGCATCAAATGCGGGGAGGCCGTCTTGACCAAAGGTGCAGG…	GO:0009414;GO:0003674;GO:0009651;GO:0005886;GO:0009507;GO:0007623;GO:0009644;GO:0009409;GO:0009737;GO:0009536;
TRINITY_DN72265_c0_g4_i3	C1	W1	5.86785	29.1929	2.31471	5e-05	0.00483981	O65635_ARATH (O65635) Hypothetical protein T19K4.110 (Hypothetical protein AT4g35980);Q94II1_ARATH (Q94II1) ERD7 protein (Fragment);Q8LA30_ARATH (Q8LA30) Putative senescence-associated protein 12;O48832_ARATH (O48832) Putative senescence-related protein (Putative senescence-associated protein 12) (Probable senescence related protein);Q9SD22_ARATH (Q9SD22) Hypothetical protein F24M12.290 (AT3g5125…	592	CCGAGGACGACGCGCCCGCGCCGCCTACCGTCGAGGAGACCCTCGTCGCCGTGCCCGGCGCGCAGCTCCACCTCGTCGACCCCGACCGCAGCCTCGACCTCGGCGCCGGCACGCTCTCCGTCGTGCGCCTCCGCCAGGGCGACCACGCCGTCGCCGTCCTCGCGCGCCTCACCCCGACCAAGACCTCCAAGTGGCGCGGCCTCCTCGGCATCCTCGGCGGCGCCAGCTCCTCCTCCAGCGAGACCGTGCAGTGGCCGCTGGCCGGCGACGTCGCGGTCGTCAAGCTCGACGCGGGGCACTACTTCTTCTCGCTCCACGTCCCGCACACCGACCACCCCGACGACGCGGACGACACCGAGTCTCCCGACGAGACTGCCCTGAGCTACGGGCTCACCGTCG…	NA
TRINITY_DN72291_c0_g1_i2	C1	W1	1.37604	22.2723	4.01666	5e-05	0.00483981	Q6Z4N3_ORYSA (Q6Z4N3) Putative thioredoxin;Q6Z4N3.1 RecName: Full=Thioredoxin-like 1-1, chloroplastic; AltName: Full=Lilium-type thioredoxin 1-1 [Oryza sativa Japonica Group];Q10M18.1 RecName: Full=Thioredoxin-like 1-2, chloroplastic; AltName: Full=Lilium-type thioredoxin 1-2; Flags: Precursor [Oryza sativa Japonica Group];O64654.1 RecName: Full=Thioredoxin-like 1-1, chloroplastic; AltName: Full=…	1027	ATCTTCATTAGCATTTCTGAGTTCATACTTCATAGACACAGGGCATCCCTTTGGTCATTAAGCAAGGATTATCATTAGTCATGAAAGACAATTAGTCATGAAGGATCTTCATTAGCATTTCTGAGTTCATACTTCATAGACACAAGGCATCCCTTTGGTCATTAAGCAAGGATTATCATGCTCGAGCAAGACCAACAACACAATCCATAGAACTTCAGAAGGCTTATAAAAACTAAAACCTTGAGTCTGAGATTCTGCTTCTTAATAAGTACAACAAGCAAAAAAGTAAAATCTGTACATAACTGGCCGGATTCACTTGGTCTCCAACTACTATCTTCCAGAGGGGATCAGGGCATCATCAGATCCCTGAGGCAAGAACTGCGTTGCGCTCGGAGGCAA…	GO:0055114;GO:0045454;GO:0005623;
TRINITY_DN72304_c0_g3_i11	C1	W1	13.1719	34.4052	1.38516	5e-05	0.00483981	Q5ZA22_ORYSA (Q5ZA22) Putative neutral invertase;Q84XG8_ORYSA (Q84XG8) Invertase;Q9FXA8_ARATH (Q9FXA8) Putative invertase (Putative alkaline/neutral invertase) (At1g56560);Q9ZR47_DAUCA (Q9ZR47) Neutral invertase (EC 3.2.1.26);Q9C8Z1_ARATH (Q9C8Z1) Neutral invertase, putative; 73674-70896;Q7Y209_ARATH (Q7Y209) Putative neutral invertase;Q84JL5_ARATH (Q84JL5) Putative alkaline/neutral invertase;Q9M…	2111	AGAGTTCTACAGTCCGACGATCCCTCCTCCACACCCTGCAGCTGCAGAGCTGGGAGAAAACTGTTGACTGTTACAGCCCTGGGCAAGGCTTGATGCCAGCTAGTTTTAAGATAAAGACCGTTCCACTTGATGAAAACAACGAAGCATTCGAGGAGGTTCTGGATCCTGACTTTGGTGAATCAGCTATTGGCCGTGTAGCTCCAGTTGATTCTGGACTTTGGTGGATTATCTTACTAAGAGCGTACTGCAAGTTTACAGGCGACTATTCATTGCAAGAAAGAGTGGATGTGCAAACCGGGATTAAACTGATCTTGAGTTTGTGTTTGACTGATGGGTTCGACATGTTTCCCACACTACTGGTCACAGACGGATCATGCATGATAGACAGGAGGATGGGAA…	GO:0033926;GO:0005739;GO:0003824;
TRINITY_DN72322_c1_g2_i3	C1	W1	8.35828	44.6374	2.41698	5e-05	0.00483981	Q10QA5.1 RecName: Full=Probable strigolactone esterase D14; AltName: Full=Protein DWARF-14; AltName: Full=Protein DWARF-88; AltName: Full=Protein HIGH-TILLERING DWARF 2 [Oryza sativa Japonica Group];J9U5U9.1 RecName: Full=Probable strigolactone esterase DAD2; Short=3.1.-.-; AltName: Full=Protein DECREASED APICAL DOMINANCE 2 [Petunia x hybrida];Q8L9M4_ARATH (Q8L9M4) Hypothetical protein;Q9SQR3_ARA…	762	CGCGTACCCGGTCGCCCACGCCGCGTAGTTGGCCGACATCGCGTCGAACACCTGCTGGATCTCCTCCAGCTCGAACCCGCCGTGGTAGTCGCTGTCGTTCAGGAACCTGGGCGAGCAGCCGATGAGGACGAGCTTGGCGAAGAGGTCGGGGCGGCGGATGGCGGCGAGGATGCCGATCATGGCGGAGACGGAGTGGCCCACGAGGGCGCAGCGCGGGATGCGGAGCGCGTCCAGGATGGCCAGAAGGTCGTCCACGTACGCGTCCAGCCCGTTGTAGCGCCGGAAGTCGAAGTGGTCAGGGTTCACGCTGCCGGCGCAGACAAGGTCGTACAGCACCACGCGGTGGTCGCGGGTCAGGTACGGCAGGACGCGGCTCCACGCCGACTGGTCCGTGCCGAA…	NA
TRINITY_DN72322_c1_g8_i4	C1	W1	10.7554	63.6711	2.56558	5e-05	0.00483981	Q10QA5.1 RecName: Full=Probable strigolactone esterase D14; AltName: Full=Protein DWARF-14; AltName: Full=Protein DWARF-88; AltName: Full=Protein HIGH-TILLERING DWARF 2 [Oryza sativa Japonica Group];Q8L9M4_ARATH (Q8L9M4) Hypothetical protein;Q9SQR3_ARATH (Q9SQR3) T11I18.10 protein (AT3g03990/T11I18_10);Q9SQR3.1 RecName: Full=Probable strigolactone esterase D14 homolog; AltName: Full=Protein DWARF…	542	TGCTCTTCCGATCTGCCAGTATTGGTCGTACATATTCCTTTCTTCAGGTTGAGCAACCATCATAACTACAGCACTGTCATTATTATATTCAGCCCACGCTTTGGGGCGAGGAGGCTGGGGGCGCTGAGGTGGGGCAGGTGGCCCTCCGTCGCCAGCGGCTCGATGGTGGTGCGCCCGCCCAGGTGCGCCTTGAGGTAGGCGGCGACGGACGCCGGCACGGAGACGTCGCGGGTGGTCTGCACCACGACGCAGGGCGCCTGCACCATGCCCAGCACGCCGCGGAGGTCCGTCTTGAACACGCTCTGGCACACGTGCAGCGAGATGTCGGGCCGCATGTTGAACAGCGTGCGGCTGAACTCCTGCACCGCCGCCGGCACGTCCGCGCCCACCGCCAGCGGC…	NA
TRINITY_DN72442_c0_g3_i2	C1	W1	0.05	3.13642	5.97105	5e-05	0.00483981	Q6LKZ1_PHOPR (Q6LKZ1) Putative ScrA;Q93540_CAEEL (Q93540) Hypothetical protein F20D1.9;Q51PD4_MAGGR (Q51PD4) Hypothetical protein;Q8JH79_FUGRU (Q8JH79) Homeodomain protein HOMEZ;Q9SLJ7_ARATH (Q9SLJ7) F20D21.19 protein;	264	GAGATGGGAGACAGAGCGGTGGGTGCTCAGACAGATTAAATGGAAAATTCAAAATAAAGACTAAAACGGAAACTCCCATGACGCCTTGATAGAAACAGAGTAGAAGCTAGATAGAGTTGCGCGGAGATTGGTGAGGACATCGGAGGGTGAAAAAAGAAAGCTATCCTGGGAGGCGCGTCCAGACGTGAGACCACGGATCGTCGGACTGTAGAACTCTGAACGTGTAGATCTCGGTGGTCGCCGTATCATTAAAAAAAAAAAAAA	GO:0003824;
TRINITY_DN72450_c4_g8_i1	C1	W1	8.73162	46.9471	2.42671	5e-05	0.00483981	Q8GSM2.1 RecName: Full=Lipoxygenase 2.3, chloroplastic; AltName: Full=LOX2:Hv:3; Flags: Precursor [Hordeum vulgare];Q6H7Q6_ORYSA (Q6H7Q6) Putative Lipoxygenase 2.3, chloroplast;Q6X5R6_9SOLA (Q6X5R6) Lipoxygenase (Fragment);O24370_SOLTU (O24370) 13-lipoxygenase (EC 1.13.11.12);O24370.1 RecName: Full=Linoleate 13S-lipoxygenase 2-1, chloroplastic; AltName: Full=Lipoxygenase 2-1; Flags: Precursor [So…	589	AAATATTAATATTATTTTTTTTTTTTTTTTCAAGCAGAAGACGGCATACGAGATCGTGATGTGACTGGAGTTCAGACGTGTGCTCTTCCGATCTGCCTAGCGAACTCCTCATCTCTGAACCACGAGAACCTGTCCCTCTCGACCATGTGGGGAACCTCGAAGCGGAGGACGTGCTCGGTGGTGTTCTCGATCATCTGGACGACTCGGGGGATGACGTCTCTGATGATGTGCAAGGAGGCGCCGGCGTCGGCGGGGAGCGGGATGCCATCGCTGTAGAGGTCGTCGATGGACGGGAAGTGAGGGAAGTTCTCTGACTTTTTAATCAGCGGAGCTAGCGCCGGCAGGATGGCATGCAATCCCGTCCGCAACGTCGTCGCGCTGAATGTCAGCCCTTTAATG…	NA
TRINITY_DN72465_c0_g2_i4	C1	W1	0.05	4.92661	6.62252	5e-05	0.00483981	Q6KAJ1_ORYSA (Q6KAJ1) Hypothetical protein OJ1004_E04.38;Q6V8Y5_PHYPA (Q6V8Y5) Snf1 related kinase 1;Q7SDT8_NEUCR (Q7SDT8) Predicted protein;Q55IU6_CRYNE (Q55IU6) Hypothetical protein;Q5KCV6_CRYNE (Q5KCV6) Calcium-transporting ATPase, putative;Q51FC9_ENTHI (Q51FC9) Hypothetical protein;Q51VV1_MAGGR (Q51VV1) Hypothetical protein;Q5G572_MAGGR (Q5G572) Formate dehydrogenase-like protein;Q07103.1 Rec…	228	TTCATAAATCCAAGAATTTCACCTCTTACTATGAAATACGAATGCCCCCGACTGTCCCTTGATGGGGGACGCGGCGAAGGCGTCGAGGTGCATCGTGTTGGCGAGCGCGTCGTGGGATCTGAGCACCGCCGTCGCCATGGGGACGAGACCTAACCCTAACGGGATGAGAGGAGATTTGTGGGAGGGGGAAGGAGGAGAAAACAATGATCGTCGGACTGTAGAACTCTG	NA
TRINITY_DN72487_c3_g1_i2	C1	W1	70.2535	353.6	2.33148	5e-05	0.00483981	Q8GSM2.1 RecName: Full=Lipoxygenase 2.3, chloroplastic; AltName: Full=LOX2:Hv:3; Flags: Precursor [Hordeum vulgare];Q6H7Q6_ORYSA (Q6H7Q6) Putative Lipoxygenase 2.3, chloroplast;P93184.1 RecName: Full=Lipoxygenase 2.1, chloroplastic; AltName: Full=LOX-100; AltName: Full=LOX2:Hv:1; Flags: Precursor [Hordeum vulgare];O49888_LYCPM (O49888) Loxc homologue protein (Fragment);Q96573_LYCES (Q96573) Lipox…	337	GGTCGCCCACTGCTTGATACAGTCCCAGATCTGGAGCCCGTCGTTGGCGTACGGGTAGTCCTTGATGGTGAGCTCAAGCTCACCGTCCTCCCGGCGCATGGCGAGTCCCCGGCTGACGAGGTCCTCCGGCAGCGCCTCCGTATTGAACTGCCAGGTCGCGCCGTAGGCGACGGAGCTGAGCTCGACGGAGTACTTCCCCGGCCAGAATGCGTCCTCGATGATGCCGTCCGCGTTGATGAGGCTTTCTCTGGCTAGCGCGTTGATCTCCATGGTGTAGCGGAAATGAGGGTGCAGGAGGCGGTACACCGGGTGCATCCGGCTGAGCTGCCGGTTGGTG	NA
TRINITY_DN72494_c1_g3_i1	C1	W1	3.25314	12.3538	1.92505	5e-05	0.00483981	Q7XM95_ORYSA (Q7XM95) OSJNBa0043L24.22 protein;Q6K937_ORYSA (Q6K937) Zinc finger (C3HC4-type RING finger)-like protein;Q6K8E9_ORYSA (Q6K8E9) Zinc finger-like;Q948G7_ORYSA (Q948G7) Hypothetical protein OSJNBa0049O12.7;Q9ZV10_ARATH (Q9ZV10) Putative retroelement pol polyprotein;Q8S9I2_ARATH (Q8S9I2) At2g38970/T7F6.14;Q84WA3_ARATH (Q84WA3) Hypothetical protein At3g54780 (Fragment);Q9M1S2_ARATH (Q9M1…	1691	AGAGAGAGCACCCCTCTCTGCGGCAGACCGTGCAGATTCAATAGACTCAGCGGCATGTATACGGTTCCTCTCGCGATCAACCTCAATGGATACCGCTTCAGATATGGTTGATGTCGTCCTGCTGATTTTTACCTCATCGCCTTGAAGCTTGATGGTCTCATTTGTTACTAGATCCTTGTATGAACAAGCAACCTTTAACAGCGAGGTCTCTTCACAACACTGTGGGATGTTCACAGACAGCAATATGTCTCTCTCCTCATCAGCATACAGATGACCAATATCAACTGAACAGCTCCGTCCATCTCTTGTCACCTTGCTTGGGTAGCTACCAGATTTGATGGAACAGAGTTGAACACCAGGATGAACGCACTCCATGTTAAGTCGCATCTCCTGTACAAC…	NA
TRINITY_DN72507_c1_g1_i6	C1	W1	7.36796	39.4052	2.41905	5e-05	0.00483981	Q8LJ71_ORYSA (Q8LJ71) Hypothetical protein B1097D05.32;Q9LYH2_ARATH (Q9LYH2) Hypothetical protein F14F18_180 (AT5g12010/F14F18_180);Q5SNE8_ORYSA (Q5SNE8) Hypothetical protein P0512G09.2-2 (Hypothetical protein P0695A04.11-2);Q6L4R6_ORYSA (Q6L4R6) Hypothetical protein P0663C08.12;Q5SNE7_ORYSA (Q5SNE7) Hypothetical protein P0512G09.2-1 (Hypothetical protein P0695A04.11-1);Q8LCT9_ARATH (Q8LCT9) Hypo…	387	GGCTTTGTGTATTTTTTTTTTTTTAATGATACGGCGACCACCGAGATCTACACGTTCAGAGTTCTACAGTCCGACGATCTGGGACCGCTGCAACAGCCCGGACTTCCCCGAGCCGGAATTCCGCCGCGCCTTCCGGATGGGGCGGGAGACCTTCGACATGATCTGCGACGCGCTGGGGGCCGCCGTCGCCAAGGAGGACACCATGCTGCGCGCGGCCATCCCCGTCCGCCAGCGCGTGGCGGTCTGCATCTGGCGCCTCGCCACGGGCGAGCCGCTCCGGCTCGTCTCCAAGCGCTTCGGGCTCGGCATCTCCACCTGCCACAAGCTCGTGCTCGAGGTCTGCGGCGCCATCAAGTCCGTCCTCATGCCGCGCTTCTTGCAGTGGCC	NA
TRINITY_DN72522_c1_g2_i11	C1	W1	4.35597	17.641	2.01787	5e-05	0.00483981	.	2679	TTTTTTTTTTTTTTTAATGATACGGCGACCACCGAGATCTACACGTTCAGAGTTCTACAGTCCGACGATCCACCAAACCCGCGTGGCCCTCCGCCGTGGGTTCGTCTCCGACCACGACTTTGAAAAGGTCCCCTGCACCGCCGCACCGACTCCTTCCCGGAAACCCATCGCCTCCACCGACCTTAGGAGGCTCCGCGGCCTCTATAAATACCACCCGATCCCCCCATGGGTTTCTTGTACCGGAGAATCTGATGATTTCTCCTCCTCTCTTCTTCTTTCGTGCCTCTCGTCCGGTAAGCCCGCAGGTATGGTCTGTCGGTTCGGATCTCGTGTTCCAAATGTCGATGCTGTTTGTTTGATGATCTTCCAGGCGAGCGATCCATCTGGTTTCTGGTGCTT…	NA
TRINITY_DN72522_c1_g2_i17	C1	W1	6.2254	36.5675	2.55432	5e-05	0.00483981	Q6DFI0_XENLA (Q6DFI0) MGC83110 protein;Q9PDV2_XYLFA (Q9PDV2) Hypothetical protein;Q7ZY94_XENLA (Q7ZY94) LOC398471 protein (Fragment);Q5M7C1_XENLA (Q5M7C1) LOC398471 protein;	1609	TTTTTTTTTTTTTTTAATGATACGGCGACCACCGAGATCTACACGTTCAGAGTTCTACAGTCCGACGATCCACCAAACCCGCGTGGCCCTCCGCCGTGGGTTCGTCTCCGACCACGACTTTGAAAAGGTCCCCTGCACCGCCGCACCGACTCCTTCCCGGAAACCCATCGCCTCCACCGACCTTAGGAGGCTCCGCGGCCTCTATAAATACCACCCGATCCCCCCATGGGTTTCTTGTACCGGAGAATCTGATGATTTCTCCTCCTCTCTTCTTCTTTCGTGCCTCTCGTCCGGTAAGCCCGCAGGTATGGTCTGTCGGTTCGGATCTCGTGTTCCAAATGTCGATGCTGTTTGTTTGATGATCTTCCAGGCGAGCGATCCATCTGGTTTCTGGTGCTT…	GO:0003723;
TRINITY_DN72564_c2_g12_i3	C1	W1	2.81965	16.2946	2.53081	5e-05	0.00483981	.	517	AAAAATGTAAAAATGGAAATGAAAAGAAATTCGTCGAAAAGATTAAAAACAAAAATATTAAAAATTTTTTTTTTTTTTTTTTTTTTTAAACCTAAGAACACATGAATTTAACAAATGTGCAAATATATTAGGGAAGTCAAAATAGTACAGTACATTATACAATTTTGATAAACGAAATGGATGAAACGGGTGTCCCATGTTATGATGTGCAGAGAGATTATCGTACTACAAGGCACAATCATCAGATGCAAAGTACCTACATGGTTTCATGTGTGAAAGATAGAGCCATCGTAGTTAGAACGTGCTAAAATTACAAGCCAATTACGTGCATTCTGAGCTTCTGACCAACGCACACCAGCTCCTTTGGGACCGAAGAAACTAACACGAGTTTACACAAGG…	NA
TRINITY_DN72594_c0_g3_i3	C1	W1	0.431307	10.2972	4.57739	5e-05	0.00483981	Q84NX7_ORYSA (Q84NX7) Putative GDSL-like lipase/acylhydrolase;Q75IE0_ORYSA (Q75IE0) Putative GDSL-like lipase/acylhydrolase;Q9AYM7_VIGUN (Q9AYM7) CPRD47 protein;Q6ESR5_ORYSA (Q6ESR5) Putative anter-specific proline-rich protein APG;Q9SF78_ARATH (Q9SF78) Putative GDSL-motif lipase/hydrolase; 24593-26678 (F14O23.4 protein);Q9SF78.1 RecName: Full=GDSL esterase/lipase At1g71691; AltName: Full=Extrace…	975	GGTCTGTACACGGTTGGATGATACAGCAAAGGATACTTTTTCCCTACGTGGGTGACAACATAATCTACGGATTAGGCCACCGTTATCATCTTAGCCGTTCTACAATTACTCATGATTGATATGTAATTCGCCTTTGTCGTTTTTTACTTTGAGTTATTCAGACTCTCCAATGGCTGTGTGCATCCTGGTTACGCAGAGGCCGAATGTAATTGTTTGATCAAATAATAAAGCACCCATTATCGGAAAAAATGTGAAACACATTTTGTGGTACACGTGACTATATTTCGCTAAGCTGCCTTATGTTGATGGGGAAGATGAAGGGCGGCGAGCCATCAAAGGCGGTGCTACTGAGCTTCTGCGCGGTGGCCTCCGTGGGGTGGTAGAAGTCCCAGAAGACGT…	GO:0016787;GO:0016788;
TRINITY_DN72648_c2_g5_i5	C1	W1	12.6245	31.3681	1.31307	5e-05	0.00483981	Q5N7B6_ORYSA (Q5N7B6) Putative elicitor inducible beta-1,3-glucanase NtEIG-E76;Q7XVG8_ORYSA (Q7XVG8) OSJNBa0073L04.8 protein;Q6ESE5_ORYSA (Q6ESE5) Putative beta-1,3-glucanase;Q9ZQG9_ARATH (Q9ZQG9) Putative beta-1,3-glucanase;Q9ZQG9.2 RecName: Full=Glucan endo-1,3-beta-glucosidase 14; AltName: Full=(1-3)-beta-glucan endohydrolase 14; Short=(1-3)-beta-glucanase 14; AltName: Full=Beta-1,3-endoglucan…	1204	TTGATCGTGTACACCGGTGACCCGTTGGGGTAGAACAGCCCGTAGTTCCTCTCCGACGCCGGCCCGGGCTTCATGTTCTCGTTGAACAGCGCGAACACGAACACGTCCACGGGGACATTGGGCTTCAGCGGCGTGCCCTGCCCCATCGCCACACGCTGCATGAGGTTCCCGTTGTACGCCGCTGCGTTCTGCGCGGACGCGCCCACCTCGTCCTCGTCCCCCTTCGATGGCCACCCGGTTTCCGAGATCTTCACGGGGATGTCCGTGTGGCCCATGACCTTCATCGCCGCGTAGACCGCGTCGATCTGCGCGTACAGCATGTTGTCGTACACCAGCCCGCCGTCGCGCACGCCGGCGTTCGGCTGGAACAGCACGTACGGCAGCGACACGCTGCCGGGG…	GO:0004553;GO:0016787;GO:0005975;GO:0046658;GO:0030247;
TRINITY_DN72660_c2_g3_i8	C1	W1	2.96777	12.5458	2.07975	5e-05	0.00483981	Q7XR46_ORYSA (Q7XR46) OSJNBa0043A12.39 protein;Q7XR46_ORYSA (Q7XR46) OSJNBa0043A12.39 protein;Q7XR46_ORYSA (Q7XR46) OSJNBa0043A12.39 protein;Q7XPI8_ORYSA (Q7XPI8) OSJNBb0004A17.1 protein;Q7XPI8_ORYSA (Q7XPI8) OSJNBb0004A17.1 protein;Q7XPI8_ORYSA (Q7XPI8) OSJNBb0004A17.1 protein;Q9SHX4_ARATH (Q9SHX4) F1E22.18;Q9SHX4_ARATH (Q9SHX4) F1E22.18;Q9SHX4_ARATH (Q9SHX4) F1E22.18;Q8H191_ARATH (Q8H191) Hypot…	1192	GCGAGAGCCTGAATTACAGGATAGTATCCATCAACCATCAGACCATGACCACCAGTAAGAACATGTTCCTGCATATAGTACGATAATTCAGCGATAACTAAAGGATCTAAACGACTGGTAGGTCTTCTTTCTTGTGGTGTGTCACCATAGGACCTTACTATAGATAAATGCTTAATGGGGTCAAATGATGTGTGCTAACCTGATCCCAGTTCTTCAGAGATATTTCATCTGCATCTGCAGCAAACCATGCCTCCAGCCGGCAGACACACCATTGCATGACTCGATCATCTAGCCCTTCTAGCCTAAAAATCCGTAACAATATCAGTGAGCCTCTTGTTCTCTAATCATCCAATTTATAAGCATATCATTGCATGTCAGGATGATACAAGATTACACATA…	GO:0055114;GO:0016491;
TRINITY_DN72671_c1_g7_i18	C1	W1	0.05	2.54186	5.66781	5e-05	0.00483981	Q10S72.1 RecName: Full=4-coumarate--CoA ligase-like 4 [Oryza sativa Japonica Group];Q8LSQ3_ORYSA (Q8LSQ3) Putative AMP-binding protein;P0C5B6.1 RecName: Full=4-coumarate--CoA ligase-like 4 [Arabidopsis thaliana];Q9LMV7_ARATH (Q9LMV7) F5M15.18;Q9LMV7_ARATH (Q9LMV7) F5M15.18;Q9LMV7_ARATH (Q9LMV7) F5M15.18;Q3E6Y4.2 RecName: Full=4-coumarate--CoA ligase-like 3 [Arabidopsis thaliana];Q8RU95_ORYSA (Q8R…	326	TTTCAGGTCTTTACACTGTCTGGCAGCTAACACATTGGAGATTTGCAAGTATAAGTTTCAGCAACACTCAGAGTATCTTAAATTGCAACTTTGTTCGCTTCAGGCTACTTCAAGAACACAGAGGCAACACAGTCGACAGTGACACCTGATGGATGGCTCAAGACTGGTGATCTCTGCTATATAGACGAGGATGGTTATCTCTTTGTGGTGGATCGTCTGAAAGAGTTGATCAAATACAAAGGCTATCAGGTGCCTCCAGCAGAGTTGGAAGCTCTTCAGATCGGAAGAGCACACGTCTGAACTCCAGTCACGCCAATATCTCGTAT	NA
TRINITY_DN72795_c0_g5_i2	C1	W1	0.776668	6.40945	3.04483	5e-05	0.00483981	Q5W670_ORYSA (Q5W670) Hypothetical protein OSJNBa0075A10.11;Q5W670.1 RecName: Full=Auxin-responsive protein IAA18; AltName: Full=Indoleacetic acid-induced protein 18 [Oryza sativa Japonica Group];Q8LQ74_ORYSA (Q8LQ74) Putative Aux/IAA protein;Q8LQ74.1 RecName: Full=Auxin-responsive protein IAA6; AltName: Full=Indoleacetic acid-induced protein 6 [Oryza sativa Japonica Group];Q6H543_ORYSA (Q6H543) …	1266	GTGCTCTTCCGATCTACTCATAAAGCTACGATGAAAAGTTAGCTTGTGGTTAGTTCAGTCGCAGTGGTGCCACTTCTGTGACGGATGCTGATTACTTATTTGGTACCATCTTCTCTGGTTTCTTTGTTTCTTCTTGATAAGAAAATAATCTAGAAAGTTCTTTGGCTAGGTTTATACAAATAAGGGAGTGGATAACTTCACACCCTAACAGTAGGAAATTCCACATGGTGTTGCTGCTCCAGCCTCCATTATTGATGAACTACCAGCATTTAATTTACATAGTTGTTCACTTGCACTTTTGCGTTTGCAGCGGCTAACAACTCGACAAGTCCTGCACCATTGTGATCTTGTCATTAGATTTCCATCCTGCAGTGCAGCCCACTAGAAAGTTATCACAGC…	GO:0009733;GO:0006355;GO:0005634;GO:0009734;GO:0006351;
TRINITY_DN72800_c4_g1_i2	C1	W1	3.20241	10.5485	1.71981	5e-05	0.00483981	Q6ATX3_ORYSA (Q6ATX3) Hypothetical protein P0015C02.3 (Hypothetical protein OSJNBa0052E20.8);Q84U00_GOSHI (Q84U00) Ser-thr protein kinase (Fragment);Q84NQ1_ORYSA (Q84NQ1) Putative leucine-rich repeat transmembrane protein kinase 1;Q9XEF4_ARATH (Q9XEF4) Hypothetical Ser-Thr protein kinase;Q9SIZ4_ARATH (Q9SIZ4) Hypothetical protein At2g40270 (At2g40270/T7M7.15);Q9SIZ4.2 RecName: Full=Inactive recep…	1184	GATCTTATAAGCCTTTTTAGAAAGCTAAAATTCTGGTATTCTGCAAAAGTCTTGTATTTCGGAACGGACGTAATGCTAAAGAATGAAAGAATGGTGAGTGCACTGCAGGCATATATGTACAACTGCATGCCCTGCCTAAAGAGTAAGAACACCAAACTGTACAATTTTCTATGTTCCTTCTGTCAGTAGACAGTATTACTACTGCAGAATTGCTGCAAAACAATTCCACATGGACTAGTATATATTTCTCTATGACGTGAGGATTTCAATTTCAGCCCACCACAATGCGCTGTTCCTTGGGGTCGAATGATCTTCAGAAAACCCAGTGATCTCTTGCATCCATCTGGTTACCTCTGCCACTGTCGGTCTCAGCCAGGGGTTATCATTTATGCACAATTT…	GO:0016020;GO:0005524;GO:0007166;GO:0004672;GO:0016021;GO:0005886;GO:0006468;GO:0007178;GO:0004675;
TRINITY_DN72807_c1_g1_i1	C1	W1	0.05	1.00306	4.32634	5e-05	0.00483981	Q8CJN6_STRCO (Q8CJN6) Putative type I polyketide synthase;Q6ZD72_ORYSA (Q6ZD72) Hypothetical protein P0450B04.17;P51010.2 RecName: Full=Transketolase; Short=TK [Xanthobacter flavus];Q7TX32_MYCBO (Q7TX32) Hypothetical protein Mb3205;O53329_MYCTU (O53329) Hypothetical protein;Q7D5Z7_MYCTU (Q7D5Z7) Hypothetical protein;Q93G36_9BACT (Q93G36) Assimilatory nitrate reductase (Fragment);	569	TCGGCGGCTACGTGCCGCTCAAGGCCAGCGACGTGCAGATGGAGCACTTCGAGATGGAGAAATTCACCCAGACTGAGGCCTACCAGCTCGGGAATGGTGGCGACATGATCTTTGAAAGGGATCTCTTCGCCCTGACTCAGTTTCTTGGGCGCCCACCTCCGGTGTTCTTCGGGGGTCAGGTCAATGACCAGCCCGGAGGACAGCTGCAATGGATCATCATGGCTGATCTCCCTGGGAAGGCTGAGAATCCCGCTGAGAGGATCCAGTTCTCCTTCAGGGAGAACAACTGGGCGGATGGACTCGCTCGTGCTCTGCAGGATTCGCTCGCACGTCTGCGCGGGCAGAAAGTGATGGCTATCCAGGGGGAGCGCTTTGCCCACTATGCAAGGCACAACTCTC…	GO:0031177;GO:0008152;GO:0003824;GO:0016740;
TRINITY_DN72840_c1_g1_i1	C1	W1	0.05	1.67199	5.06349	5e-05	0.00483981	Q6ZFM7_ORYSA (Q6ZFM7) Putative sorbitol transporter;Q945E5_ORYSA (Q945E5) Putative sugar transporter;Q68BJ8_MALDO (Q68BJ8) Sorbitol transporter;Q84QH3_9ROSA (Q84QH3) Putative sorbitol transporter;Q6ZFM6_ORYSA (Q6ZFM6) Putative sorbitol transporter;Q84KI7_9ROSA (Q84KI7) Sorbitol transporter;P93076_BETVU (P93076) BvcDNA-397 protein;P93075_BETVU (P93075) BvcDNA-205 protein;Q9XIH7_ARATH (Q9XIH7) Puta…	608	CGCGAGCAGGGCCGACGGGAGCGCGCCGATGCCGAGCATGACGCGCCAGCTGAGGTGGAGCGGCAGGCGCGCGAAGGCGTAGTTGGAGACGTAGCCGAGGAGGATGCCGAAGTTGATGAACACCTCCGTGAAAGAGGTGAGCAAGCCGCGCGCCGACGCCGGGGACACCTCGGCCGTGTACACCGGCGCGACCATGATCGCGTACCCCACGCCGATGCCGGTAACGAAGCGGCCGAACATGAGCATGGCGTAGTTGACCGCGAAGCCCATGAGCAAGGAGCCGGCGAAGAAGGTGGCGGCCGCGATCACGACGGTGTAGCGGCGGCCGATCCAGTCGGATGTCCTGGCGGCGGCGAAGGACCCGACAAGCGCGTACAAGCTGAGGATGCCGATCATGAT…	GO:0016020;GO:0005355;GO:0016021;GO:0055085;GO:0005351;GO:1902600;GO:0046323;GO:0022857;GO:0005215;
TRINITY_DN72867_c2_g6_i3	C1	W1	2.54502	15.4912	2.6057	5e-05	0.00483981	Q69P94_ORYSA (Q69P94) Hypothetical protein OJ1344_B01.13 (Hypothetical protein P0556H01.29);Q69P94_ORYSA (Q69P94) Hypothetical protein OJ1344_B01.13 (Hypothetical protein P0556H01.29);Q84R94_ORYSA (Q84R94) Hypothetical protein OSJNBb0041J20.5;Q84R94_ORYSA (Q84R94) Hypothetical protein OSJNBb0041J20.5;Q8H395_ORYSA (Q8H395) Hypothetical protein P0616D06.125;Q8H395_ORYSA (Q8H395) Hypothetical protei…	1458	TCAGACGTGTGCTCTTCCGATCTCCTTTCTTTTAAGAAGGAACGGAAGGTAAACGGTCTAGTAATAGATAAGATAACAACACCACAGCTAGTCTGCTACATGACCAGACATGATCAATAGAACTCGATATTTTCAAAGCAGATGTTCAAGTGAACTAAAATTGCAGTCTTGATGAGTCTTGATGAATAGTAATCTTGTGTTAAACCATCTGTTGCAACATAACACGACACATAGTCCTAGCACACTCTCGACCTAACCAGCCAAACTGCCAAGAGCTAGCATACAACTCCAGCAGCAAACAATGGTGCATAGGAACACACGGCCTGTGTTTAAACATGTACTCTAACTATCTATGCTGGTGGGCAATTAGAATTAACCACCGGCTATAGTACTACTACT…	GO:0003714;GO:0006355;GO:0005737;GO:0005515;GO:0005829;GO:0031347;GO:2000022;GO:0009611;GO:0005634;GO:0006351;GO:0006952;GO:1903507;
TRINITY_DN72984_c1_g2_i2	C1	W1	7.70196	28.2221	1.87353	5e-05	0.00483981	Q7F262_ORYSA (Q7F262) Serine/threonine protein kinase PKPA-like protein;Q0D541.1 RecName: Full=Probable serine/threonine-protein kinase WNK5; Short=OsWNK5; AltName: Full=Protein kinase with no lysine 5 [Oryza sativa Japonica Group];Q6ICW6_ARATH (Q6ICW6) At5g55560;Q6ICW6.1 RecName: Full=Probable serine/threonine-protein kinase WNK11; Short=AtWNK11; AltName: Full=Protein kinase with no lysine 11 [A…	647	GGAGAGTACTAATGCAAACTGAACAATCTGGGAGAACTTAGCTGCTTATATTTCAAAACATGCAAGTTGCCCCGCTTCCTAATCGAAAAATTGAGACATGCATGGTTTGTCTGCCTTCCCAATGTACTAATTCAAAATCATAAAAATACAGTATCATACAATTGCAGTGGCCAAGACGAATTCTGCCAAGGCCACGACGTATATACACATCTGCTCGCTTGCTTACTGCTGGAGCTTATAAAATAAACAAGTCTGGTGGAGTCAGCGTCGCAGCTCTTCTACTATCTAAGGATTAACAACACGGAGAAGTCAATACATCCCAATCCACCTGGCCATATACGGCTGGCTGGCGAGGTCCACAGGACGCAGGAGGTCGACAGGCGTTAGCTTAGCGTGCCG…	NA
TRINITY_DN73053_c2_g9_i1	C1	W1	0.05	4.0278	6.33192	5e-05	0.00483981	Q6H7K3_ORYSA (Q6H7K3) Wall-associated kinase-like;Q9FKP4_ARATH (Q9FKP4) Similarity to kinesin heavy chain;Q9FKP4.1 RecName: Full=Kinesin-like protein KCA2; AltName: Full=Kinesin CDKA-1-associated protein 2; AltName: Full=Kinesin-like protein for actin based chloroplast movement 2 [Arabidopsis thaliana];	247	TTGATGCCTGGTGATCATGGTTGGTCTGTAAAGATGGATATATACATATACATGCTGAGTCTTTCTCCTCTCTTTGTTCCCCCCTCTGTTCTTCCCTGTGTTCTTGATTATTGTCATCACTGTGCTGTAAGTTGTATGTATCTGATTGAGTTCTTGCGGTTCTGTTCATGAAGGAATCAGCCAAAAAAAGTTGGTGTTCGGATGCGGTAATTTGCTTCTTGTTTACTTCTGGATTTAGCTGGTTTTA	GO:0016310;GO:0005524;GO:0007166;GO:0004672;GO:0005886;GO:0016301;GO:0030247;GO:0006468;GO:0004674;
TRINITY_DN73066_c1_g3_i33	C1	W1	2.67107	12.4012	2.21499	5e-05	0.00483981	Q7XN54_ORYSA (Q7XN54) OSJNBb0103I08.15 protein;Q6R5L8_ORYSA (Q6R5L8) Iron transport protein 2;Q7XN54.2 RecName: Full=Probable metal-nicotianamine transporter YSL16; AltName: Full=Protein YELLOW STRIPE LIKE 16; Short=OsYSL16 [Oryza sativa Japonica Group];Q6H3Z6.2 RecName: Full=Metal-nicotianamine transporter YSL2; AltName: Full=Protein YELLOW STRIPE LIKE 2; Short=OsYSL2 [Oryza sativa Japonica Grou…	1506	TCTTTTTTTTTTTTTTTTTTAATGATACGGCGACCACCGAGATCTACACGTTCAGAGTTCTACAGTCCGACGATCTCGGCCTCCTCACCTTGCTCCCCCTCAGAAAGGTGCTGGTCATCGACTATAAACTAACCTATCCAAGTGGGACCGCGACTGCCGTCCTCATAAACGGCTTCCACACACCTCAAGGAGATAAGAACGCAAAGAAGCAGGTCCTGGGCTTCCTCAAGTACTTTGGGATCAGCTTCTTCTGGAGCTTTTTCCAGTGGTTCTACACCGGCGGCGACTTCTGCGGATTCATGCAGTTCCCCACATTTGGACTGAAGGCTTGGAAACAATCATTCTTCTTCGACTTCAGTCTGACCTATGTTGGCGCCGGGATGATCTGTTCGCACCTCG…	GO:0016020;GO:0051980;GO:0048316;GO:0016021;GO:0005886;GO:0015688;GO:0055085;GO:0010039;
[truncated: 882 more rows]

## Sheet: 2 HOUR UP
WOUND 2 HOUR UP-REGULATED DEG
transcript_id	sample_1	sample_2	value_1	value_2	log2(fold_change)	p_value	q_value	annotations	sequence_length	sequence	GO
[truncated: 3,484 more rows]

## Sheet: 6 HOUR UP
WOUND 6 HOUR UP-REGULATED DEG
transcript_id	sample_1	sample_2	value_1	value_2	log2(fold_change)	p_value	q_value	annotations	sequence_length	sequence	GO
[truncated: 4,067 more rows]

## Sheet: 12 HOUR UP
WOUND 12 HOUR UP-REGULATED DEG
[truncated: 3,419 more rows]

## Sheet: 24 HOUR UP
WOUND 24 HOUR UP-REGULATED DEG
[truncated: 2,422 more rows]

[truncated: 5 more sheets: 1 HOUR DOWN, 2 HOUR DOWN, 6 HOUR DOWN, 12 HOUR DOWN, 24 HOUR DOWN]
