# Supplementary material for: Transcriptome Analysis of Wounding in the Model Grass Lolium temulentum
Source: Plants (Basel). 2020 Jun 22;9(6):780. doi: 10.3390/plants9060780 (PMC7356841; doi:10.3390/plants9060780)
Supplement: Supplementary file 1 [file plants-09-00780-s001.zip › TABLE S3 UNIQUE AND SHARED DEG.xlsx]

## Sheet: ALL UP
ALL UP-REGULATED DEG (UNIQUE)
transcript_id	value_1	value_2	log2(fold_change)	p_value	q_value	GO	annotations
TRINITY_DN100059_c0_g1_i1	0.05	1.61715	5.01538	0.0006	0.0342286	NA	.
TRINITY_DN10028_c0_g1_i1	0.05	1.40055	4.80792	0.00205	0.0326523	NA	Q10MX3.1 RecName: Full=Asparagine synthetase [glutamine-hydrolyzing] 1; AltName: Full=Glutamine-dependent asparagine synthetase 1 [Oryza sativa Japonica Group];P49092.2 RecName: Full=Asparagine synthetase [glutamine-hydrolyzing] 1; AltName: Full=Glutamine-dependent asparagine synthetase 1 [Lotus japonicus];Q9SM55_PHAVU (Q9SM55) Asparagine synthetase (Type-I) (EC 6.3.5.4);Q42792_SOYBN (Q42792) Asp…
TRINITY_DN100467_c0_g1_i1	5.41878	60.443	3.47954	5e-05	0.00225092	NA	.
TRINITY_DN100608_c0_g1_i1	0.05	1.55142	4.95552	0.00315	0.0425293	NA	.
TRINITY_DN10081_c0_g1_i1	0.05	2.30875	5.52904	5e-05	0.00225092	GO:0016887;GO:0005524;GO:0000166;	Q8S694_ORYSA (Q8S694) Putative ABC transporter;Q8S694_ORYSA (Q8S694) Putative ABC transporter;Q65CB1_9ROSI (Q65CB1) ABC transporter;Q65CB1_9ROSI (Q65CB1) ABC transporter;Q7XN84_ORYSA (Q7XN84) OSJNBa0011F23.8 protein;Q7XN84_ORYSA (Q7XN84) OSJNBa0011F23.8 protein;Q8S3Q0_ORYSA (Q8S3Q0) Putative ABC transporter protein;Q8S3Q0_ORYSA (Q8S3Q0) Putative ABC transporter protein;Q9M1H3_ARATH (Q9M1H3) ABC t…
TRINITY_DN100831_c0_g1_i1	0.05	2.33015	5.54235	5e-05	0.00225092	GO:0016020;GO:0009055;GO:0070069;GO:0016021;GO:0019646;	Q7MVX4_PORGI (Q7MVX4) Cytochrome d ubiquinol oxidase, subunit I;
TRINITY_DN100944_c0_g1_i1	0.05	0.933615	4.22283	0.00195	0.0315069	NA	.
TRINITY_DN100975_c0_g1_i1	0.05	1.43092	4.83887	0.00125	0.0309495	GO:0016020;GO:0016887;GO:0005524;GO:0000166;GO:0016021;GO:0055085;GO:0042626;	Q7FMW3_ORYSA (Q7FMW3) MDR-like ABC transporter;Q7FMW3_ORYSA (Q7FMW3) MDR-like ABC transporter;Q8RVT7_WHEAT (Q8RVT7) Multidrug resistance protein 1 homolog;Q8RVT7_WHEAT (Q8RVT7) Multidrug resistance protein 1 homolog;Q5N9P2_ORYSA (Q5N9P2) P-glycoprotein-like;Q5N9P2_ORYSA (Q5N9P2) P-glycoprotein-like;Q8GU73_ORYSA (Q8GU73) MDR-like ABC transporter;Q8GU73_ORYSA (Q8GU73) MDR-like ABC transporter;Q8GU7…
TRINITY_DN101007_c0_g1_i1	0.05	3.9569	6.3063	0.0016	0.0269476	NA	.
TRINITY_DN10118_c0_g1_i1	0.05	3.40865	6.09113	0.00275	0.03883	NA	.
TRINITY_DN10122_c0_g2_i1	0.05	1.11747	4.48216	0.0016	0.0354438	NA	Q9FYH0_ARATH (Q9FYH0) F1N21.5;Q9K1D2_NEIMB (Q9K1D2) Hypothetical protein NMB0230;Q9JQY3_NEIMA (Q9JQY3) Hypothetical protein NMA0028;Q7AX07_NEIME (Q7AX07) Hypothetical protein rni1;
TRINITY_DN101335_c0_g1_i1	0.05	1.27922	4.67719	0.00365	0.0467443	NA	.
TRINITY_DN101459_c0_g1_i1	0.05	0.983446	4.29785	0.00105	0.0257809	NA	Q73LH9_TREDE (Q73LH9) Hypothetical protein;Q5GBS5_9SAUR (Q5GBS5) NADH dehydrogenase subunit 2;Q6IQU6_BRARE (Q6IQU6) Zgc:86604;Q6IQU6.1 RecName: Full=Ribosome production factor 1; AltName: Full=Brix domain-containing protein 5; AltName: Full=Ribosome biogenesis protein RPF1 [Danio rerio];
TRINITY_DN101684_c0_g1_i1	0.05	12.4486	7.95984	5e-05	0.00483981	GO:0003677;GO:0006355;GO:0003700;GO:0005634;GO:0006351;	Q67U00_ORYSA (Q67U00) Ethylene-binding protein-like;Q672K6_GOSBA (Q672K6) Ethylene response factor 1;Q6QQS5_CAPAN (Q6QQS5) Ethylene-responsive factor-like protein 1;Q8GTE5_CICAR (Q8GTE5) Transcription factor EREBP-like protein (Fragment);Q6RJ36_LYCES (Q6RJ36) Ethylene-binding protein;Q84XB2_LYCES (Q84XB2) Ethylene response factor 2;Q8VXK9_FAGSY (Q8VXK9) Ethylene responsive element binding protein…
TRINITY_DN101817_c0_g1_i1	0.05	1.95634	5.29009	0.001	0.020024	NA	.
TRINITY_DN101824_c0_g1_i1	0.05	4.21041	6.39589	0.00015	0.00577907	GO:0030418;GO:0030410;	Q8S9C5_MAIZE (Q8S9C5) ZmNAS1 protein;Q8PMI1_XANAC (Q8PMI1) Multidrug resistance membrane translocase;Q5H1B6_XANOR (Q5H1B6) Multidrug resistance membrane translocase;Q8PAS7_XANCP (Q8PAS7) Multidrug resistance membrane translocase;Q64BN0_9ARCH (Q64BN0) Lysine 23-aminomutase;Q5WIX9_BACSK (Q5WIX9) Hypothetical protein;
TRINITY_DN102034_c0_g1_i1	0.05	2.82632	5.82085	0.0005	0.0151311	NA	.
TRINITY_DN102054_c0_g1_i1	0.05	1.19753	4.58199	0.0021	0.0425838	NA	.
TRINITY_DN102163_c0_g1_i1	0.05	1.96675	5.29774	0.00195	0.0405474	GO:0005622;GO:0009190;GO:0035556;GO:0016849;	Q98GL0_RHILO (Q98GL0) Mlr3277 protein;Q5PIE4_SALPA (Q5PIE4) Hypothetical protein;Q57GA2_SALCH (Q57GA2) Hypothetical protein;Q5B0B2_EMENI (Q5B0B2) Hypothetical protein;Q8Z0Y9_SALTI (Q8Z0Y9) Hypothetical protein STY4853;Q8S5N8_ORYSA (Q8S5N8) Putative F-box protein family;Q89HN2_BRAJA (Q89HN2) Bll5958 protein;Q88M13_PSEPK (Q88M13) Hypothetical protein;
TRINITY_DN10219_c0_g1_i1	0.05	2.71233	5.76146	5e-05	0.001951	NA	.
TRINITY_DN10222_c0_g1_i1	140.63	701.476	2.31849	5e-05	0.00483981	NA	.
TRINITY_DN102312_c0_g1_i1	9.63045	29.4087	1.61057	0.00125	0.0234585	NA	P51547.1 RecName: Full=Extracellular superoxide dismutase [Cu-Zn]; Short=EC-SOD; Flags: Precursor [Haemonchus contortus];
TRINITY_DN102460_c0_g1_i1	0.05	3.01322	5.91323	5e-05	0.00205679	GO:0016020;GO:0016310;GO:0004672;GO:0016301;GO:0006468;GO:0005524;GO:0016021;GO:0030246;	Q6YT55_ORYSA (Q6YT55) Putative receptor kinase Lecrk;Q84ZI1_ORYSA (Q84ZI1) Putative receptor-like protein kinase;Q84ZI6_ORYSA (Q84ZI6) Putative receptor-like protein kinase (Putative receptor kinase Lecrk);Q6YWI8_ORYSA (Q6YWI8) Putative receptor-type protein kinase LRK1;Q8H4I8_ORYSA (Q8H4I8) Putative receptor-type protein kinase LRK1;Q6H7D2_ORYSA (Q6H7D2) Putative lectin-like receptor kinase;Q84Z…
TRINITY_DN103025_c0_g1_i1	0.05	1.2047	4.5906	0.00185	0.030643	GO:0016787;GO:0005980;GO:0008152;GO:0003824;GO:0004553;GO:0005975;GO:0016798;GO:0004133;	Q5NXZ2_AZOSE (Q5NXZ2) Glycogen operon protein GlgX (Alpha amylase);
TRINITY_DN103029_c0_g1_i1	24.6649	40.2069	0.704984	0.0038	0.0481087	NA	.
TRINITY_DN103039_c0_g1_i1	0.05	1.16765	4.54554	0.00095	0.0239735	GO:0016020;GO:0016021;GO:0055085;GO:0022857;	Q74HB7_LACJO (Q74HB7) Hypothetical protein;
TRINITY_DN103046_c0_g2_i1	69.0505	149.878	1.11806	5e-05	0.00205679	GO:0015979;	Q7XUM0_ORYSA (Q7XUM0) OSJNBa0074L08.8 protein;P80680.1 RecName: Full=Ferredoxin-thioredoxin reductase, variable chain; Short=FTR-V; AltName: Full=Ferredoxin-thioredoxin reductase subunit A; Short=FTR-A [Zea mays];Q6H5V4_ORYSA (Q6H5V4) Putative ferredoxin-thioredoxin reductase;Q8LBP6_ARATH (Q8LBP6) Hypothetical protein (Putative lipoic acid synthase) (At5g08410);Q9FT94_ARATH (Q9FT94) Lipoic acid s…
TRINITY_DN103056_c1_g1_i2	10.4912	26.7945	1.35276	5e-05	0.001951	GO:0005576;GO:0010466;GO:0030414;GO:0007620;	Q9XS44_TAYTA (Q9XS44) Trappin (Fragment);
TRINITY_DN103082_c0_g2_i1	0.05	1.09466	4.45241	0.0006	0.0173648	NA	Q6M8E7_CORGL (Q6M8E7) , IS fingerprint type 4-5, complete genome; segment 1/10;
TRINITY_DN103169_c0_g1_i1	0.05	1.47004	4.87778	0.00345	0.0451733	NA	.
TRINITY_DN10320_c0_g1_i1	0.05	1.67549	5.06651	5e-05	0.00225092	GO:0050660;GO:0003824;GO:0055114;GO:0016491;GO:0071949;	Q5Z957_ORYSA (Q5Z957) Putative CPRD2;Q5Z964_ORYSA (Q5Z964) Putative CPRD2;Q5Z7I1_ORYSA (Q5Z7I1) Putative CPRD2;Q5QJ60_CYNDA (Q5QJ60) FAD-linked oxidoreductase BG60;Q5Z952_ORYSA (Q5Z952) Putative CPRD2;Q5Z7I6_ORYSA (Q5Z7I6) Putative CPRD2;Q5TIW4_HORVU (Q5TIW4) Pollen allergen Hor v 4 precursor (Fragment);Q5TIW5_WHEAT (Q5TIW5) Pollen allergen Tri a 4 precursor (Fragment);Q5TIW8_SECCE (Q5TIW8) Polle…
TRINITY_DN103316_c0_g1_i1	0.05	1.10983	4.47227	0.0023	0.034417	NA	.
TRINITY_DN103385_c0_g1_i1	0.05	2.86638	5.84116	5e-05	0.00205679	GO:0055114;GO:0016491;	Q8RZT1_ORYSA (Q8RZT1) Putative L-pipecolic acid oxidase;Q53YK5_ARATH (Q53YK5) Peroxisomal sarcosine/pipecolate oxidase (EC 1.5.3.1) (EC 1.5.3.7);Q9SJA7.1 RecName: Full=Probable sarcosine oxidase [Arabidopsis thaliana];Q5I0K1_RAT (Q5I0K1) Pipecolic acid oxidase (Predicted);Q5SYP2_MOUSE (Q5SYP2) Pipecolic acid oxidase;Q9D826.1 RecName: Full=Peroxisomal sarcosine oxidase; Short=PSO; AltName: Full=L-…
TRINITY_DN103472_c0_g1_i1	0.05	3.06392	5.93731	5e-05	0.00225092	GO:0016746;GO:0016740;GO:0016747;GO:0050734;	Q7XXN5_ORYSA (Q7XXN5) Putative anthranilate N-benzoyltransferase;Q7XXN4_ORYSA (Q7XXN4) Putative anthranilate N-benzoyltransferase;Q7XPK8_ORYSA (Q7XPK8) OSJNBa0087O24.1 protein;Q7Y009_ORYSA (Q7Y009) Putative hydroxycinnamoyl transferase;A9ZPJ7.1 RecName: Full=Agmatine coumaroyltransferase-2 {ECO:0000303|PubMed:18270436, ECO:0000312|EMBL:BAF97627.1} [Hordeum vulgare];Q84QG6_HORVU (Q84QG6) Agmatine …
TRINITY_DN103503_c0_g1_i1	0.05	3.06616	5.93836	0.00075	0.0203328	GO:0016020;GO:0004888;GO:0007165;GO:0016021;GO:0006935;	Q888G0_PSESM (Q888G0) Methyl-accepting chemotaxis protein;Q4ZY01_PSESY (Q4ZY01) Histidine kinase, HAMP region:Bacterial chemotaxis sensory transducer;A5GIK5.1 RecName: Full=Aspartate carbamoyltransferase {ECO:0000255|HAMAP-Rule:MF_00001} {ECO:0000255|HAMAP-Rule:MF_00001}; AltName: Full=Aspartate transcarbamylase {ECO:0000255|HAMAP-Rule:MF_00001}; Short=ATCase {ECO:0000255|HAMAP-Rule:MF_00001} [Sy…
TRINITY_DN103517_c0_g1_i1	0.05	4.86469	6.60428	5e-05	0.00225092	GO:0016020;GO:0009279;GO:0038023;GO:0005506;GO:0015891;	Q840Z9_NEIME (Q840Z9) Iron-regulated outer membrane protein (Fragment);Q840Z7_NEIME (Q840Z7) Iron-regulated outer membrane protein (Fragment);Q840Z5_NEIME (Q840Z5) Iron-regulated outer membrane protein (Fragment);Q840Z8_NEIME (Q840Z8) Iron-regulated outer membrane protein (Fragment);Q841F7_NEIME (Q841F7) Iron-regulated outer membrane protein (Fragment);Q841B3_NEIME (Q841B3) Iron-regulated outer m…
TRINITY_DN103749_c0_g1_i1	0.05	3.26681	6.02981	5e-05	0.00225092	GO:0016829;	Q8GVM3_ORYSA (Q8GVM3) Putative ribosomal RNA apurinic site specific lyase;Q8GVM3_ORYSA (Q8GVM3) Putative ribosomal RNA apurinic site specific lyase;Q8GVM0_ORYSA (Q8GVM0) Putative RNA apurinic site specific lyase;Q8GVM0_ORYSA (Q8GVM0) Putative RNA apurinic site specific lyase;Q7EZ49_ORYSA (Q7EZ49) Ribosomal RNA apurinic site specific lyase-like protein;Q8GVU6_ORYSA (Q8GVU6) Putative RNA apurinic s…
TRINITY_DN103806_c0_g1_i1	0.05	2.3	5.52356	0.0009	0.0185826	GO:0003964;GO:0003676;GO:0006278;	Q94H40_ORYSA (Q94H40) Putative reverse transcriptase;Q6I5L7_ORYSA (Q6I5L7) Hypothetical protein OSJNBb0088F07.2;Q8S6P1_ORYSA (Q8S6P1) Putative reverse transcriptase;Q7X970_ORYSA (Q7X970) BZIP-like protein;Q94HY0_ORYSA (Q94HY0) Putative reverse transcriptase;Q7XCS1_ORYSA (Q7XCS1) Putative reverse transcriptase;Q75M12_ORYSA (Q75M12) Hypothetical protein P0676G05.2 (Hypothetical protein P0431G05.11)…
TRINITY_DN103923_c0_g1_i1	0.05	1.8515	5.21062	0.00195	0.0405474	GO:0016020;GO:0005615;GO:0019867;GO:0006518;GO:0016485;GO:0009279;GO:0016021;GO:0004181;GO:0004185;	Q8A2M6_BACTN (Q8A2M6) Putative outer membrane protein, probably involved in nutrient binding;Q5BFT8_EMENI (Q5BFT8) Hypothetical protein;Q22224_CAEEL (Q22224) Hypothetical protein acr-14;Q627D2_CAEBR (Q627D2) Hypothetical protein CBG00726;
TRINITY_DN104089_c0_g1_i1	0.05	2.1587	5.43209	0.0001	0.00856885	GO:0005524;GO:0000166;GO:0016887;	Q5WLW8_BACSK (Q5WLW8) ABC transporter ATP-binding protein;
TRINITY_DN104138_c0_g1_i1	0.05	1.84563	5.20604	0.00235	0.045757	NA	.
TRINITY_DN104276_c0_g1_i1	0.05	3.94277	6.30114	5e-05	0.00205679	GO:0016788;	Q7XMQ2_ORYSA (Q7XMQ2) OSJNBb0059K02.9 protein;Q9LZS7_ARATH (Q9LZS7) Hypothetical protein F17C15_30 (Putative lipase/acylhydrolase) (Hypothetical protein At5g03610);Q9LZS7.1 RecName: Full=GDSL esterase/lipase At5g03610; AltName: Full=Extracellular lipase At5g03610; Flags: Precursor [Arabidopsis thaliana];Q652L1_ORYSA (Q652L1) GDSL-lipase-like;Q84WD5_ARATH (Q84WD5) Putative lipase acylhydrolase;Q9S…
TRINITY_DN104306_c0_g1_i1	0.05	1.06898	4.41816	0.0021	0.0331812	GO:0016020;GO:0016310;GO:0004672;GO:0016301;GO:0006468;GO:0005524;GO:0016021;GO:0030246;	Q84ZI0_ORYSA (Q84ZI0) Putative receptor-like protein kinase (Putative receptor kinase Lecrk);Q6YT55_ORYSA (Q6YT55) Putative receptor kinase Lecrk;Q84ZI3_ORYSA (Q84ZI3) Putative receptor-like protein kinase;Q6YT57_ORYSA (Q6YT57) Putative receptor kinase Lecrk;Q6YWI8_ORYSA (Q6YWI8) Putative receptor-type protein kinase LRK1;Q84ZI1_ORYSA (Q84ZI1) Putative receptor-like protein kinase;Q8H4I0_ORYSA (Q…
TRINITY_DN104307_c0_g1_i1	0.05	1.6799	5.0703	0.0004	0.0146061	NA	Q7XN24_ORYSA (Q7XN24) OSJNBb0016D16.9 protein;Q8L499_ORYSA (Q8L499) Putative transposable element;Q8S6M8_ORYSA (Q8S6M8) Putative TNP2-like transposon protein;Q7XVA5_ORYSA (Q7XVA5) OSJNBa0081G05.10 protein;Q9C6V0_ARATH (Q9C6V0) En/Spm-like transposon protein, putative;Q9LJS5_ARATH (Q9LJS5) TNP2-like transposon protein-like;Q9SPU5_MAIZE (Q9SPU5) Putative transposase protein (Fragment);Q9ZUQ4_ARATH …
TRINITY_DN10442_c0_g1_i1	0.05	2.96223	5.88861	0.0023	0.0449447	NA	.
TRINITY_DN10447_c0_g1_i1	0.05	3.91602	6.29132	0.0006	0.0173648	NA	.
TRINITY_DN104622_c0_g1_i1	0.05	1.17797	4.55823	0.00295	0.0415474	NA	Q8IC29_PLAF7 (Q8IC29) Hypothetical protein MAL7P1.17;Q9P668_NEUCR (Q9P668) Hypothetical protein B1D4.140;Q52GA5_MAGGR (Q52GA5) Hypothetical protein;
TRINITY_DN104654_c0_g1_i1	0.05	1.5406	4.94542	0.002	0.0320752	NA	Q92CA3_LISIN (Q92CA3) Lin1287 protein;Q8NDZ2.3 RecName: Full=SUMO-interacting motif-containing protein 1 [Homo sapiens];Q52G24_MAGGR (Q52G24) Hypothetical protein;Q8NDZ2_HUMAN (Q8NDZ2) FLJ44216 protein;Q6PX46_9FLAV (Q6PX46) Polyprotein;Q6J3P1_9FLAV (Q6J3P1) Polyprotein;Q6J3P1.1 RecName: Full=Genome polyprotein; Contains: RecName: Full=Capsid protein C; AltName: Full=Core protein; Contains: RecNam…
TRINITY_DN104663_c0_g1_i1	0.05	1.08201	4.43564	0.0006	0.0191579	GO:0016020;GO:0016310;GO:0007166;GO:0004672;GO:0016301;GO:0030247;GO:0006468;GO:0005524;GO:0016021;GO:0005886;GO:0004674;GO:0005509;	Q6ZK05_ORYSA (Q6ZK05) Putative wall-associated serine/threonine kinase;Q6ZK05_ORYSA (Q6ZK05) Putative wall-associated serine/threonine kinase;Q6ZK05_ORYSA (Q6ZK05) Putative wall-associated serine/threonine kinase;Q653C9_ORYSA (Q653C9) Putative wall-associated kinase 4;Q653C9_ORYSA (Q653C9) Putative wall-associated kinase 4;Q653C9_ORYSA (Q653C9) Putative wall-associated kinase 4;Q653D1_ORYSA (Q653…
TRINITY_DN10487_c0_g1_i1	0.05	0.979881	4.29261	5e-05	0.00205679	NA	Q6L3N1_SOLDE (Q6L3N1) Hypothetical protein;
TRINITY_DN104920_c0_g1_i1	0.05	3.91712	6.29172	0.0019	0.0403259	NA	P93648.1 RecName: Full=Lon protease homolog, mitochondrial {ECO:0000255|HAMAP-Rule:MF_03120} {ECO:0000255|HAMAP-Rule:MF_03120}; Flags: Precursor [Zea mays];Q4ZJ72_ORYSA (Q4ZJ72) Putative LON3 protease;Q69UZ3_ORYSA (Q69UZ3) Putative ATP-dependent proteinase LON2;Q69UZ3.1 RecName: Full=Lon protease homolog, mitochondrial {ECO:0000255|HAMAP-Rule:MF_03120} {ECO:0000255|HAMAP-Rule:MF_03120}; Flags: Pr…
TRINITY_DN105037_c0_g2_i1	0.05	3.7328	6.22219	5e-05	0.00205679	GO:0015074;GO:0008270;GO:0003676;	Q7XME6_ORYSA (Q7XME6) OSJNBa0061G20.13 protein;Q7XTU6_ORYSA (Q7XTU6) OSJNBb0034I13.10 protein;Q8L4X0_ORYSA (Q8L4X0) Putative pol polyprotein;Q7XPB1_ORYSA (Q7XPB1) OSJNBb0026E15.10 protein;Q53N21_ORYSA (Q53N21) Retrotransposon protein, putative, unclassified;Q8SAW7_ORYSA (Q8SAW7) Putative pol polyprotein;Q7XGL7_ORYSA (Q7XGL7) Putative pol polyprotein;Q7XZY2_ORYSA (Q7XZY2) Putative gag/pol polyprot…
TRINITY_DN105124_c0_g1_i1	0.05	2.71633	5.76359	0.00255	0.0376346	NA	.
TRINITY_DN105160_c0_g1_i1	0.05	3.99797	6.3212	0.00095	0.0239735	GO:0003964;GO:0006278;	P93688_SECCE (P93688) Reverse transcriptase (Fragment);Q7XUD9_ORYSA (Q7XUD9) OSJNBa0088A01.6 protein;Q75IL9_ORYSA (Q75IL9) Pupative polyprotein;Q7XPB1_ORYSA (Q7XPB1) OSJNBb0026E15.10 protein;Q6ATM2_ORYSA (Q6ATM2) Putative polyprotein;Q8GZY7_ORYSA (Q8GZY7) Putative gag-pol polyprotein;Q8LSQ1_ORYSA (Q8LSQ1) Putative gag-pol polyprotein;Q8SAW7_ORYSA (Q8SAW7) Putative pol polyprotein;Q7XGL7_ORYSA (Q7…
TRINITY_DN10521_c0_g1_i1	32.2186	60.6014	0.911457	0.00195	0.0405474	NA	P40880.1 RecName: Full=Carbonic anhydrase, chloroplastic; AltName: Full=Carbonate dehydratase; Flags: Precursor [Hordeum vulgare];Q7F2G3_ORYSA (Q7F2G3) Carbonic anhydrase-like;O80422_ORYSA (O80422) Carbonic anhydrase;Q40628_ORYSA (Q40628) Carbonic anhydrase 3;Q43230_UROPA (Q43230) Carbonic anhydrase 2 (EC 4.2.1.1);Q43231_UROPA (Q43231) Carbonic anhydrase 1 (EC 4.2.1.1);Q41729_MAIZE (Q41729) Carbo…
TRINITY_DN105360_c0_g1_i1	0.05	4.38512	6.45454	0.0017	0.0289175	NA	.
TRINITY_DN105362_c0_g1_i1	0.05	1.60528	5.00475	0.0024	0.035298	NA	.
TRINITY_DN105366_c0_g1_i1	0.05	2.9692	5.892	0.0007	0.0156094	NA	Q9VT22_DROME (Q9VT22) CG32045-PC, isoform C;Q9VT28_DROME (Q9VT28) CG32045-PB, isoform B;Q9GPT8_DROME (Q9GPT8) Fry (Fragment);Q9VT28.2 RecName: Full=Protein furry [Drosophila melanogaster];
TRINITY_DN105449_c0_g1_i1	0.05	1.26644	4.66271	0.00075	0.0160957	NA	.
TRINITY_DN105500_c0_g1_i1	0.05	1.67823	5.06887	0.0003	0.00843723	NA	.
TRINITY_DN10555_c0_g1_i1	0.05	3.45733	6.11159	0.00215	0.0428336	NA	Q59RA4_CANAL (Q59RA4) Hypothetical protein;Q59RD4_CANAL (Q59RD4) Hypothetical protein;Q66FZ2_YERPS (Q66FZ2) Putative haloacid dehalogenase-like hydrolase;Q8ZAG0_YERPE (Q8ZAG0) Putative haloacid dehalogenase-like hydrolase (Putative phosphatase);Q8GXA1_ARATH (Q8GXA1) Putative pectin methylesterase;Q81BJ0_BACCR (Q81BJ0) Xanthine dehydrogenase FAD-binding subunit (EC 1.1.1.204);Q640J7_XENLA (Q640J7)…
TRINITY_DN105773_c0_g1_i1	0.05	3.8364	6.26168	5e-05	0.00205679	GO:0005737;GO:0016787;GO:0090503;GO:0004540;GO:0003723;GO:0016070;GO:0090501;GO:0003676;GO:0004518;GO:0004527;GO:0008859;GO:0090305;	Q88DE6_PSEPK (Q88DE6) Ribonuclease R;
TRINITY_DN10614_c0_g1_i1	0.05	1.47864	4.8862	0.00055	0.0129065	NA	.
TRINITY_DN106172_c0_g1_i1	0.05	3.29958	6.04421	5e-05	0.001951	NA	Q58P65_ARATH (Q58P65) Cation/H+ exchanger (Fragment);Q9FFR9_ARATH (Q9FFR9) Na+/H+ antiporter-like protein;Q9FFR9.1 RecName: Full=Cation/H(+) antiporter 18; AltName: Full=Protein CATION/H+ EXCHANGER 18; Short=AtCHX18 [Arabidopsis thaliana];Q9SUQ7_ARATH (Q9SUQ7) Putative Na+/H+-exchanging protein (Cation/H+ exchanger);Q9SUQ7.1 RecName: Full=Cation/H(+) antiporter 17; AltName: Full=Protein CATION/H+…
TRINITY_DN106187_c0_g1_i1	0.05	2.92876	5.87222	5e-05	0.00205679	GO:0016787;GO:0004721;GO:0006470;	Q54RH6_DICDI (Q54RH6) Hypothetical protein;C4V9J0.1 RecName: Full=Probable histidine--tRNA ligase, cytoplasmic; AltName: Full=Histidyl-tRNA synthetase; Short=HisRS [Nosema ceranae BRL01];Q73J89_TREDE (Q73J89) L-threonine-O-3-phosphate decarboxylase, putative;Q8XC71_ECO57 (Q8XC71) Putative helicase (Putative RNA helicase);Q8F665_LEPIN (Q8F665) Outer membrane efflux protein;Q72Q08_LEPIC (Q72Q08) Ou…
TRINITY_DN106221_c0_g1_i1	0.05	4.64241	6.5368	0.0002	0.0060005	NA	.
TRINITY_DN106248_c0_g1_i1	0.05	1.90594	5.25243	0.00155	0.0347514	GO:0003824;GO:0050662;	Q93N67_COXBU (Q93N67) DTDP-glucose-4,6 dehydratase (NAD dependent epimerase/dehydratase);Q73KW0_TREDE (Q73KW0) Dihydroorotase, putative;Q9V563_DROME (Q9V563) CG2063-PA (LP07727p);
TRINITY_DN106290_c0_g1_i1	0.05	1.53618	4.94128	0.00155	0.0272801	GO:0016310;GO:0007166;GO:0004672;GO:0016301;GO:0006468;GO:0007178;GO:0005524;GO:0005886;GO:0004674;GO:0004675;	Q84MR4_ORYSA (Q84MR4) Serine/threonine protein kinase, putative;Q8H3A6_ORYSA (Q8H3A6) Putative auxin-regulated dual specificity cytosolic kinase;Q8H019_ORYSA (Q8H019) Putative serine/threonine protein kinase;Q9ZUF4_ARATH (Q9ZUF4) Hypothetical protein At2g05940;Q84QD9_TOBAC (Q84QD9) Avr9/Cf-9 induced kinase 1;Q9FH10_ARATH (Q9FH10) Serine/threonine protein kinase-like;Q56YK6_ARATH (Q56YK6) Serine/t…
TRINITY_DN106372_c0_g1_i1	0.05	2.85966	5.83777	0.0011	0.0215098	GO:0016887;GO:0005524;	Q5C8A4_USEUD (Q5C8A4) Multidrug-resistance protein-type ATP-binding cassette transporter (Fragment);O80725_ARATH (O80725) Putative ABC transporter;O80725_ARATH (O80725) Putative ABC transporter;O80725.1 RecName: Full=ABC transporter B family member 4; Short=ABC transporter ABCB.4; Short=AtABCB4; AltName: Full=Multidrug resistance protein 4; AltName: Full=P-glycoprotein 4 [Arabidopsis thaliana];O8…
TRINITY_DN106416_c0_g1_i1	0.05	1.59488	4.99538	0.0026	0.0484169	GO:0016020;GO:0006885;GO:0015299;GO:0006812;GO:1902600;GO:0012505;GO:0016021;GO:0055085;GO:0015672;	Q6ESB5_ORYSA (Q6ESB5) Putative Na+/H+ antiporter;Q6ESB4_ORYSA (Q6ESB4) Putative Na+/H+ antiporter;Q9SAK8_ARATH (Q9SAK8) T8K14.18 protein;Q9SAK8.1 RecName: Full=Cation/H(+) antiporter 2; AltName: Full=Protein CATION/H+ EXCHANGER 2; Short=AtCHX2 [Arabidopsis thaliana];Q6Z3I1_ORYSA (Q6Z3I1) Putative kef-type K+ transport systems, membrane components;Q94DV8_ORYSA (Q94DV8) Na+/H+ antiporter-like prote…
TRINITY_DN106518_c0_g1_i1	0.05	20.7715	8.69846	5e-05	0.00225092	NA	Q8S856_ORYSA (Q8S856) Putative calcium-transporting ATPase;Q7XEK4_ORYSA (Q7XEK4) Putative calcium-transporting ATPase;Q93YX6_MEDTR (Q93YX6) Type IIB calcium ATPase;Q9LY77.1 RecName: Full=Calcium-transporting ATPase 12, plasma membrane-type; AltName: Full=Ca(2+)-ATPase isoform 12 [Arabidopsis thaliana];Q8GZ18_ARATH (Q8GZ18) Putative Ca2+-transporting ATPase (At3g63380);Q9LIK7.1 RecName: Full=Putat…
TRINITY_DN106524_c0_g1_i1	0.05	8.43485	7.39829	5e-05	0.00483981	GO:0005634;GO:0003676;	Q84T96_ORYSA (Q84T96) Putative Cys2/His2 zinc-finger protein (Zinc finger protein ZFP14);Q73WR4_MYCPA (Q73WR4) FadD21_2;B2HIM0.1 RecName: Full=Long-chain-fatty-acid--AMP ligase FadD28; Short=FAAL; AltName: Full=Acyl-AMP synthetase [Mycobacterium marinum M];Q7QXW9_GIALA (Q7QXW9) GLP_479_51161_49863;Q6NRP8_XENLA (Q6NRP8) LOC431838 protein (Fragment);Q8ZWV1_PYRAE (Q8ZWV1) PaREP2a;P29615.1 RecName: F…
TRINITY_DN106744_c0_g1_i1	0.05	9.11899	7.5108	5e-05	0.00225092	GO:0015074;GO:0008270;GO:0003676;	Q7XWP2_ORYSA (Q7XWP2) OSJNBa0032B23.6 protein;Q7FAB9_ORYSA (Q7FAB9) OSJNBa0033H08.2 protein;Q7XUD9_ORYSA (Q7XUD9) OSJNBa0088A01.6 protein;Q75IL9_ORYSA (Q75IL9) Pupative polyprotein;Q7XTU6_ORYSA (Q7XTU6) OSJNBb0034I13.10 protein;Q8L4X0_ORYSA (Q8L4X0) Putative pol polyprotein;Q7XME6_ORYSA (Q7XME6) OSJNBa0061G20.13 protein;Q53P77_ORYSA (Q53P77) Retrotransposon protein, putative, unclassified;Q7Y1I1_…
TRINITY_DN106756_c0_g1_i1	0.05	3.15097	5.97772	5e-05	0.00225092	GO:0000271;GO:0016740;GO:0016757;GO:0005794;	Q84SY6_ORYSA (Q84SY6) Glycosyl transferase family 8 protein;Q9LN68_ARATH (Q9LN68) F18O14.2 (At1g19300/F18O14_13);Q9LN68.1 RecName: Full=Probable galacturonosyltransferase-like 1; AltName: Full=Protein GAOLAOZHUANGREN 1; AltName: Full=Protein PARVUS [Arabidopsis thaliana];Q8LF94_ARATH (Q8LF94) Avr9/Cf-9 rapidly elicited protein 231;Q8L5Z6_ARATH (Q8L5Z6) Hypothetical protein At1g19300;Q7X734_ORYSA …
TRINITY_DN106824_c0_g1_i1	0.05	1.55771	4.96135	0.0006	0.0191579	NA	Q8BFR2.1 RecName: Full=Follistatin-related protein 5; AltName: Full=Follistatin-like protein 5; AltName: Full=m-D/Bsp120I 1-2; Flags: Precursor [Mus musculus];Q8N475.2 RecName: Full=Follistatin-related protein 5; AltName: Full=Follistatin-like protein 5; Flags: Precursor [Homo sapiens];Q8TBU0_HUMAN (Q8TBU0) FSTL4 protein;Q6VB69_HHV1R (Q6VB69) ORF_04L;Q6MZW2.3 RecName: Full=Follistatin-related pro…
TRINITY_DN106843_c0_g1_i1	0.05	1.7112	5.09694	0.00165	0.03633	GO:0015074;GO:0008270;GO:0003676;	Q7XTU6_ORYSA (Q7XTU6) OSJNBb0034I13.10 protein;Q8L4X0_ORYSA (Q8L4X0) Putative pol polyprotein;Q7XPB1_ORYSA (Q7XPB1) OSJNBb0026E15.10 protein;Q9LQK2_ARATH (Q9LQK2) F28G4.2 protein;Q7X5X4_ORYSA (Q7X5X4) OSJNBb0012A12.4 protein (OSJNBb0069N01.24 protein);Q9LNQ5_ARATH (Q9LNQ5) F1L3.20;Q60DG5_ORYSA (Q60DG5) Putative polyprotein;Q5TKD7_ORYSA (Q5TKD7) Hypothetical protein OSJNBa0017O06.12;Q7Y1I1_ORYSA (…
TRINITY_DN10708_c0_g2_i1	395.179	767.684	0.958006	0.0004	0.0104118	GO:0016020;GO:0009535;GO:0031409;GO:0009941;GO:0018298;GO:0009765;GO:0009536;GO:0015979;GO:0009523;GO:0009416;GO:0016021;GO:0016168;GO:0009507;GO:0009768;GO:0010287;GO:0009579;GO:0009522;	Q6H748_ORYSA (Q6H748) Putative chlorophyll a/b-binding protein type III;P27522.1 RecName: Full=Chlorophyll a-b binding protein 8, chloroplastic; AltName: Full=LHCI type III CAB-8; Flags: Precursor [Solanum lycopersicum];Q9SY97_ARATH (Q9SY97) PSI type III chlorophyll a/b-binding protein;Q32904_PEA (Q32904) Light harvesting protein;Q32904.1 RecName: Full=Chlorophyll a-b binding protein 3, chloropla…
TRINITY_DN107156_c0_g1_i1	0.05	3.22619	6.01176	0.0016	0.0354438	GO:0015074;GO:0003676;	Q8LM18_ORYSA (Q8LM18) Putative copia-like retrotransposon polyprotein;Q688S3_ORYSA (Q688S3) Putative polyprotein;Q7X972_MAIZE (Q7X972) Putative copia-like retrotransposon Hopscotch polyprotein (Fragment);Q8W0X9_MAIZE (Q8W0X9) Putative copia-like retrotransposon Hopscotch polyprotein;Q60D59_SOLDE (Q60D59) Putative polyprotein;Q6ATL7_ORYSA (Q6ATL7) Putative polyprotein;Q84M71_ORYSA (Q84M71) Putativ…
TRINITY_DN107362_c0_g1_i1	0.05	1.61588	5.01425	0.0034	0.0447975	NA	.
TRINITY_DN10744_c0_g2_i1	0.05	1.42166	4.8295	0.0035	0.0454811	NA	.
TRINITY_DN10775_c0_g1_i1	18.0389	32.9028	0.867099	5e-05	0.001951	GO:0016762;GO:0048046;GO:0006073;GO:0004553;GO:0016787;GO:0005975;GO:0005576;GO:0071555;GO:0008152;GO:0042546;GO:0016798;GO:0005618;GO:0010411;GO:0016740;	Q9AV36_ORYSA (Q9AV36) Putative cellulase;Q8GVR3_ORYSA (Q8GVR3) Putative xyloglucan endo-transglycosylase;Q8H7Q1_ORYSA (Q8H7Q1) Putative cellulase;P93046.2 RecName: Full=Probable xyloglucan endotransglucosylase/hydrolase protein 31; Short=At-XTH31; Short=AtXTR8; Short=XTH-31; Flags: Precursor [Arabidopsis thaliana];Q6RHX9_LYCES (Q6RHX9) Xyloglucan endotransglucosylase-hydrolase XTH6;Q9SJL9.1 RecNa…
TRINITY_DN1077_c0_g1_i1	0.05	1.30953	4.71098	0.00175	0.0377272	GO:0005737;GO:0004364;GO:0006749;GO:0009407;GO:0016740;	Q8S7T0_ORYSA (Q8S7T0) Putative glutathione S-transferase;Q9FQA2_MAIZE (Q9FQA2) Glutathione S-transferase GST 37 (EC 2.5.1.18);Q8RUJ2_ORYSA (Q8RUJ2) Putative glutathione S-transferase;Q8S712_ORYSA (Q8S712) Putative glutathione S-transferase;Q6WSC3_ORYSA (Q6WSC3) Tau class GST protein 4;Q945W2_ORYSA (Q945W2) Putative glutathione S-transferase;Q9FQ97_MAIZE (Q9FQ97) Glutathione S-transferase GST 42 (…
TRINITY_DN107803_c0_g1_i1	0.05	3.28122	6.03616	0.0024	0.035298	NA	.
TRINITY_DN108256_c0_g1_i1	0.05	2.54577	5.67003	0.00375	0.0483826	NA	.
TRINITY_DN108388_c0_g1_i1	0.05	2.53898	5.66618	0.00095	0.0193122	GO:0016020;GO:0016021;GO:0055085;GO:0022857;	Q22409_CAEEL (Q22409) Hypothetical protein T11G6.2;Q66093_9PHYC (Q66093) Translation elongation factor-3;
TRINITY_DN108628_c1_g1_i1	133.632	243.669	0.866657	0.0002	0.0062239	GO:0016020;GO:0009535;GO:0009536;GO:0015979;GO:0009523;GO:0016021;GO:0009507;GO:0009579;GO:0042549;	Q5ZBY9_ORYSA (Q5ZBY9) Putative photosystem II reaction center W protein;Q5ZBY9.1 RecName: Full=Photosystem II reaction center W protein, chloroplastic; AltName: Full=PSII 6.1 kDa protein; Flags: Precursor [Oryza sativa Japonica Group];Q6L4X1_ORYSA (Q6L4X1) Hypothetical protein OSJNBb0108E17.9;O04338_ARATH (O04338) Photosystem II reaction center 6.1KD protein (At2g30570) (At2g30570/T6B20.8);Q39194…
TRINITY_DN108629_c0_g1_i1	7.5703	26.9588	1.83233	5e-05	0.00483981	NA	Q6QXS5_ORYSA (Q6QXS5) Ribosomal protein L36;Q6QY52_ORYSA (Q6QY52) Ribosomal protein L36;A6YGD2.1 RecName: Full=50S ribosomal protein L36, chloroplastic {ECO:0000255|HAMAP-Rule:MF_00251} (chloroplast) [Leptosira terrestris];Q6YXJ7.1 RecName: Full=50S ribosomal protein L36, chloroplastic {ECO:0000255|HAMAP-Rule:MF_00251} (chloroplast) [Physcomitrella patens];Q20F04.1 RecName: Full=50S ribosomal pro…
TRINITY_DN108630_c0_g1_i1	348.854	492.593	0.497773	0.0027	0.0383105	GO:0045735;GO:0005576;GO:0030145;GO:0046872;	Q9FYY3_HORVU (Q9FYY3) Germin F;Q9FYY4_HORVU (Q9FYY4) Germin B;Q9FYY2_HORVU (Q9FYY2) Germin D;Q9LD27_WHEAT (Q9LD27) Oxalate oxidase (Fragment);Q9FYY1_HORVU (Q9FYY1) Germin E (Fragment);Q6YZZ6_ORYSA (Q6YZZ6) Germin protein type 1;O48997_ORYSA (O48997) Germin-like protein 1;Q6YZZ6.1 RecName: Full=Germin-like protein 8-4; AltName: Full=Germin-like protein 1; Short=OsGER1; Flags: Precursor [Oryza sati…
TRINITY_DN108647_c1_g1_i1	148.947	289.15	0.957019	5e-05	0.00225092	NA	Q9LHU2_ORYSA (Q9LHU2) Hypothetical protein P0443E05.14;
TRINITY_DN108728_c0_g1_i1	207.07	692.389	1.74146	5e-05	0.00205679	GO:0016020;GO:0009535;GO:0009941;GO:0006006;GO:0009744;GO:0046686;GO:0048046;GO:0009416;GO:0055114;GO:0009507;GO:0016491;GO:0016620;GO:0009409;GO:0051287;GO:0050661;GO:0010319;GO:0009570;	Q9SNK3_ORYSA (Q9SNK3) EST C74302(E30840) corresponds to a region of the predicted gene (Putative glyceraldehyde-3-phosphate dehydrogenase);P25857.2 RecName: Full=Glyceraldehyde-3-phosphate dehydrogenase GAPB, chloroplastic; AltName: Full=NADP-dependent glyceraldehydephosphate dehydrogenase B; Flags: Precursor [Arabidopsis thaliana];P12859.2 RecName: Full=Glyceraldehyde-3-phosphate dehydrogenase B…
TRINITY_DN108741_c0_g2_i1	0.05	1.62411	5.02158	0.0004	0.0256934	NA	Q8RY73.1 RecName: Full=Decapping nuclease DXO homolog, chloroplastic; Flags: Precursor [Arabidopsis thaliana];Q6PS56_9CARY (Q6PS56) Glycine-rich protein (Fragment);
TRINITY_DN108932_c0_g1_i1	0.05	2.13983	5.41942	0.00375	0.0483826	GO:0008270;GO:0003676;	Q8H912_ORYSA (Q8H912) Putative zinc knuckle domain containing protein;Q75J83_ORYSA (Q75J83) Hypothetical protein OSJNBb0099O15.3;Q7XMF6_ORYSA (Q7XMF6) OSJNBa0061G20.3 protein;Q7XVU8_ORYSA (Q7XVU8) OSJNBa0035B13.3 protein;Q9AY64_ORYSA (Q9AY64) Hypothetical protein OSJNBa0091J19.20;Q655W5_ORYSA (Q655W5) Hypothetical protein P0637D03.18;Q5WMN4_ORYSA (Q5WMN4) Putative pre-mRNA splicing factor SF2;Q68…
TRINITY_DN10929_c0_g1_i1	4.19705	19.5241	2.21781	0.0006	0.0342286	NA	.
TRINITY_DN109334_c0_g1_i1	0.05	1.68283	5.07282	5e-05	0.00225092	GO:0016020;GO:0016021;	Q6LW81_PHOPR (Q6LW81) Putative sex pilus assembly and mating pair (TraG);Q95G82_9PHAE (Q95G82) Ribulose 1,5-bisphosphate carboxylase/oxygenase large subunit (Fragment);
TRINITY_DN109355_c0_g1_i1	0.05	1.68521	5.07486	0.00015	0.00577907	GO:0000162;GO:0008152;GO:0003824;GO:0004834;GO:0016829;GO:0006568;	Q5QIT0_HORLE (Q5QIT0) Indole-3-glycerol phosphate lyase (Fragment);Q7Y1J1_ORYSA (Q7Y1J1) Putative indole-3-glycerol phosphate lyase;Q7Y1I9_ORYSA (Q7Y1I9) Putative indole-3-glycerol phosphate lyase;Q84K75_MAIZE (Q84K75) Indole synthase;P42390.2 RecName: Full=Indole-3-glycerol phosphate lyase, chloroplastic; AltName: Full=Benzoxazineless 1; AltName: Full=Indole synthase; AltName: Full=Tryptophan sy…
TRINITY_DN109507_c0_g1_i1	0.05	3.16385	5.98361	0.00125	0.0230864	NA	.
TRINITY_DN109700_c0_g1_i1	0.05	1.5772	4.97929	5e-05	0.00483981	NA	.
TRINITY_DN109799_c0_g1_i1	0.05	5.0396	6.65524	0.00185	0.030643	NA	Q8N2Q7.2 RecName: Full=Neuroligin-1; Flags: Precursor [Homo sapiens];Q62765.1 RecName: Full=Neuroligin-1; AltName: Full=Neuroligin I; Flags: Precursor [Rattus norvegicus];Q99K10.2 RecName: Full=Neuroligin-1; Flags: Precursor [Mus musculus];Q8X126_EMENI (Q8X126) Vacuolar sorting protein;Q5BAL2_EMENI (Q5BAL2) Hypothetical protein;Q8NFZ4.1 RecName: Full=Neuroligin-2; Flags: Precursor [Homo sapiens];…
TRINITY_DN10981_c0_g2_i1	0.05	1.94049	5.27835	0.004	0.0495667	NA	.
TRINITY_DN10983_c1_g2_i2	145.646	709.544	2.28443	5e-05	0.00205679	GO:0008152;GO:0055114;GO:0016491;GO:0016620;GO:0043824;GO:0006527;	Q6MRF6_BDEBA (Q6MRF6) Succinylglutamic semialdehyde dehydrogenase precursor (EC 1.2.1.-);Q826M3_STRAW (Q826M3) Putative succinate-semialdehyde dehydrogenase;Q826M3_STRAW (Q826M3) Putative succinate-semialdehyde dehydrogenase;Q6F8F9_ACIAD (Q6F8F9) Hypothetical protein;Q9QXF1_MOUSE (Q9QXF1) CAG-8 protein (Fragment);Q8VHJ6_MOUSE (Q8VHJ6) Transcription factor NFAT5 (Nuclear factor of activated T-cell…
TRINITY_DN109923_c0_g1_i1	0.05	3.448	6.10769	0.002	0.0320752	GO:0019012;GO:0005198;	Q6VZA0_CNPV (Q6VZA0) CNPV247 virion core protein P4a;Q9RI16_YERPE (Q9RI16) YPCD1.66 protein (Fragment);Q9C2E3_NEUCR (Q9C2E3) Related to TRANSCRIPTION INITIATION FACTOR TFIID 100 kDa SUBUNIT;Q8P363_XANCP (Q8P363) Hypothetical protein XCC4215;Q93S13_STRCO (Q93S13) Putative secreted protein;Q8D0C2_YERPE (Q8D0C2) Putative transposase;Q57GR0_SALCH (Q57GR0) TnpA;Q66B73_YERPS (Q66B73) Putative transposa…
TRINITY_DN109989_c0_g1_i1	0.05	1.36725	4.77321	5e-05	0.00225092	GO:0003964;GO:0016740;GO:0016779;GO:0006278;	Q5XE70_STRP6 (Q5XE70) Reverse transcriptase (EC 2.7.7.49);Q58A59_TETHA (Q58A59) Putative Na+/H+ antiporter;Q65DR8_BACLD (Q65DR8) YwgA;Q5AW30_EMENI (Q5AW30) Hypothetical protein;
TRINITY_DN110002_c0_g1_i1	4.32645	13.6191	1.65438	0.0001	0.00362172	GO:0016020;GO:0005215;GO:0016021;GO:0055085;GO:0022857;	Q68BJ8_MALDO (Q68BJ8) Sorbitol transporter;Q70W28_PLAMJ (Q70W28) Polyol transporter;Q68BJ9_MALDO (Q68BJ9) Sorbitol transporter;Q84QH3_9ROSA (Q84QH3) Putative sorbitol transporter;Q70W27_PLAMJ (Q70W27) Polyol transporter;Q7XA50_SOYBN (Q7XA50) Sorbitol-like transporter;Q6PN68_MALDO (Q6PN68) Sorbitol transporter;Q84RI2_MALDO (Q84RI2) Sorbitol transporter;Q84KI7_9ROSA (Q84KI7) Sorbitol transporter;Q8…
TRINITY_DN110016_c0_g1_i1	0.05	1.10754	4.46929	0.00185	0.0294206	NA	.
TRINITY_DN11014_c0_g1_i1	0.05	6.71246	7.06877	5e-05	0.00483981	NA	Q0V9B1.1 RecName: Full=Calcineurin B homologous protein 3; AltName: Full=Tescalcin {ECO:0000250|UniProtKB:Q96BS2}; Short=TSC {ECO:0000250|UniProtKB:Q96BS2} [Xenopus (Silurana) tropicalis];
TRINITY_DN110206_c0_g1_i1	0.05	4.32417	6.43435	0.00015	0.0047637	GO:0004553;GO:0016787;GO:0005975;GO:0008152;GO:0016798;GO:0031176;	P93187_HORVU (P93187) Xylan endohydrolase isoenzyme X-I (EC 3.2.1.8);Q94G06_HORVU (Q94G06) 1,4-beta-D xylan xylanohydrolase;Q9XGT8_WHEAT (Q9XGT8) (1,4)-beta-xylan endohydrolase (EC 3.2.1.8);P93185_HORVU (P93185) (1,4)-beta-xylan endohydrolase, isoenzyme X-I (EC 3.2.1.8);Q94G07_HORVU (Q94G07) 1,4-beta-D xylan xylanohydrolase (Fragment);Q94G05_HORVU (Q94G05) 1,4-beta-D xylan xylanohydrolase;Q94G08_…
TRINITY_DN110215_c0_g1_i1	0.05	1.67561	5.06661	0.0008	0.0420525	GO:0015074;GO:0008270;GO:0003676;	Q7FAB9_ORYSA (Q7FAB9) OSJNBa0033H08.2 protein;Q7XEA3_ORYSA (Q7XEA3) Putative gag-pol polyprotein;Q7XUD9_ORYSA (Q7XUD9) OSJNBa0088A01.6 protein;Q60DG5_ORYSA (Q60DG5) Putative polyprotein;Q7XTU6_ORYSA (Q7XTU6) OSJNBb0034I13.10 protein;Q8L4X0_ORYSA (Q8L4X0) Putative pol polyprotein;Q7XWP2_ORYSA (Q7XWP2) OSJNBa0032B23.6 protein;Q94HP8_ORYSA (Q94HP8) Putative retroelement (Fragment);Q75IL9_ORYSA (Q75I…
TRINITY_DN110359_c0_g1_i1	0.05	1.14923	4.5226	0.00375	0.0483826	NA	Q989M5_RHILO (Q989M5) Transposase;Q981F5_RHILO (Q981F5) Transposase;Q525U0_MAGGR (Q525U0) Hypothetical protein;Q8SQ07.1 RecName: Full=Ribonuclease pancreatic; AltName: Full=RNase 1; AltName: Full=RNase A; Flags: Precursor [Saguinus oedipus];Q4R1C4.1 RecName: Full=Exo-beta-D-glucosaminidase {ECO:0000312|EMBL:BAD99604.1}; Flags: Precursor [Trichoderma reesei];Q52472_PSESP (Q52472) L-fucose dehydrog…
TRINITY_DN11036_c0_g1_i1	4.37265	16.5614	1.92124	0.0009	0.0232016	GO:0003824;GO:0000287;GO:0030976;	Q63X16_BURPS (Q63X16) Putative thiamine pyrophosphate requiring enzyme;
TRINITY_DN110371_c0_g1_i1	0.05	0.982568	4.29656	0.00015	0.00500013	GO:0016787;GO:0004003;GO:0006310;GO:0005524;GO:0004386;GO:0032508;GO:0000166;GO:0006974;GO:0006281;GO:0003676;	Q8KC51_CHLTE (Q8KC51) ATP-dependent DNA helicase RecG;
TRINITY_DN110453_c0_g1_i1	0.05	5.18684	6.69678	0.00085	0.0438539	GO:0003723;GO:0004826;	Q6A5Q0_PROAC (Q6A5Q0) Conserved protein;Q64YI1_BACFR (Q64YI1) DNA-damage-inducible protein F;
TRINITY_DN110480_c0_g1_i1	0.05	4.55134	6.50822	0.0018	0.0384854	NA	Q10463_CAEEL (Q10463) Hypothetical protein T24H7.5;Q7JPE3_CAEEL (Q7JPE3) Hypothetical protein T24H7.5;Q6ARY8_DESPS (Q6ARY8) Hypothetical protein;Q5CGG1_9CRYT (Q5CGG1) Hypothetical protein;Q5PM10_SALPA (Q5PM10) Glycogen phosphorylase;Q8ZLG7_SALTY (Q8ZLG7) Glycogen phosphorylase (EC 2.4.1.1);Q8Z231_SALTI (Q8Z231) Glycogen phosphorylase (EC 2.4.1.1);Q57IU2_SALCH (Q57IU2) Glycogen phosphorylase;Q7PXY…
TRINITY_DN110489_c0_g1_i1	0.05	2.77884	5.79641	0.00015	0.00500013	NA	Q5VMI6_ORYSA (Q5VMI6) Zinc finger-like;Q5Z5K6_ORYSA (Q5Z5K6) Zinc finger-like;Q6F2Y8_ORYSA (Q6F2Y8) Hypothetical protein P0483D07.1;B0TQ36.1 RecName: Full=1-deoxy-D-xylulose-5-phosphate synthase {ECO:0000255|HAMAP-Rule:MF_00315} {ECO:0000255|HAMAP-Rule:MF_00315}; AltName: Full=1-deoxyxylulose-5-phosphate synthase {ECO:0000255|HAMAP-Rule:MF_00315}; Short=DXP synthase {ECO:0000255|HAMAP-Rule:MF_003…
TRINITY_DN110534_c0_g1_i1	0.05	0.930619	4.21819	0.00095	0.0193122	GO:0009536;GO:0003723;GO:0009507;GO:0006397;GO:0008033;	Q5UFD6_9MAGN (Q5UFD6) Maturase (Fragment);Q5UFU2_9MAGN (Q5UFU2) Maturase (Fragment);Q85VH7_9MAGN (Q85VH7) Maturase K (Fragment);
TRINITY_DN11076_c0_g1_i1	3.35314	10.4222	1.63608	0.00085	0.0178628	GO:0006310;GO:0015074;GO:0003677;	Q6LIY7_PHOPR (Q6LIY7) Hypothetical protein RB3999;
TRINITY_DN110791_c0_g1_i1	0.05	2.82921	5.82233	0.00215	0.0337249	NA	.
TRINITY_DN11092_c0_g1_i1	0.05	1.50618	4.91282	0.0027	0.039012	GO:0005509;	Q86F09_SCHJA (Q86F09) Clone ZZD1223 mRNA sequence;Q5D8Q5_SCHJA (Q5D8Q5) Hypothetical protein;Q74AU8_GEOSL (Q74AU8) Heptosyltransferase family protein;Q9K9G2_BACHD (Q9K9G2) BH2685 protein;
TRINITY_DN111018_c0_g2_i1	0.05	0.828861	4.05113	0.0002	0.0062239	GO:0003677;GO:0006355;GO:0005634;GO:0006351;	Q8H6C6_9POAL (Q8H6C6) TCP1 (Fragment);Q9ATS7_9POAL (Q9ATS7) Teosinte branched1 protein (Fragment);Q9ATR9_PENAM (Q9ATR9) Teosinte branched1 protein (Fragment);Q9ATS3_9POAL (Q9ATS3) Teosinte branched1 protein (Fragment);Q9ATR4_ORYSA (Q9ATR4) Teosinte branched1 protein (Fragment);Q941M8_ORYSA (Q941M8) Teosinte branched1 protein;Q8LN68_ORYSA (Q8LN68) Teosinte branched1 protein;Q7Y1X7_ORYSA (Q7Y1X7) T…
TRINITY_DN111105_c0_g1_i1	0.05	1.22553	4.61533	0.00095	0.0189475	NA	.
TRINITY_DN111110_c0_g1_i1	0.05	1.94391	5.28089	0.00095	0.0239735	GO:0046983;GO:0003677;GO:0005634;	Q8LSP3_ORYSA (Q8LSP3) Putative bHLH transcription factor;Q9AYI8_ORYSA (Q9AYI8) Putative bHLH transcription factor;Q7XHF6_ORYSA (Q7XHF6) Putative bHLH transcription factor;Q75GI1_ORYSA (Q75GI1) Putative symbiotic ammonium transport protein (Putative transcription factor);Q1PF16.1 RecName: Full=Transcription factor bHLH19; AltName: Full=Basic helix-loop-helix protein 19; Short=AtbHLH19; Short=bHLH …
TRINITY_DN111273_c0_g1_i1	0.05	4.86341	6.6039	0.00095	0.0193122	GO:0055114;GO:0008270;GO:0016491;GO:0046872;	Q716X4_9MYCO (Q716X4) Putative zinc-containing alcohol dehydrogenase;Q6Z9M8_ORYSA (Q6Z9M8) Hypothetical protein P0474F07.36 (Hypothetical protein OJ1224_G08.4);Q92VE5_RHIME (Q92VE5) Hypothetical adenylate cyclase, truncated protein;Q716W8_9MYCO (Q716W8) Putative zinc-containing alcohol dehydrogenase;
TRINITY_DN111277_c0_g1_i1	0.05	2.5741	5.686	0.00225	0.0442341	GO:0019079;GO:0003968;GO:0016740;GO:0000166;GO:0016779;GO:0006351;GO:0001172;GO:0039694;	Q6QTA9_9VIRU (Q6QTA9) RNA-dependent RNA polymerase (EC 2.7.7.48);Q6GME5_XENLA (Q6GME5) MGC81803 protein;Q5M7A9_XENLA (Q5M7A9) MGC81803 protein;P27176.1 RecName: Full=RNA-directed RNA polymerase L; Short=Protein L; AltName: Full=Large structural protein; AltName: Full=Replicase; AltName: Full=Transcriptase [Puumala virus bank vole/CG1820/Russia/1984];Q9FYB9_ARATH (Q9FYB9) Hypothetical protein F28D…
TRINITY_DN111327_c0_g1_i1	0.05	1.67286	5.06424	0.00105	0.0204145	NA	.
TRINITY_DN111334_c0_g1_i1	0.05	1.9793	5.30692	0.0026	0.0484169	GO:0016857;GO:0005975;GO:0003978;GO:0016853;GO:0006012;	Q58IJ7_HORVU (Q58IJ7) UDP-D-galactose epimerase 3;Q8H0B7_ORYSA (Q8H0B7) Putative UDP-glucose 4-epimerase;Q652A8_ORYSA (Q652A8) Putative UDP-glucose 4-epimerase;Q652A8.1 RecName: Full=UDP-glucose 4-epimerase 3; Short=OsUGE-3; AltName: Full=UDP-galactose 4-epimerase 3 [Oryza sativa Japonica Group];Q6XP48_SOLTU (Q6XP48) UDP-Glc-4-epimerase (EC 5.1.3.2);Q42605.2 RecName: Full=Bifunctional UDP-glucose…
TRINITY_DN111339_c0_g1_i1	0.05	2.60326	5.70225	5e-05	0.00483981	GO:0004559;GO:0006013;GO:0016787;GO:0005975;GO:0003824;GO:0030246;	Q83LZ9_SHIFL (Q83LZ9) Putative sugar hydrolase;Q8YKH6_ANASP (Q8YKH6) Alr7321 protein;Q6CTS3_KLULA (Q6CTS3) Similar to sp|P38769 Saccharomyces cerevisiae YHR035w singleton;
TRINITY_DN111634_c0_g1_i1	0.05	1.23345	4.62463	5e-05	0.00225092	GO:0008150;GO:0043157;GO:0003674;GO:0005575;	Q54HP8_DICDI (Q54HP8) Hypothetical protein (Fragment);Q7SFU1_NEUCR (Q7SFU1) Hypothetical protein 90C4.030;
TRINITY_DN111784_c0_g1_i1	0.05	2.21665	5.47031	0.00175	0.0377272	GO:0016020;GO:0016310;GO:0007166;GO:0004672;GO:0016301;GO:0006468;GO:0007178;GO:0005524;GO:0016021;GO:0005886;GO:0004675;	Q5JN60_ORYSA (Q5JN60) Putative receptor protein kinase PERK1;Q8H854_ORYSA (Q8H854) Putative DNA cytosine methyltransferase MET2a;Q75IN0_ORYSA (Q75IN0) Hypothetical protein P0683F12.1 (Hypothetical protein OSJNBb0079L11.7);Q67YK2_ARATH (Q67YK2) Hypothetical protein At1g20650;Q9LK03.3 RecName: Full=Proline-rich receptor-like protein kinase PERK2; AltName: Full=Proline-rich extensin-like receptor ki…
TRINITY_DN111797_c0_g1_i1	0.05	2.10896	5.39846	0.00265	0.0497406	GO:0016567;GO:0004842;	Q654Q4_ORYSA (Q654Q4) Putative immediate-early fungal elicitor protein;Q6Z5P5_ORYSA (Q6Z5P5) Putative immediate-early fungal elicitor protein CMPG1;Q84QD5_TOBAC (Q84QD5) Avr9/Cf-9 rapidly elicited protein 74;Q93VZ1_PETCR (Q93VZ1) Immediate-early fungal elicitor protein CMPG1;Q8LLY8_ORYSA (Q8LLY8) Hypothetical protein OSJNAa0049K09.9;Q8LAI0_ARATH (Q8LAI0) Hypothetical protein;Q9M8S5_ARATH (Q9M8S5)…
TRINITY_DN111906_c0_g1_i1	0.05	1.60374	5.00337	0.00025	0.00734711	NA	Q5HQN4_STAEQ (Q5HQN4) Hypothetical protein;Q8CT95_STAEP (Q8CT95) Hypothetical protein SE0620;
TRINITY_DN11207_c1_g2_i1	112.472	216.309	0.943528	0.0005	0.0302576	NA	Q7TZF7_MYCBO (Q7TZF7) PROBABLE NADH DEHYDROGENASE NDH (EC 1.6.99.3);Q7PXK7_ANOGA (Q7PXK7) ENSANGP00000011488;
TRINITY_DN11207_c2_g1_i1	244.81	433.159	0.823234	0.0013	0.0241032	GO:0046872;	Q94L35_POASE (Q94L35) Metallothionein-like protein type 2;Q7X9M0_WHEAT (Q7X9M0) Metallothionein (Fragment);Q9ZNT5_EICCR (Q9ZNT5) Eichhornia crassipes metallothionein-like protein, clone C (Eichhornia crassipes metallothionein-like protein, clone A) (Eichhornia crassipes metallothionein-like protein, clone B) (Metallothionein);Q9SMG3_EICCR (Q9SMG3) Metallothionein;Q8GTC9_HORVD (Q8GTC9) Metallothio…
TRINITY_DN112088_c0_g1_i1	0.05	1.28808	4.68715	0.00235	0.045757	NA	Q7Z4X4_HUMAN (Q7Z4X4) G protein beta subunit-like protein;Q9CWZ4_MOUSE (Q9CWZ4) Mus musculus ES cells cDNA, RIKEN full-length enriched library, clone:2400004K09 product:MEIOTIC RECOMBINATION PROTEIN REC14 (2810418I05RIK PROTEIN) homolog;Q6IA22_HUMAN (Q6IA22) REC14 protein;Q9GZS3_HUMAN (Q9GZS3) Hypothetical protein FLJ21101 (G protein beta subunit-like protein) (Meiotic recombination protein REC14…
TRINITY_DN112331_c0_g2_i1	0.05	1.37049	4.77662	0.00075	0.0160957	NA	.
TRINITY_DN112351_c0_g1_i1	0.05	1.76845	5.14441	0.0009	0.0454522	GO:0080043;GO:0016758;GO:0043231;GO:0008152;GO:0016757;GO:0080044;GO:0016740;	Q6Z481_ORYSA (Q6Z481) Putative glucosyltransferase;Q6Z4C0_ORYSA (Q6Z4C0) Putative glucosyltransferase;Q6Z4B7_ORYSA (Q6Z4B7) Putative glucosyltransferase-3;Q8GS49_ORYSA (Q8GS49) Putative betanidin 6-O-glucosyltransferase;Q6Z478_ORYSA (Q6Z478) Putative flavonol 3-O-glucosyltransferase;Q6Z485_ORYSA (Q6Z485) Putative glucosyltransferase;Q8LJ11_ORYSA (Q8LJ11) Glucosyltransferase-like;Q66PF3_FRAAN (Q66…
TRINITY_DN11236_c0_g1_i1	4.54678	11.2134	1.30231	0.0011	0.0215098	GO:0004356;GO:0016874;GO:0003824;GO:0006807;	O04963_HELAN (O04963) Chloroplastic glutamine synthetase (EC 6.3.1.2) (Fragment);O04963_HELAN (O04963) Chloroplastic glutamine synthetase (EC 6.3.1.2) (Fragment);O04961_HELAN (O04961) Chloroplastic glutamine synthetase (EC 6.3.1.2) (Fragment);O04961_HELAN (O04961) Chloroplastic glutamine synthetase (EC 6.3.1.2) (Fragment);P13564.2 RecName: Full=Glutamine synthetase leaf isozyme, chloroplastic; Al…
TRINITY_DN11241_c3_g1_i1	114.221	243.691	1.09323	5e-05	0.00205679	GO:0016020;GO:0051537;GO:0010277;GO:0055114;GO:0016021;GO:0016491;	Q6K689_ORYSA (Q6K689) Putative Rieske iron-sulfur protein Tic55;Q40252_LOLTE (Q40252) Type II LHCI;Q43485_HORVU (Q43485) LHCI-680, photosystem I antenna protein;Q9SK50_ARATH (Q9SK50) Putative Rieske iron-sulfur protein;Q9SK50.1 RecName: Full=Protein TIC 55, chloroplastic; AltName: Full=Translocon at the inner envelope membrane of chloroplasts 55; Short=AtTIC55; AltName: Full=Translocon at the inn…
TRINITY_DN112636_c0_g1_i1	0.05	2.08823	5.38421	0.0006	0.0173648	GO:0016722;GO:0005507;GO:0055114;GO:0005576;GO:0016491;GO:0046872;	O65670_ARATH (O65670) Putative L-ascorbate oxidase (At4g39830);Q8S8Z5_SOYBN (Q8S8Z5) Syringolide-induced protein B13-1-1 (Fragment);Q9ZR60_CUCME (Q9ZR60) L-ascorbate oxidase (EC 1.10.3.3) (Fragment);Q69QG3_ORYSA (Q69QG3) Putative syringolide-induced protein B13-1-1;Q40588.1 RecName: Full=L-ascorbate oxidase; Short=ASO; Short=Ascorbase; Flags: Precursor [Nicotiana tabacum];O24093_MEDTR (O24093) L-…
TRINITY_DN112828_c0_g1_i1	0.05	8.84503	7.4668	5e-05	0.00225092	NA	.
TRINITY_DN11295_c0_g1_i1	39.6036	86.5669	1.12818	0.0003	0.00843723	NA	P04784.1 RecName: Full=Chlorophyll a-b binding protein, chloroplastic; AltName: Full=LHCII type I CAB; Short=LHCP; Flags: Precursor [Triticum aestivum];O24401_WHEAT (O24401) Chlorophyll a/b-binding protein WCAB precursor;Q40065_HORVU (Q40065) LHCII type I protein;Q7Z6D9_HUMAN (Q7Z6D9) Hypothetical protein (Fragment);Q575T2_TRITU (Q575T2) Putative chlorophyll a/b binding protein (Fragment);P07369.…
TRINITY_DN113014_c0_g1_i1	0.05	2.1287	5.4119	0.00255	0.0376346	GO:0061630;GO:0006310;GO:0004519;GO:0003677;GO:0016567;GO:0033151;GO:0043565;GO:0005634;GO:0042803;GO:0046872;GO:0090305;	Q5VCM0_9SAUR (Q5VCM0) Recombination activating protein 1 (Fragment);Q6EDE4_9SYLV (Q6EDE4) Recombination activating protein 1 (Fragment);Q5J980_9PASE (Q5J980) Recombination activating protein 1 (Fragment);Q7ZTD9_9GALL (Q7ZTD9) Recombination activating protein (Fragment);Q7ZTD8_CRABL (Q7ZTD8) Recombination activating protein (Fragment);Q7ZTD7_9GALL (Q7ZTD7) Recombination activating protein (Fragmen…
TRINITY_DN11318_c0_g1_i1	47.1593	68.8116	0.545109	0.00145	0.0251669	NA	.
TRINITY_DN11319_c0_g1_i1	0.05	1.86566	5.22161	0.00265	0.0497406	NA	Q9QXZ0.2 RecName: Full=Microtubule-actin cross-linking factor 1; AltName: Full=Actin cross-linking family 7 [Mus musculus];Q5DTZ2_MOUSE (Q5DTZ2) MKIAA1251 protein (Fragment);A9IIC5.1 RecName: Full=Nicotinate phosphoribosyltransferase {ECO:0000255|HAMAP-Rule:MF_00570}; Short=NAPRTase {ECO:0000255|HAMAP-Rule:MF_00570} {ECO:0000255|HAMAP-Rule:MF_00570} [Bordetella petrii DSM 12804];O42196.1 RecName:…
TRINITY_DN113299_c0_g1_i1	0.05	2.50943	5.64929	0.0005	0.0170216	NA	.
TRINITY_DN11345_c0_g1_i3	0.05	14.4389	8.17382	5e-05	0.00483981	NA	P0A5M5.1 RecName: Full=Diaminopimelate decarboxylase {ECO:0000255|HAMAP-Rule:MF_02120}; Short=DAP decarboxylase {ECO:0000255|HAMAP-Rule:MF_02120}; Short=DAPDC {ECO:0000255|HAMAP-Rule:MF_02120} {ECO:0000255|HAMAP-Rule:MF_02120} [Mycobacterium bovis AF2122/97] P9WIU6.1 RecName: Full=Diaminopimelate decarboxylase; Short=DAP decarboxylase; Short=DAPDC [Mycobacterium tuberculosis CDC1551] P9WIU7.1 Rec…
TRINITY_DN11345_c0_g1_i4	0.05	9.26905	7.53435	5e-05	0.00483981	GO:0016020;GO:0016567;GO:0005741;GO:0005777;GO:0016021;GO:0005739;GO:0000266;GO:0030308;GO:0042802;GO:0031307;GO:0051646;GO:0006996;GO:0004842;GO:0043123;GO:0046872;GO:0016740;GO:0006919;	Q6NTT6_XENLA (Q6NTT6) MGC82282 protein;Q6NTT6.1 RecName: Full=Mitochondrial ubiquitin ligase activator of nfkb 1; AltName: Full=E3 ubiquitin-protein ligase mul1 [Xenopus laevis];Q9DCV9_MOUSE (Q9DCV9) Mus musculus adult male kidney cDNA, RIKEN full-length enriched library, clone:0610009K11 product:hypothetical RING finger containing protein, full insert sequence;Q8VCM5_MOUSE (Q8VCM5) RIKEN cDNA 06…
TRINITY_DN113467_c0_g1_i1	0.05	2.05408	5.36042	0.00035	0.0113803	NA	Q70JR8_WHEAT (Q70JR8) Putative Cen-like protein, FDR1 (Fragment);Q7XVG4_ORYSA (Q7XVG4) OSJNBa0073L04.4 protein;Q6TDS5_LOTJA (Q6TDS5) CEN/TFL1-like GTP-associated binding protein;Q69F37_CITSI (Q69F37) Terminal flower;Q53Q71_ORYSA (Q53Q71) Phosphatidylethanolamine-binding protein;Q9XGS5_ORYSA (Q9XGS5) Cen-like protein FDR2;Q76M79_MALDO (Q76M79) TFL1-like protein mdtfl;Q9FUA6_LOLPR (Q9FUA6) Terminal…
TRINITY_DN113516_c0_g1_i1	0.05	4.76521	6.57447	0.00225	0.0442341	NA	.
TRINITY_DN113818_c0_g1_i1	0.05	3.17035	5.98657	0.0017	0.0376433	NA	Q3J792.1 RecName: Full=D-alanine--D-alanine ligase {ECO:0000255|HAMAP-Rule:MF_00047} {ECO:0000255|HAMAP-Rule:MF_00047}; AltName: Full=D-Ala-D-Ala ligase {ECO:0000255|HAMAP-Rule:MF_00047}; AltName: Full=D-alanylalanine synthetase {ECO:0000255|HAMAP-Rule:MF_00047} [Nitrosococcus oceani ATCC 19707];
TRINITY_DN113923_c0_g1_i1	0.05	3.84224	6.26388	0.00195	0.0405474	GO:0016567;GO:0004842;	Q654Q4_ORYSA (Q654Q4) Putative immediate-early fungal elicitor protein;Q6Z5P5_ORYSA (Q6Z5P5) Putative immediate-early fungal elicitor protein CMPG1;Q93VZ1_PETCR (Q93VZ1) Immediate-early fungal elicitor protein CMPG1;Q8LLY8_ORYSA (Q8LLY8) Hypothetical protein OSJNAa0049K09.9;Q5ZAX5_ORYSA (Q5ZAX5) Hypothetical protein P0415A04.20;Q84QD5_TOBAC (Q84QD5) Avr9/Cf-9 rapidly elicited protein 74;Q9M8S5_AR…
TRINITY_DN11458_c0_g1_i1	0.05	3.65841	6.19314	5e-05	0.00300136	NA	Q9UT98.2 RecName: Full=NADH kinase pos5, mitochondrial; Flags: Precursor [Schizosaccharomyces pombe 972h-];Q9UT98_SCHPO (Q9UT98) SPAC323.01c protein;Q5NX17_AZOSE (Q5NX17) Transposase;Q54JS5_DICDI (Q54JS5) Hypothetical protein;Q54JS5.1 RecName: Full=WD repeat-containing protein 24 homolog [Dictyostelium discoideum];Q5RI56.2 RecName: Full=Optineurin [Danio rerio];Q8PA88_XANCP (Q8PA88) Plasmid-relat…
TRINITY_DN11480_c0_g1_i1	0.05	4.07741	6.34958	0.0007	0.0156094	GO:0008233;GO:0008236;GO:0016787;GO:0006508;GO:0004252;	Q6AUV9_ORYSA (Q6AUV9) Subtilase family protein;Q8LIH3_ORYSA (Q8LIH3) Putative serine protease;Q6L584_ORYSA (Q6L584) Putative serine protease;Q8H047_ORYSA (Q8H047) Putative serine protease;Q8RVC2_ORYSA (Q8RVC2) Putative serine protease;Q7XPR8_ORYSA (Q7XPR8) OSJNBa0065O17.13 protein;Q7XPR9_ORYSA (Q7XPR9) OSJNBa0065O17.12 protein;Q9SAN2_LYCES (Q9SAN2) P69D protein;O65836_LYCES (O65836) P69F protein;…
TRINITY_DN11636_c0_g2_i1	0.05	2.813	5.81404	0.00315	0.0425293	NA	.
TRINITY_DN11644_c0_g1_i1	0.05	1.03909	4.37725	0.0026	0.0484169	NA	Q51JE5_MAGGR (Q51JE5) Hypothetical protein;Q5R8G6_PONPY (Q5R8G6) Hypothetical protein DKFZp468A159;Q5R8G6.1 RecName: Full=DNA replication licensing factor MCM3 [Pongo abelii];P25205.3 RecName: Full=DNA replication licensing factor MCM3; AltName: Full=DNA polymerase alpha holoenzyme-associated protein P1; AltName: Full=P1-MCM3; AltName: Full=RLF subunit beta; AltName: Full=p102 [Homo sapiens];Q53H…
TRINITY_DN11671_c0_g2_i1	0.05	1.55561	4.95941	5e-05	0.00483981	NA	.
TRINITY_DN11672_c0_g1_i1	0.05	3.02099	5.91695	5e-05	0.00205679	GO:0003964;GO:0006278;	Q6I5L7_ORYSA (Q6I5L7) Hypothetical protein OSJNBb0088F07.2;Q8S6P1_ORYSA (Q8S6P1) Putative reverse transcriptase;Q53LX4_ORYSA (Q53LX4) Retrotransposon protein, putative, unclassified;Q9FW98_ORYSA (Q9FW98) Putative non-LTR retroelement reverse transcriptase;Q5W742_ORYSA (Q5W742) Hypothetical protein OJ1005_D04.4 (Hypothetical protein OJ1675_H07.11);Q9C6L3_ARATH (Q9C6L3) Hypothetical protein F2J7.11…
TRINITY_DN11732_c0_g2_i1	0.05	6.49078	7.02032	0.0001	0.00856885	NA	Q88T55_LACPL (Q88T55) 6-phospho-beta-glucosidase (EC 3.2.1.86);Q9SH05_ARATH (Q9SH05) F28K19.17;Q5R432_PONPY (Q5R432) Hypothetical protein DKFZp459L142;Q5R432.1 RecName: Full=Cytosolic non-specific dipeptidase; AltName: Full=CNDP dipeptidase 2 [Pongo abelii];Q5R5I0_PONPY (Q5R5I0) Hypothetical protein DKFZp469H1420;A1S6Z2.1 RecName: Full=Histidinol-phosphate aminotransferase {ECO:0000255|HAMAP-Rule…
TRINITY_DN11861_c0_g1_i1	0.05	2.24431	5.4882	0.0002	0.0062239	NA	.
TRINITY_DN11920_c0_g2_i1	0.05	2.89399	5.85499	0.0007	0.0156094	GO:0016020;GO:0016021;	Q8A0A4_BACTN (Q8A0A4) Hypothetical protein;
TRINITY_DN11940_c0_g2_i1	0.05	2.06487	5.36798	0.00265	0.0497406	GO:0005737;GO:0005515;GO:0070728;GO:0061630;GO:0071596;GO:0000151;GO:0016740;GO:0032007;GO:0000502;GO:0016567;GO:0006511;GO:0005829;GO:0008270;GO:0030163;GO:0004842;GO:0046872;GO:0071233;	O70481_MOUSE (O70481) Ubiquitin-protein ligase E3-alpha;O70481.2 RecName: Full=E3 ubiquitin-protein ligase UBR1; AltName: Full=N-recognin-1; AltName: Full=Ubiquitin-protein ligase E3-alpha-1; AltName: Full=Ubiquitin-protein ligase E3-alpha-I [Mus musculus];Q8IWY6_HUMAN (Q8IWY6) UBR1 E3a ligase (Fragment);Q8IWV7_HUMAN (Q8IWV7) Ubiquitin ligase E3 alpha-I;Q8IWV7.1 RecName: Full=E3 ubiquitin-protein…
TRINITY_DN1197_c0_g1_i1	0.05	2.29019	5.5174	0.0017	0.0281085	GO:0055114;GO:0016491;	Q6DIT0_XENTR (Q6DIT0) MGC89248 protein;Q65LY4_BACLD (Q65LY4) YhdO (1-acylglycerol-3-phosphate O-acyltransferase);Q9ZUT4_ARATH (Q9ZUT4) Hypothetical protein At2g37320;Q9ZUT4.1 RecName: Full=Pentatricopeptide repeat-containing protein At2g37320 [Arabidopsis thaliana];Q867Z8_BACRY (Q867Z8) Scarlet;Q6CE11_YARLI (Q6CE11) Similar to sp|Q08225 Saccharomyces cerevisiae Probable dipeptidyl-peptidase III;Q…
TRINITY_DN12170_c0_g1_i1	0.05	2.11344	5.40152	0.0013	0.023621	NA	.
TRINITY_DN12195_c0_g1_i1	0.05	1.71878	5.10331	5e-05	0.00300136	GO:0016020;GO:0008495;GO:0006783;GO:0016021;GO:0005886;GO:0048034;GO:0016765;GO:0016740;	Q9K9M9_BACHD (Q9K9M9) Protoheme IX farnesyltransferase;Q9K9M9.1 RecName: Full=Protoheme IX farnesyltransferase {ECO:0000255|HAMAP-Rule:MF_00154} {ECO:0000255|HAMAP-Rule:MF_00154}; AltName: Full=Heme B farnesyltransferase {ECO:0000255|HAMAP-Rule:MF_00154}; AltName: Full=Heme O synthase {ECO:0000255|HAMAP-Rule:MF_00154} [Bacillus halodurans C-125];Q5EGB8_9POTV (Q5EGB8) Polyprotein;Q9S6B0_CHLPN (Q9S…
TRINITY_DN12222_c0_g1_i1	0.05	1.77107	5.14655	0.0006	0.0173648	GO:0004364;GO:0016740;	Q9FQA8_MAIZE (Q9FQA8) Glutathione S-transferase GST 31 (EC 2.5.1.18);Q9FQA5_MAIZE (Q9FQA5) Glutathione S-transferase GST 34 (EC 2.5.1.18);Q8S718_ORYSA (Q8S718) Putative glutathione S-transferase;Q9FQB4_MAIZE (Q9FQB4) Glutathione S-transferase GST 25 (EC 2.5.1.18) (Fragment);Q6QN18_ORYSA (Q6QN18) Glutathione S-transferase GSTU31 (Fragment);O65077_PICMA (O65077) Probable glutathione S-transferase;Q…
TRINITY_DN12246_c0_g3_i1	0.05	2.50907	5.64908	0.0001	0.0034893	NA	.
TRINITY_DN12332_c0_g1_i1	0.05	1.28167	4.67995	0.0001	0.00856885	NA	.
TRINITY_DN12341_c0_g1_i1	0.05	3.08554	5.94745	0.0004	0.0256934	NA	.
TRINITY_DN1249_c0_g1_i1	0.05	1.23851	4.63053	0.0009	0.0185826	GO:0017125;GO:0000790;GO:0003887;GO:0070987;GO:0003684;GO:0071897;GO:0016740;GO:0005657;GO:0003677;GO:0005739;GO:0006974;GO:0005634;GO:0006281;GO:0016779;GO:0042276;	Q6FV13_CANGA (Q6FV13) Similar to sp|P12689 Saccharomyces cerevisiae YOR346w REV1 DNA repair protein;
TRINITY_DN12559_c0_g1_i1	0.05	3.78334	6.24159	5e-05	0.00225092	NA	Q6Z1K3_ORYSA (Q6Z1K3) Zinc knuckle domain containing protein-like;Q6YX67_ORYSA (Q6YX67) Hypothetical protein OSJNBa0028A18.15;Q7XPE7_ORYSA (Q7XPE7) OSJNBa0060N03.14 protein;Q7XMF6_ORYSA (Q7XMF6) OSJNBa0061G20.3 protein;Q8IMX7_DROME (Q8IMX7) CG5410-PD, isoform D (RE22983p);Q8IMX7.1 RecName: Full=Mitochondrial Rho GTPase; Short=Miro; Short=dMiro [Drosophila melanogaster];Q8IMX6_DROME (Q8IMX6) CG541…
TRINITY_DN12563_c0_g1_i1	0.05	1.98171	5.30867	0.00255	0.0376346	GO:0006950;	Q657H4_ORYSA (Q657H4) Putative ER6 protein;Q84S20_ORYSA (Q84S20) CHP-rich zinc finger protein-like;Q7XHV1_ORYSA (Q7XHV1) CHP-rich zinc finger protein-like;Q5W6Y8_ORYSA (Q5W6Y8) Hypothetical protein OSJNBa0036C12.9;Q5ZAV7_ORYSA (Q5ZAV7) Universal stress protein-like;Q60E28_ORYSA (Q60E28) Hypothetical protein OSJNBb0012L23.9;Q9LPZ8_ARATH (Q9LPZ8) T23J18.3;Q60EJ0_ORYSA (Q60EJ0) Hypothetical protein …
TRINITY_DN12615_c0_g1_i1	0.05	2.48251	5.63373	0.00085	0.0178628	NA	Q5VQI5_ORYSA (Q5VQI5) Hypothetical protein P0701D05.8;Q84YL5_ORYSA (Q84YL5) Hypothetical protein OSJNBa0086N05.123;Q9SIY6_ARATH (Q9SIY6) Hypothetical protein At2g40390;Q8L8B5_ARATH (Q8L8B5) Hypothetical protein At2g40390/T3G21.16;Q6DR18_ARATH (Q6DR18) Hypothetical protein;Q9FMG5_ARATH (Q9FMG5) Gb|AAD25673.1;Q9K989_BACHD (Q9K989) Branched-chain alpha-keto acid dehydrogenase E2;Q89KJ0_BRAJA (Q89KJ0…
TRINITY_DN1261_c0_g1_i1	41.0486	89.1624	1.1191	0.00075	0.0203328	NA	P14897.1 RecName: Full=Low molecular mass early light-inducible protein HV90, chloroplastic; Short=ELIP; Flags: Precursor [Hordeum vulgare];Q9SXP3_WHEAT (Q9SXP3) Early light-inducible protein;P14896.1 RecName: Full=Low molecular mass early light-inducible protein HV60, chloroplastic; Short=ELIP; Flags: Precursor [Hordeum vulgare];P14895.1 RecName: Full=High molecular mass early light-inducible pr…
TRINITY_DN12647_c0_g1_i1	131.573	217.211	0.723234	0.00245	0.036786	GO:0003735;GO:0006412;GO:0005840;GO:0019843;GO:0070181;	Q75LD8_ORYSA (Q75LD8) Putative plastid ribosomal protein S6;Q8VY91_ARATH (Q8VY91) Plastid ribosomal protein S6, putative;Q8VY91.1 RecName: Full=30S ribosomal protein S6 alpha, chloroplastic; Flags: Precursor [Arabidopsis thaliana];Q9SGW4_ARATH (Q9SGW4) F1N19.8;P82403_SPIOL (P82403) 30S ribosomal protein S6, chloroplast precursor (Fragment);P82403.2 RecName: Full=30S ribosomal protein S6 alpha, ch…
TRINITY_DN12681_c0_g1_i1	0.05	2.71633	5.76359	0.00255	0.0376346	GO:0016020;GO:0006817;GO:0016021;GO:0055085;GO:0005315;GO:0022857;	Q8H6D9_HORVD (Q8H6D9) Phosphate transporter 6;Q8L8H0_ORYSA (Q8L8H0) Putative high-affinity phosphate transporter HAPT;Q8H6H0_ORYSA (Q8H6H0) Putative phosphate transporter OsPT6 (Putative phosphate transporter 6);Q8H6H0.1 RecName: Full=Inorganic phosphate transporter 1-6; Short=OsPT6; Short=OsPht1;6; AltName: Full=H(+)/Pi cotransporter; AltName: Full=OsLPT1; AltName: Full=OsLPT6:1 [Oryza sativa Ja…
TRINITY_DN1273_c0_g1_i1	0.05	1.78718	5.15961	0.0008	0.0168887	GO:0005737;GO:0004364;GO:0006749;GO:0009407;GO:0016740;	Q9FUE5_ORYSA (Q9FUE5) Putative glutathione S-transferase OsGSTU5 (Putative GST6 protein);Q9ZP61_MAIZE (Q9ZP61) GST6 protein (EC 2.5.1.18);Q9SES7_HORVU (Q9SES7) Glutathione-S-transferase;Q8RW03_WHEAT (Q8RW03) Glutathione transferase (EC 2.5.1.18);Q8RW02_WHEAT (Q8RW02) Glutathione transferase (EC 2.5.1.18);Q8RW04_WHEAT (Q8RW04) Glutathione transferase (EC 2.5.1.18);O04874_SOYBN (O04874) Glutathione…
TRINITY_DN12802_c0_g1_i1	0.05	4.377	6.45187	0.0005	0.0302576	NA	Q7F936_ORYSA (Q7F936) OSJNBb0088C09.13 protein (Class III peroxidase 54 precursor) (EC 1.11.1.7);Q7X766_ORYSA (Q7X766) Peroxidase (EC 1.11.1.7);Q9M4Z2_SPIOL (Q9M4Z2) Peroxidase prx15 precursor (EC 1.11.1.7);Q9M4Z3_SPIOL (Q9M4Z3) Peroxidase prx14 precursor (EC 1.11.1.7);Q8RYP0_ORYSA (Q8RYP0) Putative peroxidase ATP6a (Class III peroxidase 17 precursor) (EC 1.11.1.7);Q9M4Z4_SPIOL (Q9M4Z4) Peroxidas…
TRINITY_DN12917_c0_g1_i1	0.05	1.74035	5.12131	0.0001	0.00526898	GO:0016020;GO:0035725;GO:0006812;GO:0015081;GO:0016021;GO:0005886;GO:0055085;GO:0006811;GO:0008324;	Q7XPF7_ORYSA (Q7XPF7) OSJNBa0060N03.4 protein;Q8BT54_MOUSE (Q8BT54) Mus musculus 10, 11 days embryo whole body cDNA, RIKEN full-length enriched library, clone:2810027E19 product:torsin family 2, member A, full insert sequence. (Fragment);P0C7W3.1 RecName: Full=Prosalusin; AltName: Full=Torsin family 2 member A; AltName: Full=Torsin-2A; Contains: RecName: Full=Salusin-beta; Flags: Precursor [Mus m…
TRINITY_DN1293_c0_g1_i1	0.05	1.48444	4.89185	5e-05	0.00205679	NA	.
TRINITY_DN12984_c0_g1_i1	0.05	1.74728	5.12704	5e-05	0.001951	NA	.
TRINITY_DN12991_c0_g1_i1	0.05	2.1775	5.4446	0.001	0.0483422	GO:0015074;GO:0003676;	Q9FRJ2_ORYSA (Q9FRJ2) Putative copia-like retrotransposon polyprotein;Q9FWG3_ORYSA (Q9FWG3) Putative gag/pol polyprotein;Q7XCM1_ORYSA (Q7XCM1) Putative gag-pol polyprotein;Q8S805_ORYSA (Q8S805) Putative copia-type polyprotein;Q8W5M3_ORYSA (Q8W5M3) Putative gag-pol polyprotein;Q7XH77_ORYSA (Q7XH77) Putative gag-pol polyprotein;Q53K97_ORYSA (Q53K97) Retrotransposon protein, putative, unclassified;Q…
TRINITY_DN13043_c0_g2_i1	0.05	1.39056	4.79759	0.00255	0.0376346	NA	Q8MKM7_DROME (Q8MKM7) CG17800-PC, isoform C;Q8MKM6_DROME (Q8MKM6) CG17800-PA, isoform A (Cg17800-pb, isoform b);Q9NBA1_DROME (Q9NBA1) Dscam precursor;Q8MKM8_DROME (Q8MKM8) CG17800-PD, isoform D;Q7KQQ5_DROME (Q7KQQ5) CG17800-PE, isoform E;
TRINITY_DN13071_c0_g1_i1	0.05	2.21897	5.47182	0.00155	0.0272801	NA	Q7XC28_ORYSA (Q7XC28) Putative gag-pol polyprotein;Q9AY40_ORYSA (Q9AY40) Putative gag-pol polyprotein;Q7XQG8_ORYSA (Q7XQG8) OJ000114_01.9 protein;Q8LSQ1_ORYSA (Q8LSQ1) Putative gag-pol polyprotein;Q7XM06_ORYSA (Q7XM06) OSJNBa0086O06.3 protein;Q7X8G8_ORYSA (Q7X8G8) OSJNBb0016D16.22 protein;Q7XC17_ORYSA (Q7XC17) Putative gag-pol polyprotein;Q8S7C7_ORYSA (Q8S7C7) Putative gag-pol polyprotein;Q8H8D2_…
TRINITY_DN13090_c0_g1_i1	0.05	3.64394	6.18743	0.00195	0.0315069	NA	.
TRINITY_DN13245_c0_g3_i1	0.05	1.45696	4.86489	0.0001	0.00856885	NA	.
TRINITY_DN13332_c0_g1_i1	0.05	1.17313	4.55229	0.00065	0.0148516	GO:0009910;GO:0003712;GO:1903506;	Q53Q71_ORYSA (Q53Q71) Phosphatidylethanolamine-binding protein;Q9XGS5_ORYSA (Q9XGS5) Cen-like protein FDR2;Q9FUA6_LOLPR (Q9FUA6) Terminal flower 1-like protein;Q9XGS4_ORYSA (Q9XGS4) Cen-like protein FDR1;Q7XVG4_ORYSA (Q7XVG4) OSJNBa0073L04.4 protein;Q70JR8_WHEAT (Q70JR8) Putative Cen-like protein, FDR1 (Fragment);Q84MI7_VITVI (Q84MI7) TFL1 (Fragment);Q6L5U7_POPNI (Q6L5U7) Terminal flower 1;Q76FW2…
TRINITY_DN13361_c0_g2_i1	20.9448	45.092	1.10628	0.00385	0.0492602	GO:0008168;GO:0032259;GO:0016740;	Q92W19_RHIME (Q92W19) Hypothetical protein SMb20549;Q9NFY8_PENVA (Q9NFY8) Alpha glucosidase precursor (EC 3.2.1.20);
TRINITY_DN13398_c0_g1_i1	0.05	4.88577	6.61051	5e-05	0.00205679	GO:0016020;GO:0007165;GO:0004930;GO:0016021;GO:0005886;GO:0007186;GO:0046872;	Q5R5V8_PONPY (Q5R5V8) Hypothetical protein DKFZp459N0927;Q5R5V8.1 RecName: Full=Relaxin receptor 1; AltName: Full=Relaxin family peptide receptor 1 [Pongo abelii];Q59H16_HUMAN (Q59H16) Leucine-rich repeat-containing G protein-coupled receptor 7 variant (Fragment);Q9HBX9.2 RecName: Full=Relaxin receptor 1; AltName: Full=Leucine-rich repeat-containing G-protein coupled receptor 7; AltName: Full=Rel…
TRINITY_DN13419_c0_g2_i1	0.05	2.13506	5.4162	5e-05	0.001951	NA	Q5SS46_MOUSE (Q5SS46) Novel protein (Fragment);Q3V050.1 RecName: Full=Multidrug and toxin extrusion protein 2; Short=MATE-2; Short=mMATE-2; AltName: Full=H(+)/organic cation antiporter kidney-specific; AltName: Full=Solute carrier family 47 member 2 [Mus musculus];Q9VQV1_DROME (Q9VQV1) CG3921-PA;A6ND01.3 RecName: Full=Sperm-egg fusion protein Juno; AltName: Full=Folate receptor 4; AltName: Full=F…
TRINITY_DN13453_c0_g2_i1	0.05	3.50772	6.13246	5e-05	0.00483981	NA	.
TRINITY_DN13489_c0_g1_i1	2.27285	22.5728	3.31201	0.001	0.0483422	GO:0046872;GO:0005509;	Q5ZCK5_ORYSA (Q5ZCK5) Putative calcium binding protein;Q5ZCK5_ORYSA (Q5ZCK5) Putative calcium binding protein;Q5ZCK5.1 RecName: Full=Probable calcium-binding protein CML16; AltName: Full=Calmodulin-like protein 16 [Oryza sativa Japonica Group];Q5ZCK5.1 RecName: Full=Probable calcium-binding protein CML16; AltName: Full=Calmodulin-like protein 16 [Oryza sativa Japonica Group];Q9C8Y1_ARATH (Q9C8Y1)…
TRINITY_DN13538_c0_g1_i1	0.05	1.80546	5.17429	0.00285	0.0405284	GO:0071704;GO:0016868;GO:0005975;	Q8FRJ9_COREF (Q8FRJ9) Putative phosphomannomutase;Q8BXT9_MOUSE (Q8BXT9) Mus musculus adult retina cDNA, RIKEN full-length enriched library, clone:A930003D01 product:similar to SIMILAR TO VESICLE TRAFFICKING PROTEIN (Sec22l3 protein);Q8BXT9.1 RecName: Full=Vesicle-trafficking protein SEC22c; AltName: Full=SEC22 vesicle trafficking protein-like 3; AltName: Full=SEC22 vesicle-trafficking protein hom…
TRINITY_DN13544_c0_g1_i1	0.05	2.86828	5.84211	0.0016	0.0278312	NA	.
TRINITY_DN13655_c0_g1_i1	0.05	0.777306	3.95848	0.00195	0.0405474	GO:0007049;	Q6XSC6_9SMEG (Q6XSC6) Cyclin D1 (Fragment);
TRINITY_DN13859_c0_g1_i1	0.05	1.97696	5.30521	0.00275	0.0394895	NA	A8MW99.2 RecName: Full=Meiosis-specific protein MEI4-like [Homo sapiens];
TRINITY_DN13867_c0_g2_i1	0.05	1.80228	5.17175	0.0019	0.0299272	NA	.
TRINITY_DN1392_c0_g2_i1	0.05	2.86316	5.83954	5e-05	0.00300136	GO:0016020;GO:0006664;GO:0012505;GO:0046527;GO:0016021;	Q6Z1Y8_ORYSA (Q6Z1Y8) Hypothetical protein B1147B12.20 (Hypothetical protein P0015C07.3);Q9FF95_ARATH (Q9FF95) Similarity to unknown protein (Hypothetical protein At5g23850);Q5VMJ0_ORYSA (Q5VMJ0) Hypothetical protein P0529C07.38 (Hypothetical protein P0710H01.50);Q6H7R3_ORYSA (Q6H7R3) Hypothetical protein OJ1112_G03.18;Q9SMT6_ARATH (Q9SMT6) Hypothetical protein T2J13.180;Q7X7U1_ORYSA (Q7X7U1) OSJ…
TRINITY_DN13931_c0_g2_i1	0.05	6.17943	6.9494	5e-05	0.00300136	GO:0009707;GO:0019375;GO:0035250;	Q6ER83_ORYSA (Q6ER83) Putative digalactosyldiacylglycerol synthase;Q7X6M9_ORYSA (Q7X6M9) OSJNBa0033G16.5 protein (OJ991214_12.18 protein);Q9RDA0_STRCO (Q9RDA0) Putative membrane protein;Q9S7D1_ARATH (Q9S7D1) Digalactosyldiacylglycerol synthase (AT3g11670/T19F11_7);Q9S7D1.1 RecName: Full=Digalactosyldiacylglycerol synthase 1, chloroplastic; Flags: Precursor [Arabidopsis thaliana];Q09575.1 RecName:…
TRINITY_DN13932_c0_g1_i1	0.05	3.32062	6.05338	5e-05	0.00483981	NA	.
TRINITY_DN1397_c0_g1_i1	0.05	2.54239	5.66811	5e-05	0.00225092	NA	.
TRINITY_DN14014_c0_g1_i1	0.05	3.01348	5.91336	0.00195	0.0407564	NA	.
TRINITY_DN14122_c0_g1_i1	0.05	1.61924	5.01724	5e-05	0.00225092	NA	.
TRINITY_DN14135_c0_g1_i1	0.05	4.594	6.52168	0.0006	0.0191579	GO:0008233;GO:0008234;GO:0043066;GO:0006508;GO:0005634;	Q6IE23_RAT (Q6IE23) Sentrin 17;Q6IE22_RAT (Q6IE22) Sentrin 18;A1JM66.1 RecName: Full=Electron transport complex subunit D {ECO:0000255|HAMAP-Rule:MF_00462} [Yersinia enterocolitica subsp. enterocolitica 8081];Q7S9A1_NEUCR (Q7S9A1) Hypothetical protein;Q71RI2_MOUSE (Q71RI2) SUMO-1-specific protease;Q8A6Z8_BACTN (Q8A6Z8) Putative transmembrane sensor;
TRINITY_DN14183_c0_g1_i1	240.031	349.907	0.543751	0.0007	0.0153516	NA	.
TRINITY_DN14288_c0_g1_i1	52.9984	134.489	1.34347	5e-05	0.00205679	GO:0016020;GO:0050660;GO:0003995;GO:0033539;GO:0005506;GO:0016021;GO:0046872;	Q6Z0E5_ORYSA (Q6Z0E5) Putative rubredoxin;Q6NHT9_CORDI (Q6NHT9) HemK-family methytransferase;
TRINITY_DN14326_c0_g1_i1	3.9479	13.8496	1.81069	5e-05	0.00300136	NA	Q65KN1_BACLD (Q65KN1) Hypothetical protein (Phage related protein);Q98JX9_RHILO (Q98JX9) Naphthalene dioxygenase ferredoxin;Q8KBG9_CHLTE (Q8KBG9) Cytochrome d ubiquinol oxidase, subunit I;Q9R9P6_RHIME (Q9R9P6) MocE;
TRINITY_DN14326_c0_g2_i1	71.8034	180.212	1.32757	5e-05	0.00205679	GO:0020037;GO:0006979;GO:0098869;GO:0042744;GO:0055114;GO:0005576;GO:0016491;GO:0046872;GO:0004601;	Q8H2P0_ORYSA (Q8H2P0) Putative peroxidase (Class III peroxidase 98 precursor) (EC 1.11.1.7);Q8W5H7_ORYSA (Q8W5H7) Putative peroxidase (Class III peroxidase 51 precursor) (EC 1.11.1.7);Q84UA9_ARTAN (Q84UA9) Peroxidase 1;Q96510.1 RecName: Full=Peroxidase 35; Short=Atperox P35; AltName: Full=ATP21a; Flags: Precursor [Arabidopsis thaliana];Q96518.2 RecName: Full=Peroxidase 16; Short=Atperox P16; AltN…
TRINITY_DN14335_c0_g1_i1	25.9327	59.7577	1.20435	0.0006	0.0342286	GO:0019028;GO:0019012;GO:0039615;	Q9QUF0_9CIRC (Q9QUF0) Hypothetical protein;Q9QUD8_9CIRC (Q9QUD8) Hypothetical protein;Q9JGT1_9CIRC (Q9JGT1) PORF1;Q9QUE4_9CIRC (Q9QUE4) Hypothetical protein;
TRINITY_DN14339_c0_g2_i1	120.087	356.163	1.56846	5e-05	0.00205679	NA	P25857.2 RecName: Full=Glyceraldehyde-3-phosphate dehydrogenase GAPB, chloroplastic; AltName: Full=NADP-dependent glyceraldehydephosphate dehydrogenase B; Flags: Precursor [Arabidopsis thaliana];P12859.2 RecName: Full=Glyceraldehyde-3-phosphate dehydrogenase B, chloroplastic; AltName: Full=NADP-dependent glyceraldehydephosphate dehydrogenase subunit B; Flags: Precursor [Pisum sativum];Q9SNK3_ORYS…
TRINITY_DN14367_c0_g1_i1	0.05	2.61607	5.70933	0.00035	0.0113803	GO:0016020;GO:0016740;GO:0016021;GO:0016757;	Q6K6B6_ORYSA (Q6K6B6) Putative anthranilate phosphoribosyltransferase;Q94JQ8_ARATH (Q94JQ8) AT3g57880/T10K17_90;Q9M2R0_ARATH (Q9M2R0) Anthranilate phosphoribosyltransferase-like protein;Q9C8H3_ARATH (Q9C8H3) Hypothetical protein F19C24.20;Q60EW9_ORYSA (Q60EW9) Putative anthranilate phosphoribosyltransferase;O64492_ARATH (O64492) F20D22.8 protein;Q9LXU2_ARATH (Q9LXU2) Anthranilate phosphoribosyltr…
TRINITY_DN14406_c0_g1_i1	150.224	220.353	0.552701	0.00045	0.0110661	GO:0003743;GO:0006413;GO:0005525;	Q6F366_ORYSA (Q6F366) 'putative translation initiation factor IF-2, PF04760';P57997.1 RecName: Full=Translation initiation factor IF-2, chloroplastic; AltName: Full=PvIF2cp; Flags: Precursor [Phaseolus vulgaris];P57997.1 RecName: Full=Translation initiation factor IF-2, chloroplastic; AltName: Full=PvIF2cp; Flags: Precursor [Phaseolus vulgaris];Q9ASQ3_ARATH (Q9ASQ3) At1g17220/F20D23_8;Q9ASQ3_ARAT…
TRINITY_DN14422_c0_g1_i1	12.634	30.7702	1.28422	0.00075	0.0401819	GO:0008270;GO:0005634;GO:0005622;	Q8LGM2_HORVD (Q8LGM2) CONSTANS-like protein CO6 (Fragment);Q8L545_HORVD (Q8L545) CONSTANS-like protein CO6;Q67WB9_ORYSA (Q67WB9) Putative constans;Q8LGM1_HORVD (Q8LGM1) CONSTANS-like protein CO7 (Fragment);Q6ETM8_ORYSA (Q6ETM8) CONSTANS-like protein;Q8LGM3_HORVD (Q8LGM3) CONSTANS-like protein CO5 (Fragment);Q52ZI7_PEA (Q52ZI7) CONSTANS-LIKE b;Q9XE47_PINRA (Q9XE47) Zinc finger protein;Q531A9_PEA (…
TRINITY_DN14446_c0_g1_i1	0.05	2.14792	5.42487	0.00175	0.0377272	NA	Q61MZ3_CAEBR (Q61MZ3) Hypothetical protein CBG08270;Q83DW4_COXBU (Q83DW4) Glycosyl transferase, group 2 family protein;Q57UV8_9TRYP (Q57UV8) Hypothetical protein;
TRINITY_DN14485_c0_g1_i1	42.3401	78.9319	0.898584	0.00215	0.0337249	GO:0008152;GO:0003824;	Q8ESF7_OCEIH (Q8ESF7) Enoyl CoA hydratase;Q5FAK8_NEIG1 (Q5FAK8) Putative prolyl endopeptidase;Q9JXU8_NEIMB (Q9JXU8) Prolyl oligopeptidase family protein;
TRINITY_DN14636_c0_g1_i1	30.0541	64.4149	1.09983	0.0023	0.0353516	GO:0015977;GO:0009853;GO:0009536;GO:0004497;GO:0015979;GO:0055114;GO:0016829;GO:0016491;GO:0016984;	Q66LL4_LOLPR (Q66LL4) Ribulose-1,5-bisphosphate carboxylase small subunit (Fragment);Q9SP00_9POAL (Q9SP00) Ribulose-1,5-bisphosphate carboxylase small subunit (EC 4.1.1.39) (Fragment);Q9SDY9_9POAL (Q9SDY9) Ribulose-1,5-bisphosphate carboxylase small subunit (EC 4.1.1.39) (Fragment);Q9ZSS0_9POAL (Q9ZSS0) Ribulose-1,5-bisphosphate carboxylase small subunit (Fragment);Q9SNZ9_9POAL (Q9SNZ9) Ribulose-…
TRINITY_DN14688_c0_g1_i1	0.05	1.59516	4.99563	0.00065	0.0363374	GO:0003723;GO:0005524;GO:0004386;GO:0005737;GO:0005730;GO:0016787;GO:0000166;GO:0006364;GO:0003676;GO:0004004;GO:0010501;	Q6ATJ8_ORYSA (Q6ATJ8) Putative DEAD/DEAH box helicase;Q6ATJ8.1 RecName: Full=DEAD-box ATP-dependent RNA helicase 16 [Oryza sativa Japonica Group];Q8A893_BACTN (Q8A893) Hypothetical protein;Q75WU9_TOBAC (Q75WU9) Hypothetical protein HMA10 (Fragment);
TRINITY_DN14706_c0_g1_i1	0.05	1.75565	5.13393	0.0009	0.0183639	GO:0005515;GO:0042802;	O25063_HELPY (O25063) Toxin-like outer membrane protein;
TRINITY_DN14856_c0_g1_i1	0.05	2.7524	5.78262	0.00155	0.0355659	GO:0005634;	Q7XPT0_ORYSA (Q7XPT0) OSJNBa0083N12.14 protein;Q7XPT0.2 RecName: Full=Putative protein Brevis radix-like 3; Short=OsBRXL3 [Oryza sativa Japonica Group];Q6ZIK7_ORYSA (Q6ZIK7) Putative major intrinsic protein;Q6ZIK7.1 RecName: Full=Protein Brevis radix-like 2; Short=OsBRXL2 [Oryza sativa Japonica Group];Q84JB6_ARATH (Q84JB6) Putative major intrinsic protein;Q17TI5.2 RecName: Full=Protein BREVIS RAD…
TRINITY_DN14999_c0_g1_i1	0.05	1.06614	4.41432	0.00205	0.0420218	NA	Q255M5.1 RecName: Full=UDP-N-acetylenolpyruvoylglucosamine reductase {ECO:0000255|HAMAP-Rule:MF_00037} {ECO:0000255|HAMAP-Rule:MF_00037}; AltName: Full=UDP-N-acetylmuramate dehydrogenase {ECO:0000255|HAMAP-Rule:MF_00037} [Chlamydophila felis Fe/C-56];Q8NQA1.1 RecName: Full=Ferrochelatase {ECO:0000255|HAMAP-Rule:MF_00323} {ECO:0000255|HAMAP-Rule:MF_00323}; AltName: Full=Heme synthase {ECO:0000255|…
TRINITY_DN149_c0_g2_i1	0.05	1.28938	4.68861	0.0003	0.0205821	GO:0003677;GO:0046872;GO:0008150;	Q9C7P4_ARATH (Q9C7P4) Zinc finger protein, putative; 78337-80281;Q9C7P4.1 RecName: Full=Putative zinc finger CCCH domain-containing protein 9; Short=AtC3H9 [Arabidopsis thaliana];Q7XJY4_ORYSA (Q7XJY4) OSJNBb0088C09.7 protein;
TRINITY_DN15019_c0_g1_i1	0.05	1.53114	4.93653	0.0023	0.0449447	GO:0016020;GO:0015562;GO:0006855;GO:0016021;GO:0005886;GO:0055085;GO:0022857;	O68441_9RHIZ (O68441) Transmembrane efflux pump protein;
TRINITY_DN15026_c0_g1_i1	0.05	1.6559	5.04954	0.00115	0.0218536	NA	Q8ES91.1 RecName: Full=Putative adenine deaminase OB0751; Short=Adenase; Short=Adenine aminase [Oceanobacillus iheyensis HTE831];Q5WJ41_BACSK (Q5WJ41) Adenine deaminase (EC 3.5.4.2);Q6CT19_KLULA (Q6CT19) Similar to sgd|S0006147 Saccharomyces cerevisiae YPL226w NEW1;Q6BWT0_DEBHA (Q6BWT0) Debaryomyces hansenii chromosome B of strain CBS767 of Debaryomyces hansenii;Q9KF49.1 RecName: Full=Putative ad…
TRINITY_DN1503_c0_g1_i1	0.05	1.34428	4.74876	0.0017	0.0376433	GO:0032259;GO:0003908;GO:0055114;GO:0043546;GO:0016491;GO:0006281;	Q9U8D7_CHYAM (Q9U8D7) Xanthine dehydrogenase (Fragment);Q9U8D6_CERCA (Q9U8D6) Xanthine dehydrogenase (Fragment);Q9BIF9_CERCA (Q9BIF9) Xanthine dehydrogenase;Q61DV6_CAEBR (Q61DV6) Hypothetical protein CBG12333 (Fragment);
TRINITY_DN15128_c0_g3_i1	0.05	1.8663	5.22211	0.0031	0.0430264	NA	Q51ZW9_MAGGR (Q51ZW9) Predicted protein;Q608R6_METCA (Q608R6) Transporter, putative;Q8ILM2_PLAF7 (Q8ILM2) Hypothetical protein;
TRINITY_DN15182_c1_g1_i1	0.05	2.93953	5.87751	5e-05	0.00483981	NA	Q6K937_ORYSA (Q6K937) Zinc finger (C3HC4-type RING finger)-like protein;Q7XM95_ORYSA (Q7XM95) OSJNBa0043L24.22 protein;Q9ZV10_ARATH (Q9ZV10) Putative retroelement pol polyprotein;Q8S9I2_ARATH (Q8S9I2) At2g38970/T7F6.14;Q8H922_ORYSA (Q8H922) Hypothetical protein OSJNBa0071K18.2;Q84WA3_ARATH (Q84WA3) Hypothetical protein At3g54780 (Fragment);Q9M1S2_ARATH (Q9M1S2) Hypothetical protein T5N23_140;Q9LN…
TRINITY_DN15211_c0_g2_i1	12.9135	33.1656	1.36081	0.00055	0.032279	GO:0005524;GO:0006950;GO:0004672;GO:0006468;	Q9ZQ30_ARATH (Q9ZQ30) Hypothetical protein At2g24370;
TRINITY_DN15264_c0_g2_i1	0.05	1.73944	5.12055	0.0007	0.0153516	NA	.
TRINITY_DN15275_c0_g1_i1	22.4001	39.2272	0.808349	0.00165	0.027487	GO:0016788;	Q5VMA1_ORYSA (Q5VMA1) Putative lipase;Q75IK4_ORYSA (Q75IK4) Hypothetical protein OSJNBb0016G07.8 (Putative lipase) (Hypothetical protein OJ1008_D08.1);Q5VMA4_ORYSA (Q5VMA4) Putative lipase;Q5Z739_ORYSA (Q5Z739) Putative lipase;Q5VMA5_ORYSA (Q5VMA5) Putative lipase;Q5QNJ0_ORYSA (Q5QNJ0) Putative esterase;Q5Z787_ORYSA (Q5Z787) Putative lipase;Q9LHW0_ORYSA (Q9LHW0) Putative esterase;Q9LHX8_ORYSA (Q9…
TRINITY_DN15347_c0_g1_i1	0.05	2.47163	5.62739	0.0023	0.034417	NA	.
TRINITY_DN15352_c0_g2_i1	0.05	2.9172	5.86651	0.00115	0.0276752	NA	Q89RD3_BRAJA (Q89RD3) Blr2839 protein;Q6ALE1_DESPS (Q6ALE1) Hypothetical protein;Q6ALE1_DESPS (Q6ALE1) Hypothetical protein;Q3UVU3.1 RecName: Full=Zinc transporter 10; Short=ZnT-10; AltName: Full=Solute carrier family 30 member 10 [Mus musculus];Q8ZQS9_SALTY (Q8ZQS9) Transcriptional regulator, lysR family;Q57RJ3_SALCH (Q57RJ3) Transcriptional regulator, lysR family;
TRINITY_DN15394_c1_g2_i1	9.86797	22.8535	1.21159	0.0012	0.0301235	NA	Q84R34_ORYSA (Q84R34) Hypothetical protein OSJNBb0016H12.18;Q9XHF5_SORBI (Q9XHF5) Hypothetical protein 110K5.12 (Fragment);Q9LY04_ARATH (Q9LY04) Hypothetical protein T5P19_10 (Hypothetical protein At3g56360);Q9FLC9_ARATH (Q9FLC9) Arabidopsis thaliana genomic DNA, chromosome 5, TAC clone:K18I23 (AT5g05250/K18I23_5);
TRINITY_DN15403_c0_g3_i1	0.05	1.94174	5.27928	0.0008	0.0168887	GO:0016310;GO:0005524;GO:0004672;GO:0005886;GO:0016301;GO:0006468;GO:0004674;	Q5Z661_ORYSA (Q5Z661) Receptor protein kinase-like;Q654Z6_ORYSA (Q654Z6) Receptor protein kinase-like;Q1RIW0.1 RecName: Full=Putative ankyrin repeat protein RBE_0623 [Rickettsia bellii RML369-C];
TRINITY_DN15409_c0_g1_i1	30.2978	57.3526	0.920646	0.0005	0.0120147	NA	.
TRINITY_DN15463_c1_g1_i1	521.084	1170.98	1.16813	5e-05	0.00205679	NA	Q00434.1 RecName: Full=Oxygen-evolving enhancer protein 2, chloroplastic; Short=OEE2; AltName: Full=23 kDa subunit of oxygen evolving system of photosystem II; AltName: Full=23 kDa thylakoid membrane protein; AltName: Full=OEC 23 kDa subunit; Flags: Precursor [Triticum aestivum];Q8GTK4_ORYSA (Q8GTK4) Probable photosystem II oxygen-evolving complex protein 2;O65103_ORYSA (O65103) 23 kDa polypeptid…
TRINITY_DN15467_c0_g1_i1	517.893	957.689	0.886903	0.00055	0.0130593	GO:0016762;GO:0016787;GO:0008152;GO:0010411;GO:0016740;GO:0048046;GO:0006073;GO:0004553;GO:0005975;GO:0005576;GO:0071555;GO:0042546;GO:0016798;GO:0005618;	P93671_HORVU (P93671) Xyloglucan endotransglycosylase (XET);Q5Z6G7_ORYSA (Q5Z6G7) Putative xyloglucan endotransglycosylase;P93672_HORVU (P93672) Xyloglucan endotransglycosylase (XET);Q56TP0_WHEAT (Q56TP0) Endotransglucosylase/hydrolase XTH5;Q949I1_FESPR (Q949I1) Xet1 protein;Q84JX3_CUCSA (Q84JX3) Putative xyloglucan endotransglycosylase;Q8H294_ANACO (Q8H294) Xyloglucan endotransglycosylase (Fragm…
TRINITY_DN15467_c0_g2_i1	293.822	608.462	1.05022	5e-05	0.00205679	NA	P26302.1 RecName: Full=Phosphoribulokinase, chloroplastic; Short=PRK; Short=PRKase; AltName: Full=Phosphopentokinase; Flags: Precursor [Triticum aestivum];Q8GRU9_ORYSA (Q8GRU9) Phosphoribulokinase;Q6Z8F4_ORYSA (Q6Z8F4) Phosphoribulokinase;P25697.1 RecName: Full=Phosphoribulokinase, chloroplastic; Short=PRK; Short=PRKase; AltName: Full=Phosphopentokinase; Flags: Precursor [Arabidopsis thaliana];P2…
TRINITY_DN15486_c0_g2_i1	0.05	3.59059	6.16615	0.0007	0.0194177	NA	Q9V6J8_DROME (Q9V6J8) CG17054-PA, isoform A;Q95RK9_DROME (Q95RK9) LD22256p (CG17054-PE, isoform E);Q7KR62_DROME (Q7KR62) CG17054-PB, isoform B;Q7YU89_DROME (Q7YU89) SD10043p;Q6A1Q0_DROME (Q6A1Q0) CAP-G protein;Q7KR63_DROME (Q7KR63) CG17054-PC, isoform C (Cg17054-pd, isoform d);Q6A979_PROAC (Q6A979) Hypothetical protein;Q8XUQ7_RALSO (Q8XUQ7) PROBABLE TRANSCRIPTION REGULATOR PROTEIN;
TRINITY_DN15509_c0_g1_i1	0.05	0.757074	3.92043	0.0003	0.0100904	NA	Q5E040_VIBF1 (Q5E040) Hypothetical protein;
TRINITY_DN15561_c0_g1_i1	0.05	1.16945	4.54776	0.00155	0.0355659	GO:0016020;GO:0016762;GO:0016787;GO:0008152;GO:0010411;GO:0016740;GO:0048046;GO:0006073;GO:0004553;GO:0005975;GO:0005576;GO:0016021;GO:0071555;GO:0042546;GO:0016798;GO:0005618;	Q6Z998_ORYSA (Q6Z998) Putative xyloglucan endotransglycosylase;Q7XTP8_ORYSA (Q7XTP8) OSJNBa0041A02.26 protein;Q8W4U8_ORYSA (Q8W4U8) Xyloglucan endotransglycosylase;Q7XTP9_ORYSA (Q7XTP9) OSJNBa0041A02.25 protein;P93672_HORVU (P93672) Xyloglucan endotransglycosylase (XET);Q949I1_FESPR (Q949I1) Xet1 protein;Q56TP0_WHEAT (Q56TP0) Endotransglucosylase/hydrolase XTH5;Q6ZAN8_ORYSA (Q6ZAN8) Putative xylo…
TRINITY_DN15565_c0_g1_i1	0.05	1.87586	5.22948	0.0001	0.0034893	NA	.
TRINITY_DN15708_c0_g2_i1	0.05	1.38502	4.79183	0.0026	0.0380879	GO:0016310;GO:0016301;GO:0008270;GO:0003676;GO:0030246;	Q8LMZ0_ORYSA (Q8LMZ0) Putative lectin receptor kinase;Q8LMZ0_ORYSA (Q8LMZ0) Putative lectin receptor kinase;Q7F814_ORYSA (Q7F814) Similar to Arabidopsis thaliana lectin receptor kinase;Q7XMW2_ORYSA (Q7XMW2) OSJNBb0040D15.12 protein;Q7XEX6_ORYSA (Q7XEX6) Putative retroelement;Q94I37_ORYSA (Q94I37) Putative retroelement;Q9M1C6_ARATH (Q9M1C6) Hypothetical protein T2O9.150;Q84SW8_ORYSA (Q84SW8) Gag-p…
TRINITY_DN15728_c0_g1_i1	0.05	4.45371	6.47694	0.0001	0.00856885	GO:0016020;GO:0016310;GO:0005524;GO:0004672;GO:0000166;GO:0016021;GO:0005886;GO:0016301;GO:0006468;GO:0030246;GO:0004674;GO:0048544;GO:0016740;	Q7Y1P1_ORYSA (Q7Y1P1) Putative receptor-like kinase;Q8H8P1_ORYSA (Q8H8P1) Putative receptor-like kinase, 5'-partial (Fragment);Q7DMS5_BRANA (Q7DMS5) Serine/threonine kinase receptor precursor;Q01963_BRANA (Q01963) S-locus receptor kinase precursor;P93068_BRAOL (P93068) Receptor-like kinase;O04383_BRAOL (O04383) Serine /threonine kinase precursor;Q8LQN6_ORYSA (Q8LQN6) Putative receptor-like kinase…
TRINITY_DN1578_c0_g1_i1	0.05	2.86762	5.84178	5e-05	0.00300136	GO:0003723;GO:0009451;GO:0043231;GO:0090305;GO:0004519;	Q6MWD7_ORYSA (Q6MWD7) B1358B12.18 protein;Q6MWD7_ORYSA (Q6MWD7) B1358B12.18 protein;Q6MWD7_ORYSA (Q6MWD7) B1358B12.18 protein;Q6MWD7_ORYSA (Q6MWD7) B1358B12.18 protein;Q6MWD7_ORYSA (Q6MWD7) B1358B12.18 protein;O04491_ARATH (O04491) F21M12.7 protein;O04491_ARATH (O04491) F21M12.7 protein;O04491_ARATH (O04491) F21M12.7 protein;O04491_ARATH (O04491) F21M12.7 protein;O04491_ARATH (O04491) F21M12.7 pr…
TRINITY_DN15843_c0_g1_i1	0.05	2.32494	5.53912	5e-05	0.00205679	GO:0016020;GO:0020037;GO:0004497;GO:0005506;GO:0055114;GO:0016705;GO:0016021;GO:0016491;GO:0046872;	Q7LJE7_9HYPO (Q7LJE7) Cytochrome P450;Q7LJL5_GIBZE (Q7LJL5) Cytochrome P450;Q8NJG8_FUSCE (Q8NJG8) Cytochrome P450;Q8NID6_FUSCE (Q8NID6) Cytochrome P450;Q8NJF5_9HYPO (Q8NJF5) Cytochrome P450;Q8NJE1_9HYPO (Q8NJE1) Cytochrome P450;Q96W90_GIBZE (Q96W90) Trichodiene oxygenase;Q76PE6_GIBZE (Q76PE6) Trichodiene oxygenase;Q8NJG0_FUSCU (Q8NJG0) Cytochrome P450;Q9C1B0_GIBZE (Q9C1B0) Cytochrome P450;
TRINITY_DN15862_c0_g2_i1	0.05	1.58486	4.98628	0.00175	0.0377272	GO:0016746;GO:0016740;	Q92HG0_RICCN (Q92HG0) Hypothetical protein;Q7P8W1_RICSI (Q7P8W1) Hypothetical protein;Q5RCP9_PONPY (Q5RCP9) Hypothetical protein DKFZp469A1437;
TRINITY_DN15868_c0_g1_i1	0.05	1.61931	5.01731	0.00125	0.0309495	GO:0016874;GO:0008152;GO:0003824;GO:0016853;	Q5BDY8_EMENI (Q5BDY8) Hypothetical protein;
TRINITY_DN15919_c0_g1_i1	177.065	294.433	0.73366	0.00255	0.0376346	NA	.
TRINITY_DN15972_c0_g1_i1	0.05	5.03796	6.65477	5e-05	0.001951	NA	.
TRINITY_DN16054_c0_g1_i1	0.05	1.85888	5.21636	5e-05	0.00483981	GO:0003677;GO:0006355;GO:0043565;GO:0003700;GO:0005634;GO:0006351;	Q6IEK8_ORYSA (Q6IEK8) WRKY transcription factor 73;Q5VP49_ORYSA (Q5VP49) Putative WRKY transcription factor;Q5VRX5_ORYSA (Q5VRX5) WRKY transcription factor 6-like;
TRINITY_DN16114_c0_g1_i1	0.05	4.6202	6.52988	5e-05	0.00483981	GO:0005524;GO:0007166;GO:0004672;GO:0005886;GO:0006468;GO:0007178;GO:0004675;	Q69SQ5_ORYSA (Q69SQ5) Putative Avr9/Cf-9 rapidly elicited protein;Q8GWX0_ARATH (Q8GWX0) Hypothetical protein At2g28930;Q5Y4A4_CARPA (Q5Y4A4) Putative serine/threonine protein kinase STK1 (Fragment);Q7GAG3_ARATH (Q7GAG3) Hypothetical protein At2g28930;P46573.2 RecName: Full=Protein kinase APK1B, chloroplastic; Flags: Precursor [Arabidopsis thaliana];P43293.2 RecName: Full=Probable serine/threonine…
TRINITY_DN1611_c0_g1_i1	0.05	1.68614	5.07565	0.0016	0.0354438	GO:0050660;GO:0003824;GO:0055114;GO:0016491;GO:0071949;GO:0051536;	Q8KDB5_CHLTE (Q8KDB5) Oxidoreductase, FAD-binding;Q7Q6F6_ANOGA (Q7Q6F6) ENSANGP00000017394 (Fragment);Q740C3_MYCPA (Q740C3) Hypothetical protein;Q4ZN64_PSESY (Q4ZN64) Hypothetical protein;
TRINITY_DN16513_c0_g1_i1	0.05	1.68317	5.07311	0.00205	0.0420218	GO:0016020;GO:0005507;GO:0009055;GO:0020037;GO:0004129;GO:1902600;GO:0055114;GO:0016021;GO:0016491;GO:0022900;GO:0046872;	Q98P34_RHILO (Q98P34) Cytochrome oxidase subunit II;Q9SGY3_ARATH (Q9SGY3) F20B24.10;Q7V636_PROMM (Q7V636) Putative cytochrome c oxidase, subunit II precursor (EC 1.9.3.1);O88821_MOUSE (O88821) Oncostatin M receptor beta;O70458_MOUSE (O70458) Oncostatin M specific receptor;O70458.1 RecName: Full=Oncostatin-M-specific receptor subunit beta; AltName: Full=Interleukin-31 receptor subunit beta; Short=…
TRINITY_DN16517_c0_g1_i1	0.05	3.72383	6.21872	0.0017	0.0281085	NA	.
TRINITY_DN16528_c0_g1_i1	0.05	1.20162	4.58691	0.00365	0.0467443	NA	.
TRINITY_DN16554_c0_g1_i1	0.05	1.88771	5.23857	0.0001	0.00362172	NA	Q8RNZ9_PSESM (Q8RNZ9) Putative type III effector HolPtoAA (Candidate type III effector HolPtoAA);Q9F761_BACFR (Q9F761) Hypothetical protein wcfV;
TRINITY_DN16660_c0_g1_i1	0.05	3.19538	5.99792	0.0006	0.0342286	NA	Q93GP2_SALTY (Q93GP2) Putative transglycosylase;Q5B2B5_EMENI (Q5B2B5) Predicted protein;Q9SVY8_ARATH (Q9SVY8) Hypothetical protein F15B8.70;Q68UR0_ORYSA (Q68UR0) Hypothetical protein OJ1178_D01.13;Q8X6K8_ECO57 (Q8X6K8) Putative surface protein;P75826.2 RecName: Full=Uncharacterized protein YbjE [Escherichia coli K-12];Q83S04_SHIFL (Q83S04) Putative surface protein;Q849X5_ECOLI (Q849X5) HlyF;Q60S8…
TRINITY_DN16781_c0_g1_i1	0.05	3.14546	5.9752	0.002	0.0413693	GO:0016020;GO:0016310;GO:0004672;GO:0016301;GO:0006468;GO:0048544;GO:0016740;GO:0005524;GO:0000166;GO:0016021;GO:0005886;GO:0004674;	Q5N9Y5_ORYSA (Q5N9Y5) Putative S-domain receptor-like protein kinase;Q5N835_ORYSA (Q5N835) Putative S-receptor kinase;Q8LQH1_ORYSA (Q8LQH1) Putative S-receptor kinase;Q9LDT8_ORYSA (Q9LDT8) Putative S-domain receptor-like protein kinase;Q9M5H6_ORYSA (Q9M5H6) Serine/threonine protein kinase (Fragment);Q8LMB0_ORYSA (Q8LMB0) Putative S-receptor kinase;Q5NAQ9_ORYSA (Q5NAQ9) Putative S-domain receptor-…
TRINITY_DN16843_c0_g1_i1	0.05	1.06185	4.40851	0.00055	0.0130593	NA	.
TRINITY_DN16893_c0_g2_i1	0.05	1.36918	4.77524	0.00095	0.0239735	GO:0052716;GO:0005507;GO:0046274;GO:0048046;GO:0055114;GO:0005576;GO:0016491;GO:0046872;	Q8L4Y3_SOYBN (Q8L4Y3) Diphenol oxidase laccase;Q2RBK2.1 RecName: Full=Putative laccase-17; AltName: Full=Benzenediol:oxygen oxidoreductase 17; AltName: Full=Diphenol oxidase 17; AltName: Full=Urishiol oxidase 17; Flags: Precursor [Oryza sativa Japonica Group];Q9LYQ2_ARATH (Q9LYQ2) Laccase-like protein;Q9LYQ2.1 RecName: Full=Laccase-13; AltName: Full=Benzenediol:oxygen oxidoreductase 13; AltName: …
TRINITY_DN17012_c0_g2_i1	0.05	1.01888	4.34891	0.0008	0.0232627	GO:0030961;GO:0032453;GO:0006338;GO:0034720;GO:0016706;GO:0045668;GO:0045892;GO:0005654;GO:0070544;GO:0051213;GO:0005506;GO:0006355;GO:0055114;GO:0005730;GO:0016491;GO:0005634;GO:0006351;GO:0046872;GO:0051864;GO:0006325;	Q5ZMM1_CHICK (Q5ZMM1) Hypothetical protein;Q5ZMM1.1 RecName: Full=Bifunctional lysine-specific demethylase and histidyl-hydroxylase NO66; AltName: Full=Histone lysine demethylase NO66 [Gallus gallus];Q92WM7_RHIME (Q92WM7) Hypothetical protein SMb20319;A3KP59.1 RecName: Full=Bifunctional lysine-specific demethylase and histidyl-hydroxylase NO66; AltName: Full=Histone lysine demethylase NO66 [Danio…
TRINITY_DN17030_c0_g1_i1	0.05	1.91849	5.2619	5e-05	0.001951	NA	.
TRINITY_DN17126_c0_g1_i1	860.406	1776.2	1.0457	5e-05	0.00205679	GO:0016020;GO:0016021;	O82301_ARATH (O82301) Hypothetical protein At2g35360 (Hypothetical protein At2g35360/T32F12.26);Q524P3_MAGGR (Q524P3) Hypothetical protein;Q8TVT2_METKA (Q8TVT2) Predicted glycosyltransferase;
TRINITY_DN17186_c0_g3_i1	37.4118	83.9527	1.16608	5e-05	0.00205679	GO:0016020;GO:0009535;GO:0031409;GO:0009941;GO:0018298;GO:0009765;GO:0009536;GO:0015979;GO:0009523;GO:0009416;GO:0016021;GO:0016168;GO:0009507;GO:0009768;GO:0010287;GO:0009579;GO:0009522;	Q69P91_ORYSA (Q69P91) Putative chlorophyll a/b-binding protein type II;Q43382_ARATH (Q43382) PSI type II chlorophyll a/b-binding protein;Q84WT1_ARATH (Q84WT1) Putative light-harvesting chlorophyll a/b binding protein;Q8LCQ4_ARATH (Q8LCQ4) PSI type II chlorophyll a/b-binding protein, putative (At1g19150);Q9LMB1_ARATH (Q9LMB1) T29M8.2 protein;Q6ZL95_ORYSA (Q6ZL95) Putative photosystem I antenna pro…
TRINITY_DN17210_c0_g2_i1	0.05	1.34004	4.7442	0.0019	0.0403259	NA	Q5T2M4_HUMAN (Q5T2M4) OTTHUMP00000017873 (Fragment);Q5T2M3_HUMAN (Q5T2M3) OTTHUMP00000017872 (Fragment);Q561H4_CRYNE (Q561H4) Hypothetical protein;Q5KQ56_CRYNE (Q5KQ56) Hypothetical protein;
TRINITY_DN17232_c0_g1_i2	0.05	1.3576	4.76299	0.0012	0.0301235	NA	Q5BT85_SCHJA (Q5BT85) Hypothetical protein;
TRINITY_DN17325_c0_g1_i1	0.05	1.83597	5.19847	5e-05	0.00483981	GO:0016567;GO:0016874;GO:0004842;GO:0016740;	Q5CXT7_CRYPV (Q5CXT7) Ubiquitin ligase with a HECT domain at the C-terminus;
TRINITY_DN17354_c0_g1_i1	0.05	8.84128	7.46618	5e-05	0.00483981	NA	.
TRINITY_DN17547_c0_g1_i1	0.05	1.20649	4.59274	0.00155	0.0347514	GO:0080043;GO:0008152;GO:0016740;GO:0016758;GO:0043231;GO:0016757;GO:0080044;	Q6Z6F0_ORYSA (Q6Z6F0) Putative anthocyanin 5-O-glucosyltransferase;Q69XD3_ORYSA (Q69XD3) Putative glucosyltransferase;Q5VRT6_ORYSA (Q5VRT6) Putative glucosyltransferase;Q767C8_IRIHO (Q767C8) Anthocyanin 5-O-glucosyltransferase;Q767C8.1 RecName: Full=Cyanidin 3-O-rutinoside 5-O-glucosyltransferase; Short=Ih5GT; AltName: Full=Anthocyanin 5-O-glucosyltransferase; AltName: Full=Cyanidin-3-rhamnosylgl…
TRINITY_DN17634_c0_g1_i1	0.05	1.008	4.33342	0.0002	0.00722441	NA	.
TRINITY_DN17719_c0_g1_i1	203.272	324.854	0.67638	0.0002	0.0060005	NA	.
TRINITY_DN17843_c0_g1_i1	0.05	3.17364	5.98807	0.00225	0.0442341	GO:0015074;GO:0008270;GO:0003676;	Q7XUD9_ORYSA (Q7XUD9) OSJNBa0088A01.6 protein;Q8LMZ0_ORYSA (Q8LMZ0) Putative lectin receptor kinase;Q8LMZ0_ORYSA (Q8LMZ0) Putative lectin receptor kinase;Q7X7W1_ORYSA (Q7X7W1) OSJNBb0003A12.7 protein;Q8S650_ORYSA (Q8S650) Putative retroelement;Q7G5Z8_ORYSA (Q7G5Z8) Putative retroelement;Q7XKY1_ORYSA (Q7XKY1) OSJNBa0022F16.23 protein;Q75IL9_ORYSA (Q75IL9) Pupative polyprotein;Q7XVW4_ORYSA (Q7XVW4)…
TRINITY_DN1787_c0_g1_i1	24.5762	58.973	1.26279	0.0007	0.0213206	GO:0008299;GO:0016765;GO:0016740;GO:0009536;GO:0015979;GO:0050347;GO:0009507;GO:0052923;GO:0046872;	Q75HZ9_ORYSA (Q75HZ9) Putative polyprenyl diphosphate synthase;Q75HZ9.2 RecName: Full=Solanesyl-diphosphate synthase 2, chloroplastic; Short=OsSPS2; AltName: Full=All-trans-nonaprenyl-diphosphate synthase 2 (geranyl-diphosphate specific); Flags: Precursor [Oryza sativa Japonica Group];P88954_HHV8 (P88954) ORF 63; tegument protein homolog; EBV BOLF1 homolog (ORF 63);F5HEU7.1 RecName: Full=Capsid a…
TRINITY_DN1796_c0_g1_i1	0.05	2.45796	5.61939	0.00195	0.0407564	GO:0006801;GO:0019430;GO:0004784;GO:0055114;GO:0016491;GO:0046872;	Q6QF02_9MYCO (Q6QF02) Superoxide dismutase (Fragment);Q58IY1_9MYCO (Q58IY1) Superoxide dismutase (Fragment);Q58IY2_9MYCO (Q58IY2) Superoxide dismutase (Fragment);Q59562_MYCHA (Q59562) Superoxide dismutase (EC 1.15.1.1) (Fragment);Q6QEX1_MYCHA (Q6QEX1) Superoxide dismutase (Fragment);Q6QF03_9MYCO (Q6QF03) Superoxide dismutase (Fragment);Q6QF24_9MYCO (Q6QF24) Superoxide dismutase (Fragment);Q6QEW3_…
TRINITY_DN18031_c0_g1_i1	0.05	1.09574	4.45383	0.0019	0.0299272	NA	.
TRINITY_DN1806_c0_g1_i1	0.05	5.00576	6.64552	5e-05	0.00225092	GO:0016020;GO:0016310;GO:0004672;GO:0016301;GO:0006468;GO:0016740;GO:0005524;GO:0000166;GO:0016021;GO:0004674;	Q9SN80_ARATH (Q9SN80) Receptor-kinase like protein;Q53PD2_ORYSA (Q53PD2) Hypothetical protein;Q53PD2_ORYSA (Q53PD2) Hypothetical protein;Q53PE9_ORYSA (Q53PE9) Hypothetical protein;Q53P83_ORYSA (Q53P83) Leucine Rich Repeat, putative;Q8S9I3_ARATH (Q8S9I3) AT5g20480/F7C8_70;C0LGT6.1 RecName: Full=LRR receptor-like serine/threonine-protein kinase EFR; AltName: Full=Elongation factor Tu receptor; Shor…
TRINITY_DN180_c0_g1_i1	0.05	1.54296	4.94763	0.00085	0.0175825	NA	.
TRINITY_DN18178_c0_g2_i1	0.05	1.4574	4.86532	0.00145	0.0251669	NA	.
TRINITY_DN18189_c1_g1_i1	209.381	418.555	0.999287	0.00025	0.00734711	GO:0016020;GO:0009535;GO:0008233;GO:0016787;GO:0004176;GO:0009941;GO:0010304;GO:0006508;GO:0009536;GO:0004222;GO:0005524;GO:0010205;GO:0010206;GO:0008237;GO:0000166;GO:0016021;GO:0005739;GO:0009507;GO:0010027;GO:0009579;GO:0046872;	Q655S1_ORYSA (Q655S1) Putative FtsH-like protein Pftf;Q655S1.1 RecName: Full=ATP-dependent zinc metalloprotease FTSH 2, chloroplastic; Short=OsFTSH2; Flags: Precursor [Oryza sativa Japonica Group];Q9ZP50_TOBAC (Q9ZP50) FtsH-like protein Pftf precursor;O99018_CAPAN (O99018) Chloroplast protease precursor;O80860_ARATH (O80860) FtsH protease (VAR2) (Zinc dependent protease);O80860.1 RecName: Full=AT…
TRINITY_DN18249_c0_g1_i1	4.26064	11.4993	1.4324	0.00055	0.032279	GO:0006368;GO:0005634;GO:0070449;	Q8GS21_ORYSA (Q8GS21) Hypothetical protein P0524G08.130 (Hypothetical protein OJ1003_C06.114);Q7EXZ9_ORYSA (Q7EXZ9) Hypothetical protein OSJNBa0016N23.135;Q5M9Z9_TOBAC (Q5M9Z9) Hypothetical protein orf106b;Q85WT3_PINKO (Q85WT3) ORF46c;Q6EPW2_ORYSA (Q6EPW2) Hypothetical protein B1136H02.34 (Hypothetical protein OJ1112_G07.21);Q6ZVA1_HUMAN (Q6ZVA1) Hypothetical protein FLJ42840 (Hypothetical protei…
TRINITY_DN18316_c0_g2_i1	0.05	2.72981	5.77073	0.00375	0.0483826	GO:0003676;	Q6Z9X2_ORYSA (Q6Z9X2) Hypothetical protein P0453D01.17;Q8LNW5_ORYSA (Q8LNW5) Hypothetical protein OSJNBa0012L23.45;
TRINITY_DN18339_c0_g1_i1	0.05	2.34275	5.55013	0.0012	0.0301235	GO:0051015;GO:0051017;	Q8W189_ORYSA (Q8W189) Villin-like protein (Fragment);O81644.2 RecName: Full=Villin-2 [Arabidopsis thaliana];Q5K4L4_TOBAC (Q5K4L4) Villin 2 (Fragment);Q5K4L5_TOBAC (Q5K4L5) Villin 1 (Fragment);Q8RWJ0_ARATH (Q8RWJ0) Hypothetical protein At3g57410;O81645.2 RecName: Full=Villin-3 [Arabidopsis thaliana];
TRINITY_DN18351_c0_g1_i1	0.05	1.40595	4.81347	5e-05	0.00205679	GO:0009555;	Q69QR8_ORYSA (Q69QR8) Putative anther-specific protein;Q69QR8.1 RecName: Full=BURP domain-containing protein 15; Short=OsBURP15; AltName: Full=Anther-specific protein 8; Flags: Precursor [Oryza sativa Japonica Group];Q9ZQZ0_ORYSA (Q9ZQZ0) Anther-specific protein;Q7F8U7_ORYSA (Q7F8U7) Putative dehydration-responsive protein RD22 (RAFTIN1 protein);Q7F8U7.1 RecName: Full=BURP domain-containing prote…
TRINITY_DN18592_c0_g1_i1	0.05	1.88237	5.23448	0.00015	0.0119474	NA	.
TRINITY_DN18595_c0_g1_i1	0.05	2.28926	5.51681	0.0021	0.0425838	GO:0000272;GO:0030246;	Q6XP42_9CLOT (Q6XP42) Cellulosomal bifunctional enzyme-binding/scaffoldin-anchoring protein D;
TRINITY_DN18664_c0_g1_i1	0.05	1.54023	4.94507	0.00205	0.0316615	NA	.
TRINITY_DN18681_c0_g1_i1	0.05	3.20322	6.00145	0.00315	0.0433168	GO:1903013;GO:0030956;GO:0016874;GO:0050567;GO:0006412;GO:0005524;GO:0006450;GO:0000166;GO:0032543;GO:0016884;GO:0005739;GO:0070681;	Q54PU2_DICDI (Q54PU2) Hypothetical protein;Q54PU2.3 RecName: Full=Glutamyl-tRNA(Gln) amidotransferase subunit C, mitochondrial {ECO:0000255|HAMAP-Rule:MF_03149}; Short=Glu-AdT subunit C {ECO:0000255|HAMAP-Rule:MF_03149} {ECO:0000255|HAMAP-Rule:MF_03149}; Flags: Precursor [Dictyostelium discoideum];Q6CYR9_ERWCT (Q6CYR9) LacI-family transcriptional regulator;
TRINITY_DN18820_c0_g1_i1	0.05	1.39151	4.79858	0.00145	0.0251669	NA	.
TRINITY_DN1890_c0_g2_i1	22.1843	73.0663	1.71967	5e-05	0.00205679	GO:0016020;GO:0016021;	Q6ERA9_ORYSA (Q6ERA9) Hypothetical protein P0448B11.33;Q6ERB3_ORYSA (Q6ERB3) Hypothetical protein P0448B11.28;Q5KKU2_CRYNE (Q5KKU2) Expressed protein;E1X022.2 RecName: Full=Chromosome partition protein Smc {ECO:0000255|HAMAP-Rule:MF_01894} [Bacteriovorax marinus SJ];
TRINITY_DN18927_c0_g1_i1	0.05	2.40386	5.58728	0.0026	0.0484169	GO:0006950;	Q5YY77_NOCFA (Q5YY77) Hypothetical protein;
TRINITY_DN18996_c0_g1_i1	0.05	3.9932	6.31947	0.0019	0.0403259	GO:0016020;GO:0016310;GO:0004672;GO:0016301;GO:0006468;GO:0048544;GO:0016740;GO:0005524;GO:0000166;GO:0016021;GO:0005886;GO:0004674;	Q5N835_ORYSA (Q5N835) Putative S-receptor kinase;Q6AT74_ORYSA (Q6AT74) Hypothetical protein OSJNBa0084P24.12;Q7XMH5_ORYSA (Q7XMH5) OSJNBa0028I23.7 protein;Q7X6I1_ORYSA (Q7X6I1) OSJNBb0108J11.20 protein (OSJNBa0028I23.2 protein);Q7XMH0_ORYSA (Q7XMH0) OSJNBa0028I23.12 protein;Q6ZF83_ORYSA (Q6ZF83) Putative S-receptor kinase;Q5VNX4_ORYSA (Q5VNX4) S-receptor kinase S-receptor kinase-like;Q7XMH4_ORYSA…
TRINITY_DN19078_c0_g1_i1	0.05	0.904393	4.17695	0.0006	0.0191579	GO:0003700;GO:0003677;GO:0006355;GO:0010200;GO:0005634;GO:0006351;	Q65XK9_ORYSA (Q65XK9) Hypothetical protein OJ1735_C10.9;Q8BIW4_MOUSE (Q8BIW4) Mus musculus 0 day neonate thymus cDNA, RIKEN full-length enriched library, clone:A430106H05 product:NICE-4 PROTEIN homolog;
TRINITY_DN19222_c0_g1_i1	0.05	1.76461	5.14128	0.0015	0.0338813	NA	Q5NZP1_AZOSE (Q5NZP1) Hypothetical protein;Q5BYW4_SCHJA (Q5BYW4) Hypothetical protein;
TRINITY_DN19311_c0_g1_i1	0.05	3.13233	5.96916	0.0016	0.0269476	NA	.
TRINITY_DN19371_c0_g2_i1	0.05	1.92628	5.26775	0.00175	0.0286091	GO:0055114;GO:0016491;	Q7XL00_ORYSA (Q7XL00) OJ000315_02.17 protein;Q7FAE1_ORYSA (Q7FAE1) OSJNBa0052P16.9 protein;Q7FAE1.1 RecName: Full=Momilactone A synthase; Short=OsMAS [Oryza sativa Japonica Group];Q7FAE2_ORYSA (Q7FAE2) OSJNBa0052P16.8 protein;P93697_VIGUN (P93697) CPRD12 protein;Q9FZ02_CUCSA (Q9FZ02) Sex determination protein (Fragment);Q8H0D9_PHALU (Q8H0D9) Alcohol dehydroge;Q94G09_CUCSA (Q94G09) TASSELSEED2-lik…
TRINITY_DN19398_c0_g1_i1	0.05	6.35776	6.99045	5e-05	0.001951	NA	.
TRINITY_DN19602_c0_g1_i1	0.05	3.84565	6.26516	0.001	0.0248352	GO:0005737;GO:0005634;GO:0051301;GO:0007049;	Q75A58_ASHGO (Q75A58) ADR061Cp;Q75A58.1 RecName: Full=Antagonist of mitotic exit network protein 1 [Ashbya gossypii ATCC 10895];Q7XXL3_ORYSA (Q7XXL3) OSJNBa0033H08.8 protein;Q8YX79_ANASP (Q8YX79) Serine/threonine kinase;Q8KX80_AERHY (Q8KX80) AcbI;
TRINITY_DN19743_c0_g1_i1	0.05	1.5296	4.93508	0.0001	0.00856885	NA	Q50316.1 RecName: Full=Putative ABC transporter ATP-binding protein MG468.1 homolog [Mycoplasma pneumoniae M129];
TRINITY_DN19990_c0_g1_i1	0.05	9.15802	7.51696	5e-05	0.00225092	GO:0016310;GO:0004672;GO:0016301;GO:0006468;GO:0005524;GO:0007094;GO:0000778;GO:0051754;	Q7XIR5_ORYSA (Q7XIR5) Serine/threonine-protein kinase bub1,checkpoint-associated-like protein;Q9P7T1_SCHPO (Q9P7T1) SPAC23G3.02c protein;Q9P7T1.1 RecName: Full=Hydroxamate-type ferrichrome siderophore peptide synthetase [Schizosaccharomyces pombe 972h-];
TRINITY_DN20010_c0_g1_i1	0.05	2.27784	5.50959	0.00275	0.03883	NA	.
TRINITY_DN20023_c0_g1_i4	25.4284	48.6574	0.936219	0.0009	0.0232016	NA	Q8W0F9_ORYSA (Q8W0F9) C2 domain-containing protein-like;Q57V57_9TRYP (Q57V57) Protein kinase, putative (EC 2.7.1.37);
TRINITY_DN2002_c0_g1_i1	0.05	1.01786	4.34747	0.0007	0.0194177	GO:0016020;GO:0016310;GO:0007165;GO:0016301;GO:0005622;GO:0000155;GO:0016740;GO:0023014;GO:0005524;GO:0006355;GO:0000160;GO:0000166;GO:0016021;GO:0016772;	Q72FE4_DESVH (Q72FE4) Sensory box histidine kinase;Q7X639_ORYSA (Q7X639) OSJNBb0067G11.5 protein;
TRINITY_DN20050_c0_g1_i1	0.05	2.22946	5.47862	0.0025	0.0371926	NA	Q5XKZ9_AERHY (Q5XKZ9) AscW/ExsB;Q9LCB8_STRIT (Q9LCB8) Intermedilysin precursor;
TRINITY_DN20083_c0_g1_i1	0.05	6.035	6.91528	0.0003	0.0205821	GO:0016020;GO:0016021;GO:0003824;	Q69S57_ORYSA (Q69S57) Glucose/sorbosone dehydrogenases-like protein;Q9SSG3.2 RecName: Full=HIPL1 protein; Flags: Precursor [Arabidopsis thaliana];Q5URV9_HORVD (Q5URV9) Hypothetical protien;Q94F08.2 RecName: Full=HIPL2 protein; Flags: Precursor [Arabidopsis thaliana];Q9FLD9_ARATH (Q9FLD9) Similarity to hedgehog-interacting protein;
TRINITY_DN20091_c0_g1_i1	0.05	2.36855	5.56593	0.0026	0.0380879	GO:0016020;GO:0016310;GO:0004672;GO:0016301;GO:0006468;GO:0048544;GO:0016740;GO:0005524;GO:0000166;GO:0016021;GO:0005886;GO:0004674;	Q7XMG8_ORYSA (Q7XMG8) OSJNBa0028I23.14 protein;O41446_NPVCF (O41446) Capsid-associated protein p87;
TRINITY_DN20109_c0_g2_i1	0.05	1.44602	4.85402	0.00345	0.0451733	NA	.
TRINITY_DN20228_c0_g1_i2	0.05	1.74166	5.12239	0.0003	0.00820218	NA	.
TRINITY_DN20285_c0_g1_i1	0.05	1.87356	5.22771	0.0036	0.0472388	GO:0016020;GO:0016310;GO:0007166;GO:0004672;GO:0016301;GO:0006468;GO:0007178;GO:0005524;GO:0016021;GO:0005886;GO:0004675;	Q5NAH9_ORYSA (Q5NAH9) Protein kinase CDG1-like;
TRINITY_DN20325_c0_g1_i1	0.05	1.78181	5.15527	5e-05	0.00225092	GO:0006541;GO:0016787;	Q5ZC52_ORYSA (Q5ZC52) Hypothetical protein P0443D08.44;Q93Z85_ARATH (Q93Z85) AT5g38200/MXA21_90;Q52G19_MAGGR (Q52G19) Hypothetical protein;Q64HX2_9CALI (Q64HX2) ORF1 protein;Q8VNU7_CHLVI (Q8VNU7) FMO-protein (Fragment);Q6XDK8_9CALI (Q6XDK8) Polyprotein;Q6XDK8.1 RecName: Full=Genome polyprotein; Contains: RecName: Full=Protein p11; Contains: RecName: Full=Protein p28; Contains: RecName: Full=NTPas…
TRINITY_DN20410_c0_g1_i1	12.9007	26.5084	1.039	0.00025	0.0071634	NA	.
TRINITY_DN20421_c0_g1_i1	0.05	1.84091	5.20235	0.00145	0.0251669	NA	.
TRINITY_DN20423_c0_g2_i1	0.05	1.8404	5.20195	0.00195	0.0405474	GO:0009451;GO:0004519;GO:0003723;GO:0043231;GO:0090305;	Q69TH1_ORYSA (Q69TH1) Pentatricopeptide (PPR) repeat-containing protein-like;Q9C7V5_ARATH (Q9C7V5) Hypothetical protein F15H21.19;Q9C7V5.1 RecName: Full=Putative pentatricopeptide repeat-containing protein At1g64310 [Arabidopsis thaliana];Q9FLZ9_ARATH (Q9FLZ9) Selenium-binding protein-like;Q9FLZ9.1 RecName: Full=Pentatricopeptide repeat-containing protein At5g39350 [Arabidopsis thaliana];Q5ZAF9_O…
TRINITY_DN20456_c0_g1_i2	4.89627	14.1738	1.53347	0.0001	0.0034893	GO:0016020;GO:0005506;GO:0055114;GO:0016021;GO:0008610;GO:0016491;	O04693_ORYSA (O04693) Glossy1 homolog (Fragment);Q67WQ7_ORYSA (Q67WQ7) Putative Gl1;Q6ETL8_ORYSA (Q6ETL8) Putative glossy1 protein;Q41379_9ASTR (Q41379) Lipid transfer protein (Fragment);Q6RCI6_MAIZE (Q6RCI6) Gl1 protein;Q6RBX9_MAIZE (Q6RBX9) Glossy1 protein;Q9FJN4_ARATH (Q9FJN4) Lipid transfer protein; glossy1 homolog;Q8H1Z0_ARATH (Q8H1Z0) Cuticle protein (Faceless pollen-1) (YORE-YORE protein);…
TRINITY_DN20468_c0_g1_i1	0.05	5.41916	6.76	5e-05	0.00483981	NA	.
TRINITY_DN20575_c0_g2_i1	0.05	5.49322	6.77958	5e-05	0.00483981	GO:0015074;GO:0016020;GO:0016021;GO:0003676;	Q8SA93_MAIZE (Q8SA93) Putative polyprotein;Q7F805_ORYSA (Q7F805) Oryza sativa (japonica cultivar-group) genomic DNA, chromosome 1, PAC clone:P0433F09;Q8W2Y2_ORYSA (Q8W2Y2) Putative reverse transcriptase;Q5N7N0_ORYSA (Q5N7N0) Cyst nematode resistance protein-like protein;Q6ZIA0_ORYSA (Q6ZIA0) Cyst nematode resistance protein-like;Q6Z0B6_ORYSA (Q6Z0B6) Cyst nematode resistance protein-like protein;…
TRINITY_DN20587_c0_g1_i1	0.05	1.51816	4.92425	5e-05	0.00483981	GO:0005524;	Q68H79_CLOBU (Q68H79) 60 kDa chaperonin (Fragment);Q68H78_CLOLM (Q68H78) 60 kDa chaperonin (Fragment);Q68H57_9CLOT (Q68H57) 60 kDa chaperonin (Fragment);Q8VVC8_BACFI (Q8VVC8) 60 kDa chaperonin (Fragment);P26209.1 RecName: Full=60 kDa chaperonin {ECO:0000255|HAMAP-Rule:MF_00600}; AltName: Full=GroEL protein {ECO:0000255|HAMAP-Rule:MF_00600}; AltName: Full=Heat shock 61 kDa protein; AltName: Full=P…
TRINITY_DN20705_c0_g3_i1	0.05	2.74943	5.78106	0.0035	0.0454811	NA	.
TRINITY_DN20722_c0_g1_i1	0.05	3.30246	6.04547	5e-05	0.001951	NA	.
TRINITY_DN20731_c0_g1_i1	0.05	7.63373	7.25432	0.00015	0.0119474	GO:0000154;GO:0030515;GO:0031428;GO:0032040;	Q9HQG4_HALN1 (Q9HQG4) Archaeal nucleolar protein homolog;
TRINITY_DN20794_c0_g1_i1	0.05	1.4776	4.88518	0.00015	0.0119474	NA	Q50PL4_ENTHI (Q50PL4) Zinc finger protein, putative;Q9FFU2_ARATH (Q9FFU2) Arabidopsis thaliana genomic DNA, chromosome 5, P1 clone:MBG8 (AT5g54880/MBG8_15);
TRINITY_DN20821_c0_g2_i1	0.05	3.61372	6.17541	5e-05	0.00205679	NA	A8M4B5.1 RecName: Full=Holo-[acyl-carrier-protein] synthase {ECO:0000255|HAMAP-Rule:MF_00101}; Short=Holo-ACP synthase {ECO:0000255|HAMAP-Rule:MF_00101} {ECO:0000255|HAMAP-Rule:MF_00101}; AltName: Full=4'-phosphopantetheinyl transferase AcpS {ECO:0000255|HAMAP-Rule:MF_00101} [Salinispora arenicola CNS-205];A4XBI2.1 RecName: Full=Holo-[acyl-carrier-protein] synthase {ECO:0000255|HAMAP-Rule:MF_0010…
TRINITY_DN20842_c0_g1_i1	2.87578	8.88479	1.62738	0.0022	0.0435243	GO:0016020;GO:0016021;GO:0055085;GO:0022857;	Q5N747_ORYSA (Q5N747) Putative oligopeptide transporter;Q6I5V4_ORYSA (Q6I5V4) Putative peptide transporter (Putative oligopeptide transporter);Q0WP01.1 RecName: Full=Protein NRT1/ PTR FAMILY 5.10; Short=AtNPF5.10 [Arabidopsis thaliana];Q5N746_ORYSA (Q5N746) Putative oligopeptide transporter;Q7F2J8_ORYSA (Q7F2J8) OSJNBb0008G24.12 protein;Q9SK99_ARATH (Q9SK99) Similar to LeOPT1;Q9SK99.1 RecName: Fu…
TRINITY_DN20863_c0_g1_i1	0.05	0.981548	4.29506	0.00115	0.0292496	GO:0016020;GO:0043621;GO:0031357;GO:0005515;GO:0009941;GO:0010020;GO:0009536;GO:0009658;GO:0016021;GO:0009507;GO:0009706;GO:0009528;	Q9FIG9_ARATH (Q9FIG9) Arabidopsis thaliana genomic DNA, chromosome 5, P1 clone:MDH9 (Hypothetical protein At5g42480);Q9FIG9.1 RecName: Full=Protein ACCUMULATION AND REPLICATION OF CHLOROPLASTS 6, chloroplastic; Flags: Precursor [Arabidopsis thaliana];Q7XAS0_ARATH (Q7XAS0) Division protein;Q7XAR9_ARATH (Q7XAR9) Division protein;Q55VT0_CRYNE (Q55VT0) Hypothetical protein;
TRINITY_DN20932_c0_g1_i1	0.05	2.36629	5.56455	5e-05	0.00483981	NA	Q6Z3G2_ORYSA (Q6Z3G2) Hypothetical protein OSJNBb0011H15.35 (Hypothetical protein OJ1125_C01.9);Q6Z3H3_ORYSA (Q6Z3H3) Hypothetical protein OSJNBb0011H15.16;Q6Z3G0_ORYSA (Q6Z3G0) Hypothetical protein OSJNBb0011H15.38 (Hypothetical protein OJ1125_C01.12);Q6Z3I6_ORYSA (Q6Z3I6) Hypothetical protein OSJNBb0011H15.27 (Hypothetical protein OJ1125_C01.1);Q6Z3G1_ORYSA (Q6Z3G1) Hypothetical protein OSJNBb0…
TRINITY_DN20939_c0_g1_i1	0.05	0.8978	4.16639	0.00205	0.0326523	NA	Q7QP78_GIALA (Q7QP78) GLP_397_9852_14381;
TRINITY_DN21066_c0_g2_i1	0.05	1.82469	5.18958	5e-05	0.00300136	GO:0016020;GO:0016310;GO:0005524;GO:0007166;GO:0004672;GO:0016021;GO:0005886;GO:0016301;GO:0006468;GO:0007178;GO:0004675;	Q69TY6_ORYSA (Q69TY6) Putative receptor protein kinase PERK1;O64825_ARATH (O64825) Hypothetical protein At2g23770;O64825.1 RecName: Full=LysM domain receptor-like kinase 4; Short=LysM-containing receptor-like kinase 4; Flags: Precursor [Arabidopsis thaliana];Q5SKE0_THET8 (Q5SKE0) Cell wall endopeptidase, family M23/M37;Q72KG2_THET2 (Q72KG2) Cell wall endopeptidase, family M23/M37;O08251_RHIME (O0…
TRINITY_DN21166_c0_g1_i1	0.05	1.96424	5.2959	0.0025	0.0371926	GO:0006508;GO:0004252;	Q9AX11_ORYSA (Q9AX11) Hypothetical protein P0456A01.37 (Hypothetical protein P0435H01.20);Q96LN9_HUMAN (Q96LN9) Hypothetical protein FLJ25339;Q6PEW0.3 RecName: Full=Inactive serine protease 54; AltName: Full=Cancer/testis antigen 67; Short=CT67; AltName: Full=Plasma kallikrein-like protein 4; Flags: Precursor [Homo sapiens];Q6PEW0_HUMAN (Q6PEW0) Klkbl4 protein;Q9NT77_HUMAN (Q9NT77) Hypothetical p…
TRINITY_DN21203_c0_g2_i1	0.05	3.25012	6.02242	0.00315	0.0433168	NA	.
TRINITY_DN2122_c0_g1_i1	0.05	1.38373	4.79049	0.001	0.0248352	GO:0016567;GO:0004842;	Q5N9E5_ORYSA (Q5N9E5) Putative immediate-early fungal elicitor protein CMPG1;Q9SJ57_ARATH (Q9SJ57) Hypothetical protein At2g35930;Q84TG3_ARATH (Q84TG3) At2g35930;Q84TG3.1 RecName: Full=E3 ubiquitin-protein ligase PUB23; AltName: Full=Plant U-box protein 23; AltName: Full=U-box domain-containing protein 23 [Arabidopsis thaliana];Q7XTM1_ORYSA (Q7XTM1) OSJNBa0070M12.4 protein;Q9SVC6_ARATH (Q9SVC6) H…
TRINITY_DN21287_c0_g1_i1	0.05	1.58843	4.98953	0.0004	0.0127192	GO:0003700;GO:0003677;GO:0006355;GO:0043565;GO:0005634;GO:0006351;	Q7XUJ5_ORYSA (Q7XUJ5) OSJNBb0103I08.6 protein;Q01IK0.2 RecName: Full=Homeobox-leucine zipper protein HOX22; AltName: Full=HD-ZIP protein HOX22; AltName: Full=Homeodomain transcription factor HOX22; AltName: Full=OsHox22 [Oryza sativa Indica Group] Q7XUJ5.2 RecName: Full=Homeobox-leucine zipper protein HOX22; AltName: Full=HD-ZIP protein HOX22; AltName: Full=Homeodomain transcription factor HOX22;…
TRINITY_DN21369_c0_g1_i1	14.6627	59.6204	2.02366	5e-05	0.00205679	NA	Q9SB40_ARATH (Q9SB40) Hypothetical protein F24A6.70 (Hypothetical protein AT4g25230);Q8VYC8_ARATH (Q8VYC8) Hypothetical protein At4g25230;Q8VYC8.1 RecName: Full=E3 ubiquitin protein ligase RIN2; AltName: Full=AMF receptor-like protein 1A; AltName: Full=RPM1-interacting protein 2 [Arabidopsis thaliana];Q9FGM8_ARATH (Q9FGM8) Similarity to autocrine motility factor receptor;Q8W4Q5.2 RecName: Full=E3…
TRINITY_DN21487_c0_g2_i1	0.05	1.34446	4.74895	0.00215	0.0431243	NA	.
TRINITY_DN21499_c0_g1_i1	0.05	3.81548	6.25379	0.001	0.0268848	NA	.
TRINITY_DN21511_c0_g1_i1	0.05	2.03181	5.34469	0.0003	0.0100904	GO:0016020;GO:0020037;GO:0004497;GO:0016709;GO:0005506;GO:0055114;GO:0016705;GO:0044550;GO:0016491;GO:0046872;	Q9AY90_ORYSA (Q9AY90) Putative cytochrome p450tyr;Q7N587.1 RecName: Full=Glutamyl-tRNA reductase {ECO:0000255|HAMAP-Rule:MF_00087}; Short=GluTR {ECO:0000255|HAMAP-Rule:MF_00087} {ECO:0000255|HAMAP-Rule:MF_00087} [Photorhabdus luminescens subsp. laumondii TTO1];
TRINITY_DN21533_c0_g1_i1	18.8634	54.8387	1.5396	0.00075	0.0401819	GO:0046872;	Q7XT41_ORYSA (Q7XT41) OSJNBa0010H02.4 protein;Q8LE17_ARATH (Q8LE17) Hypothetical protein;
TRINITY_DN21605_c0_g2_i1	0.05	1.57559	4.97782	0.00275	0.0394895	NA	P44419.1 RecName: Full=Glutamate-ammonia-ligase adenylyltransferase {ECO:0000255|HAMAP-Rule:MF_00802} {ECO:0000255|HAMAP-Rule:MF_00802}; AltName: Full=Glutamine-synthetase adenylyltransferase; Short=ATase {ECO:0000255|HAMAP-Rule:MF_00802}; AltName: Full=[Glutamate--ammonia-ligase] adenylyltransferase {ECO:0000255|HAMAP-Rule:MF_00802} [Haemophilus influenzae Rd KW20];O52821_AMYOR (O52821) PCZA363.…
TRINITY_DN21634_c0_g1_i1	0.05	1.85459	5.21303	0.00035	0.0132784	NA	A8FP63.1 RecName: Full=Fatty acid oxidation complex subunit alpha {ECO:0000255|HAMAP-Rule:MF_01621}; Includes: RecName: Full=Enoyl-CoA hydratase/Delta(3)-cis-Delta(2)-trans-enoyl-CoA isomerase/3-hydroxybutyryl-CoA epimerase {ECO:0000255|HAMAP-Rule:MF_01621} {ECO:0000255|HAMAP-Rule:MF_01621} {ECO:0000255|HAMAP-Rule:MF_01621} {ECO:0000255|HAMAP-Rule:MF_01621}; Includes: RecName: Full=3-hydroxyacyl-…
TRINITY_DN21659_c0_g1_i2	0.05	16.2108	8.34081	5e-05	0.00205679	NA	A8YUN8.1 RecName: Full=UDP-N-acetylmuramoylalanine--D-glutamate ligase {ECO:0000255|HAMAP-Rule:MF_00639} {ECO:0000255|HAMAP-Rule:MF_00639}; AltName: Full=D-glutamic acid-adding enzyme {ECO:0000255|HAMAP-Rule:MF_00639}; AltName: Full=UDP-N-acetylmuramoyl-L-alanyl-D-glutamate synthetase {ECO:0000255|HAMAP-Rule:MF_00639} [Lactobacillus helveticus DPC 4571];Q5FKV3.1 RecName: Full=UDP-N-acetylmuramoyl…
TRINITY_DN21725_c0_g1_i2	0.05	1.76996	5.14564	5e-05	0.001951	GO:0005886;GO:0007165;GO:0043531;GO:0006952;	Q6EST1_ORYSA (Q6EST1) Putative MLA1;Q6ZD74_ORYSA (Q6ZD74) Putative RGH1A;Q8LH94_ORYSA (Q8LH94) Putative NBS-LRR disease resistance protein homologue;Q9XEQ9_SORBI (Q9XEQ9) Disease resistance protein RPM1 homolog;Q6ZB32_ORYSA (Q6ZB32) Putative disease resistance protein RPM1;Q6ZD17_ORYSA (Q6ZD17) Putative disease resistance protein RPM1;Q6ZCF9_ORYSA (Q6ZCF9) Putative MLA1;Q5VRS9_ORYSA (Q5VRS9) Puta…
TRINITY_DN21742_c0_g2_i1	0.05	5.51021	6.78404	5e-05	0.00205679	GO:0055114;GO:0004352;GO:0019551;	Q98ES5_RHILO (Q98ES5) Mll4104 protein;O26392_METTH (O26392) Sensory transduction histidine kinase;
TRINITY_DN21768_c0_g1_i1	0.05	1.55796	4.96159	0.0016	0.0354438	GO:0016020;GO:0016021;	Q8H399_ORYSA (Q8H399) Putative membrane protein PTM1;Q9C9E6_ARATH (Q9C9E6) Hypothetical protein T10D10.5;Q56YA4_ARATH (Q56YA4) Hypothetical protein At1g72480;Q9SAX1_AEGBI (Q9SAX1) Ribulose-1,5-bisphosphate carboxylase/oxygenase small subunit (Fragment);Q9SAX2_9POAL (Q9SAX2) Ribulose-1,5-bisphosphate carboxylase/oxygenase small subunit (Fragment);Q9SAX4_AEGSP (Q9SAX4) Ribulose-1,5-bisphosphate car…
TRINITY_DN21783_c0_g2_i1	0.05	2.36055	5.56105	0.00105	0.0204145	NA	.
TRINITY_DN21810_c0_g1_i1	0.05	1.80837	5.17662	0.0011	0.0267555	NA	Q83HG5_TROW8 (Q83HG5) Queuine tRNA-ribosyltransferase (EC 2.4.2.29) (Guanine insertion enzyme) (tRNA-guanine transglycosylase);Q83GU0_TROWT (Q83GU0) Queuine tRNA-ribosyltransferase (EC 2.4.2.29);Q9BXR0.3 RecName: Full=Queuine tRNA-ribosyltransferase; AltName: Full=Guanine insertion enzyme; AltName: Full=tRNA-guanine transglycosylase [Homo sapiens];Q80VS3_MOUSE (Q80VS3) Qtrt1 protein;Q9JMA2.2 RecN…
TRINITY_DN21844_c0_g1_i2	0.556976	7.74041	3.79672	0.00265	0.0378243	NA	.
TRINITY_DN21874_c0_g1_i1	0.05	2.18247	5.44789	0.0018	0.0301334	NA	Q51QE3_MAGGR (Q51QE3) Hypothetical protein;
TRINITY_DN21961_c0_g1_i1	0.05	1.27447	4.67183	0.0035	0.0454811	NA	.
TRINITY_DN21994_c0_g1_i1	0.05	6.15619	6.94397	5e-05	0.00225092	GO:0003677;GO:0006355;GO:0005634;GO:0006351;	Q5DM36_WHEAT (Q5DM36) NAC domain transcription factor;Q8L5R2_PETHY (Q8L5R2) Nam-like protein 12 (Fragment);Q9LD44_ARATH (Q9LD44) Putative jasmonic acid regulatory protein (AtNAC2);Q8H4S4_ORYSA (Q8H4S4) Putative OsNAC5 protein;Q8H4S4.1 RecName: Full=NAC transcription factor ONAC010 [Oryza sativa Japonica Group];Q56UP6_LYCES (Q56UP6) NAC domain protein;Q60D24_SOLDE (Q60D24) Putative NAC domain prot…
TRINITY_DN21999_c0_g1_i1	0.05	2.54968	5.67224	5e-05	0.00225092	GO:0043565;GO:0006351;	Q7F802_ORYSA (Q7F802) ESTs AU057825(S21823);Q40443_9SOLA (Q40443) Tumor-related protein;Q9SN44_ARATH (Q9SN44) Hypothetical protein F28A21.100 (Hypothetical protein AT4g18690);Q58FV0_ARATH (Q58FV0) Hypothetical protein;Q9SN45_ARATH (Q9SN45) Hypothetical protein F28A21.90 (Hypothetical protein AT4g18680);Q9SN47_ARATH (Q9SN47) Hypothetical protein F28A21.70 (Hypothetical protein AT4g18660);O78327_CA…
TRINITY_DN22008_c0_g2_i1	12.0743	35.1714	1.54246	0.00035	0.00946552	NA	Q9FRQ2_ORYSA (Q9FRQ2) Hypothetical protein OSJNBa0056G17.2;Q7XBT7_ORYSA (Q7XBT7) Hypothetical protein;Q8LAS5_ARATH (Q8LAS5) Hypothetical protein;Q9FVQ4_ARATH (Q9FVQ4) Hypothetical protein F3C3.12 (At1g32080/F3C3_12) (Hypothetical protein T12O21.2);Q9FVQ4.1 RecName: Full=Plastidal glycolate/glycerate translocator 1, chloroplastic; AltName: Full=Bacterial membrane protein LrgB-like protein; Short=A…
TRINITY_DN22048_c1_g1_i1	0.05	2.96266	5.88882	0.00065	0.0363374	NA	A3BH85.1 RecName: Full=Putative auxin response factor 20 [Oryza sativa Japonica Group];Q8H508_ORYSA (Q8H508) Auxin response factor-like protein;Q8BQZ3_MOUSE (Q8BQZ3) Mus musculus adult male corpora quadrigemina cDNA, RIKEN full-length enriched library, clone:B230340O06 product:adenosine deaminase 3, RNA dependent, full insert sequence;Q9JI20.2 RecName: Full=Double-stranded RNA-specific editase B2…
TRINITY_DN22112_c0_g1_i1	0.05	1.92047	5.26339	0.0003	0.00820218	GO:0004650;GO:0016787;GO:0005576;GO:0005975;GO:0071555;GO:0008152;GO:0016798;	Q53JK9_ORYSA (Q53JK9) Polygalacturonase (Pectinase);O22610_LYCES (O22610) Polygalacturonase (EC 3.2.1.15);O81244_CUCME (O81244) Polygalacturonase precursor;Q7M1E7.1 RecName: Full=Polygalacturonase; Short=PG; AltName: Full=Major pollen allergen Cha o 2; AltName: Full=Pectinase; AltName: Allergen=Cha o 2; Flags: Precursor [Chamaecyparis obtusa];Q9FY19.1 RecName: Full=Polygalacturonase; Short=PG; Al…
TRINITY_DN22126_c0_g1_i1	0.05	2.10183	5.39357	0.00055	0.0129065	NA	.
TRINITY_DN22169_c0_g2_i1	0.05	1.30815	4.70946	0.00035	0.0113803	NA	P39986.1 RecName: Full=Manganese-transporting ATPase 1 [Saccharomyces cerevisiae S288c];
TRINITY_DN22228_c0_g1_i1	0.05	1.83142	5.19489	0.00345	0.0451733	NA	.
TRINITY_DN22231_c0_g1_i1	0.05	1.80419	5.17328	0.00035	0.0113803	GO:0016020;GO:0016413;GO:0071554;GO:0016021;GO:0005794;	Q75HR5_ORYSA (Q75HR5) Hypothetical protein P0636F09.2;Q5NA51_ORYSA (Q5NA51) Leaf senescence related protein-like;Q9FVP8_ARATH (Q9FVP8) Hypothetical protein F27K7.9;F4I037.1 RecName: Full=Protein trichome berefringence-like 7 [Arabidopsis thaliana];Q9CAX1_ARATH (Q9CAX1) Hypothetical protein F24K9.24;Q9CAX1.1 RecName: Full=Protein trichome birefringence-like 8 [Arabidopsis thaliana];Q67YU7_ARATH (Q…
TRINITY_DN22239_c0_g2_i1	15.4558	37.2403	1.26872	0.00015	0.0119474	NA	Q9PLI5.2 RecName: Full=Uncharacterized protein TC_0114;Q848X1_BACME (Q848X1) Hypothetical protein;Q68XF8_RICTY (Q68XF8) Hypothetical protein;Q8CME1_VIBVU (Q8CME1) Cell wall-associated hydrolase;Q7YI43_9TYRA (Q7YI43) NADH dehydrogenase subunit 2 (Fragment);Q5GJ48_KLEOR (Q5GJ48) ORN-4 beta-lactamase;Q6W7F0_KLEOR (Q6W7F0) ORN-1 beta-lactamase;Q5GJ46_KLEOR (Q5GJ46) ORN-6 beta-lactamase;Q6W9D3_KLEPL (…
TRINITY_DN22246_c0_g1_i1	0.05	1.53704	4.94208	0.0034	0.0447975	NA	.
TRINITY_DN22281_c0_g1_i2	26.2095	50.5605	0.947921	0.00225	0.0339648	NA	.
TRINITY_DN22287_c0_g1_i1	0.05	3.95793	6.30667	0.0009	0.0454522	NA	Q9N5T5_CAEEL (Q9N5T5) Hypothetical protein F45D11.6;Q22863_CAEEL (Q22863) Transposase (Fragment);O85747_TREDE (O85747) Chemotaxis protein CheA;Q8G4I6_BIFLO (Q8G4I6) Probable cation-transporting ATPase;
TRINITY_DN22393_c0_g1_i1	0.05	3.70782	6.2125	0.00115	0.0292496	GO:0007165;GO:0004908;GO:0005150;GO:0019221;	Q8AXU1_ONCMY (Q8AXU1) Interleukin-1 receptor type 1;Q60J54_CAEBR (Q60J54) Hypothetical protein CBG24679;
TRINITY_DN22419_c0_g1_i1	0.05	0.947819	4.24461	0.0008	0.0232627	GO:0016020;GO:0015299;GO:0015297;GO:0006813;GO:0006812;GO:1902600;GO:0016021;GO:0055085;GO:0006811;	Q9HXQ5_PSEAE (Q9HXQ5) Probable sodium/hydrogen antiporter;Q8BJA8_MOUSE (Q8BJA8) Mus musculus activated spleen cDNA, RIKEN full-length enriched library, clone:F830008C18 product:hypothetical Ankyrin repeat region circular profile/Yeast DNA-binding domain containing protein, full insert sequence;Q9CYB2_MOUSE (Q9CYB2) Mus musculus 8 days embryo whole body cDNA, RIKEN full-length enriched library, cl…
TRINITY_DN22593_c0_g1_i1	26.7226	54.9195	1.03926	0.0016	0.0278312	GO:0016020;GO:0009535;GO:0018298;GO:0009765;GO:0009536;GO:0015979;GO:0009523;GO:0016021;GO:0016168;GO:0009507;GO:0009579;GO:0009522;	Q41426_SOLTU (Q41426) Chlorophyll a/b binding protein (Fragment);Q5ZBV8_ORYSA (Q5ZBV8) Putative a/b-binding protein;P12331.2 RecName: Full=Chlorophyll a-b binding protein 2, chloroplastic; AltName: Full=LHCII type I CAB-2; Short=LHCP; Flags: Precursor [Oryza sativa Japonica Group];Q9LKI0_PHAAU (Q9LKI0) LHCII type I chlorophyll a/b-binding protein;Q43437_SOYBN (Q43437) Photosystem II type I chloro…
TRINITY_DN22644_c0_g1_i1	13.789	85.6133	2.63432	5e-05	0.00225092	GO:0016020;GO:0016787;GO:0008152;GO:0004575;GO:0004564;GO:0004553;GO:0016021;GO:0005975;GO:0016798;	Q8GUC0_LOLTE (Q8GUC0) Putative soluble acid invertase;Q8RVK8_LOLPR (Q8RVK8) Fructosyltransferase;Q6KCH6_HORVU (Q6KCH6) Soluble acid invertase (EC 3.2.1.26);Q575T1_WHEAT (Q575T1) Acid beta-fructofuranosidase precursor (EC 3.2.1.26);Q8GUB8_LOLTE (Q8GUB8) Putative soluble acid invertase (Fragment);Q8S3M4_LOLPR (Q8S3M4) Fructosyltransferase;Q9FV37_9POAL (Q9FV37) Sucrose:fructan 6-fructosyltransferase…
TRINITY_DN22651_c1_g2_i1	0.05	2.63767	5.72119	0.00075	0.0203328	GO:0009536;GO:0016161;GO:0000272;GO:0005975;GO:0009507;GO:0005983;	Q9FM68_ARATH (Q9FM68) Beta-amylase;Q9FM68.1 RecName: Full=Inactive beta-amylase 4, chloroplastic; AltName: Full=Inactive beta-amylase 6; Flags: Precursor [Arabidopsis thaliana];Q9LJS5_ARATH (Q9LJS5) TNP2-like transposon protein-like;Q9D133_MOUSE (Q9D133) Mus musculus 18-day embryo whole body cDNA, RIKEN full-length enriched library, clone:1110031N17 product:weakly similar to RAB, MEMBER OF RAS ON…
TRINITY_DN22740_c0_g1_i1	0.05	1.24072	4.63311	0.00215	0.0337249	NA	.
TRINITY_DN22743_c0_g1_i1	0.05	1.38637	4.79324	5e-05	0.00205679	NA	Q5VMI6_ORYSA (Q5VMI6) Zinc finger-like;Q5NKR9_SORBI (Q5NKR9) Hypothetical protein 131L1.12 (Fragment);Q9LN03_ARATH (Q9LN03) T6D22.13;Q84WR2_ARATH (Q84WR2) Hypothetical protein At1g08050;Q6K937_ORYSA (Q6K937) Zinc finger (C3HC4-type RING finger)-like protein;Q5Z5J8_ORYSA (Q5Z5J8) Zinc finger-like;Q5Z5K6_ORYSA (Q5Z5K6) Zinc finger-like;Q8H923_ORYSA (Q8H923) Hypothetical protein OSJNBa0071K18.17;Q6Z…
TRINITY_DN22808_c0_g1_i2	0.05	4.81619	6.58982	5e-05	0.00225092	GO:0016020;GO:0016787;GO:0045332;GO:0000287;GO:0005524;GO:0015914;GO:0000166;GO:0016021;GO:0005886;GO:0004012;	Q7XK56_ORYSA (Q7XK56) OSJNBa0091C07.8 protein;P98205.1 RecName: Full=Phospholipid-transporting ATPase 2; Short=AtALA2; AltName: Full=Aminophospholipid ATPase 2; AltName: Full=Aminophospholipid flippase 2 [Arabidopsis thaliana];Q53KJ6_ORYSA (Q53KJ6) Hypothetical protein (Fragment);Q84ME2_ARATH (Q84ME2) At5g44240/MLN1_17;Q51QL5_MAGGR (Q51QL5) (AY026257) P-type ATPase;Q9C2Y4_MAGGR (Q9C2Y4) P-type AT…
TRINITY_DN22831_c0_g1_i1	0.05	1.3926	4.79971	0.0023	0.0449447	NA	P65393.1 RecName: Full=Cyclic pyranopterin monophosphate synthase accessory protein 3; AltName: Full=Molybdenum cofactor biosynthesis protein C 3 [Mycobacterium bovis AF2122/97] P9WJR4.1 RecName: Full=Cyclic pyranopterin monophosphate synthase accessory protein 3; AltName: Full=Molybdenum cofactor biosynthesis protein C 3 [Mycobacterium tuberculosis CDC1551] P9WJR5.1 RecName: Full=Cyclic pyranopt…
TRINITY_DN228_c0_g1_i1	0.05	1.36204	4.7677	5e-05	0.00205679	NA	Q7Z1P7_CAEEL (Q7Z1P7) Hypothetical protein R08E3.1;O88600_RAT (O88600) Ischemia responsive 94 kDa protein;O88600.1 RecName: Full=Heat shock 70 kDa protein 4; AltName: Full=Ischemia responsive 94 kDa protein [Rattus norvegicus];Q21850_CAEEL (Q21850) Hypothetical protein R08E3.1;
TRINITY_DN22904_c0_g1_i1	0.05	1.12738	4.4949	5e-05	0.00225092	NA	.
TRINITY_DN22919_c1_g1_i1	0.05	3.64758	6.18887	0.0009	0.0251525	GO:0015074;GO:0003676;	Q8W0Y2_MAIZE (Q8W0Y2) Putative gag-pol;Q7XMN6_ORYSA (Q7XMN6) OSJNBb0076A11.6 protein;Q8S461_MAIZE (Q8S461) Putative prpol;Q7F9R8_ORYSA (Q7F9R8) OSJNBb0054B09.2 protein;Q8S463_MAIZE (Q8S463) Putative prpol;Q8LSR3_ORYSA (Q8LSR3) Putative gag-pol;Q8S464_MAIZE (Q8S464) Putative gag-pol-orf1;Q7F9J4_ORYSA (Q7F9J4) OSJNBa0013A04.10 protein;Q8S472_MAIZE (Q8S472) Putative gypsy-type retrotransposon RIRE2;…
TRINITY_DN22997_c0_g1_i1	0.05	3.09597	5.95232	0.0003	0.0205821	NA	.
TRINITY_DN23050_c0_g1_i1	0.05	3.93238	6.29733	0.0016	0.0354438	GO:0016020;GO:0016021;	Q94D92_ORYSA (Q94D92) Hypothetical protein P0439E11.19;Q8W4N1_ARATH (Q8W4N1) Hypothetical protein At3g10980; F9F8.20 (Hypothetical protein At3g10980);Q5W6P5_ORYSA (Q5W6P5) Hypothetical protein OJ1314_A05.4;Q5ECI6_PONTR (Q5ECI6) Cys-rich domain protein (Fragment);Q5XV52_ARATH (Q5XV52) Hypothetical protein;Q65WW0_ORYSA (Q65WW0) Hypothetical protein P0486C01.15;Q8LFV5_ARATH (Q8LFV5) Hypothetical pro…
TRINITY_DN23069_c0_g1_i1	0.05	1.18464	4.56638	0.00105	0.0276944	GO:0016787;GO:0006310;GO:0003678;GO:0005524;GO:0004386;GO:0032508;GO:0000166;GO:0006974;GO:0006281;GO:0000723;	Q6MW82_ORYSA (Q6MW82) B1340F09.1 protein;Q6MW89_ORYSA (Q6MW89) B1248C03.15 protein;
TRINITY_DN23089_c0_g1_i1	0.05	0.855025	4.09597	0.00085	0.0241655	NA	Q7XE85_ORYSA (Q7XE85) Putative pol polyprotein;Q7XE85_ORYSA (Q7XE85) Putative pol polyprotein;Q7XE85_ORYSA (Q7XE85) Putative pol polyprotein;Q6I5S8_ORYSA (Q6I5S8) Putative polyprotein;Q6I5S8_ORYSA (Q6I5S8) Putative polyprotein;Q6I5S8_ORYSA (Q6I5S8) Putative polyprotein;Q6I5B6_ORYSA (Q6I5B6) Putative polyprotein;Q6I5B6_ORYSA (Q6I5B6) Putative polyprotein;Q6I5B6_ORYSA (Q6I5B6) Putative polyprotein;…
TRINITY_DN23107_c0_g1_i1	0.05	2.22724	5.47719	0.0001	0.0034893	NA	.
TRINITY_DN23164_c0_g2_i1	0.05	5.55856	6.79664	5e-05	0.00225092	GO:0016020;GO:0003333;GO:0016021;GO:0015171;	Q5ZAF5_ORYSA (Q5ZAF5) Amino acid transporter-like;Q8LQU5_ORYSA (Q8LQU5) Amino acid transporter protein-like;Q94D33_ORYSA (Q94D33) Amino acid transporter-like;Q5ZAI4_ORYSA (Q5ZAI4) Hypothetical protein P0712E02.26;Q7XUV8_ORYSA (Q7XUV8) OSJNBa0072F16.7 protein;Q7XUV9_ORYSA (Q7XUV9) OSJNBa0072F16.6 protein;Q688H5_ORYSA (Q688H5) Hypothetical protein P0686B10.12 (Hypothetical protein P0683B02.6);Q9LXF…
TRINITY_DN23258_c0_g1_i1	0.05	2.50111	5.6445	5e-05	0.00483981	GO:0003677;GO:0006355;GO:0043565;GO:0003700;GO:0005634;GO:0006351;	Q9FE35_ORYSA (Q9FE35) DNA-binding protein WRKY2-like (WRKY transcription factor 11) (WRKY16);
TRINITY_DN23314_c0_g2_i1	4.9615	46.6976	3.2345	0.0007	0.0194177	GO:0016020;GO:0016787;GO:0008152;GO:0004575;GO:0004564;GO:0016740;GO:0004553;GO:0016021;GO:0005975;GO:0016798;	Q8RVK8_LOLPR (Q8RVK8) Fructosyltransferase;Q8GUC0_LOLTE (Q8GUC0) Putative soluble acid invertase;Q575T1_WHEAT (Q575T1) Acid beta-fructofuranosidase precursor (EC 3.2.1.26);Q6KCH6_HORVU (Q6KCH6) Soluble acid invertase (EC 3.2.1.26);Q8GUB8_LOLTE (Q8GUB8) Putative soluble acid invertase (Fragment);Q6ETD3_ORYSA (Q6ETD3) Vacuolar acid invertase;Q8S3M4_LOLPR (Q8S3M4) Fructosyltransferase;O82517_9POAL (…
TRINITY_DN2334_c0_g1_i1	0.05	3.19338	5.99701	0.0008	0.0212383	GO:0016787;GO:0004553;GO:0005975;	Q5ZCK6_ORYSA (Q5ZCK6) Putative (1,4)-beta-xylan endohydrolase;Q9XGT8_WHEAT (Q9XGT8) (1,4)-beta-xylan endohydrolase (EC 3.2.1.8);P93187_HORVU (P93187) Xylan endohydrolase isoenzyme X-I (EC 3.2.1.8);P93185_HORVU (P93185) (1,4)-beta-xylan endohydrolase, isoenzyme X-I (EC 3.2.1.8);Q94G07_HORVU (Q94G07) 1,4-beta-D xylan xylanohydrolase (Fragment);Q94G05_HORVU (Q94G05) 1,4-beta-D xylan xylanohydrolase;…
TRINITY_DN23378_c0_g1_i1	0.05	5.84636	6.86947	5e-05	0.00483981	GO:0023014;GO:0016310;GO:0005524;GO:0007346;GO:0005737;GO:0004672;GO:0031098;GO:0016301;GO:0006468;GO:0032147;GO:0004674;GO:0042981;	Q8L3T2_ORYSA (Q8L3T2) Putative NPK1-related protein kinase;Q8L3T2_ORYSA (Q8L3T2) Putative NPK1-related protein kinase;Q8L594_ORYSA (Q8L594) Putative NPK1-related protein kinase;Q8L594_ORYSA (Q8L594) Putative NPK1-related protein kinase;Q8L594_ORYSA (Q8L594) Putative NPK1-related protein kinase;Q8RY70_MAIZE (Q8RY70) NPK1-related protein kinase-like protein (Fragment);Q9ARQ7_ORYSA (Q9ARQ7) Putative…
TRINITY_DN23423_c0_g1_i1	0.05	1.40425	4.81173	0.0013	0.0241032	GO:0046983;GO:0046686;GO:0005829;	Q6YUA1_ORYSA (Q6YUA1) Putative tetratricopeptide repeat (TPR)-containing protein;Q93YR3_ARATH (Q93YR3) HSP associated protein like;Q93YR3.1 RecName: Full=FAM10 family protein At4g22670 [Arabidopsis thaliana];Q84NF7_9CONI (Q84NF7) ABI3-interacting protein 1;O49648_ARATH (O49648) HSP associated protein like;Q9LVI3_ARATH (Q9LVI3) Similarity to heat shock related protein;Q6ES52_ORYSA (Q6ES52) Putativ…
TRINITY_DN23430_c0_g1_i2	0.05	2.30625	5.52748	0.0024	0.0463517	GO:0008150;GO:0003674;GO:0051321;GO:0005575;	O94243_SCHPO (O94243) SPCC70.09c protein;O94243.1 RecName: Full=Meiotically up-regulated gene 9 protein [Schizosaccharomyces pombe 972h-];
TRINITY_DN23509_c0_g1_i1	0.05	1.45647	4.8644	0.00215	0.0431243	GO:0010181;GO:0055114;GO:0016491;	Q64PT8_BACFR (Q64PT8) Putative NADH:flavin oxidoreductase;Q9C791_ARATH (Q9C791) Hypothetical protein F10D13_26;Q8VY92_ARATH (Q8VY92) Hypothetical protein At1g69460;Q8VY92.1 RecName: Full=Transmembrane emp24 domain-containing protein p24delta10; AltName: Full=p24 family protein delta10; Short=p24delta10; AltName: Full=p24 family protein delta2d; Short=p24delta2d; Flags: Precursor [Arabidopsis thal…
TRINITY_DN23542_c0_g1_i1	0.05	10.8021	7.75517	5e-05	0.00205679	GO:0016874;GO:0008152;GO:0003824;GO:0019748;GO:0031177;	Q5BHH2_EMENI (Q5BHH2) Hypothetical protein;Q50T96_ENTHI (Q50T96) Hypothetical protein;Q8I5L0_PLAF7 (Q8I5L0) Hypothetical protein;Q5DDU2_SCHJA (Q5DDU2) Hypothetical protein;
TRINITY_DN23549_c0_g2_i1	0.05	2.08013	5.3786	0.00055	0.0181504	NA	.
TRINITY_DN23565_c0_g1_i1	0.05	1.86679	5.22249	5e-05	0.00225092	GO:0004556;GO:0016787;GO:0103025;GO:0008152;GO:0003824;GO:0043169;GO:0005975;GO:0016798;	Q16924_9DIPT (Q16924) Alpha-amylase;O02652_AEDAE (O02652) Amylase (EC 3.2.1.1);
TRINITY_DN23657_c0_g2_i1	0.05	0.935584	4.22587	0.0001	0.00856885	NA	Q949D5_ORYSA (Q949D5) Hypothetical protein C600ERIPDK;Q6H7H8_ORYSA (Q6H7H8) Putative bZIP protein;Q9AQW1_ORYSA (Q9AQW1) Putative leucine zipper protein (BZIP protein);Q7XC46_ORYSA (Q7XC46) Putative leucine zipper protein;Q93YU8_ARATH (Q93YU8) Putative bZIP protein;Q9LY33_ARATH (Q9LY33) BZIP protein;Q56W45_ARATH (Q56W45) BZIP-like protein;Q941B0_ARATH (Q941B0) At1g52320/F19K6_7 (BZIP protein);Q9C8…
TRINITY_DN23660_c0_g1_i1	0.05	1.51166	4.91806	0.00225	0.0442341	GO:0008270;	Q5BAE0_EMENI (Q5BAE0) Hypothetical protein;Q8AAD2.1 RecName: Full=Tryptophan synthase beta chain {ECO:0000255|HAMAP-Rule:MF_00133} {ECO:0000255|HAMAP-Rule:MF_00133} [Bacteroides thetaiotaomicron VPI-5482];Q5ZU90_LEGPH (Q5ZU90) Amino acid antiporter;
TRINITY_DN23662_c0_g2_i1	0.05	1.88626	5.23746	0.00195	0.0405474	GO:0046983;GO:0001046;GO:0045944;GO:0001228;GO:0003677;GO:0005634;GO:0006366;	Q6AV35_ORYSA (Q6AV35) Putative transcription factor;Q8W5G3_ORYSA (Q8W5G3) Putative transcription factor;Q7XHI9_ARATH (Q7XHI9) Putative bHLH084 transcription factor;Q7XHI9.1 RecName: Full=Transcription factor bHLH84; AltName: Full=Basic helix-loop-helix protein 84; Short=AtbHLH84; Short=bHLH 84; AltName: Full=bHLH transcription factor bHLH084 [Arabidopsis thaliana];Q8LEG1_ARATH (Q8LEG1) Hypothetic…
TRINITY_DN23674_c0_g1_i1	0.05	5.90335	6.88346	5e-05	0.00205679	GO:0055114;GO:0016491;	Q941T6_ORYSA (Q941T6) Putative aldose reductase;Q60EL7_ORYSA (Q60EL7) Putative aldose reductase;Q941T8_ORYSA (Q941T8) Putative aldose reductase;O82020_MEDSA (O82020) Orf protein;Q5K9D1_CRYNE (Q5K9D1) Aldehyde reductase i, putative (EC 1.1.1.2);Q7XJP3_ARATH (Q7XJP3) Putative alcohol dehydrogenase;Q84TF0_ARATH (Q84TF0) At2g37790;Q84TF0.1 RecName: Full=Aldo-keto reductase family 4 member C10 [Arabid…
TRINITY_DN23688_c0_g2_i1	0.05	5.14807	6.68596	5e-05	0.00225092	GO:0008150;GO:0003674;	Q6AWW2_ARATH (Q6AWW2) At4g16165;Q57EC6_BRUAB (Q57EC6) GlnE, glutamate-ammonia-ligase adenylyltransferase;Q5ATX8_EMENI (Q5ATX8) Hypothetical protein;Q96YM3_SULTO (Q96YM3) Hypothetical protein ST2149;Q94055_CAEEL (Q94055) Hypothetical protein T14D7.1;
TRINITY_DN23692_c0_g1_i2	0.05	1.28178	4.68008	0.00095	0.0193122	GO:0006520;GO:0016639;GO:0055114;GO:0016491;	O87403_BACLI (O87403) NADP-specific glutamate dehydrogenase (EC 1.4.1.4);Q65GI2_BACLD (Q65GI2) RocG (Glutamate dehydrogenase);
TRINITY_DN23719_c0_g1_i1	0.05	1.28086	4.67904	0.0021	0.042575	GO:0016020;GO:0016887;GO:0005524;GO:0000166;GO:0016021;GO:0005886;GO:0055085;GO:0042626;	Q8S1S3_ORYSA (Q8S1S3) Putative ATP-binding cassette transporter ABCG2;O80946_ARATH (O80946) Putative ABC transporter;O80946.1 RecName: Full=ABC transporter G family member 1; Short=ABC transporter ABCG.1; Short=AtABCG1; AltName: Full=White-brown complex homolog protein 1; Short=AtWBC1 [Arabidopsis thaliana];Q9M2V7_ARATH (Q9M2V7) ABC transporter-like protein;Q9M2V7.2 RecName: Full=ABC transporter …
TRINITY_DN23735_c0_g2_i1	0.05	0.92249	4.20553	0.00175	0.0377272	GO:0003964;GO:0008270;GO:0003676;GO:0006278;	Q53P37_ORYSA (Q53P37) Retrotransposon protein, putative, unclassified;Q6E0X2_9RHAB (Q6E0X2) L protein;Q9W0E8_DROME (Q9W0E8) CG12084-PA (LD02105p);Q9W0E8.2 RecName: Full=Protein zer-1 homolog; AltName: Full=Zyg-11 homolog B-like protein [Drosophila melanogaster];
TRINITY_DN23968_c0_g3_i1	1.43824	13.2572	3.2044	0.0016	0.0354438	NA	.
TRINITY_DN24008_c0_g1_i1	0.05	1.84408	5.20483	0.0002	0.0060005	NA	.
TRINITY_DN24012_c0_g1_i1	0.05	4.56249	6.51175	0.0001	0.00526898	NA	.
TRINITY_DN24134_c0_g1_i1	0.05	1.24498	4.63805	0.0003	0.0205821	NA	.
TRINITY_DN24180_c0_g2_i1	14.551	105.572	2.85904	5e-05	0.00483981	NA	.
TRINITY_DN24233_c0_g1_i1	0.05	2.46317	5.62244	5e-05	0.00300136	GO:0015074;GO:0003676;	Q688L2_ORYSA (Q688L2) Putative polyprotein (Hypothetical protein OSJNBa0007C23.1);Q53Q98_ORYSA (Q53Q98) Retrotransposon protein, putative, unclassified;Q8SAU7_ORYSA (Q8SAU7) Putative polyprotein;Q7XGB8_ORYSA (Q7XGB8) Putative polyprotein;Q6ATH4_ORYSA (Q6ATH4) Putative polyprotein;Q5JQW5_ORYSA (Q5JQW5) OSJNBb0015D13.14 protein;Q9FRJ2_ORYSA (Q9FRJ2) Putative copia-like retrotransposon polyprotein;Q…
TRINITY_DN24292_c0_g1_i3	6.91001	18.9742	1.45728	0.0015	0.0257953	NA	.
TRINITY_DN24311_c0_g1_i1	0.05	3.48292	6.12223	5e-05	0.001951	NA	.
TRINITY_DN24325_c0_g1_i1	0.05	2.06848	5.3705	0.0018	0.0301334	GO:0005737;GO:0005856;GO:0051693;GO:0030036;GO:0007010;GO:0071203;GO:0008290;GO:0051016;GO:0030017;GO:0003779;GO:0022604;	Q5R507_PONPY (Q5R507) Hypothetical protein DKFZp459M1515;Q6T4V0_SARHE (Q6T4V0) APETALA3-like protein AP3 (Fragment);
TRINITY_DN2434_c0_g1_i1	0.05	15.6246	8.28768	5e-05	0.00483981	GO:0005524;GO:0000166;GO:0016887;GO:0015833;	Q6DB29_ERWCT (Q6DB29) ABC transporter ATP-binding protein;Q8XK29_CLOPE (Q8XK29) Hypothetical protein CPE1574;
TRINITY_DN24354_c0_g2_i1	0.05	4.87614	6.60767	0.0001	0.00412005	NA	Q61666.3 RecName: Full=Protein HIRA; AltName: Full=TUP1-like enhancer of split protein 1 [Mus musculus];Q7TMW4_MOUSE (Q7TMW4) Histone cell cycle regulation defective homolog A, isoform 2;Q90YE6_XENLA (Q90YE6) HIRA protein (Fragment);Q6DCK6_XENLA (Q6DCK6) Hira-A protein;Q8QFR2.2 RecName: Full=Protein HIRA [Xenopus laevis];Q8QFR2_XENLA (Q8QFR2) HIRA protein (Fragment);Q8JIE6_CHICK (Q8JIE6) HIRA;P79…
TRINITY_DN24390_c0_g3_i1	0.05	1.51025	4.91672	5e-05	0.00225092	GO:0016020;GO:0005887;GO:0048383;GO:0010470;GO:0002805;GO:0043519;GO:0004930;GO:0016021;GO:0003380;GO:0007186;GO:0060027;GO:0003384;	Q59E18_DROME (Q59E18) CG31660-PC, isoform C;
TRINITY_DN24438_c0_g2_i1	0.05	2.14796	5.4249	0.0016	0.0354438	NA	.
TRINITY_DN2450_c0_g1_i1	0.05	1.43722	4.84521	0.00065	0.014551	NA	.
TRINITY_DN24762_c0_g2_i1	2.07122	11.0496	2.41544	0.0024	0.035298	NA	.
TRINITY_DN24769_c0_g2_i1	0.05	1.28128	4.67951	0.00325	0.0433507	NA	.
TRINITY_DN24806_c0_g2_i1	0.05	1.21886	4.60746	0.00265	0.0497406	GO:0008168;GO:0005737;GO:0032259;GO:0003824;GO:0003908;GO:0016740;GO:0006307;GO:0006974;GO:0006281;	Q6D534_ERWCT (Q6D534) Methylated-DNA--protein-cysteine methyltransferase (EC 2.1.1.63);Q8U7M7_AGRT5 (Q8U7M7) ABC transporter, membrane spanning protein (AGR_L_889p);
TRINITY_DN24814_c0_g1_i1	0.05	1.50405	4.91078	0.00025	0.0071634	NA	.
TRINITY_DN24858_c0_g1_i1	0.05	4.71251	6.55842	5e-05	0.00225092	GO:0005737;GO:0005634;	Q69JY9_ORYSA (Q69JY9) Hypothetical protein P0569E11.18;Q9SW41_ARATH (Q9SW41) Hypothetical protein T11I11.180 (Hypothetical protein AT4g34940);Q9FKW5_ARATH (Q9FKW5) Arabidopsis thaliana genomic DNA, chromosome 5, TAC clone:K2A18 (Hypothetical protein At5g66200);A6VUQ5.1 RecName: Full=Phosphoenolpyruvate carboxylase {ECO:0000255|HAMAP-Rule:MF_00595}; Short=PEPC {ECO:0000255|HAMAP-Rule:MF_00595}; Sh…
TRINITY_DN24868_c0_g1_i1	13.401	26.0638	0.959707	0.0024	0.035298	NA	.
TRINITY_DN24880_c0_g1_i1	0.05	1.11636	4.48073	0.002	0.0320752	GO:0051213;GO:0055114;GO:0016491;GO:0046872;	Q75IL5_ORYSA (Q75IL5) Putative leucoanthocyanidin dioxygenase;Q9SWY6_PEA (Q9SWY6) Hypothetical protein (Fragment);Q5QLC8_ORYSA (Q5QLC8) Putative anthocyanidin synthase;Q9FFF6_ARATH (Q9FFF6) Leucoanthocyanidin dioxygenase-like protein (AT5g05600/MOP10_14);Q8LF06_ARATH (Q8LF06) Leucoanthocyanidin dioxygenase-like protein;Q9SRM3_ARATH (Q9SRM3) Leucoanthocyanidin dioxygenase, putative; 41415-43854;O8…
TRINITY_DN25095_c0_g1_i1	0.05	1.02146	4.35256	5e-05	0.00483981	NA	P40565.1 RecName: Full=U2 snRNP component IST3; AltName: Full=Increased sodium tolerance protein 3; AltName: Full=U2 snRNP protein SNU17 [Saccharomyces cerevisiae S288c];
TRINITY_DN25145_c0_g2_i1	0.05	2.61894	5.71091	0.0016	0.0278312	GO:0006517;GO:0006013;GO:0003824;GO:0004559;GO:0005975;GO:0005886;GO:0030246;	Q8A0E9_BACTN (Q8A0E9) Alpha-mannosidase;O04892_TOBAC (O04892) Cytochrome P450 like_TBP (EC 1.14.14.1);
TRINITY_DN25156_c0_g1_i1	0.05	1.58209	4.98376	0.00195	0.0407564	NA	.
TRINITY_DN25195_c0_g3_i1	29.4207	55.4727	0.914946	5e-05	0.001951	GO:0016020;GO:0016021;GO:0006633;GO:0016747;GO:0008152;GO:0003824;	Q6DT55_ARALP (Q6DT55) AT1G68530 (Fragment);Q9C6L5_ARATH (Q9C6L5) Fatty acid condensing enzyme CUT1, putative;Q9C6L5.1 RecName: Full=3-ketoacyl-CoA synthase 5; Short=KCS-5; AltName: Full=Very long-chain fatty acid condensing enzyme 5; Short=VLCFA condensing enzyme 5 [Arabidopsis thaliana];Q8L8L0_ARATH (Q8L8L0) Fatty acid condensing enzyme CUT1, putative;Q84W57_ARATH (Q84W57) Putative fatty acid co…
TRINITY_DN25224_c0_g1_i1	0.05	1.95309	5.28769	5e-05	0.00225092	NA	Q9FWD1_ORYSA (Q9FWD1) Hypothetical protein OSJNBb0018B10.9;Q9FWD4_ORYSA (Q9FWD4) Hypothetical protein OSJNBb0018B10.6;
TRINITY_DN25234_c0_g2_i1	0.05	1.01661	4.34569	5e-05	0.00300136	NA	Q6TM73_BPD31 (Q6TM73) Virion morphogenesis protein;
TRINITY_DN25247_c0_g3_i1	0.05	4.41458	6.4642	0.0012	0.0227362	GO:0016020;GO:0016021;	Q742S0_MYCPA (Q742S0) Hypothetical protein;Q7WQM3_BORBR (Q7WQM3) Putative DNA methylase;Q7W1P7_BORPA (Q7W1P7) Putative DNA methylase;Q6AUC7_ORYSA (Q6AUC7) Putative polyprotein;Q5F304_SOYBN (Q5F304) Beta-amylase (EC 3.2.1.2);
TRINITY_DN25269_c0_g1_i1	0.05	4.03222	6.3335	0.00235	0.045757	NA	.
TRINITY_DN25302_c0_g1_i1	0.05	2.44076	5.60926	0.0035	0.0454811	NA	.
TRINITY_DN25320_c0_g1_i1	0.05	2.87072	5.84334	0.0026	0.0380879	GO:0016567;GO:0031146;GO:0004842;	Q6K8A0_ORYSA (Q6K8A0) Hypothetical protein OJ1756_H07.42;Q84Z24_ORYSA (Q84Z24) Hypothetical protein OSJNBa0036M16.120;Q6K2D8_ORYSA (Q6K2D8) Hypothetical protein OSJNBb0024J13.16;Q22735_CAEEL (Q22735) Hypothetical protein T24D5.5;Q7X692_ORYSA (Q7X692) OSJNBb0052B05.14 protein (OSJNBa0042D13.1 protein);
TRINITY_DN25544_c0_g1_i1	5.01169	19.6912	1.97418	0.0009	0.0185826	GO:0009607;GO:0006952;	Q945E9_ORYSA (Q945E9) Pathogen-related protein (JIOsPR10);Q41298_SORBI (Q41298) Pathogenesis-related protein;Q38756_ASPOF (Q38756) Pathogenesis related protein (Fragment);Q9SB87_ASPOF (Q9SB87) Intracellular pathogenesis-related protein, isoform 6;Q05736.1 RecName: Full=Pathogenesis-related protein 1; Short=AOPR1 [Asparagus officinalis];Q9SEY8_LILLO (Q9SEY8) Intracellular pathogenesis-related prot…
TRINITY_DN25577_c0_g1_i2	0.05	2.92829	5.87199	5e-05	0.00483981	NA	.
TRINITY_DN25579_c0_g1_i1	0.05	1.70652	5.09299	0.0004	0.0101236	NA	.
TRINITY_DN25587_c0_g2_i1	0.05	1.09589	4.45403	0.0005	0.0302576	GO:0016787;GO:0048037;	Q9RI73_STRCO (Q9RI73) Putative hydrolase;
TRINITY_DN25656_c0_g2_i1	0.05	2.44901	5.61413	0.0012	0.022409	NA	.
TRINITY_DN25710_c0_g1_i1	0.05	2.91341	5.86464	0.00055	0.0163021	GO:0006355;GO:0006351;	Q5YQA6_NOCFA (Q5YQA6) Hypothetical protein;
TRINITY_DN25729_c0_g2_i1	0.05	2.52219	5.65661	0.00055	0.0181504	NA	Q7RMD1_PLAYO (Q7RMD1) Hypothetical protein;Q5HF06_STAAC (Q5HF06) Riboflavin synthase, alpha subunit (EC 2.5.1.9);Q99T99_STAAM (Q99T99) Riboflavin synthase alpha chain;Q7A510_STAAN (Q7A510) Riboflavin synthase alpha chain;Q8CNU1_STAEP (Q8CNU1) Riboflavin synthase alpha chain;Q6GFT4_STAAR (Q6GFT4) Riboflavin synthase alpha chain (EC 2.5.1.9);Q5HNE2_STAEQ (Q5HNE2) Riboflavin synthase, alpha subunit …
TRINITY_DN25915_c0_g1_i1	0.05	0.923803	4.20759	0.00245	0.0468773	GO:0016310;GO:0004672;GO:0016301;GO:0005622;GO:0006468;GO:0005524;GO:0035556;GO:0000166;GO:0004674;	Q67UT0_ORYSA (Q67UT0) Putative serine/threonine protein kinase;Q7T6X2_MIMIV (Q7T6X2) Serine/threonine protein kinase;Q7T6X2_MIMIV (Q7T6X2) Serine/threonine protein kinase;Q7T6X2.2 RecName: Full=Putative serine/threonine-protein kinase/receptor R826; Flags: Precursor [Acanthamoeba polyphaga mimivirus];Q7T6X2.2 RecName: Full=Putative serine/threonine-protein kinase/receptor R826; Flags: Precursor […
TRINITY_DN25978_c0_g1_i1	11.4313	32.3122	1.49909	0.00105	0.020778	GO:0003723;GO:0003676;	Q67W00_ORYSA (Q67W00) Putative RRM-containing protein;Q9S7D7_ARATH (Q9S7D7) Putative RNA-binding protein; 24808-23340 (Putative RNA-binding protein; 16955-18423);Q94AY2_ARATH (Q94AY2) At1g20880/F9H16_14;Q8H1N8_ARATH (Q8H1N8) At1g20880/F9H16_14;Q9SYP9_ARATH (Q9SYP9) F9H16.14 protein;Q69U07_ORYSA (Q69U07) Putative SEB4D;Q5JK61_ORYSA (Q5JK61) RNA recognition motif (RRM)-containing protein-like;Q8LA1…
TRINITY_DN26010_c0_g3_i1	95.7019	167.32	0.80599	0.00045	0.0113146	GO:0016020;GO:0009535;GO:0031409;GO:0009941;GO:0018298;GO:0009765;GO:0009536;GO:0015979;GO:0009523;GO:0009416;GO:0016021;GO:0016168;GO:0009507;GO:0009768;GO:0010287;GO:0009579;GO:0009522;	Q5ZBV7_ORYSA (Q5ZBV7) A/b-binding protein-like;Q9XG90_PETHY (Q9XG90) Petunia major chlorophyll a/b binding protein (Cab) clone pCab10, 3' end and flank. (Fragment);P14277.1 RecName: Full=Chlorophyll a-b binding protein 3B, chloroplastic; AltName: Full=LHCII type I CAB-3B; Short=LHCP; Flags: Precursor, partial [Solanum lycopersicum];P14276.1 RecName: Full=Chlorophyll a-b binding protein 3A, chloro…
TRINITY_DN26053_c0_g1_i1	0.05	2.87537	5.84568	0.00345	0.0451733	NA	.
TRINITY_DN26080_c0_g1_i1	0.05	3.35547	6.06844	5e-05	0.00225092	NA	.
TRINITY_DN26096_c1_g4_i1	60.1348	111.759	0.894119	0.0003	0.0100904	NA	.
TRINITY_DN26133_c0_g1_i1	0.05	2.19753	5.45781	5e-05	0.00225092	NA	Q5R7T7_PONPY (Q5R7T7) Hypothetical protein DKFZp459M1025;Q5RGS4_HUMAN (Q5RGS4) Pleckstrin homology domain containing, family A (Phosphoinositide binding specific) member 1;Q2J3F7.1 RecName: Full=Cytochrome c biogenesis ATP-binding export protein CcmA {ECO:0000255|HAMAP-Rule:MF_01707} {ECO:0000255|HAMAP-Rule:MF_01707}; AltName: Full=Heme exporter protein A {ECO:0000255|HAMAP-Rule:MF_01707} [Rhodop…
TRINITY_DN26241_c0_g2_i1	0.05	1.52482	4.93057	5e-05	0.00483981	NA	B5Y9V1.1 RecName: Full=Probable transaldolase {ECO:0000255|HAMAP-Rule:MF_00494} {ECO:0000255|HAMAP-Rule:MF_00494} [Coprothermobacter proteolyticus DSM 5265];Q938C8.1 RecName: Full=3-isopropylmalate dehydratase small subunit; AltName: Full=Alpha-IPM isomerase; Short=IPMI; AltName: Full=Isopropylmalate isomerase [Mycobacterium smegmatis str. MC2 155];
TRINITY_DN26270_c0_g1_i1	0.05	1.8132	5.18047	5e-05	0.00205679	GO:0016126;GO:0020037;GO:0004497;GO:0005506;GO:0000249;GO:0055114;GO:0016705;GO:0016491;GO:0046872;	Q9LDF0_ORYSA (Q9LDF0) Putative sterol C-22 desaturase;Q9LDQ4_ORYSA (Q9LDQ4) Sterol C-22 desaturase-like;Q9LE72_ORYSA (Q9LE72) Sterol C-22 desaturase-like;Q9LDC7_ORYSA (Q9LDC7) Sterol C-22 desaturase-like;Q8LE78_ARATH (Q8LE78) Putative cytochrome P450;O64698_ARATH (O64698) Putative cytochrome P450 (At2g34490/T31E10.17);O64698.1 RecName: Full=Cytochrome P450 710A2; AltName: Full=C-22 sterol desatur…
TRINITY_DN26297_c0_g2_i1	0.05	3.32372	6.05473	0.00335	0.0442982	NA	Q65X52_ORYSA (Q65X52) Hypothetical protein OJ1123_F01.15;Q65X51_ORYSA (Q65X51) Hypothetical protein OJ1123_F01.16;Q65X50_ORYSA (Q65X50) Hypothetical protein OJ1123_F01.17;Q9LHW0_ORYSA (Q9LHW0) Putative esterase;Q9LHW4_ORYSA (Q9LHW4) Putative esterase;Q5QNK1_ORYSA (Q5QNK1) Putative esterase;Q5QNK2_ORYSA (Q5QNK2) Putative esterase;Q6H8W7_9POAL (Q6H8W7) Esterase precursor;Q5QNL0_ORYSA (Q5QNL0) Putat…
TRINITY_DN26374_c0_g1_i1	0.05	4.82083	6.59121	5e-05	0.00483981	GO:0003677;GO:0006355;GO:0003700;GO:0005634;GO:0006351;	Q8H273_ORYSA (Q8H273) Apetala2 domain-containing CBF-1-like protein (OSJNBa0019K04.2 protein);Q8H273.1 RecName: Full=Dehydration-responsive element-binding protein 1E; Short=Protein DREB1E [Oryza sativa Japonica Group] A2XWL6.1 RecName: Full=Dehydration-responsive element-binding protein 1E; Short=Protein DREB1E [Oryza sativa Indica Group];Q597Q3_ORYSA (Q597Q3) Transcription factor;A2X899.1 RecNa…
TRINITY_DN26427_c0_g1_i2	0.05	1.26127	4.65681	0.00125	0.0309495	NA	.
TRINITY_DN26450_c0_g1_i1	2.36446	11.1097	2.23224	0.00015	0.00577907	GO:0016020;GO:0016310;GO:0005515;GO:0004672;GO:0009506;GO:0016301;GO:0006468;GO:0046777;GO:0016740;GO:0005524;GO:0010193;GO:0000166;GO:0016021;GO:0005886;GO:0004674;	Q9CAL3_ARATH (Q9CAL3) Hypothetical protein F24J13.9 (Hypothetical protein At1g70520/F24J13_9);Q9CAL3_ARATH (Q9CAL3) Hypothetical protein F24J13.9 (Hypothetical protein At1g70520/F24J13_9);Q9CAL3.1 RecName: Full=Cysteine-rich receptor-like protein kinase 2; Short=Cysteine-rich RLK2; Flags: Precursor [Arabidopsis thaliana];Q9CAL3.1 RecName: Full=Cysteine-rich receptor-like protein kinase 2; Short=C…
TRINITY_DN26543_c0_g1_i1	0.05	0.881539	4.14002	0.00165	0.0371357	NA	.
TRINITY_DN26583_c0_g1_i1	0.05	3.88823	6.28104	0.0026	0.0380879	GO:0016020;GO:0009506;GO:0042742;GO:0016021;GO:0005886;GO:0006952;	Q9ZVD2_ARATH (Q9ZVD2) Expressed protein (At2g27080/T20P8.13) (Hypothetical protein At2g27080; T20P8.13);Q8RUR5_ORYSA (Q8RUR5) Harpin-induced protein-related-like (P0432B10.3 protein);Q84VP8_ARATH (Q84VP8) Hypothetical protein At5g21130;Q9FIV4_ARATH (Q9FIV4) Gb|AAF23842.1;Q8LD98_ARATH (Q8LD98) Hypothetical protein;Q9SHY5_ARATH (Q9SHY5) F1E22.7;Q9FPI2_ARATH (Q9FPI2) At1g17620;Q9LNP3_ARATH (Q9LNP3) …
TRINITY_DN26588_c0_g1_i1	0.05	1.518	4.9241	5e-05	0.00205679	NA	.
TRINITY_DN26617_c0_g1_i1	0.05	1.3383	4.74233	0.00045	0.0282117	GO:0003964;GO:0006278;	Q8H807_ORYSA (Q8H807) Putative non-LTR retroelement reverse transcriptase;Q8H807_ORYSA (Q8H807) Putative non-LTR retroelement reverse transcriptase;Q7XE51_ORYSA (Q7XE51) Putative non-LTR retroelement reverse transcriptase;Q851T5_ORYSA (Q851T5) Putative reverse transcriptase;Q851T5_ORYSA (Q851T5) Putative reverse transcriptase;O22494.1 RecName: Full=Glutathione synthetase, chloroplastic; Short=GSH…
TRINITY_DN26660_c0_g2_i1	16.5738	81.6386	2.30035	0.0003	0.0205821	NA	Q6YT03_ORYSA (Q6YT03) DnaJ protein homolog-like;P93499_PHAVU (P93499) DnaJ-like protein (Fragment);Q9FYB5.2 RecName: Full=Chaperone protein dnaJ 11, chloroplastic; Short=AtDjC11; Short=AtJ11; Flags: Precursor [Arabidopsis thaliana];O48828_ARATH (O48828) At2g17880 (Putative DnaJ protein) (At2g17880/At2g17880);Q7XQ89_ORYSA (Q7XQ89) OSJNBa0018M05.19 protein;Q6A997.1 RecName: Full=Chaperone protein D…
TRINITY_DN2667_c0_g1_i1	0.05	2.83366	5.82459	0.00365	0.0467443	GO:0008652;GO:0005524;GO:0006526;GO:0016874;GO:0006541;GO:0044205;GO:0006221;GO:0000166;GO:0004088;GO:0006207;	Q5GRY2_WOLTR (Q5GRY2) Carbamoylphosphate synthase small subunit;Q60WY1_CAEBR (Q60WY1) Hypothetical protein CBG18939;Q96VK5_EMENI (Q96VK5) ABC transporter protein;Q5AVU9_EMENI (Q5AVU9) Hypothetical protein;Q73H84_WOLPM (Q73H84) Carbamoyl-phosphate synthase, small subunit (EC 6.3.5.5);Q96WW9_GIBPU (Q96WW9) ABC-transporter;Q6C1A3_YARLI (Q6C1A3) Yarrowia lipolytica chromosome F of strain CLIB99 of Ya…
TRINITY_DN26748_c0_g2_i1	0.05	1.75476	5.1332	0.00075	0.0203328	GO:0003885;GO:0016020;GO:0050660;GO:0055114;GO:0016491;GO:0071949;	Q7XJZ1_ORYSA (Q7XJZ1) OSJNBa0034E24.20 protein;Q6YXT5_ORYSA (Q6YXT5) Putative oxidase-like;O81030_ARATH (O81030) Hypothetical protein At2g46740;Q7XK03_ORYSA (Q7XK03) OSJNBa0034E24.8 protein;Q7EZA7_ORYSA (Q7EZA7) Oxidase-like;Q9FM84_ARATH (Q9FM84) Arabidopsis thaliana genomic DNA, chromosome 5, P1 clone:MCD7;O81031_ARATH (O81031) Hypothetical protein At2g46750;Q6NQ66_ARATH (Q6NQ66) At2g46750;O8103…
TRINITY_DN26826_c0_g1_i1	0.05	0.874263	4.12807	0.0006	0.0173648	NA	Q7Z4S6.2 RecName: Full=Kinesin-like protein KIF21A; AltName: Full=Kinesin-like protein KIF2; AltName: Full=Renal carcinoma antigen NY-REN-62 [Homo sapiens];
TRINITY_DN26966_c0_g2_i3	0.05	2.86843	5.84219	0.0035	0.0454811	NA	.
TRINITY_DN27099_c0_g1_i1	0.05	6.11902	6.93523	5e-05	0.00205679	NA	Q8RAD1.1 RecName: Full=N utilization substance protein B homolog; Short=Protein NusB [Caldanaerobacter subterraneus subsp. tengcongensis MB4];Q8W641_9CAUD (Q8W641) Putative replication protein DnaC;
TRINITY_DN27115_c0_g2_i1	0.05	1.94222	5.27963	0.0003	0.0205821	GO:0016020;GO:0016021;GO:0055085;GO:0022857;	Q94DR9_ORYSA (Q94DR9) Putative peptide transporter (Putative nitrate transporter);Q8LFV0_ARATH (Q8LFV0) Hypothetical protein;Q8LPL2.2 RecName: Full=Protein NRT1/ PTR FAMILY 1.1; Short=AtNPF1.1; AltName: Full=Nitrate transporter 1.12 [Arabidopsis thaliana];Q8LPL2_ARATH (Q8LPL2) Putative transport protein (Fragment);Q9LW69_ARATH (Q9LW69) Peptide/amino acid transporter-like protein;Q9M817_ARATH (Q9M…
TRINITY_DN27136_c0_g1_i2	77.3567	117.772	0.606398	0.0005	0.0120147	GO:0006833;GO:0016020;GO:0034220;GO:0005887;GO:0016021;GO:0015267;GO:0005886;GO:0055085;GO:0015250;	Q7XLR1_ORYSA (Q7XLR1) OSJNBb0093G06.10 protein;Q7XLR1.2 RecName: Full=Probable aquaporin PIP2-6; AltName: Full=OsPIP2;6; AltName: Full=Plasma membrane intrinsic protein 2-6 [Oryza sativa Japonica Group];Q946W5_PRUPE (Q946W5) Membrane intrinsic protein (Fragment);Q9FYT7_SOLCH (Q9FYT7) Plasma membrane intrinsic protein PIP2;Q70AP3_RICCO (Q70AP3) Aquaporin;Q9ZVX8.1 RecName: Full=Probable aquaporin P…
TRINITY_DN27143_c0_g1_i1	0.05	1.46478	4.87261	0.0028	0.0400367	NA	Q5JJN6_ORYSA (Q5JJN6) Hypothetical protein B1455F06.13;Q00314.1 RecName: Full=Vanadate resistance protein [Candida albicans];Q5ADV3_CANAL (Q5ADV3) Hypothetical protein VAN1;
TRINITY_DN27166_c0_g1_i1	0.05	3.13561	5.97067	0.00075	0.0203328	GO:0004556;GO:0016787;GO:0103025;GO:0008152;GO:0003824;GO:0043169;GO:0005975;GO:0016798;GO:0005509;	Q03651_HORVU (Q03651) Alpha-amylase precursor (EC 3.2.1.1);P04750.2 RecName: Full=Alpha-amylase type B isozyme; AltName: Full=1,4-alpha-D-glucan glucanohydrolase; AltName: Full=Clones GRAMY56 and 963; Flags: Precursor [Hordeum vulgare];Q40016_HORVU (Q40016) Barley (H.vulgare) alpha-amylase 1;P04747.1 RecName: Full=Alpha-amylase type B isozyme; AltName: Full=1,4-alpha-D-glucan glucanohydrolase; Al…
TRINITY_DN27249_c0_g1_i1	0.05	3.09755	5.95306	0.00355	0.0469214	NA	Q3EAQ5.2 RecName: Full=Probable peptide/nitrate transporter At3g43790; AltName: Full=Protein ZINC INDUCED FACILITATOR-LIKE 2 [Arabidopsis thaliana];
TRINITY_DN27311_c0_g1_i1	0.05	2.35611	5.55833	5e-05	0.00205679	GO:0004722;GO:0016787;GO:0004721;GO:0003824;GO:0043169;GO:0006470;GO:0046872;	Q7XUC5_ORYSA (Q7XUC5) OSJNBa0088A01.23 protein;Q7XUC5.2 RecName: Full=Probable protein phosphatase 2C 43; Short=OsPP2C43 [Oryza sativa Japonica Group];Q89JW0_BRAJA (Q89JW0) Bll5159 protein;Q5JJ43_PYRKO (Q5JJ43) Ribonucleoside-diphosphate reductase;Q9D620.2 RecName: Full=Rab11 family-interacting protein 1; Short=Rab11-FIP1; AltName: Full=Rab-coupling protein [Mus musculus];Q3B7T9.1 RecName: Full=R…
TRINITY_DN27483_c0_g1_i1	0.05	2.87843	5.84721	0.00115	0.0276752	NA	Q5G936_HUMAN (Q5G936) Phosphoinositide-3-kinase regulatory subunit polypeptide p101 transcript variant 1 (Phosphoinositide-3-kinase regulatory subunit polypeptide p101 transcript variant 4) (Fragment);Q934V5_SALTI (Q934V5) Hypothetical protein HCM2.0112c;
TRINITY_DN27536_c0_g1_i2	0.05	2.03069	5.3439	0.0012	0.022409	GO:0008017;	Q6NVA7_XENTR (Q6NVA7) Hypothetical protein MGC76237;
TRINITY_DN27633_c0_g1_i1	0.05	8.63592	7.43228	5e-05	0.00483981	NA	Q6Z676_ORYSA (Q6Z676) Putative phi-1;Q67X77_ORYSA (Q67X77) Putative phi-1;Q6Z7W3_ORYSA (Q6Z7W3) Putative phi-1;Q9ATN8_PENCL (Q9ATN8) Phosphate-induced protein 1-like protein;Q9FY71_ARATH (Q9FY71) Hypothetical protein T5E8_240 (Hypothetical protein At5g09440; T5E8_240) (Hypothetical protein At5g09440) (Phi-1-like protein);Q9FY71.1 RecName: Full=Protein EXORDIUM-like 4; Flags: Precursor [Arabidopsi…
TRINITY_DN27699_c0_g1_i1	0.05	3.82357	6.25685	0.0021	0.0425838	GO:0016020;GO:0016021;GO:0050907;	Q9XV29_CAEEL (Q9XV29) Hypothetical protein srh-174;Q5J7T1_BOVIN (Q5J7T1) MHC class II antigen (Fragment);Q7Y5U7_9CAUD (Q7Y5U7) Putative terminase large subunit TerL;O18540_9PULM (O18540) BtrFREP1 (Fragment);
TRINITY_DN2770_c0_g1_i1	0.05	2.01454	5.33238	5e-05	0.001951	NA	.
TRINITY_DN27710_c0_g2_i1	0.05	2.36009	5.56077	5e-05	0.00483981	NA	.
TRINITY_DN27795_c0_g1_i1	0.05	1.36946	4.77554	0.0007	0.0153516	NA	.
TRINITY_DN27796_c0_g1_i1	0.05	1.69161	5.08033	0.00155	0.0347514	NA	Q5WBV2_BACSK (Q5WBV2) Response regulator aspartate phosphatase;
TRINITY_DN27851_c0_g1_i1	8.33239	17.5448	1.07424	0.0023	0.0449447	GO:0003735;GO:0005622;GO:0006412;GO:0005840;	Q4ZWY9_PSESY (Q4ZWY9) Ribosomal protein S16;Q4ZWY9.1 RecName: Full=30S ribosomal protein S16 {ECO:0000255|HAMAP-Rule:MF_00385} [Pseudomonas syringae pv. syringae B728a] Q48LW0.1 RecName: Full=30S ribosomal protein S16 {ECO:0000255|HAMAP-Rule:MF_00385} [Pseudomonas syringae pv. phaseolicola 1448A];Q4KHQ8.1 RecName: Full=30S ribosomal protein S16 {ECO:0000255|HAMAP-Rule:MF_00385} [Pseudomonas prote…
TRINITY_DN27907_c0_g2_i1	6.07255	16.3407	1.4281	0.00105	0.0204145	GO:0016020;GO:0016021;GO:0055085;GO:0006865;GO:0022857;	Q5FV40_ARATH (Q5FV40) At2g01170;Q9ZU50_ARATH (Q9ZU50) Putative amino acid or GABA permease;Q9ZU50.2 RecName: Full=Amino-acid permease BAT1; AltName: Full=Bidirectional amino acid transporter 1; AltName: Full=GABA permease; Short=AtGABP [Arabidopsis thaliana];Q8RXY5_ARATH (Q8RXY5) Putative amino acid or GABA permease;Q94CQ3_ORYSA (Q94CQ3) P0660F12.27 protein;Q5JKI7_ORYSA (Q5JKI7) Putative GABA-spe…
TRINITY_DN27917_c0_g1_i1	0.05	2.75375	5.78333	0.00175	0.0286091	NA	.
TRINITY_DN28014_c0_g1_i1	0.05	4.33981	6.43956	0.0036	0.0472388	GO:0016020;GO:0016021;	Q7RIV9_PLAYO (Q7RIV9) Hypothetical protein (Fragment);O17482.1 RecName: Full=Protein timeless [Drosophila virilis];Q8Z1K7_SALTI (Q8Z1K7) Putative membrane protein;Q5P980_AZOSE (Q5P980) Hypothetical protein;
TRINITY_DN28024_c0_g1_i1	3.09957	13.045	2.07336	5e-05	0.00205679	GO:0010951;GO:0009611;GO:0004867;	Q5EII3_ORYSA (Q5EII3) Subitilisin-chymotrypsin inhibitor;Q6E648_TRIDA (Q6E648) MPI;Q6E668_ZEADI (Q6E668) MPI;Q6E664_ZEAPE (Q6E664) MPI;Q8LLA7_HORVU (Q8LLA7) CI2C;Q6E676_ZEADI (Q6E676) MPI;Q6E663_ZEAPE (Q6E663) MPI;Q9M4C9_HORVU (Q9M4C9) Hypothetical protein bci-7;Q6E672_ZEADI (Q6E672) MPI;Q8LLB0_HORVU (Q8LLB0) CI2E;
TRINITY_DN28040_c0_g2_i1	0.05	4.1872	6.38791	5e-05	0.001951	NA	.
TRINITY_DN28082_c0_g1_i1	16.1605	41.5917	1.36382	0.00285	0.0405284	GO:0016310;GO:0004672;GO:0016301;GO:0006468;GO:0005524;GO:0000166;GO:0004674;	Q5EC59_MAIZE (Q5EC59) Phosphoenolpyruvate carboxylase kinase 1;Q6K8E6_ORYSA (Q6K8E6) Putative phosphoenolpyruvate carboxylase kinase;Q948H1_ORYSA (Q948H1) Putative phosphoenolpyruvate kinase;Q94G52_FUNHY (Q94G52) Calcium-dependent protein kinase (Fragment);Q6K1R8_ORYSA (Q6K1R8) Putative phosphoenolpyruvate carboxylase kinase;Q9S759_9MAGN (Q9S759) Phosphoenolpyruvate carboxylase kinase;Q9SCM0_ARAT…
TRINITY_DN28119_c0_g1_i1	0.05	1.8141	5.18118	0.0031	0.0430264	GO:0016020;GO:0030001;GO:0016787;GO:0019829;GO:0006812;GO:0099132;GO:0000166;GO:0016021;GO:0046872;	Q8H028_ORYSA (Q8H028) Hypothetical protein OSJNBa0050H14.2;Q7XBD7_MAIZE (Q7XBD7) Putative metal-transporting ATPase;Q8GW62_ARATH (Q8GW62) Putative metal-transporting ATPase;B9DFX7.1 RecName: Full=Copper-transporting ATPase PAA2, chloroplastic; AltName: Full=Protein HEAVY METAL ATPASE 8; Flags: Precursor [Arabidopsis thaliana];Q9C594_ARATH (Q9C594) Metal-transporting ATPase-like protein (ATPase, E…
TRINITY_DN2824_c0_g1_i1	0.05	6.5621	7.03609	5e-05	0.00225092	GO:0016020;GO:0022904;GO:0009055;GO:0016021;	Q5NH15_FRATT (Q5NH15) Hypothetical membrane protein;
TRINITY_DN28345_c0_g2_i1	0.05	1.86867	5.22394	0.00315	0.0425293	NA	.
TRINITY_DN28368_c0_g1_i1	0.05	3.17256	5.98758	0.00065	0.0202473	NA	.
TRINITY_DN283_c0_g1_i1	0.05	1.37588	4.78228	5e-05	0.00225092	NA	Q14929.3 RecName: Full=Zinc finger protein 169 [Homo sapiens];
TRINITY_DN28454_c0_g1_i1	0.05	3.53999	6.14567	0.0008	0.0212383	NA	Q84N24_VITVI (Q84N24) Hypothetical protein;Q94HX4_ORYSA (Q94HX4) Hypothetical protein OSJNBa0076F20.8;Q7XCR5_ORYSA (Q7XCR5) Hypothetical protein;Q9FHY8_ARATH (Q9FHY8) Gb|AAF32311.1 (Hypothetical protein At5g41950);
TRINITY_DN2846_c0_g1_i1	0.05	1.4441	4.8521	0.00195	0.0405474	NA	.
TRINITY_DN28494_c0_g1_i2	0.05	4.99967	6.64376	5e-05	0.00225092	GO:0016020;GO:0061630;GO:0016567;GO:0016021;GO:0043161;	Q6K716_ORYSA (Q6K716) Zinc finger (C3HC4-type RING finger)-like;Q84ZB5_ORYSA (Q84ZB5) Zinc finger (C3HC4-type RING finger) protein family-like;P93823_ARATH (P93823) F19P19.21 (Hypothetical protein At1g04360);P93823.1 RecName: Full=RING-H2 finger protein ATL1 [Arabidopsis thaliana];O49690_ARATH (O49690) Hypothetical protein AT4g17910;Q9LSW9_ARATH (Q9LSW9) Similarity to unknown protein (At5g43420);…
TRINITY_DN28517_c0_g1_i1	0.05	1.2825	4.68089	0.0002	0.00722441	NA	Q9Y5I1.1 RecName: Full=Protocadherin alpha-11; Short=PCDH-alpha-11; Flags: Precursor [Homo sapiens];Q91Y17_MOUSE (Q91Y17) Protocadherin alpha 2;Q5DRF2.1 RecName: Full=Protocadherin alpha-12; Short=PCDH-alpha-12; Flags: Precursor [Pan troglodytes];Q91Y20_MOUSE (Q91Y20) Protocadherin alpha 10;O88190_MOUSE (O88190) Cadherin-related neural recepter 3 (Fragment);Q767I1_RAT (Q767I1) Cadherin-related ne…
TRINITY_DN28564_c0_g2_i1	0.05	1.95675	5.29039	0.0007	0.0383131	NA	Q9ZSI7.2 RecName: Full=Probable WRKY transcription factor 47; AltName: Full=WRKY DNA-binding protein 47 [Arabidopsis thaliana];
TRINITY_DN28707_c0_g1_i1	0.05	3.42759	6.09912	0.00355	0.0469214	NA	.
TRINITY_DN28717_c0_g1_i1	0.05	3.46356	6.11418	0.0023	0.034417	NA	.
TRINITY_DN28734_c0_g2_i1	0.05	5.16277	6.69007	0.00095	0.0193122	NA	Q8H7T8_ORYSA (Q8H7T8) Hypothetical protein OSJNBa0009C08.13;Q75RY2_ORYSA (Q75RY2) Coiled-coil protein;Q75RY2_ORYSA (Q75RY2) Coiled-coil protein;Q75RY2.1 RecName: Full=Protein PAIR1; AltName: Full=Protein HOMOLOGOUS PAIRING ABERRATION IN RICE MEIOSIS 1 [Oryza sativa Japonica Group];Q75RY2.1 RecName: Full=Protein PAIR1; AltName: Full=Protein HOMOLOGOUS PAIRING ABERRATION IN RICE MEIOSIS 1 [Oryza sa…
TRINITY_DN28751_c0_g2_i1	0.05	2.57468	5.68632	5e-05	0.00205679	GO:0005615;GO:0010951;GO:0010466;GO:0030414;GO:0004867;	Q9ST58_WHEAT (Q9ST58) Serpin;Q9ST58.1 RecName: Full=Serpin-Z1C; AltName: Full=TriaeZ1c; AltName: Full=WSZ1c [Triticum aestivum];Q6ZI52_ORYSA (Q6ZI52) Translational elongation factor Tu-like protein;P93693_WHEAT (P93693) Serpin;P93693.1 RecName: Full=Serpin-Z1B; AltName: Full=TriaeZ1b; AltName: Full=WSZ1b; AltName: Full=WZS2 [Triticum aestivum];Q40076_HORVU (Q40076) Protein z-type serpin;Q41593_WH…
TRINITY_DN28804_c2_g1_i1	0.05	1.59622	4.99659	0.0017	0.0281085	NA	.
TRINITY_DN28817_c0_g2_i1	10.889	20.1509	0.887973	0.0024	0.0464889	NA	.
TRINITY_DN28834_c0_g3_i1	7.28791	23.3463	1.67962	0.00235	0.045686	GO:0005581;	Q17208_BOMMO (Q17208) Collagen (Fragment);Q9K8Z5_BACHD (Q9K8Z5) BH2857 protein;
TRINITY_DN28906_c0_g2_i1	2.06725	27.0845	3.71168	0.00265	0.0497406	GO:0010150;GO:0009867;GO:0003677;GO:0008270;GO:0005634;GO:0046872;	Q9FU27_ORYSA (Q9FU27) CCCH-type zinc finger protein-like;Q9FU27.1 RecName: Full=Zinc finger CCCH domain-containing protein 2; Short=OsC3H2; AltName: Full=Protein DELAY OF THE ONSET OF SENESCENCE; Short=OsDOS [Oryza sativa Japonica Group];Q6L4N4_ORYSA (Q6L4N4) Putative zinc finger transcription factor;Q6L4N4.1 RecName: Full=Zinc finger CCCH domain-containing protein 35; Short=OsC3H35; AltName: Ful…
TRINITY_DN29066_c0_g1_i1	17.9968	54.2047	1.59068	5e-05	0.00205679	GO:0016020;GO:0006857;GO:0005215;GO:0016021;GO:0055085;GO:0022857;	Q5JLL0_ORYSA (Q5JLL0) Putative dicarboxylate transporter;O48784_ARATH (O48784) Putative nitrate transporter;Q8LPH1_ARATH (Q8LPH1) Putative nitrate transporter;Q9SZY4_ARATH (Q9SZY4) Nitrate transporter;Q9SZY4.1 RecName: Full=Protein NRT1/ PTR FAMILY 6.2; Short=AtNPF6.2; AltName: Full=Nitrate transporter 1.4 [Arabidopsis thaliana];Q8L5G1_CICAR (Q8L5G1) Nitrate transporter (Fragment);Q5Z6P7_ORYSA (Q…
TRINITY_DN29078_c0_g1_i1	0.05	2.40552	5.58828	0.00255	0.0368598	NA	.
TRINITY_DN29134_c0_g1_i1	0.05	2.98884	5.90151	0.00085	0.0178628	NA	Q2R076.1 RecName: Full=Glutaredoxin-C10 [Oryza sativa Japonica Group];Q0IRB0.2 RecName: Full=Glutaredoxin-C13 [Oryza sativa Japonica Group];Q5CSZ1_CRYPV (Q5CSZ1) Hypothetical protein;Q0IMV4.2 RecName: Full=Putative glutaredoxin-C14 [Oryza sativa Japonica Group];Q81C45.1 RecName: Full=3-phosphoshikimate 1-carboxyvinyltransferase {ECO:0000255|HAMAP-Rule:MF_00210} {ECO:0000255|HAMAP-Rule:MF_00210}; …
TRINITY_DN29216_c0_g1_i1	0.05	1.85226	5.21121	5e-05	0.00483981	NA	P55038.2 RecName: Full=Ferredoxin-dependent glutamate synthase 2; AltName: Full=FD-GOGAT [Synechocystis sp. PCC 6803 substr. Kazusa];Q7UZY3_PROMP (Q7UZY3) Ferredoxin-dependent glutamate synthase, Fd-GOGAT (EC 1.4.7.1);
TRINITY_DN29242_c0_g2_i1	0.05	0.939495	4.23189	5e-05	0.00205679	GO:0016787;GO:0008152;GO:0102148;GO:0004563;GO:0004553;GO:0005975;GO:0016798;	Q6ZL33_ORYSA (Q6ZL33) Putative beta-N-acetylglucosaminidase;Q9SYK0_ARATH (Q9SYK0) F3F20.4 protein;Q9SYK0.1 RecName: Full=Beta-hexosaminidase 2; AltName: Full=Beta-GlcNAcase 2; AltName: Full=Beta-N-acetylhexosaminidase 2; AltName: Full=Beta-hexosaminidase 3; Short=AtHEX3; AltName: Full=N-acetyl-beta-glucosaminidase 2; Flags: Precursor [Arabidopsis thaliana];Q96VF2_USTMA (Q96VF2) Putative exochitin…
TRINITY_DN29299_c0_g2_i2	0.05	0.948825	4.24614	0.00105	0.0257809	GO:0016787;GO:0008152;GO:0009056;	Q94JD7_ORYSA (Q94JD7) Putative PrMC3;Q93VD4_ORYSA (Q93VD4) Putative PrMC3;Q8GSE8_ORYSA (Q8GSE8) Putative cell death associated protein;Q8H3K6_ORYSA (Q8H3K6) Putative cell death associated protein;Q8GRZ3_ORYSA (Q8GRZ3) Putative pepper esterase;Q8GSJ3_ORYSA (Q8GSJ3) Putative cell death associated protein;Q852M6_ORYSA (Q852M6) Putative esterase;Q8H3K4_ORYSA (Q8H3K4) Putative cell death associated pr…
TRINITY_DN29301_c0_g2_i1	0.05	4.25031	6.4095	0.00215	0.0428336	NA	Q89ZZ7_BACTN (Q89ZZ7) Hypothetical protein;A4IN63.1 RecName: Full=Xanthine phosphoribosyltransferase {ECO:0000255|HAMAP-Rule:MF_01184}; Short=XPRTase {ECO:0000255|HAMAP-Rule:MF_01184} {ECO:0000255|HAMAP-Rule:MF_01184} [Geobacillus thermodenitrificans NG80-2];P90540_EUPCR (P90540) Developmental-specific histone H3 protein (Fragment);P90541_EUPCR (P90541) Developmental-specific histone H3;Q75CM4_AS…
TRINITY_DN2935_c0_g1_i1	0.05	2.61853	5.71069	0.00125	0.0230864	NA	.
TRINITY_DN29417_c0_g1_i2	0.05	0.980071	4.29289	0.0001	0.00856885	GO:0003723;GO:0042274;GO:0003674;GO:0005730;GO:0005634;	Q9W020_DROME (Q9W020) CG9004-PA (LD10043p);Q9W020.1 RecName: Full=Nucleolar MIF4G domain-containing protein 1 homolog [Drosophila melanogaster];Q9PN56_CAMJE (Q9PN56) Putative transmembrane transport protein;Q5HTM1_CAMJR (Q5HTM1) Transporter, putative;Q84TS6_ORYSA (Q84TS6) Hypothetical protein OSJNBb0097F01.7;Q63P82_BURPS (Q63P82) Putative C4-dicarboxylate transport sensor kinase;
TRINITY_DN29504_c0_g1_i2	15.9887	41.7803	1.38577	0.0007	0.0194177	GO:0030001;GO:0046872;	Q66ZP3_CHEMU (Q66ZP3) Putative heavy-metal-associated domain-containing protein (Fragment);Q9AWU8_ORYSA (Q9AWU8) P0044F08.14 protein (Hypothetical protein P0037C04.32);Q5WN03_ORYSA (Q5WN03) Hypothetical protein P0001A07.6;Q9M8K5_ARATH (Q9M8K5) F28L1.7 protein (AT3g06130/F28L1_7) (Hypothetical protein At3g06130);Q5JMG8_ORYSA (Q5JMG8) Copper chaperone (CCH)-related protein-like;Q84J88_ARATH (Q84J88…
TRINITY_DN29625_c0_g2_i1	0.05	3.3248	6.0552	0.0011	0.0267555	NA	Q7XTL7.3 RecName: Full=Vacuolar iron transporter homolog 5; AltName: Full=Protein NODULIN-LIKE 5 [Oryza sativa Japonica Group];Q7XTL7_ORYSA (Q7XTL7) OSJNBa0070M12.11 protein;Q84ZM7_ORYSA (Q84ZM7) Putative nodulin-21;Q84ZM7.1 RecName: Full=Vacuolar iron transporter homolog 3; AltName: Full=Protein NODULIN-LIKE 3 [Oryza sativa Japonica Group];Q9LPU9_ARATH (Q9LPU9) T22I11.3 protein (Putative tonopla…
TRINITY_DN29644_c0_g1_i1	0.05	2.09625	5.38974	5e-05	0.001951	NA	.
TRINITY_DN29676_c0_g3_i1	0.05	1.17261	4.55165	0.0001	0.00412005	NA	.
TRINITY_DN2974_c0_g2_i1	0.05	1.3969	4.80416	0.0024	0.035298	NA	.
TRINITY_DN29817_c0_g1_i1	0.05	3.75862	6.23213	0.0024	0.0363052	GO:0003964;GO:0006278;	Q8W0T6_SORBI (Q8W0T6) Putative non-LTR retroelement reverse transcriptase;Q7XKK3_ORYSA (Q7XKK3) OSJNBa0038O10.4 protein;Q8LM65_ORYSA (Q8LM65) Putative non-LTR retroelement reverse transcriptase;Q84Q64_ORYSA (Q84Q64) Hypothetical protein OSJNBa0071M09.16;Q7F805_ORYSA (Q7F805) Oryza sativa (japonica cultivar-group) genomic DNA, chromosome 1, PAC clone:P0433F09;Q7XUX8_ORYSA (Q7XUX8) OSJNBa0027G07.11…
TRINITY_DN29824_c0_g1_i2	0.05	3.02517	5.91894	0.00115	0.0276752	GO:0016020;GO:0005524;GO:0000166;GO:0016021;	Q69S65_ORYSA (Q69S65) AAA-type ATPase-like;Q84SZ7_ORYSA (Q84SZ7) Putative AAA-type ATPase;Q69S60_ORYSA (Q69S60) AAA-type ATPase-like;Q69S62_ORYSA (Q69S62) AAA-type ATPase-like;Q5BHR8_WHEAT (Q5BHR8) Cell Division Protein AAA ATPase family;Q5BHT7_WHEAT (Q5BHT7) Cell Division Protein AAA ATPase family;Q94IX9_ORYSA (Q94IX9) AAA-type ATPase-like;Q5URW4_HORVD (Q5URW4) ATPase 3;Q5BHR9_WHEAT (Q5BHR9) Cel…
TRINITY_DN29877_c0_g1_i1	0.05	1.10149	4.46138	0.0004	0.0101236	NA	.
TRINITY_DN29908_c0_g1_i2	0.05	1.34071	4.74493	0.00105	0.0257809	GO:0080043;GO:0008152;GO:0016740;GO:0016758;GO:0043231;GO:0016757;GO:0080044;	Q5N7M4_ORYSA (Q5N7M4) Glucosyltransferase NTGT2-like;Q6AUC5_ORYSA (Q6AUC5) Hypothetical protein OSJNBa0079H23.17;Q6ZHS1_ORYSA (Q6ZHS1) Putative Limonoid UDP-glucosyltransferase;Q9FYU7_BRANA (Q9FYU7) UDP-glucose:sinapate glucosyltransferase (EC 2.4.1.120);Q66PF4_FRAAN (Q66PF4) UDP-glucose glucosyltransferase;Q66PF4.1 RecName: Full=Cinnamate beta-D-glucosyltransferase {ECO:0000303|PubMed:16443693, …
TRINITY_DN29924_c0_g1_i1	0.05	4.48328	6.48648	5e-05	0.00205679	NA	Q52EG5_MAGGR (Q52EG5) Hypothetical protein;Q7CW14_AGRT5 (Q7CW14) AGR_L_71p;Q8U6F6_AGRT5 (Q8U6F6) Citrate synthase;Q8UK17_AGRT5 (Q8UK17) Citrate synthase;Q7D3E2_AGRT5 (Q7D3E2) AGR_pAT_441p;
TRINITY_DN29947_c0_g1_i1	2.90348	33.4963	3.52815	5e-05	0.00225092	GO:0016020;GO:0016310;GO:0004672;GO:0016301;GO:0006468;GO:0016740;GO:0005524;GO:0000166;GO:0016021;GO:0004674;	Q84ZJ8_ORYSA (Q84ZJ8) Putative brassinosteroid insensitive 1;Q9CA77_ARATH (Q9CA77) Putative receptor protein kinase; 10992-14231;C0LGJ1.1 RecName: Full=Probable LRR receptor-like serine/threonine-protein kinase At1g74360; Flags: Precursor [Arabidopsis thaliana];Q8GUQ5.1 RecName: Full=Brassinosteroid LRR receptor kinase; AltName: Full=Altered brassinolide sensitivity 1; AltName: Full=Systemin rece…
TRINITY_DN29964_c0_g1_i1	0.05	1.08168	4.4352	0.00065	0.014551	NA	.
TRINITY_DN29991_c1_g1_i1	88.7003	159.241	0.844201	0.0022	0.0438069	NA	A8Y9D6.1 RecName: Full=Cytochrome c biogenesis protein CcsA {ECO:0000255|HAMAP-Rule:MF_01391} (chloroplast) [Lolium perenne];A1EA58.1 RecName: Full=Cytochrome c biogenesis protein CcsA {ECO:0000255|HAMAP-Rule:MF_01391} (chloroplast) [Agrostis stolonifera];A1E9N9.1 RecName: Full=Cytochrome c biogenesis protein CcsA {ECO:0000255|HAMAP-Rule:MF_01391} (chloroplast) [Hordeum vulgare];B3TN98.1 RecName:…
TRINITY_DN30004_c0_g1_i1	0.05	2.5637	5.68016	5e-05	0.00225092	GO:0005615;GO:0008233;GO:0051603;GO:0016787;GO:0008234;GO:0005764;GO:0006508;GO:0004197;	Q7XWE8_ORYSA (Q7XWE8) OSJNBa0035O13.9 protein;Q8LIN6_ORYSA (Q8LIN6) Putative cysteine proteinase;Q6Y1E8_TRIRP (Q6Y1E8) Cysteine protease 1 (Fragment);Q8LLN0_ORYSA (Q8LLN0) Putative cysteine proteinase (Putative cysteine protease);Q6Y1E5_TRIRP (Q6Y1E5) Cysteine protease 10 (Fragment);Q9FS02_ASTSI (Q9FS02) Cysteine proteinase precursor;Q6F6A8_DAUCA (Q6F6A8) Cysteine protease;Q5Y7Z9_PETHY (Q5Y7Z9) C…
TRINITY_DN30055_c0_g1_i1	0.05	1.77716	5.1515	0.00055	0.0163021	GO:0016567;GO:0004842;	Q5N9E5_ORYSA (Q5N9E5) Putative immediate-early fungal elicitor protein CMPG1;Q9SVC6_ARATH (Q9SVC6) Hypothetical protein F22O6_170 (At3g52450);Q9SVC6.1 RecName: Full=E3 ubiquitin-protein ligase PUB22; AltName: Full=Plant U-box protein 22; AltName: Full=U-box domain-containing protein 22 [Arabidopsis thaliana];Q7XTM1_ORYSA (Q7XTM1) OSJNBa0070M12.4 protein;Q9SF15_ARATH (Q9SF15) F26K24.13 protein (Hy…
TRINITY_DN30124_c0_g1_i1	0.05	3.01348	5.91336	0.00195	0.0407564	GO:0016020;GO:0019012;GO:0019062;GO:0039663;GO:0020002;GO:0016032;GO:0033644;GO:0044174;GO:0046718;GO:0016021;GO:0019031;GO:0055036;GO:0005198;	Q8AII4_9PLVG (Q8AII4) Env protein;Q8ZDI0_YERPE (Q8ZDI0) Putative ABC transport protein;Q66DG4_YERPS (Q66DG4) Putative ABC transport protein with fused ATP binding and permease domains;Q8D129_YERPE (Q8D129) Putative ABC transporter, ATP-binding protein;
TRINITY_DN3017_c0_g1_i1	0.05	1.44548	4.85348	0.00265	0.0497406	GO:0016746;GO:0016740;GO:0016747;GO:0050734;	Q7XXN5_ORYSA (Q7XXN5) Putative anthranilate N-benzoyltransferase;Q7XXN4_ORYSA (Q7XXN4) Putative anthranilate N-benzoyltransferase;Q7XPK8_ORYSA (Q7XPK8) OSJNBa0087O24.1 protein;Q7XPK7_ORYSA (Q7XPK7) OSJNBa0087O24.2 protein;A9ZPJ6.1 RecName: Full=Agmatine coumaroyltransferase-1 {ECO:0000303|PubMed:18270436, ECO:0000312|EMBL:BAF97626.1} [Hordeum vulgare];A9ZPJ7.1 RecName: Full=Agmatine coumaroyltran…
TRINITY_DN30210_c0_g1_i1	0.05	0.801656	4.00298	0.0002	0.00887896	NA	Q55YH2_CRYNE (Q55YH2) Hypothetical protein;Q5KLG8_CRYNE (Q5KLG8) Serine/threonine protein phosphatase 5 phosphatase, putative;Q584U3_9TRYP (Q584U3) Nuclear movement protein, putative;Q5BW32_SCHJA (Q5BW32) Hypothetical protein;Q8PFD2_XANAC (Q8PFD2) Tryptophan halogenase;Q5H5X5_XANOR (Q5H5X5) Tryptophan halogenase;Q5YRS4_NOCFA (Q5YRS4) Putative aminotransferase;
TRINITY_DN3021_c0_g1_i1	0.05	3.70967	6.21322	5e-05	0.00483981	GO:0016020;GO:0019012;GO:0016021;GO:0019062;GO:0039663;GO:0044175;GO:0020002;GO:0016032;GO:0019031;GO:0055036;GO:0005198;GO:0033644;GO:0044174;GO:0046718;	Q5S541_9HIV1 (Q5S541) Envelope glycoprotein;Q6D2K7_ERWCT (Q6D2K7) Putative exported protein;
TRINITY_DN30236_c0_g1_i1	0.05	3.97389	6.31248	5e-05	0.00205679	NA	Q0ADS5.1 RecName: Full=Oligoribonuclease {ECO:0000255|HAMAP-Rule:MF_00045} {ECO:0000255|HAMAP-Rule:MF_00045} [Nitrosomonas eutropha C91];
TRINITY_DN30303_c0_g1_i1	0.05	1.24616	4.63942	0.00195	0.0405474	NA	Q5WSC7_LEGPA (Q5WSC7) Hypothetical protein;Q8UYH7_9INFA (Q8UYH7) Nonstructural protein;Q774K4_9INFA (Q774K4) Nonstructural protein;Q774K3_9INFA (Q774K3) Nonstructural protein;Q774K2_9INFA (Q774K2) Nonstructural protein;Q8Y6S5_LISMO (Q8Y6S5) Lmo1608 protein;Q8Y6S5.1 RecName: Full=UPF0354 protein lmo1608 {ECO:0000255|HAMAP-Rule:MF_01548} [Listeria monocytogenes EGD-e];Q71Z59_LISMF (Q71Z59) Hypothet…
TRINITY_DN30326_c0_g2_i1	0.05	3.96614	6.30966	0.0008	0.0171694	GO:0016787;GO:0006353;GO:0003723;GO:0005524;GO:0006355;GO:0004386;GO:0008186;GO:0000166;GO:0006351;GO:0003676;	Q8A7C9_BACTN (Q8A7C9) Transcription termination factor rho;A8FFB2.1 RecName: Full=DNA repair protein RecO {ECO:0000255|HAMAP-Rule:MF_00201}; AltName: Full=Recombination protein O {ECO:0000255|HAMAP-Rule:MF_00201} [Bacillus pumilus SAFR-032];
TRINITY_DN3032_c0_g1_i1	0.05	2.65201	5.72901	0.00035	0.0113803	GO:0016020;GO:0009535;GO:0016021;GO:0009507;	Q53RJ7_ORYSA (Q53RJ7) Hypothetical protein;Q7P7T2_FUSNV (Q7P7T2) Hypothetical protein;
TRINITY_DN30330_c0_g1_i1	0.05	6.54466	7.03225	5e-05	0.00205679	NA	Q6Z954_ORYSA (Q6Z954) F-box protein family-like protein;
TRINITY_DN30364_c1_g1_i1	1389.94	4045.82	1.54141	5e-05	0.00205679	NA	Q9LJS5_ARATH (Q9LJS5) TNP2-like transposon protein-like;Q6AAF8_PROAC (Q6AAF8) ABC transporter, putative molybdenum transport system;Q6SJE8_PRRSV (Q6SJE8) RNA polymerase;
TRINITY_DN30440_c0_g1_i3	0.05	3.69937	6.20921	5e-05	0.00225092	GO:0005737;GO:0006559;GO:0003824;GO:0016841;GO:0045548;GO:0009800;GO:0016829;GO:0009698;	O04876_HORVU (O04876) Phenylalanine ammonia-lyase (EC 4.3.1.5) (Fragment);Q7X8V3_ORYSA (Q7X8V3) OSJNBa0073E02.18 protein;Q7F929_ORYSA (Q7F929) OSJNBb0061C13.5 protein;Q6ST23_BAMOL (Q6ST23) Phenylalanine ammonia-lyase (EC 4.3.1.5);A2X7F7.1 RecName: Full=Phenylalanine ammonia-lyase [Oryza sativa Indica Group];Q6K6P7_ORYSA (Q6K6P7) Putative phenylalanine ammonia-lyase;Q0DZE0.1 RecName: Full=Phenylal…
TRINITY_DN30486_c3_g1_i1	759.214	1413.35	0.89654	0.00175	0.0295523	GO:0006006;GO:0055114;GO:0016491;GO:0016620;GO:0051287;GO:0050661;	Q7X8A1_ORYSA (Q7X8A1) OSJNBa0036B21.24 protein (OSJNBa0072F16.1 protein);P09315.1 RecName: Full=Glyceraldehyde-3-phosphate dehydrogenase A, chloroplastic; AltName: Full=NADP-dependent glyceraldehydephosphate dehydrogenase subunit A; Flags: Precursor [Zea mays];Q6LBU9_MAIZE (Q6LBU9) GADPH (383 AA) (Fragment);Q9LPW0_ARATH (Q9LPW0) F13K23.15 protein (Putative calcium-binding protein, calreticulin) (…
TRINITY_DN30493_c0_g1_i1	0.05	2.18513	5.44965	0.00115	0.0292496	NA	Q62968.1 RecName: Full=Sodium channel protein type 10 subunit alpha; AltName: Full=Peripheral nerve sodium channel 3; Short=PN3; AltName: Full=Sensory neuron sodium channel; AltName: Full=Sodium channel protein type X subunit alpha; AltName: Full=Voltage-gated sodium channel subunit alpha Nav1.8 [Rattus norvegicus];P70276_MOUSE (P70276) Voltage-gated sodium channel;Q6QIY3.2 RecName: Full=Sodium c…
TRINITY_DN30549_c0_g1_i1	0.05	1.09786	4.45662	0.00045	0.0113146	GO:0015977;GO:0009853;GO:0009536;GO:0004497;GO:0015979;GO:0055114;GO:0016829;GO:0016491;GO:0009507;GO:0016984;	Q9SDY9_9POAL (Q9SDY9) Ribulose-1,5-bisphosphate carboxylase small subunit (EC 4.1.1.39) (Fragment);Q9ZSS0_9POAL (Q9ZSS0) Ribulose-1,5-bisphosphate carboxylase small subunit (Fragment);Q9SDY8_9POAL (Q9SDY8) Ribulose-1,5-bisphosphate carboxylase small subunit (EC 4.1.1.39) (Fragment);Q9SNZ8_9POAL (Q9SNZ8) Ribulose-1,5-bisphosphate carboxylase small subunit (EC 4.1.1.39) (Fragment);Q9ZSS5_9POAL (Q9Z…
TRINITY_DN30646_c0_g1_i1	59.472	129.231	1.11967	0.0005	0.0170216	GO:0016020;GO:0015031;GO:0008150;GO:0003674;GO:0016021;GO:0005886;GO:0032977;	Q746Q2_GEOSL (Q746Q2) Membrane protein, putative;Q746Q2.1 RecName: Full=Membrane protein insertase YidC {ECO:0000255|HAMAP-Rule:MF_01810}; AltName: Full=Foldase YidC {ECO:0000255|HAMAP-Rule:MF_01810}; AltName: Full=Membrane integrase YidC {ECO:0000255|HAMAP-Rule:MF_01810}; AltName: Full=Membrane protein YidC {ECO:0000255|HAMAP-Rule:MF_01810} [Geobacter sulfurreducens PCA];
TRINITY_DN30674_c0_g2_i1	0.05	1.80123	5.17091	5e-05	0.00225092	NA	Q948D6_ORYSA (Q948D6) Hypothetical protein OSJNBa0013J21.17;Q7XH29_ORYSA (Q7XH29) Hypothetical protein;Q948D8_ORYSA (Q948D8) Hypothetical protein OSJNBa0013J21.15;Q7XH31_ORYSA (Q7XH31) Hypothetical protein;Q9AYH7_ORYSA (Q9AYH7) Hypothetical protein OSJNBa0087H07.7;Q7XH18_ORYSA (Q7XH18) Hypothetical protein;Q948E3_ORYSA (Q948E3) Hypothetical protein OSJNBa0013J21.10;Q7XH36_ORYSA (Q7XH36) Hypotheti…
TRINITY_DN30719_c1_g1_i1	323.825	1002.55	1.63039	5e-05	0.00205679	GO:0016020;GO:0009535;GO:0032055;GO:0016021;	Q9FPH2_ARATH (Q9FPH2) AT5g02160 (Hypothetical protein At5g02160/T7H20_210);Q65XW5_ORYSA (Q65XW5) Hypothetical protein P0016H04.3;Q94HJ6_ORYSA (Q94HJ6) Hypothetical protein;Q53U36_LYCES (Q53U36) Hypothetical protein;Q49198_MYCGE (Q49198) Random genomic clone esd11, partial cds. (Fragment);P47265.1 RecName: Full=Chaperone protein DnaJ {ECO:0000255|HAMAP-Rule:MF_01152} [Mycoplasma genitalium G37];
TRINITY_DN3071_c0_g1_i1	0.05	2.69321	5.75125	5e-05	0.00225092	GO:0008289;	Q5SV41_MOUSE (Q5SV41) Phosphatidylcholine transfer protein;P53808.2 RecName: Full=Phosphatidylcholine transfer protein; Short=PC-TP; AltName: Full=START domain-containing protein 2; Short=StARD2; AltName: Full=StAR-related lipid transfer protein 2 [Mus musculus];Q8RYE1_ARATH (Q8RYE1) Putative RNA helicase A (Fragment);Q38800_ARATH (Q38800) Arabidopsis thaliana Col-O putative RNA helicase A;P27905…
TRINITY_DN30752_c0_g1_i1	0.05	2.25951	5.49794	5e-05	0.00483981	NA	P24871.2 RecName: Full=G2/mitotic-specific cyclin-4 [Saccharomyces cerevisiae S288c];P82983.2 RecName: Full=Putative odorant receptor 65b [Drosophila melanogaster];
TRINITY_DN30757_c0_g1_i1	0.05	1.41524	4.82297	5e-05	0.001951	NA	.
TRINITY_DN30763_c0_g1_i1	5.77771	39.7123	2.78102	5e-05	0.00225092	GO:0016020;GO:0004672;GO:0006468;GO:0005524;GO:0016021;GO:0030246;	Q7XUN5_ORYSA (Q7XUN5) OSJNBa0081C01.17 protein;Q84ZI0_ORYSA (Q84ZI0) Putative receptor-like protein kinase (Putative receptor kinase Lecrk);Q7XE21_ORYSA (Q7XE21) Putative receptor-like protein kinase;Q84ZI3_ORYSA (Q84ZI3) Putative receptor-like protein kinase;Q6YT57_ORYSA (Q6YT57) Putative receptor kinase Lecrk;Q7XUN6_ORYSA (Q7XUN6) OSJNBa0081C01.16 protein;Q8LIP2_ORYSA (Q8LIP2) Putative receptor…
TRINITY_DN30828_c1_g2_i1	3.22798	97.5387	4.91727	0.00145	0.0330394	NA	.
TRINITY_DN30828_c1_g5_i1	13.1427	49.8969	1.92469	5e-05	0.00483981	NA	Q94AA1.1 RecName: Full=UNC93-like protein 3 [Arabidopsis thaliana];A2VE54.1 RecName: Full=Protein unc-93 homolog A; Short=Unc-93A [Bos taurus];Q710D3.1 RecName: Full=Protein unc-93 homolog A; Short=Unc-93A [Mus musculus];Q86WB7.1 RecName: Full=Protein unc-93 homolog A; Short=HmUnc-93A; Short=Unc-93A [Homo sapiens];Q6DDL7.1 RecName: Full=Protein unc-93 homolog A; Short=Unc-93A [Xenopus laevis];Q6B…
TRINITY_DN30902_c0_g2_i1	37.4097	123.479	1.72278	5e-05	0.00483981	NA	Q5W6M4_ORYSA (Q5W6M4) Hypothetical protein P0015F11.13;Q6ELF9_CUCSA (Q6ELF9) Poly(A)-binding protein C-terminal interacting protein 6;Q7EZY8_ORYSA (Q7EZY8) Hypothetical protein P0496C02.128 (Hypothetical protein P0453E03.101);Q5MEE1_PSEMZ (Q5MEE1) Early response to dehydration 15-like protein (Fragment);Q5MEE7_PSEMZ (Q5MEE7) Early response to dehydration 15-like protein (Fragment);Q5MED0_PSEMZ (Q…
TRINITY_DN30905_c0_g1_i1	111.377	247.993	1.15485	0.00055	0.0181504	GO:0005739;	Q5M9Z9_TOBAC (Q5M9Z9) Hypothetical protein orf106b;Q5TUJ9_ANOGA (Q5TUJ9) ENSANGP00000029120;Q5V2T4.1 RecName: Full=Aspartate carbamoyltransferase regulatory chain {ECO:0000255|HAMAP-Rule:MF_00002} [Haloarcula marismortui ATCC 43049];Q81LW3_BACAN (Q81LW3) Phosphate ABC transporter, phosphate-binding protein;Q634R5_BACCZ (Q634R5) Phosphate ABC transporter, phosphate-binding protein;Q730R4_BACC1 (Q7…
TRINITY_DN30975_c0_g1_i1	0.05	7.62052	7.25182	5e-05	0.00225092	GO:0032991;GO:0004364;GO:0009635;GO:0016740;GO:0046982;GO:0042803;	Q9ZP61_MAIZE (Q9ZP61) GST6 protein (EC 2.5.1.18);Q9FUE5_ORYSA (Q9FUE5) Putative glutathione S-transferase OsGSTU5 (Putative GST6 protein);A2XMN2.1 RecName: Full=Probable glutathione S-transferase GSTU1 [Oryza sativa Indica Group];Q10CE7.1 RecName: Full=Probable glutathione S-transferase GSTU1 [Oryza sativa Japonica Group];O24595_MAIZE (O24595) Glutathione transferase (EC 2.5.1.18);Q9FQC0_MAIZE (Q…
TRINITY_DN31051_c0_g1_i1	0.05	1.83678	5.19911	0.00035	0.0230482	GO:0016020;GO:0016310;GO:0005524;GO:0004672;GO:0016021;GO:0016301;GO:0006468;GO:0030246;	Q84ZH4_ORYSA (Q84ZH4) Putative receptor-like protein kinase (Putative receptor kinase Lecrk);Q8H4I1_ORYSA (Q8H4I1) Putative receptor-type protein kinase LRK1;Q8H4I6_ORYSA (Q8H4I6) Putative receptor-type protein kinase LRK1;Q84ZI3_ORYSA (Q84ZI3) Putative receptor-like protein kinase;Q6YT57_ORYSA (Q6YT57) Putative receptor kinase Lecrk;Q7XE21_ORYSA (Q7XE21) Putative receptor-like protein kinase;Q65…
TRINITY_DN31057_c0_g1_i1	0.05	1.45103	4.85901	0.0016	0.0354438	NA	Q9LN02_ARATH (Q9LN02) T6D22.14;Q9M658_ARATH (Q9M658) MOM;Q9M658.1 RecName: Full=Helicase protein MOM1; AltName: Full=Protein MAINTENANCE OF METHYLATION; AltName: Full=Protein MORPHEUS MOLECULE 1 [Arabidopsis thaliana];Q9M659_ARATH (Q9M659) MOM;A4WE99.1 RecName: Full=Probable Fe(2+)-trafficking protein {ECO:0000255|HAMAP-Rule:MF_00686} [Enterobacter sp. 638];Q6D8J9_ERWCT (Q6D8J9) Hypothetical prot…
TRINITY_DN3107_c0_g1_i1	0.05	1.94605	5.28248	0.00025	0.0071634	GO:0016020;GO:0005355;GO:0016021;GO:0055085;GO:0005351;GO:1902600;GO:0046323;GO:0022857;GO:0005215;	Q6H4T6_ORYSA (Q6H4T6) Putative hexose carrier protein HEX6;Q8H4I7_ORYSA (Q8H4I7) Putative hexose carrier protein HEX6;Q07423.1 RecName: Full=Hexose carrier protein HEX6 [Ricinus communis];Q9SNS2_ORYSA (Q9SNS2) Putative hexose transport protein HEX6;Q9AUT4_ORYSA (Q9AUT4) Putative hexose carrier protein (Putative monosaccharide transporter);Q7XC58_ORYSA (Q7XC58) Putative monosaccharide transporter;…
TRINITY_DN31085_c0_g2_i1	0.05	3.62241	6.17888	5e-05	0.00225092	GO:0016020;GO:0016021;	Q7V6Y6_PROMM (Q7V6Y6) Possible tRNA synthetases class I (E and Q);
TRINITY_DN31128_c0_g2_i1	1.98579	15.8381	2.99561	0.0002	0.00722441	NA	.
TRINITY_DN31165_c0_g2_i1	0.05	1.2461	4.63935	0.00125	0.0309495	NA	.
TRINITY_DN31210_c0_g1_i1	0.05	3.80063	6.24817	5e-05	0.00225092	GO:0046983;GO:0003700;GO:0045944;GO:0000977;GO:0003677;GO:0006355;GO:0005634;GO:0006351;	Q6PL61_AVESA (Q6PL61) Leafy hull sterile 1 (Fragment);Q9LEI1_HORVU (Q9LEI1) MADS-box protein 7;Q6PL58_9POAL (Q6PL58) Leafy hull sterile 1 (Fragment);Q40700_ORYSA (Q40700) Box protein (MADS box protein MADS1);Q10PZ9.1 RecName: Full=MADS-box transcription factor 1; AltName: Full=OsMADS1; AltName: Full=Protein LEAFY HULL STERILE 1; AltName: Full=Protein SEPALLATA-like [Oryza sativa Japonica Group] A…
TRINITY_DN31238_c0_g4_i1	0.05	3.51294	6.13461	5e-05	0.00205679	GO:0016020;GO:0016310;GO:0009738;GO:0005737;GO:0004683;GO:0004672;GO:0016301;GO:0006468;GO:0046777;GO:0018105;GO:0016740;GO:0005524;GO:0035556;GO:0000166;GO:0005516;GO:0005886;GO:0005634;GO:0046872;GO:0004674;GO:0005509;GO:0009931;	Q6I5I8_ORYSA (Q6I5I8) Putative calcium-dependent protein kinase;Q8LPZ7_ORYSA (Q8LPZ7) Putative calcium dependent protein kinase;Q8W4I7_ARATH (Q8W4I7) Calcium-dependent protein kinase;Q8W4I7.2 RecName: Full=Calcium-dependent protein kinase 13 [Arabidopsis thaliana];Q96294_ARATH (Q96294) Calcium-dependent protein kinase;Q94G52_FUNHY (Q94G52) Calcium-dependent protein kinase (Fragment);O48565_FRAAN …
TRINITY_DN31279_c0_g4_i1	0.05	1.95702	5.29059	5e-05	0.00225092	GO:0016020;GO:0005215;GO:0055085;	Q5G7J4_RHIET (Q5G7J4) RmeA;Q65UI8_MANSM (Q65UI8) AzlD protein;
TRINITY_DN31292_c0_g1_i1	0.05	0.884567	4.14497	0.00055	0.032279	GO:0015074;GO:0003676;	Q7XR29_ORYSA (Q7XR29) OSJNBa0014F04.18 protein;Q84T51_ORYSA (Q84T51) Putative copia-type pol polyprotein;Q8S5R3_ORYSA (Q8S5R3) Putative copia-type pol polyprotein;Q7XHI2_ORYSA (Q7XHI2) Putative copia-type pol polyprotein;Q948B5_ORYSA (Q948B5) Putative gag-pol polyprotein;Q7XGX0_ORYSA (Q7XGX0) Putative gag-pol polyprotein;Q6AVC3_ORYSA (Q6AVC3) Hypothetical protein OJ1212_C10.7;Q7FA20_ORYSA (Q7FA20…
TRINITY_DN31300_c0_g4_i1	3.4188	19.4286	2.50662	0.00105	0.0257809	GO:0003824;GO:0046872;	Q54JP7_DICDI (Q54JP7) Hypothetical protein;B5XJN3.1 RecName: Full=Glutamate--tRNA ligase {ECO:0000255|HAMAP-Rule:MF_00022} {ECO:0000255|HAMAP-Rule:MF_00022}; AltName: Full=Glutamyl-tRNA synthetase {ECO:0000255|HAMAP-Rule:MF_00022}; Short=GluRS {ECO:0000255|HAMAP-Rule:MF_00022} [Streptococcus pyogenes NZ131];
TRINITY_DN31358_c0_g1_i2	0.05	2.52946	5.66076	5e-05	0.00483981	GO:0008757;GO:0008168;GO:0006479;GO:0008276;GO:0006451;	Q6CLF7_KLULA (Q6CLF7) Similar to sp|P53944 Saccharomyces cerevisiae YNL063w singleton;
TRINITY_DN31363_c0_g2_i1	0.05	16.8703	8.39834	5e-05	0.00225092	GO:0015074;GO:0003676;	Q5TKD7_ORYSA (Q5TKD7) Hypothetical protein OSJNBa0017O06.12;Q53P77_ORYSA (Q53P77) Retrotransposon protein, putative, unclassified;Q8L4X0_ORYSA (Q8L4X0) Putative pol polyprotein;Q7XKY1_ORYSA (Q7XKY1) OSJNBa0022F16.23 protein;Q7X6B4_ORYSA (Q7X6B4) OSJNBa0079F16.1 protein (OSJNBa0009K15.25 protein);Q8LSQ1_ORYSA (Q8LSQ1) Putative gag-pol polyprotein;Q75KC0_ORYSA (Q75KC0) Putative gag-pol polyprotein;…
TRINITY_DN31513_c0_g1_i2	0.05	2.62793	5.71585	5e-05	0.00225092	GO:0080043;GO:0008152;GO:0016740;GO:0016758;GO:0043231;GO:0016757;GO:0080044;	Q9FU67_ORYSA (Q9FU67) Glucosyl transferase;Q9FU68_ORYSA (Q9FU68) Putative UDP-glucose: flavonoid 7-O-glucosyltransferase;Q9FU69_ORYSA (Q9FU69) Putative UDP-glucose: flavonoid 7-O-glucosyltransferase;Q6H8F6_ORYSA (Q6H8F6) Putative flavonoid glucosyl-transferase;Q67TS1_ORYSA (Q67TS1) Putative flavonoid glucosyl-transferase;Q67TS2_ORYSA (Q67TS2) Putative flavonoid glucosyl-transferase;Q67TS4_ORYSA (…
TRINITY_DN31525_c0_g2_i4	0.05	1.04304	4.38272	0.0007	0.0194177	GO:0003700;GO:0003677;GO:0006355;GO:0005634;GO:0006351;	Q7Y047_ORYSA (Q7Y047) AP2 domain transcription factor EREBP;Q6ZDW4_ORYSA (Q6ZDW4) AP2 domain transcription factor EREBP;Q89D91_BRAJA (Q89D91) Blr7549 protein;Q6N252_RHOPA (Q6N252) Amidohydrolase 2;Q65MW3_BACLD (Q65MW3) Glycoside Hydrolase Family 65, YvdK;Q7QJI8_ANOGA (Q7QJI8) ENSANGP00000010918 (Fragment);Q9W437_DROME (Q9W437) CG4320-PA;Q66AA5_YERPS (Q66AA5) Putative exported protein precursor;Q8…
TRINITY_DN31575_c0_g42_i1	27.2584	55.8008	1.03358	5e-05	0.001951	NA	.
TRINITY_DN31643_c0_g1_i1	0.05	2.33169	5.5433	0.00185	0.0294206	NA	.
TRINITY_DN31645_c0_g1_i3	0.05	5.26344	6.71793	5e-05	0.00205679	GO:0006529;GO:0042803;GO:0004066;	Q7XKE6_ORYSA (Q7XKE6) OSJNBb0017I01.8 protein;Q9FYX7_SOYBN (Q9FYX7) Hypothetical protein;Q9LE80_ARATH (Q9LE80) Arabidopsis thaliana genomic DNA, chromosome 3, P1 clone: MJK13 (AT3g15450/MJK13_11) (MJK13.11 protein);Q9SZS0_ARATH (Q9SZS0) Hypothetical protein F27G19.50 (Hypothetical protein AT4g27450);Q93V62_ARATH (Q93V62) Hypothetical protein At4g27450 (AT4g27450/F27G19_50);O64957_ARATH (O64957) H…
TRINITY_DN31687_c0_g2_i1	0.05	4.81229	6.58865	5e-05	0.00483981	NA	.
TRINITY_DN31737_c0_g1_i1	0.05	1.6154	5.01382	0.00045	0.0113146	GO:0005840;GO:0016788;	Q6K1V9_ORYSA (Q6K1V9) Ribosomal protein-like;Q5W653_ORYSA (Q5W653) Hypothetical protein OSJNBb0052F16.9 (Hypothetical protein B1164G01.17);Q7X8Y7_ORYSA (Q7X8Y7) OSJNBa0085H03.2 protein;Q9LDY0_ARATH (Q9LDY0) Gb|AAF34840.1 (Hypothetical protein At3g15310);Q8SB40_ORYSA (Q8SB40) Putative ribosomal protein;Q5QNG9_ORYSA (Q5QNG9) Hypothetical protein P0466B10.34 (Hypothetical protein P0031E09.24);Q7FAJ6…
TRINITY_DN31772_c0_g1_i1	0.05	2.16925	5.43912	0.00145	0.0251669	NA	Q98918_CHICK (Q98918) Connectin/titin (Fragment);Q8WZ53_HUMAN (Q8WZ53) Novex-3 Titin Isoform;Q4ZG20_HUMAN (Q4ZG20) Hypothetical protein TTN;Q8WZB3_HUMAN (Q8WZB3) N2B-Titin Isoform;Q10466_HUMAN (Q10466) Titin, heart isoform N2-B (EC 2.7.1.-) (Connectin);Q8WZ42_HUMAN (Q8WZ42) Titin;Q8WZ42.4 RecName: Full=Titin; AltName: Full=Connectin; AltName: Full=Rhabdomyosarcoma antigen MU-RMS-40.14 [Homo sapie…
TRINITY_DN317_c0_g1_i1	0.05	1.66061	5.05364	5e-05	0.00300136	NA	.
TRINITY_DN31812_c0_g1_i1	0.05	0.892765	4.15828	5e-05	0.00300136	GO:0016788;	Q9C845_ARATH (Q9C845) Hypothetical protein F8D11.12;Q8TV73_METKA (Q8TV73) Site-specific DNA methylase;Q6EQM0_ORYSA (Q6EQM0) Ribosomal protein-like (Transposon protein, putative, ping/pong/SNOOPY sub-class);Q9ST09_BRACM (Q9ST09) ORF-c protein;Q7PC91_ORYSA (Q7PC91) Putative transposase;Q75I19_ORYSA (Q75I19) Hypothetical protein OSJNBb0031F05.8;P96431_RHIME (P96431) ExpE7;Q92V35_RHIME (Q92V35) Putat…
TRINITY_DN31813_c0_g1_i1	0.05	2.88727	5.85163	0.00015	0.00713138	NA	.
TRINITY_DN31828_c0_g1_i1	0.05	3.10585	5.95692	0.0035	0.0454811	NA	.
TRINITY_DN31888_c0_g2_i1	0.05	4.64227	6.53676	5e-05	0.00483981	NA	A9L9E2.1 RecName: Full=Putative membrane protein ycf1 (chloroplast) [Lemna minor];Q99KG2_MOUSE (Q99KG2) Hypothetical protein (Fragment);A1XGT3.2 RecName: Full=Putative membrane protein ycf1; Short=RF1 (chloroplast) [Ranunculus macranthus];
TRINITY_DN31908_c0_g2_i3	0.05	0.973801	4.28363	0.00115	0.0221022	NA	Q8U644_AGRT5 (Q8U644) Hypothetical protein Atu6091 (AGR_pTi_172p);Q8UKK4_AGRT5 (Q8UKK4) Hypothetical protein Atu5098 (AGR_pAT_143p);Q64942_9CORO (Q64942) S1 glycoprotein (Fragment);
TRINITY_DN31910_c0_g1_i1	0.05	2.43411	5.60532	0.0008	0.0232627	GO:0016020;GO:0009055;GO:0016021;GO:0046658;GO:0022900;	Q8GZW4_ORYSA (Q8GZW4) Hypothetical protein OSJNBa0090O10.20;Q6NLD7_ARATH (Q6NLD7) At1g64640;Q9LJU1_ARATH (Q9LJU1) Similarity to nodulin (At3g20570);Q8L8L5_ARATH (Q8L8L5) Hypothetical protein;Q9SZ51_ARATH (Q9SZ51) Hypothetical protein AT4g31840 (Similar to early nodulins);Q8RVD1_ORYSA (Q8RVD1) Phytocyanin protein-like;Q680Y2_ARATH (Q680Y2) Early nodulin-like 1 predicted GPI-anchored protein;Q9SK27…
TRINITY_DN31954_c0_g2_i1	0.05	1.56431	4.96745	0.0006	0.0191579	NA	Q6ETS7_ORYSA (Q6ETS7) Hypothetical protein P0017C12.31;Q69LX0_ORYSA (Q69LX0) Hypothetical protein OSJNBa0057D11.11 (Hypothetical protein OSJNBb0079G12.38);
TRINITY_DN31974_c0_g2_i1	0.05	1.65426	5.04811	0.0007	0.0213206	NA	O39432_9CORO (O39432) ORF 3a (Putative 3a protein);O39432.1 RecName: Full=Non-structural protein 3a; Short=ns3a; AltName: Full=Accessory protein 3a;Q88511_9CORO (Q88511) ORF-3a;Q85083_9CORO (Q85083) ORF 3;Q88CE0_PSEPK (Q88CE0) DNA-binding response regulator, LuxR family;Q779N3_9CORO (Q779N3) Non-structural protein 3a (Transmissible gastroenteritis coronavirus DNA with 3 ORFs);P09046.1 RecName: Fu…
TRINITY_DN31999_c0_g2_i1	0.05	1.42898	4.83691	0.0014	0.0249529	NA	.
TRINITY_DN32188_c0_g1_i1	0.05	1.35771	4.7631	0.00025	0.0178701	GO:0016853;GO:0003824;	Q9A2E8_CAUCR (Q9A2E8) Mannose-6-phosphate isomerase;Q6BS14_DEBHA (Q6BS14) Similar to CA1580|CaTRP5 Candida albicans CaTRP5;
TRINITY_DN32197_c0_g3_i1	0.05	2.52838	5.66014	0.0003	0.0118794	NA	Q7XTP0_ORYSA (Q7XTP0) OSJNBa0093O08.7 protein;
TRINITY_DN32203_c0_g2_i1	4.13175	21.7139	2.39379	0.0007	0.0194177	GO:0005524;GO:0000166;	Q9M4E8_CUCSA (Q9M4E8) Heat shock protein 70;Q03686.1 RecName: Full=Luminal-binding protein 8; Short=BiP 8; AltName: Full=78 kDa glucose-regulated protein homolog 8; Short=GRP-78-8, partial [Nicotiana tabacum];Q03684.1 RecName: Full=Luminal-binding protein 4; Short=BiP 4; AltName: Full=78 kDa glucose-regulated protein homolog 4; Short=GRP-78-4; Flags: Precursor [Nicotiana tabacum];Q03685.1 RecName…
TRINITY_DN32341_c0_g2_i1	0.05	2.91535	5.8656	5e-05	0.00205679	GO:0016020;GO:0006313;GO:0003677;GO:0004803;GO:0016021;	Q6XMW8_RHOER (Q6XMW8) Putative transposase;
TRINITY_DN32368_c0_g2_i1	0.05	1.06582	4.41389	0.00015	0.0047637	NA	.
TRINITY_DN32393_c0_g1_i1	0.05	2.15021	5.42641	0.0009	0.0454522	NA	Q6EZC7_ECOLI (Q6EZC7) FinO;
TRINITY_DN32431_c0_g1_i1	0.05	1.36846	4.77448	0.0019	0.0403259	GO:0004114;GO:0016787;GO:0007165;GO:0046872;GO:0008081;	Q7QB99_ANOGA (Q7QB99) ENSANGP00000020348 (Fragment);Q52VL0_9HIV1 (Q52VL0) Tat protein;P38670.1 RecName: Full=Delta(14)-sterol reductase; AltName: Full=C-14 sterol reductase; AltName: Full=Sterol C14-reductase [Neurospora crassa OR74A];Q51RZ1_MAGGR (Q51RZ1) Hypothetical protein;Q549A2_CAVPO (Q549A2) Inwardly-rectifying potassium channel Kir2.1 (Inward rectifier potassium channel Kir2.1);P52185.1 R…
TRINITY_DN32484_c0_g1_i1	10.4732	22.8474	1.12533	0.00075	0.0160957	GO:0016740;	Q82D74_STRAW (Q82D74) Putative phosphotransferase;Q50QE8_ENTHI (Q50QE8) DNA repair and recombination protein, putative;Q633F0_BACCZ (Q633F0) Acetate--CoA ligase (Acetyl-Co A synthetase) (EC 6.2.1.1);Q6HCN2_BACHK (Q6HCN2) Acetate--CoA ligase (Acetyl-Co A synthetase) (EC 6.2.1.1);Q6HS98_BACAN (Q6HS98) Acetyl-CoA synthetase, putative;Q72Z88_BACC1 (Q72Z88) Acetyl-CoA synthetase, putative;Q817B2_BACCR…
TRINITY_DN32558_c0_g1_i1	0.05	2.19927	5.45895	0.00245	0.0468773	NA	Q9RU72.1 RecName: Full=Ribosomal protein L11 methyltransferase {ECO:0000255|HAMAP-Rule:MF_00735}; Short=L11 Mtase {ECO:0000255|HAMAP-Rule:MF_00735} {ECO:0000255|HAMAP-Rule:MF_00735} [Deinococcus radiodurans R1];Q9VXM5_DROME (Q9VXM5) CG9056-PA (LD22609p);Q8BPY2_MOUSE (Q8BPY2) Mus musculus 12 days embryo eyeball cDNA, RIKEN full-length enriched library, clone:D230017K24 product:chromobox homolog 8 …
TRINITY_DN32564_c0_g2_i1	0.05	1.85755	5.21533	0.00085	0.0178628	NA	.
TRINITY_DN32576_c0_g1_i1	0.05	3.56387	6.15537	0.0001	0.0034893	GO:0055114;GO:0016491;GO:0046872;	Q6ZBF4_ORYSA (Q6ZBF4) Putative 2-oxoglutarate-dependent oxygenase;Q6ZBG4_ORYSA (Q6ZBG4) Putative 2-oxoglutarate-dependent oxygenase;Q7XXC4_ORYSA (Q7XXC4) OSJNBa0027O01.11 protein (OSJNBb0006L01.1 protein);Q9XH70_PRUAR (Q9XH70) Hypothetical protein p69RF (Fragment);Q948K9_CUCME (Q948K9) CmE8 protein;Q6AVK5_ORYSA (Q6AVK5) Putative oxygenase;Q94K40_ARATH (Q94K40) Putative oxidoreductase;Q8H1S4_ARATH…
TRINITY_DN32691_c0_g1_i2	0.05	2.1316	5.41386	0.0003	0.0205821	NA	.
TRINITY_DN32803_c0_g1_i2	0.05	2.11998	5.40598	0.0002	0.00722441	NA	Q21TL4.1 RecName: Full=50S ribosomal protein L28 {ECO:0000255|HAMAP-Rule:MF_00373} [Rhodoferax ferrireducens T118];Q5BCS7_EMENI (Q5BCS7) Hypothetical protein;
TRINITY_DN32805_c0_g1_i1	35.1925	130.189	1.88727	5e-05	0.00483981	GO:0016310;GO:0005524;GO:0004672;GO:0016301;GO:0006468;	Q9FEU2_PINSY (Q9FEU2) Receptor protein kinase;Q9FEU2_PINSY (Q9FEU2) Receptor protein kinase;Q9FEU2_PINSY (Q9FEU2) Receptor protein kinase;Q9FEU2_PINSY (Q9FEU2) Receptor protein kinase;Q9FEU2_PINSY (Q9FEU2) Receptor protein kinase;Q9FEU2_PINSY (Q9FEU2) Receptor protein kinase;Q9FEU2_PINSY (Q9FEU2) Receptor protein kinase;Q9FEU2_PINSY (Q9FEU2) Receptor protein kinase;Q9FEU2_PINSY (Q9FEU2) Receptor …
TRINITY_DN32828_c0_g1_i1	0.05	2.45119	5.61541	5e-05	0.00483981	GO:0042025;GO:0003677;GO:0030430;GO:0019028;GO:0016032;GO:0046872;GO:0005198;	Q918S6_9GEMI (Q918S6) Trans-activating protein;Q6QCP3_HHV3 (Q6QCP3) Tegument protein;P09264.1 RecName: Full=Tegument protein UL46 homolog; AltName: Full=Tegument protein VP11/12 homolog [Human herpesvirus 3 strain Dumas] Q4JQW3.1 RecName: Full=Tegument protein UL46 homolog; AltName: Full=Tegument protein VP11/12 homolog [Human herpesvirus 3 strain Oka vaccine];
TRINITY_DN32830_c0_g1_i1	0.05	1.05603	4.40058	0.00085	0.0241655	NA	.
TRINITY_DN32924_c0_g1_i1	0.05	2.18363	5.44866	0.0016	0.0269476	NA	.
TRINITY_DN32939_c0_g1_i1	14.7851	40.7341	1.46209	0.0003	0.0100904	GO:0003723;GO:0003676;	Q75M35_ORYSA (Q75M35) Hypothetical protein P0668H12.3 (Hypothetical protein P0036D10.18);Q75M35.2 RecName: Full=Protein MEI2-like 3; Short=OML3; AltName: Full=MEI2-like protein 3 [Oryza sativa Japonica Group];Q6J736_HORVU (Q6J736) AML6;Q6J735_SORBI (Q6J735) AML1;Q64M78_ORYSA (Q64M78) Putative AML1;Q64M78.1 RecName: Full=Protein MEI2-like 4; Short=OML4; AltName: Full=MEI2-like protein 4 [Oryza sat…
TRINITY_DN32952_c0_g1_i1	0.05	1.07155	4.42163	0.00135	0.0325009	NA	Q51QV6_MAGGR (Q51QV6) Hypothetical protein;
TRINITY_DN32994_c0_g1_i2	0.05	1.25063	4.64458	5e-05	0.001951	NA	.
TRINITY_DN33017_c0_g2_i1	0.05	2.73003	5.77084	5e-05	0.001951	NA	.
TRINITY_DN33055_c0_g1_i1	0.05	1.20579	4.59191	0.0001	0.00856885	NA	Q8RZI9_ORYSA (Q8RZI9) OJ1485_B09.7 protein (Putative AKIN gamma);Q7XVC0_ORYSA (Q7XVC0) OSJNBa0072D21.10 protein;Q7XYY0_MEDTR (Q7XYY0) AKIN gamma;Q8LBB2.2 RecName: Full=SNF1-related protein kinase regulatory subunit gamma-1; Short=AKIN subunit gamma-1; Short=AKING1; Short=AKINgamma1; AltName: Full=CBS domain-containing protein CBSCBS1 [Arabidopsis thaliana];Q9CAR3_ARATH (Q9CAR3) Hypothetical prote…
TRINITY_DN33057_c0_g1_i1	0.05	11.9877	7.90541	5e-05	0.00225092	NA	P51039.2 RecName: Full=Citrate synthase, partial [Rickettsia australis];Q9CPN5_PASMU (Q9CPN5) Mdh;Q5XU69_9RICK (Q5XU69) Citrate synthase (Fragment);Q84AF0_9RICK (Q84AF0) Citrate synthase (Fragment);Q9R9A6_9RICK (Q9R9A6) Citrate synthase (Fragment);Q6USE9_9RICK (Q6USE9) Citrate synthase (Fragment);Q6UAA4_RICAM (Q6UAA4) Citrate synthase (Fragment);Q6S3M6_9RICK (Q6S3M6) Citrate synthase (Fragment);Q…
TRINITY_DN33228_c0_g1_i1	0.05	2.06425	5.36755	5e-05	0.00483981	NA	Q9CCR6_MYCLE (Q9CCR6) Hypothetical protein ML0527;
TRINITY_DN33262_c0_g1_i1	0.05	0.834446	4.06082	5e-05	0.00300136	NA	.
TRINITY_DN33275_c0_g3_i1	0.05	2.92734	5.87152	0.00045	0.0113146	GO:0015935;GO:0003735;GO:0032040;GO:0006412;GO:0045903;GO:0005840;GO:0003723;GO:0006407;GO:0070181;GO:1990904;GO:0022627;	Q6CKL3_KLULA (Q6CKL3) Kluyveromyces lactis strain NRRL Y-1140 chromosome F of strain NRRL Y-1140 of Kluyveromyces lactis;Q6FU18_CANGA (Q6FU18) Similar to sp|P25443 Saccharomyces cerevisiae YGL123w SUP44;
TRINITY_DN33338_c0_g1_i1	0.05	2.49722	5.64225	0.00085	0.0222088	NA	Q88VJ9_LACPL (Q88VJ9) Phosphatidate cytidylyltransferase (EC 2.7.7.41);
TRINITY_DN33352_c0_g1_i1	0.05	1.93829	5.27671	0.00075	0.01643	GO:0016020;GO:0016758;GO:0016021;	O93962_9FUNG (O93962) Chitin synthase;Q8EY00_LEPIN (Q8EY00) BatD;Q75FY8_LEPIC (Q75FY8) BatD;
TRINITY_DN33465_c0_g1_i1	0.05	2.62498	5.71423	5e-05	0.00300136	NA	Q88SQ9_LACPL (Q88SQ9) Na(+)/H(+) antiporter;Q8CP22.1 RecName: Full=DNA repair protein RecO {ECO:0000255|HAMAP-Rule:MF_00201}; AltName: Full=Recombination protein O {ECO:0000255|HAMAP-Rule:MF_00201} [Staphylococcus epidermidis ATCC 12228] Q5HNY1.1 RecName: Full=DNA repair protein RecO {ECO:0000255|HAMAP-Rule:MF_00201}; AltName: Full=Recombination protein O {ECO:0000255|HAMAP-Rule:MF_00201} [Staphy…
TRINITY_DN33595_c0_g1_i1	0.05	3.38854	6.08259	5e-05	0.00225092	NA	Q5TV07_ANOGA (Q5TV07) ENSANGP00000026639 (Fragment);
TRINITY_DN3360_c0_g1_i1	0.05	1.17695	4.55698	0.00195	0.0405474	NA	.
TRINITY_DN33773_c0_g4_i1	103.964	159.572	0.618123	0.0002	0.0060005	NA	.
TRINITY_DN33802_c0_g1_i1	11.8068	29.7882	1.33512	0.0007	0.0156094	GO:0009055;GO:0046658;GO:0022900;	Q53RK6_ORYSA (Q53RK6) Plastocyanin-like domain, putative;Q851Z0_ORYSA (Q851Z0) Putative basic blue copper protein;P60496.1 RecName: Full=Chemocyanin; AltName: Full=Basic blue protein; AltName: Full=Plantacyanin; Flags: Precursor [Lilium longiflorum];Q9SBR9_MEDVA (Q9SBR9) Basic blue protein;O82080_SPIOL (O82080) Plantacyanin;Q93Y85_NICAL (Q93Y85) Putative S-RNase binding protein p11;Q5Z6N2_ORYSA (…
TRINITY_DN33820_c0_g1_i1	0.05	1.49499	4.90206	5e-05	0.00483981	NA	Q9FC17_STRCO (Q9FC17) Hypothetical protein SCO7067;Q6FDJ7_ACIAD (Q6FDJ7) Putative transcriptional regulator (GntR-family);Q54UW6_DICDI (Q54UW6) Hypothetical protein;
TRINITY_DN33855_c0_g2_i1	2.05566	9.76628	2.24821	0.00075	0.0203328	NA	Q0D3I7.1 RecName: Full=WUSCHEL-related homeobox 11; AltName: Full=OsWOX11 [Oryza sativa Japonica Group];Q8GY25.1 RecName: Full=WUSCHEL-related homeobox 12 [Arabidopsis thaliana];A2XG77.1 RecName: Full=WUSCHEL-related homeobox 6; AltName: Full=OsWOX6 [Oryza sativa Indica Group];Q10M29.1 RecName: Full=WUSCHEL-related homeobox 6; AltName: Full=OsWOX6 [Oryza sativa Japonica Group];Q6X7J3.2 RecName: F…
TRINITY_DN33964_c0_g3_i1	0.05	3.88823	6.28104	0.0026	0.0380879	GO:0016567;GO:0031146;GO:0004842;	Q8LHX5_ORYSA (Q8LHX5) Hypothetical protein P0022B05.127;Q8LHX9_ORYSA (Q8LHX9) Hypothetical protein P0022B05.123;Q6UTZ8_ORYSA (Q6UTZ8) Hypothetical protein;Q6YVN3_ORYSA (Q6YVN3) Hypothetical protein OSJNBa0063H21.130 (Hypothetical protein P0045D08.111);Q6UTZ4_ORYSA (Q6UTZ4) Hypothetical protein;Q7XIE8_ORYSA (Q7XIE8) Hypothetical protein P0022B05.125;Q6Z4S1_ORYSA (Q6Z4S1) Hypothetical protein OSJNB…
TRINITY_DN33985_c0_g3_i1	0.05	2.46768	5.62508	0.0015	0.0338813	GO:0000103;GO:0016310;GO:0070814;GO:0000096;GO:0016301;GO:0004781;GO:0016740;GO:0019379;GO:0005524;GO:0000166;GO:0004020;GO:0010134;	Q9ADG4_STRCO (Q9ADG4) Adenylylsulfate kinase;Q87MY8_VIBPA (Q87MY8) Oligopeptide ABC transporter, ATP-binding protein;Q6KA98_ORYSA (Q6KA98) Hypothetical protein OJ1063_D06.21;Q61AL6_CAEBR (Q61AL6) Hypothetical protein CBG13718;Q5V9R9_VIBFL (Q5V9R9) Oligopeptide permease D;Q74BD4_GEOSL (Q74BD4) Hypothetical protein;Q7MM67_VIBVY (Q7MM67) Oligopeptide ABC transporter, ATP-binding protein;
TRINITY_DN34011_c0_g1_i1	0.05	1.77651	5.15097	0.00025	0.0071634	NA	.
TRINITY_DN34027_c0_g1_i1	0.05	10.3335	7.69119	5e-05	0.00225092	GO:0004556;GO:0016787;GO:0103025;GO:0008152;GO:0003824;GO:0043169;GO:0005975;GO:0016798;	Q5QLB1_ORYSA (Q5QLB1) Putative alpha-amylase isozyme 3E;Q6ZDD5_ORYSA (Q6ZDD5) Alpha-amylase isozyme 3D;P27933.2 RecName: Full=Alpha-amylase isozyme 3D; AltName: Full=1,4-alpha-D-glucan glucanohydrolase; Flags: Precursor [Oryza sativa Japonica Group];Q67U03_ORYSA (Q67U03) Alpha-amylase isozyme 3B (1,4-alpha-D-glucan glucanohydrolase);P27937.1 RecName: Full=Alpha-amylase isozyme 3B; AltName: Full=1…
TRINITY_DN34066_c0_g1_i1	0.05	1.83142	5.19489	0.00315	0.0425293	NA	P07720.3 RecName: Full=Genome polyprotein; Contains: RecName: Full=Peptide 2k; Contains: RecName: Full=Capsid protein C; AltName: Full=Core protein; Contains: RecName: Full=prM; Contains: RecName: Full=Peptide pr; Contains: RecName: Full=Small envelope protein M; AltName: Full=Matrix protein; Contains: RecName: Full=Envelope protein E; Contains: RecName: Full=Non-structural protein 1; Short=NS1; …
TRINITY_DN34171_c0_g1_i1	0.05	2.84186	5.82876	0.00195	0.0407564	GO:0016567;GO:0031146;GO:0004842;	Q5ZD67_ORYSA (Q5ZD67) Hypothetical protein P0030H07.17 (Hypothetical protein P0009G03.38);Q5ZD76_ORYSA (Q5ZD76) Hypothetical protein P0030H07.6 (Hypothetical protein P0009G03.27);Q9LGI3_ORYSA (Q9LGI3) Hypothetical protein P0009G03.28 (Hypothetical protein P0030H07.7);Q6ZCF4_ORYSA (Q6ZCF4) Hypothetical protein P0486F07.2 (Hypothetical protein OJ1014_H11.20);Q6K8B1_ORYSA (Q6K8B1) Hypothetical prote…
TRINITY_DN34247_c0_g1_i1	0.05	1.99501	5.31832	5e-05	0.00225092	GO:0016020;GO:0016760;GO:0030244;GO:0016740;GO:0016021;GO:0071555;GO:0005886;GO:0046872;GO:0016757;	Q6DUJ2_9FABA (Q6DUJ2) CesA2;Q9MF66_BETVU (Q9MF66) Orf100f protein;
TRINITY_DN34281_c1_g3_i1	295.361	554.569	0.908888	0.00215	0.0337249	GO:0006544;GO:0006546;GO:0003824;GO:0055114;GO:0005739;GO:0016491;GO:0004375;	Q38766_AVESA (Q38766) Victorin binding protein;O22575_9POAL (O22575) Glycine decarboxylase P subunit;Q6V9T1_ORYSA (Q6V9T1) Glycine dehydrogenase P protein;Q69X42_ORYSA (Q69X42) Putative glycine dehydrogenase;Q94B78.2 RecName: Full=Glycine dehydrogenase (decarboxylating) 1, mitochondrial; AltName: Full=Glycine cleavage system P protein 1; AltName: Full=Glycine decarboxylase 1; AltName: Full=Glycin…
TRINITY_DN34353_c0_g1_i1	0.05	1.29604	4.69604	0.00015	0.0047637	NA	.
TRINITY_DN34357_c0_g1_i1	0.05	1.10762	4.46939	0.0003	0.00843723	NA	.
TRINITY_DN34407_c0_g1_i2	0.05	1.02742	4.36095	5e-05	0.001951	NA	.
TRINITY_DN34414_c0_g1_i5	0.05	1.70313	5.09012	5e-05	0.00225092	GO:0020037;GO:0004497;GO:0005506;GO:0055114;GO:0016705;GO:0016491;GO:0046872;	Q5JKW8_ORYSA (Q5JKW8) Putative cytochrome P450-dependent fatty acid hydroxylase;Q8RZ99_ORYSA (Q8RZ99) Putative cytochrome P450-dependent fatty acid hydroxylase;Q6L4C7_ORYSA (Q6L4C7) Putative cytochrome P450;Q8H810_ORYSA (Q8H810) Putative cytochrome P450;Q5JN64_ORYSA (Q5JN64) Putative cytochrome P450-dependent fatty acid hydroxylase;Q8LRA4_ORYSA (Q8LRA4) Putative cytochrome P450-dependent fatty ac…
TRINITY_DN34434_c0_g1_i1	0.05	1.29186	4.69138	5e-05	0.00225092	NA	Q6H533_ORYSA (Q6H533) Hypothetical protein OSJNBb0035N08.21;Q5Z9B9_ORYSA (Q5Z9B9) Hypothetical protein P0427B07.49;Q9ZKH3_HELPJ (Q9ZKH3) Putative POLYSACCHARIDE BIOSYNTHESIS PROTEIN;Q8GIC5_RHOBL (Q8GIC5) Form I ribulose-1,5-bisphosphate carboxylase/oxygenase large subunit (Fragment);Q7UNJ1_RHOBA (Q7UNJ1) Hypothetical protein;Q942W3_ORYSA (Q942W3) Hypothetical protein P0506E04.11 (Hypothetical pro…
TRINITY_DN34444_c0_g1_i1	0.05	1.69147	5.08021	0.00055	0.0163021	NA	Q94LN2_ORYSA (Q94LN2) Putative receptor-like protein kinase;Q7G768_ORYSA (Q7G768) Putative receptor-like protein kinase;Q8LGC3_ARATH (Q8LGC3) Putative disease resistance protein;Q9FW47_ARATH (Q9FW47) Hypothetical protein T1E4.3;Q6Z0B5_ORYSA (Q6Z0B5) Protein kinase Xa21, receptor type-like protein;Q8VZM3_ARATH (Q8VZM3) Putative receptor kinase;C0LGP4.1 RecName: Full=Probable LRR receptor-like seri…
TRINITY_DN34458_c0_g1_i1	0.05	2.82472	5.82004	5e-05	0.00205679	GO:0045735;	Q8W3X8_CUCMA (Q8W3X8) PreproMP73;O23211_ARATH (O23211) Globulin-like protein;Q9ZU69_ARATH (Q9ZU69) Putative vicilin storage protein (Globulin-like);Q9FYW3_LYCES (Q9FYW3) BAC19.13;Q9AVK8_SOYBN (Q9AVK8) Allergen Gly m Bd 28K (Fragment);Q6L3H2_SOLDE (Q6L3H2) Putative vicilin;Q40371_MATST (Q40371) Vicilin;Q42390_DAUCA (Q42390) Daucus carota globulin-like protein;Q9SK09_ARATH (Q9SK09) Putative seed st…
TRINITY_DN34469_c0_g2_i3	0.05	3.68442	6.20337	0.0003	0.0205821	NA	.
TRINITY_DN34487_c1_g2_i1	221.887	634.659	1.51616	5e-05	0.00205679	NA	.
TRINITY_DN34487_c1_g4_i1	16.5458	42.5581	1.36297	5e-05	0.00225092	NA	Q7WNA9_BORBR (Q7WNA9) Putative membrane protein;Q7WNA9_BORBR (Q7WNA9) Putative membrane protein;Q7W0Y5_BORPA (Q7W0Y5) Putative membrane protein;Q7W0Y5_BORPA (Q7W0Y5) Putative membrane protein;Q64P69_BACFR (Q64P69) Putative outer membrane protein probably involved in nutrient binding;Q8VZG6_ARATH (Q8VZG6) AT5g61910/k22g18_30;Q9FH52_ARATH (Q9FH52) Arabidopsis thaliana genomic DNA, chromosome 5, TAC…
TRINITY_DN34540_c0_g3_i1	0.05	2.18074	5.44675	0.00015	0.00713138	NA	.
TRINITY_DN34623_c0_g1_i1	3.13897	18.9665	2.59509	0.0019	0.0398912	NA	Q8HAE1_BPST6 (Q8HAE1) 5 protein;Q5C833_9VIRU (Q5C833) Coat protein;Q76H21_9CAUD (Q76H21) Gp5;Q77D91_BPP22 (Q77D91) Coat protein;P26747.2 RecName: Full=Coat protein; AltName: Full=Protein gp5 [Enterobacteria phage P22];
TRINITY_DN34641_c0_g1_i1	28.8294	75.4119	1.38725	5e-05	0.00205679	GO:0016020;GO:0015267;GO:0016021;GO:0055085;	Q9M7C3_WHEAT (Q9M7C3) Plasma membrane intrinsic protein 2;O48517_HORVU (O48517) HvPIP2;1 protein;Q6K215_ORYSA (Q6K215) Putative plasma membrane integral protein;Q6K215.1 RecName: Full=Probable aquaporin PIP2-2; AltName: Full=OsPIP2;2; AltName: Full=Plasma membrane intrinsic protein 2-2 [Oryza sativa Japonica Group];Q9ATM6_MAIZE (Q9ATM6) Plasma membrane integral protein ZmPIP2-4;Q9ATM6.1 RecName: …
TRINITY_DN34644_c0_g1_i1	0.05	4.95123	6.62972	0.00015	0.00577907	GO:0016020;GO:0003333;GO:0016021;GO:0005886;GO:0015171;	Q8S3N9_ORYSA (Q8S3N9) Putative amino acid transport protein AAP2 (OSJNBa0011F23.22 protein) (OSJNBa0015K02.9 protein);Q7XQN0_ORYSA (Q7XQN0) OSJNBa0089K21.6 protein;Q6Z654_ORYSA (Q6Z654) Putative amino acid transport protein AAP1;Q8VWU1_NARPS (Q8VWU1) Putative transmembrane amino acid transporter protein (Fragment);Q67WJ6_ORYSA (Q67WJ6) Putative amino acid transport protein;Q5Z9R9_ORYSA (Q5Z9R9) P…
TRINITY_DN34674_c0_g2_i1	0.05	12.8152	8.00171	5e-05	0.00483981	GO:0016020;GO:0005506;GO:0055114;GO:0016705;GO:0016021;GO:0020037;	Q53PZ7_ORYSA (Q53PZ7) Cytochrome P450;Q65WU0_ORYSA (Q65WU0) Putative cytochrome P450;Q9ZUX1_ARATH (Q9ZUX1) Putative cytochrome P450 (At2g27690/F15K20.21);Q9ZUX1.1 RecName: Full=Cytochrome P450 94C1 [Arabidopsis thaliana];P85191.1 RecName: Full=Cytochrome P450 {ECO:0000250|UniProtKB:O81117}, partial [Helianthus annuus];Q94DD8_ORYSA (Q94DD8) Putative cytochrome P450-dependent fatty acid hydroxylase;
TRINITY_DN34706_c0_g1_i1	0.05	2.08391	5.38122	0.00195	0.0407564	NA	.
TRINITY_DN34728_c0_g1_i1	0.05	1.31175	4.71342	5e-05	0.00225092	NA	.
TRINITY_DN34746_c0_g2_i1	0.05	2.77516	5.7945	0.0009	0.0183639	NA	.
TRINITY_DN34818_c1_g1_i1	424.767	719.127	0.759575	0.0039	0.0497388	NA	P23993.1 RecName: Full=Photosystem I reaction center subunit XI, chloroplastic; Short=PSI-L; AltName: Full=PSI subunit V; Flags: Precursor [Hordeum vulgare];Q39654.1 RecName: Full=Photosystem I reaction center subunit XI, chloroplastic; Short=PSI-L; AltName: Full=PSI subunit V; Flags: Precursor [Cucumis sativus];Q84UU0_9SOLA (Q84UU0) Photosystem I subunit XI;Q9SUI4.2 RecName: Full=Photosystem I r…
TRINITY_DN3484_c0_g1_i1	0.05	0.955606	4.25642	5e-05	0.00225092	GO:0003824;	Q8CHW0_MOUSE (Q8CHW0) Lancl1 protein (Fragment);O89112.1 RecName: Full=LanC-like protein 1; AltName: Full=40 kDa erythrocyte membrane protein; Short=p40 [Mus musculus];Q9QX69.2 RecName: Full=LanC-like protein 1; AltName: Full=40 kDa erythrocyte membrane protein; Short=p40 [Rattus norvegicus];Q55KD3_CRYNE (Q55KD3) Hypothetical protein;Q5K974_CRYNE (Q5K974) Endopeptidase, putative;Q53TN2_HUMAN (Q53…
TRINITY_DN3484_c0_g2_i1	0.05	1.03103	4.36601	0.0004	0.0127192	GO:0003824;	Q8CHW0_MOUSE (Q8CHW0) Lancl1 protein (Fragment);Q6BMP9_DEBHA (Q6BMP9) Debaryomyces hansenii chromosome F of strain CBS767 of Debaryomyces hansenii;O89112.1 RecName: Full=LanC-like protein 1; AltName: Full=40 kDa erythrocyte membrane protein; Short=p40 [Mus musculus];Q9QX69.2 RecName: Full=LanC-like protein 1; AltName: Full=40 kDa erythrocyte membrane protein; Short=p40 [Rattus norvegicus];Q53TN2_…
TRINITY_DN34863_c0_g1_i3	3.44759	11.7092	1.76398	0.00095	0.0239735	GO:0098656;GO:0005741;GO:0055085;GO:0008308;GO:0015698;	Q9SPD7_MAIZE (Q9SPD7) Voltage-dependent anion channel protein 2;Q0JJV1.3 RecName: Full=Mitochondrial outer membrane protein porin 4; AltName: Full=Voltage-dependent anion-selective channel protein 4; Short=OsVDAC4 [Oryza sativa Japonica Group];Q5JLT5_ORYSA (Q5JLT5) Putative 36kDa porin II;Q8VXC6_ORYSA (Q8VXC6) Voltage-dependent anion channel;Q7F4F8_ORYSA (Q7F4F8) Putative porin;Q7F4F8.1 RecName: …
TRINITY_DN34951_c0_g1_i1	0.05	0.919684	4.20114	0.0007	0.0156094	NA	.
TRINITY_DN3497_c0_g1_i1	0.05	3.15149	5.97796	0.0017	0.0376433	GO:0016020;GO:0007166;GO:0004888;GO:0042813;GO:0007275;GO:0016055;GO:0016021;	Q71S95_MOUSE (Q71S95) Frizzled-10 like protein;Q8BKG4.1 RecName: Full=Frizzled-10; Short=Fz-10; AltName: CD_antigen=CD350; Flags: Precursor [Mus musculus];Q8PHY8_XANAC (Q8PHY8) Glycosyltransferase;Q9W6E3_BRARE (Q9W6E3) Frizzled protein (Frizzled 10) (Frizzled homolog 10);Q90WM3_BRARE (Q90WM3) Frizzled homolog 10;Q9PTT8_BRARE (Q9PTT8) Frizzled homolog;Q9DEB5.1 RecName: Full=Frizzled-10-A; Short=Fz…
TRINITY_DN34986_c0_g1_i1	0.05	2.16136	5.43387	5e-05	0.00225092	GO:0016787;GO:0006629;GO:0016042;GO:0016298;GO:0016788;GO:0002213;	Q6ZIA4_ORYSA (Q6ZIA4) Putative gastric lipase;Q94AE7_ARATH (Q94AE7) AT5g14180/MUA22_18;Q6VY31_ARATH (Q6VY31) Lysosomal acid lipase-like protein;Q9FMT3_ARATH (Q9FMT3) Similarity to lipase;Q67ZU1_ARATH (Q67ZU1) MRNA, complete cds, clone: RAFL22-74-A06;Q67ZU1.1 RecName: Full=Triacylglycerol lipase 2; Flags: Precursor [Arabidopsis thaliana];Q681B0_ARATH (Q681B0) MRNA, partial cds, clone: RAFL22-24-A2…
TRINITY_DN34997_c0_g1_i1	0.05	1.49144	4.89863	5e-05	0.00483981	NA	.
TRINITY_DN35004_c0_g1_i2	0.05	2.48901	5.6375	0.0024	0.035298	NA	Q9SHP9_ARATH (Q9SHP9) F1K23.13;Q53PD2_ORYSA (Q53PD2) Hypothetical protein;Q94G62_LYCES (Q94G62) Verticillium wilt disease resistance protein;Q94G61_LYCES (Q94G61) Verticillium wilt disease resistance protein;
TRINITY_DN35009_c0_g2_i2	36.1159	83.3747	1.20698	0.00035	0.0230482	NA	Q9AVH2_PEA (Q9AVH2) Putative senescence-associated protein (Fragment);Q5B2I5_EMENI (Q5B2I5) Predicted protein;O69110.1 RecName: Full=Porphobilinogen deaminase; Short=PBG; AltName: Full=Hydroxymethylbilane synthase; Short=HMBS; AltName: Full=Pre-uroporphyrinogen synthase [Paenibacillus macerans];Q7QD48_ANOGA (Q7QD48) ENSANGP00000010959 (Fragment);
TRINITY_DN35070_c0_g3_i1	0.05	1.00107	4.32347	0.00195	0.0315069	NA	Q9C953_ARATH (Q9C953) Hypothetical protein T7P1.14;
TRINITY_DN35076_c0_g1_i1	1.99087	5.52223	1.47185	0.00105	0.0204145	NA	Q541Y5_ARATH (Q541Y5) Putative villin;O65570.1 RecName: Full=Villin-4 [Arabidopsis thaliana];Q7Y0V3_LILLO (Q7Y0V3) Actin filament bundling protein P-115-ABP;Q7XTQ0_ORYSA (Q7XTQ0) OSJNBa0041A02.24 protein;Q6Z3N3_ORYSA (Q6Z3N3) Putative villin;Q67U26_ORYSA (Q67U26) Putative villin 2;Q9SIK8_ARATH (Q9SIK8) Putative villin;O81643.2 RecName: Full=Villin-1 [Arabidopsis thaliana];Q9LVC6_ARATH (Q9LVC6) Vi…
TRINITY_DN35093_c0_g1_i1	0.05	2.39149	5.57984	0.0016	0.0269476	NA	.
TRINITY_DN35124_c0_g2_i1	0.05	4.06091	6.34373	0.00255	0.0376346	NA	.
TRINITY_DN35213_c0_g1_i3	0.05	3.27326	6.03266	5e-05	0.00300136	NA	Q851Z1_ORYSA (Q851Z1) Hypothetical protein OSJNBa0015N08.10;Q8LB66_ARATH (Q8LB66) Hypothetical protein;Q67YC9_ARATH (Q67YC9) Hypothetical protein At4g14100;Q67YC9.1 RecName: Full=Uncharacterized protein At4g14100; Flags: Precursor [Arabidopsis thaliana];Q8L9Q7_ARATH (Q8L9Q7) Hypothetical protein;O23269_ARATH (O23269) Hypothetical protein dl3085w (Hypothetical protein AT4g14090);Q6Z4D6_ORYSA (Q6Z4…
TRINITY_DN35258_c0_g1_i2	0.05	3.40598	6.09	5e-05	0.00483981	NA	.
TRINITY_DN35259_c0_g1_i1	0.05	1.69523	5.08341	0.0013	0.0318219	GO:0016020;GO:0016021;	Q6VST7_HHV8 (Q6VST7) K1 protein (Fragment);Q6VST6_HHV8 (Q6VST6) K1 protein (Fragment);Q6VST5_HHV8 (Q6VST5) K1 protein (Fragment);Q5I630_HHV8 (Q5I630) K1 glycoprotein (Fragment);Q9WNS8_HHV8 (Q9WNS8) K1 glycoprotein (Fragment);Q995B0_HHV8 (Q995B0) K1 glycoprotein (Fragment);Q6VST9_HHV8 (Q6VST9) K1 protein (Fragment);Q6VST8_HHV8 (Q6VST8) K1 protein (Fragment);Q9DSD2_HHV8 (Q9DSD2) K1 protein;Q5G851_H…
TRINITY_DN35274_c0_g1_i1	0.05	4.41762	6.4652	0.00085	0.0438539	NA	Q8S385_SECCE (Q8S385) REP14;Q852R4_WHEAT (Q852R4) Chloroplast-targeted COR protein;Q06540_WHEAT (Q06540) Cold acclimation protein WCS19;Q9SDV6_WHEAT (Q9SDV6) Cold-responsive protein COR14a (WCOR14a);Q9SDV5_WHEAT (Q9SDV5) Cold-responsive protein COR14b;Q8S387_WHEAT (Q8S387) WCOR14c;Q8S386_SECCE (Q8S386) REP13;Q8H0Q4_HORVU (Q8H0Q4) Cor14b protein precursor;
TRINITY_DN35286_c0_g2_i1	0.05	0.985974	4.30155	0.00105	0.0257809	NA	.
TRINITY_DN35324_c0_g1_i1	0.05	1.60063	5.00057	0.0025	0.0371926	GO:0003700;GO:0006355;GO:0005634;	Q5U919_PRUPE (Q5U919) Pistillata MADS-box (Fragment);Q5NF43_FRATT (Q5NF43) Hydroxyacylglutathione hydrolase (EC 3.1.2.6);Q5NF43.1 RecName: Full=Hydroxyacylglutathione hydrolase {ECO:0000255|HAMAP-Rule:MF_01374} {ECO:0000255|HAMAP-Rule:MF_01374}; AltName: Full=Glyoxalase II {ECO:0000255|HAMAP-Rule:MF_01374}; Short=Glx II {ECO:0000255|HAMAP-Rule:MF_01374} [Francisella tularensis subsp. tularensis S…
TRINITY_DN35325_c0_g1_i1	0.05	4.8535	6.60095	5e-05	0.00225092	NA	Q65WR6_ORYSA (Q65WR6) Hypothetical protein P0009H09.3 (Hypothetical protein P0486C01.18);Q5QMB2_ORYSA (Q5QMB2) Putative VHS2 protein;Q5WMP2_ORYSA (Q5WMP2) Hypothetical protein OSJNBa0053E01.13;Q5N7Y5_ORYSA (Q5N7Y5) Target of myb1-like;Q6YUH7_ORYSA (Q6YUH7) Putative target of myb1 (TOM1 protein);Q6K7U3_ORYSA (Q6K7U3) Putative VHS domain-containing protein;Q69WH7_ORYSA (Q69WH7) Putative TOM1 protei…
TRINITY_DN35393_c0_g4_i1	0.05	2.4579	5.61935	0.00375	0.0483826	NA	Q6D387_ERWCT (Q6D387) Putative exported protein;P11545.1 RecName: Full=Methylenomycin A resistance protein; AltName: Full=MMR peptide [Streptomyces coelicolor A3(2)];Q6FK83_CANGA (Q6FK83) Similar to sp|P47169 Saccharomyces cerevisiae YJR137c ECM17;P47169.1 RecName: Full=Sulfite reductase [NADPH] subunit beta; AltName: Full=Extracellular mutant protein 17 [Saccharomyces cerevisiae S288c];
TRINITY_DN35500_c0_g2_i1	0.05	1.80329	5.17256	0.00225	0.0442341	NA	.
TRINITY_DN35511_c0_g2_i1	62.3462	120.535	0.951079	0.0003	0.00843723	NA	.
TRINITY_DN35528_c0_g1_i1	0.05	5.82509	6.86421	5e-05	0.00300136	GO:0016020;GO:0009535;GO:0009523;GO:0016021;GO:0016168;GO:0009507;GO:0009579;GO:0018298;GO:0009765;GO:0009536;GO:0015979;GO:0009522;	Q40065_HORVU (Q40065) LHCII type I protein;Q7Z6D9_HUMAN (Q7Z6D9) Hypothetical protein (Fragment);Q6EQF5_ORYSA (Q6EQF5) Putative chlorophyll a-b binding protein, chloroplast (LHCII type I CAB) (LHCP);P12330.2 RecName: Full=Chlorophyll a-b binding protein 1, chloroplastic; AltName: Full=LHCII type I CAB-1; Short=LHCP; Flags: Precursor [Oryza sativa Japonica Group];O24401_WHEAT (O24401) Chlorophyll …
TRINITY_DN35530_c0_g1_i1	0.05	3.3165	6.05159	0.00065	0.0184418	NA	Q9DKV6_CAEV (Q9DKV6) Tat protein;Q560G7_CRYNE (Q560G7) Hypothetical protein;Q5KPG7_CRYNE (Q5KPG7) Gamma-tubulin complex component 2 (Gcp-2), putative;Q4ZDJ0_9VIRU (Q4ZDJ0) ORF081;Q8ZVT1_PYRAE (Q8ZVT1) Hypothetical protein PAE2138;Q5FQ60.1 RecName: Full=Aspartate--tRNA(Asp/Asn) ligase {ECO:0000255|HAMAP-Rule:MF_00044} {ECO:0000255|HAMAP-Rule:MF_00044}; AltName: Full=Aspartyl-tRNA synthetase {ECO:0…
TRINITY_DN35547_c0_g1_i1	0.05	3.70746	6.21236	0.00205	0.0326523	GO:0016903;GO:0016625;GO:0055114;GO:0016491;	Q8U044_PYRFU (Q8U044) 2-keto acid:ferredoxin oxidoreductase subunit gamma;O59341_PYRHO (O59341) 185aa long hypothetical ferredoxin oxidoreductase gamma subunit;Q6D417_ERWCT (Q6D417) Two-component sensor kinase (EC 2.7.3.-);Q9V1B8_PYRAB (Q9V1B8) KorG-2 2-ketoglutarate ferredoxin oxidoreductase, subunit gamma;Q9I7S4_DROME (Q9I7S4) CG18646-PA;Q6INA9_XENLA (Q6INA9) MGC84516 protein;Q6INA9.1 RecName: …
TRINITY_DN35555_c0_g2_i1	0.05	1.06387	4.41125	5e-05	0.001951	NA	.
TRINITY_DN35566_c0_g2_i1	0.05	1.88383	5.2356	0.00145	0.0261273	NA	Q52C87_MAGGR (Q52C87) Hypothetical protein;Q6BGU1_DEBHA (Q6BGU1) Similar to CA3110|CaLPI9 Candida albicans CaLPI9;
TRINITY_DN35589_c0_g3_i1	1.48683	7.46143	2.32721	0.0005	0.012263	GO:0005737;GO:0004818;GO:0016874;GO:0043039;GO:0000049;GO:0006412;GO:0004812;GO:0005524;GO:0000166;GO:0006424;	Q7P6Q6_FUSNV (Q7P6Q6) Glutamyl-tRNA synthetase (EC 6.1.1.17);Q8RDZ8.2 RecName: Full=Glutamate--tRNA ligase {ECO:0000255|HAMAP-Rule:MF_00022} {ECO:0000255|HAMAP-Rule:MF_00022}; AltName: Full=Glutamyl-tRNA synthetase {ECO:0000255|HAMAP-Rule:MF_00022}; Short=GluRS {ECO:0000255|HAMAP-Rule:MF_00022} [Fusobacterium nucleatum subsp. nucleatum ATCC 25586];
TRINITY_DN35692_c0_g2_i1	0.05	3.01977	5.91637	5e-05	0.00205679	NA	.
TRINITY_DN35757_c0_g1_i2	0.05	2.49519	5.64108	0.00115	0.0221022	NA	Q8DLE7_SYNEL (Q8DLE7) Tlr0548 protein;Q6GKZ1_DROME (Q6GKZ1) AT19737p;Q500X7_DROME (Q500X7) GH26310p;Q6BHY3_DEBHA (Q6BHY3) Similar to CA3895|CaCDR4 Candida albicans CaCDR4 Multidrug resistance protein;Q6BHY4_DEBHA (Q6BHY4) Similar to CA3895|CaCDR4 Candida albicans CaCDR4 Multidrug resistance protein;Q7S711_NEUCR (Q7S711) Predicted protein;Q8XSE6_RALSO (Q8XSE6) PUTATIVE CATION EFFLUX SYSTEM TRANSME…
TRINITY_DN35772_c0_g1_i2	0.05	1.04306	4.38275	0.0023	0.034417	NA	.
TRINITY_DN3579_c0_g1_i1	0.05	1.73529	5.1171	0.00025	0.0178701	GO:0016020;GO:0070588;GO:0005524;GO:0005887;GO:0016787;GO:0000166;GO:0016021;GO:0006874;GO:0016887;GO:0043231;GO:0005388;GO:0006812;GO:0046872;GO:0099132;	Q54CD1_DICDI (Q54CD1) Putative cation-transporting ATPase;
TRINITY_DN35825_c0_g1_i1	0.05	1.67819	5.06883	0.0021	0.0425838	NA	Q5KWP6.1 RecName: Full=UPF0735 ACT domain-containing protein GK2605 {ECO:0000255|HAMAP-Rule:MF_00707} [Geobacillus kaustophilus HTA426];A4IRC6.2 RecName: Full=UPF0735 ACT domain-containing protein GTNG_2535 {ECO:0000255|HAMAP-Rule:MF_00707} [Geobacillus thermodenitrificans NG80-2];Q622Q9_CAEBR (Q622Q9) Hypothetical protein CBG02062;Q7RPD9_PLAYO (Q7RPD9) Strong similarity to unknown protein-relate…
TRINITY_DN35856_c0_g2_i2	0.05	1.08343	4.43753	0.0019	0.0403259	NA	Q69TA2_ORYSA (Q69TA2) Hypothetical protein P0592C05.36 (Hypothetical protein OJ1381_H04.12);Q6ZB66_ORYSA (Q6ZB66) Hypothetical protein OJ1119_B10.9;P0C042.1 RecName: Full=Uncharacterized protein At4g15970 [Arabidopsis thaliana];Q6ZIC2_ORYSA (Q6ZIC2) Hypothetical protein OJ1770_H02.6;Q69TB6_ORYSA (Q69TB6) Hypothetical protein P0592C05.17;O23446_ARATH (O23446) Regulatory protein;Q98GK8_RHILO (Q98GK…
TRINITY_DN35882_c0_g1_i1	0.05	1.7897	5.16165	0.00145	0.0251669	NA	.
TRINITY_DN35907_c0_g1_i1	0.05	1.03641	4.37352	0.0025	0.0473833	GO:0071944;GO:0030599;GO:0016787;GO:0004857;GO:0045490;GO:0043086;GO:0046910;GO:0042545;GO:0045330;GO:0005618;	Q8LQA0_ORYSA (Q8LQA0) Putative pectinesterase;Q8GUF8_ARATH (Q8GUF8) At2g47550/T30B22.15;Q8GUY1_LOLPR (Q8GUY1) Methyl pectinesterase (Fragment);Q8LGA3_ARATH (Q8LGA3) Putative pectinesterase;Q708X3_CICAR (Q708X3) Pectin methylesterase (EC 3.1.1.11) (Fragment);O22256_ARATH (O22256) Putative pectinesterase;O22256.2 RecName: Full=Probable pectinesterase/pectinesterase inhibitor 20; Includes: RecName: …
TRINITY_DN35917_c0_g1_i1	0.05	0.992726	4.3114	0.0019	0.0311926	GO:0016020;GO:0006857;GO:0005215;GO:0016021;GO:0055085;GO:0035672;GO:0035673;GO:0022857;	Q6WFZ8_MACMU (Q6WFZ8) Proton-dependent dipeptide transporter PEPT1;B0REI2.1 RecName: Full=Protoheme IX farnesyltransferase {ECO:0000255|HAMAP-Rule:MF_00154} {ECO:0000255|HAMAP-Rule:MF_00154}; AltName: Full=Heme B farnesyltransferase {ECO:0000255|HAMAP-Rule:MF_00154}; AltName: Full=Heme O synthase {ECO:0000255|HAMAP-Rule:MF_00154} [Clavibacter michiganensis subsp. sepedonicus];A5CRS6.1 RecName: Fu…
TRINITY_DN36027_c0_g1_i1	0.05	1.21489	4.60275	5e-05	0.00300136	GO:0005524;GO:0005874;GO:0031625;GO:0051973;GO:0005737;GO:0005832;GO:0007339;GO:0061077;GO:0000242;GO:0032212;GO:0000166;GO:1901998;GO:0044183;GO:0005720;GO:0002199;GO:0006457;GO:1904851;GO:0005815;GO:0006458;GO:0005813;GO:0001669;GO:0043209;GO:0090666;GO:2000109;GO:1904874;GO:0044297;GO:0005794;GO:0044053;GO:0051082;GO:0050821;	Q5ZMG9_CHICK (Q5ZMG9) Hypothetical protein;A7MLM8.1 RecName: Full=UPF0352 protein ESA_01049 {ECO:0000255|HAMAP-Rule:MF_00816} [Cronobacter sakazakii ATCC BAA-894];Q64N55_BACFR (Q64N55) Putative metal-dependent membrane protease;
TRINITY_DN3603_c0_g1_i1	0.05	1.98105	5.30819	0.00145	0.0251669	NA	.
TRINITY_DN36055_c0_g1_i1	0.05	1.32826	4.73147	0.00165	0.03633	NA	Q6SGQ6_9BACT (Q6SGQ6) Lipoprotein, putative;Q55IU8_CRYNE (Q55IU8) Hypothetical protein;Q5KCV4_CRYNE (Q5KCV4) Protein-histidine kinase, putative;
TRINITY_DN36058_c0_g2_i1	0.05	1.66316	5.05586	0.0035	0.0454811	NA	.
TRINITY_DN36082_c0_g2_i1	77.91	126.711	0.701661	0.00265	0.0384915	GO:0019898;GO:0009654;GO:0015979;GO:0009523;GO:0005509;	Q6ZDL1_ORYSA (Q6ZDL1) Oxygen evolving complex protein-like;Q8L4D9_ORYSA (Q8L4D9) Putative oxygen evolving complex protein;P82538.1 RecName: Full=PsbP-like protein 1, chloroplastic; AltName: Full=OEC23-like protein 4; AltName: Full=PsbP-related thylakoid lumenal protein 2; Flags: Precursor [Arabidopsis thaliana];Q6XGX7_VITVI (Q6XGX7) Putative oxygen evolving enhancer protein (Fragment);O80634_ARAT…
TRINITY_DN36082_c1_g2_i1	473.805	1389.58	1.55228	5e-05	0.00205679	GO:0005524;	Q7X9A2_DESAN (Q7X9A2) Rubisco activase alpha form precursor;Q40073.1 RecName: Full=Ribulose bisphosphate carboxylase/oxygenase activase A, chloroplastic; Short=RA A; Short=RuBisCO activase A; Flags: Precursor [Hordeum vulgare];Q9LRI0_ORYSA (Q9LRI0) RuBisCO activase large isoform;Q7XXR6_ORYSA (Q7XXR6) Ribulose-bisphosphate carboxylase activase large isoform protein;P93431.2 RecName: Full=Ribulose …
TRINITY_DN36084_c1_g2_i1	168.384	320.16	0.927038	0.0002	0.0062239	NA	P46285.1 RecName: Full=Sedoheptulose-1,7-bisphosphatase, chloroplastic; AltName: Full=SED(1,7)P2ase; AltName: Full=Sedoheptulose bisphosphatase; Short=SBPase; Flags: Precursor [Triticum aestivum];Q84JG8_ORYSA (Q84JG8) Sedoheptulose-1,7-bisphosphatase;Q7XRT0_ORYSA (Q7XRT0) OSJNBa0042F21.13 protein;P46283.1 RecName: Full=Sedoheptulose-1,7-bisphosphatase, chloroplastic; AltName: Full=SED(1,7)P2ase; …
TRINITY_DN36124_c0_g2_i1	0.05	1.56553	4.96858	0.0009	0.0454522	GO:0005622;GO:0006886;GO:0008536;	Q6BLG9_DEBHA (Q6BLG9) Debaryomyces hansenii chromosome F of strain CBS767 of Debaryomyces hansenii;Q7R8I0_PLAYO (Q7R8I0) Hypothetical protein;Q7S3R6_NEUCR (Q7S3R6) Predicted protein;
TRINITY_DN36181_c0_g1_i1	0.05	1.36015	4.76569	0.00055	0.0163021	GO:0016020;GO:0016887;GO:0005524;GO:0000166;GO:0016021;GO:0005886;GO:0055085;GO:0042626;	Q8GU86_ORYSA (Q8GU86) PDR-like ABC transporter;Q84ZQ8_ORYSA (Q84ZQ8) Putative PDR-like ABC transporter;Q8GU86.2 RecName: Full=Pleiotropic drug resistance protein 5 [Oryza sativa Japonica Group];Q8GU84_ORYSA (Q8GU84) PDR-like ABC transporter;Q8GU85_ORYSA (Q8GU85) PDR-like ABC transporter;Q6WSC4_ORYSA (Q6WSC4) PDR-type ABC transporter 9;Q8GU90_ORYSA (Q8GU90) PDR-like ABC transporter (PDR3 ABC trans…
TRINITY_DN36196_c0_g1_i1	0.05	1.9409	5.27865	0.0026	0.0380879	GO:0003677;GO:0006355;GO:0005634;GO:0006351;	Q5Y5S4_HORVD (Q5Y5S4) NAC transcription factor;Q5N822_ORYSA (Q5N822) Putative NAC transcription factor;Q60DW6_ORYSA (Q60DW6) Putative no apical meristem (NAM) protein;Q9ZVP8_ARATH (Q9ZVP8) NAM (No apical meristem)-like protein;Q8H131_ARATH (Q8H131) Putative NAM (No apical meristem) protein;Q9C5E2_ARATH (Q9C5E2) Putative NAM protein (Fragment);Q9SQL0_LYCES (Q9SQL0) Jasmonic acid 2;Q5DM36_WHEAT (Q5…
TRINITY_DN36206_c0_g1_i3	0.05	1.39641	4.80365	0.00025	0.00872522	GO:0008236;GO:0006508;	Q8P3J7_XANCP (Q8P3J7) Hypothetical protein XCC4074;
TRINITY_DN36220_c0_g1_i1	41.1796	85.2139	1.04916	0.002	0.0413693	NA	.
TRINITY_DN36230_c0_g1_i1	0.05	2.90312	5.85953	0.00065	0.0363374	NA	Q55PL4_CRYNE (Q55PL4) Hypothetical protein;Q5KDU2_CRYNE (Q5KDU2) ER to Golgi transport-related protein, putative;Q5NM11_ZYMMO (Q5NM11) Ribonuclease P protein component (EC 3.1.26.5);
TRINITY_DN36238_c0_g2_i1	0.05	2.5702	5.68381	5e-05	0.00225092	GO:0016020;GO:0016021;GO:0055085;GO:0022857;	Q6AU97_ORYSA (Q6AU97) Putative proton-dependent oligopeptide transporter (POT);Q6AU93_ORYSA (Q6AU93) Hypothetical protein P0668F02.8;Q6AU92_ORYSA (Q6AU92) Putative proton-dependent oligopeptide transporter (POT);Q9SX20_ARATH (Q9SX20) F24J5.19 protein (At1g68570/F24J5_7);Q9SX20.1 RecName: Full=Protein NRT1/ PTR FAMILY 3.1; Short=AtNPF3.1 [Arabidopsis thaliana];Q96400_CUCSA (Q96400) Nitrite transpo…
TRINITY_DN36296_c0_g1_i1	0.05	1.15013	4.52373	5e-05	0.00300136	GO:0016857;GO:0005975;GO:0003978;GO:0016853;GO:0006012;	Q58IJ7_HORVU (Q58IJ7) UDP-D-galactose epimerase 3;Q8H0B7_ORYSA (Q8H0B7) Putative UDP-glucose 4-epimerase;Q652A8_ORYSA (Q652A8) Putative UDP-glucose 4-epimerase;Q652A8.1 RecName: Full=UDP-glucose 4-epimerase 3; Short=OsUGE-3; AltName: Full=UDP-galactose 4-epimerase 3 [Oryza sativa Japonica Group];Q43070.1 RecName: Full=UDP-glucose 4-epimerase; AltName: Full=Galactowaldenase; AltName: Full=UDP-gala…
TRINITY_DN36307_c0_g1_i2	51.2125	103.241	1.01145	0.0001	0.00362172	GO:0008152;GO:0004097;GO:0055114;GO:0016491;GO:0046872;	Q8LRN3_WHEAT (Q8LRN3) Polyphenol oxidase (Fragment);Q6PLR1_WHEAT (Q6PLR1) Polyphenol oxidase (Fragment);Q6PLR0_WHEAT (Q6PLR0) Polyphenol oxidase (Fragment);Q66NX3_9ROSI (Q66NX3) Polyphenol oxidase (EC 1.10.3.1) (EC 1.14.18.1);Q94KC2_POPTM (Q94KC2) Polyphenol oxidase;Q9FQ81_9ROSI (Q9FQ81) Polyphenol oxidase PPO1;Q93XM8_MALDO (Q93XM8) Polyphenol oxidase 2 precursor;Q9MB14.2 RecName: Full=Polyphenol…
TRINITY_DN36325_c0_g2_i3	0.05	2.69902	5.75436	0.0003	0.0100904	GO:0016020;GO:0009535;GO:0018298;GO:0009765;GO:0009536;GO:0015979;GO:0009523;GO:0016021;GO:0016168;GO:0009507;GO:0009579;GO:0009522;	O24401_WHEAT (O24401) Chlorophyll a/b-binding protein WCAB precursor;P10707.1 RecName: Full=Chlorophyll a-b binding protein 1D; AltName: Full=LHCII type I CAB-1D; Short=LHCP, partial [Solanum lycopersicum];Q40065_HORVU (Q40065) LHCII type I protein;Q7Z6D9_HUMAN (Q7Z6D9) Hypothetical protein (Fragment);Q5ZBV7_ORYSA (Q5ZBV7) A/b-binding protein-like;P92919.1 RecName: Full=Chlorophyll a-b binding pr…
TRINITY_DN36337_c0_g1_i1	0.05	1.03395	4.37009	0.0003	0.0118794	GO:0016020;GO:0034599;GO:0046467;GO:0016021;GO:0009507;	Q6K2A4_ORYSA (Q6K2A4) ABC1 family protein-like;
TRINITY_DN36347_c0_g1_i1	0.05	2.31366	5.5321	0.00275	0.0394895	GO:0016787;GO:0003677;GO:0005524;GO:0004386;	Q4ZWF9_PSESY (Q4ZWF9) DEAD/DEAH box helicase;
TRINITY_DN36381_c0_g1_i1	0.05	1.30878	4.71015	0.00015	0.00713138	NA	A0JPI9.1 RecName: Full=Leucine-rich repeat-containing protein 74 [Rattus norvegicus];
TRINITY_DN36390_c0_g1_i1	0.05	0.943359	4.23781	0.0001	0.00856885	NA	Q6MPQ4_BDEBA (Q6MPQ4) CpaF protein;Q9T140_9CAUD (Q9T140) Putative 1.45 protein;
TRINITY_DN36431_c0_g1_i1	0.05	2.09691	5.39019	0.0003	0.00843723	NA	Q7VNZ0.1 RecName: Full=Thiosulfate sulfurtransferase GlpE {ECO:0000255|HAMAP-Rule:MF_01009} {ECO:0000255|HAMAP-Rule:MF_01009} [Haemophilus ducreyi 35000HP];Q9T1S6.1 RecName: Full=Putative protein p22;
TRINITY_DN3644_c0_g1_i1	0.05	1.0436	4.3835	0.0001	0.00362172	GO:0000981;GO:0030154;GO:0001135;GO:0003677;GO:0006357;GO:0043565;GO:0005634;GO:0044212;	Q9FTR4_ORYSA (Q9FTR4) Putative dehydration-induced myb-related protein Cpm7;Q9ZTD3_ARATH (Q9ZTD3) Putative transcription factor (Fragment);Q9C9G7_ARATH (Q9C9G7) Putative transcription factor; 40023-38981 (MYB transcription factor);Q8S3Y6_SORBI (Q8S3Y6) Typical P-type R2R3 Myb protein (Fragment);Q8S3Y9_SORBI (Q8S3Y9) Typical P-type R2R3 Myb protein (Fragment);Q8H258_9ROSI (Q8H258) Myb-like transcr…
TRINITY_DN36462_c0_g2_i1	0.05	1.76672	5.143	0.0003	0.0205821	GO:0016020;GO:0016021;	Q5ZB00_ORYSA (Q5ZB00) Hypothetical protein P0413G02.22-2;Q5ZB01_ORYSA (Q5ZB01) Hypothetical protein P0413G02.22-1;Q653C8_ORYSA (Q653C8) Hypothetical protein P0635G10.18;Q6ZH22_ORYSA (Q6ZH22) Hypothetical protein OJ1399_H05.20;Q6Z7C7_ORYSA (Q6Z7C7) Hypothetical protein P0036E06.6 (Hypothetical protein OJ1399_H05.27);Q9T706_9LILI (Q9T706) Maturase (Fragment);Q8VY16_ARATH (Q8VY16) Hypothetical prote…
TRINITY_DN36478_c0_g1_i2	0.05	2.31759	5.53455	0.0003	0.0118794	NA	Q51GT5_ENTHI (Q51GT5) Hypothetical protein;Q7QJP5_ANOGA (Q7QJP5) ENSANGP00000009349 (Fragment);Q8ABH2_BACTN (Q8ABH2) Transcriptional regulator;Q1E736.1 RecName: Full=Cytosolic Fe-S cluster assembly factor NAR1; AltName: Full=Nuclear architecture-related protein 1 [Coccidioides immitis RS];
TRINITY_DN36516_c0_g2_i1	1306.71	2886.04	1.14315	0.0001	0.00362172	GO:0016020;GO:0009535;GO:0018298;GO:0009765;GO:0009536;GO:0015979;GO:0009523;GO:0016021;GO:0016168;GO:0009507;GO:0009579;GO:0009522;	Q41002_PETHY (Q41002) Petunia major chlorophyll a/b binding protein (Cab) clone pCab102, 3' end and flank. (Fragment);P14584.1 RecName: Full=Chlorophyll a-b binding of LHCII type 1 protein; AltName: Full=Chlorophyll a-b binding of LHCII type I protein; Short=CAB; Short=LHCP, partial [Raphanus sativus];Q5ZBV7_ORYSA (Q5ZBV7) A/b-binding protein-like;Q677D9_9ASPA (Q677D9) Chloroplast chlorophyll a/b…
TRINITY_DN36628_c0_g1_i1	0.05	3.54898	6.14933	0.0007	0.0194177	GO:0016020;GO:0016021;	Q69KA9_ORYSA (Q69KA9) Putative disease resistance protein Cf-2.1;Q6Z9M8_ORYSA (Q6Z9M8) Hypothetical protein P0474F07.36 (Hypothetical protein OJ1224_G08.4);Q6Z9M8_ORYSA (Q6Z9M8) Hypothetical protein P0474F07.36 (Hypothetical protein OJ1224_G08.4);Q6ETA1_ORYSA (Q6ETA1) Hypothetical protein OJ1711_D06.21 (Hypothetical protein OJ1705_E12.7);Q6ETA1_ORYSA (Q6ETA1) Hypothetical protein OJ1711_D06.21 (H…
TRINITY_DN36684_c0_g3_i1	0.05	4.99792	6.64326	5e-05	0.00225092	GO:0016020;GO:0005783;GO:0004579;GO:0016740;GO:0005789;GO:0006486;GO:0016021;GO:0016757;	Q7ZX69_XENLA (Q7ZX69) MGC52894 protein;
TRINITY_DN36855_c0_g1_i1	0.05	9.34375	7.54593	5e-05	0.00205679	GO:0004854;GO:0055114;GO:0016491;	Q88F19_PSEPK (Q88F19) Xanthine dehydrogenase accessory factor XdhC, putative;Q4ZVG2_PSESY (Q4ZVG2) Hypothetical protein;Q87YY0_PSESM (Q87YY0) Xanthine dehydrogenase accessory factor XdhC, putative;Q5B4H5_EMENI (Q5B4H5) Hypothetical protein;Q5I2Q4_CUCME (Q5I2Q4) Putative alcohol acyl-transferases;
TRINITY_DN3694_c0_g1_i1	0.05	3.55561	6.15203	5e-05	0.00225092	NA	.
TRINITY_DN36984_c0_g1_i1	0.05	0.885514	4.14652	0.00085	0.0178628	GO:0016020;GO:0030001;GO:0016787;GO:0019829;GO:0006812;GO:0099132;GO:0000166;GO:0016021;GO:0046872;	Q7RZE4_NEUCR (Q7RZE4) Hypothetical protein;Q96YY9_SULTO (Q96YY9) Hypothetical protein ST2041;Q881Q3_PSESM (Q881Q3) Non-ribosomal peptide synthetase, terminal component;Q60P22_CAEBR (Q60P22) Hypothetical protein CBG22447 (Fragment);Q2L2J6.1 RecName: Full=Succinyl-diaminopimelate desuccinylase {ECO:0000255|HAMAP-Rule:MF_01690}; Short=SDAP desuccinylase {ECO:0000255|HAMAP-Rule:MF_01690} {ECO:0000255…
TRINITY_DN37008_c0_g2_i1	30.9833	119.371	1.94589	5e-05	0.00225092	NA	A2AHL1.1 RecName: Full=Anoctamin-3 {ECO:0000250|UniProtKB:Q9BYT9}; AltName: Full=Transmembrane protein 16C {ECO:0000312|EMBL:CAM25697.1} [Mus musculus];Q6MFB7_PARUW (Q6MFB7) Putative exodeoxyribonuclease V gamma chain;
TRINITY_DN37026_c0_g1_i1	0.05	2.18901	5.45221	5e-05	0.00225092	GO:0055114;GO:0016491;	Q7XAN6_ORYSA (Q7XAN6) Putative sex determination protein tasselseed 2;Q8LID6_ORYSA (Q8LID6) Putative sex determination protein tasselseed 2;Q7XAN3_ORYSA (Q7XAN3) Putative sex determination protein tasselseed 2;Q8LEC4_ARATH (Q8LEC4) Hypothetical protein (Fragment);Q570A1_ARATH (Q570A1) Putative alcohol dehydrogenase;Q9ZR17_ARATH (Q9ZR17) Putative alcohol dehydrogenase;Q69W96_ORYSA (Q69W96) Putativ…
TRINITY_DN37027_c0_g1_i3	0.05	8.44292	7.39967	5e-05	0.00483981	NA	Q9SE34_HORVU (Q9SE34) Rar1;Q753Z1_ASHGO (Q753Z1) AFR181Wp;Q6CE87_YARLI (Q6CE87) Similar to sp|P78586 Candida albicans ARG5;
TRINITY_DN37051_c0_g1_i2	0.05	1.16733	4.54514	5e-05	0.00205679	GO:0016787;GO:0006629;GO:0016042;GO:0016298;GO:0016788;GO:0002213;	Q6ZIA4_ORYSA (Q6ZIA4) Putative gastric lipase;Q6TGC0_MEDTR (Q6TGC0) Triacylglycerol/steryl ester lipase-like protein;Q681B0_ARATH (Q681B0) MRNA, partial cds, clone: RAFL22-24-A20. (Fragment);Q67ZU1_ARATH (Q67ZU1) MRNA, complete cds, clone: RAFL22-74-A06;Q67ZU1.1 RecName: Full=Triacylglycerol lipase 2; Flags: Precursor [Arabidopsis thaliana];Q6VY31_ARATH (Q6VY31) Lysosomal acid lipase-like protein…
TRINITY_DN37110_c0_g2_i1	0.05	1.51003	4.91651	0.00045	0.0113146	GO:0003774;GO:0016459;GO:0005524;GO:0000166;GO:0003779;	Q6GME8_XENLA (Q6GME8) MGC81789 protein;
TRINITY_DN37131_c0_g2_i1	18.8713	109.55	2.53732	0.00045	0.0282117	NA	.
TRINITY_DN37147_c0_g1_i1	0.05	2.37163	5.56781	0.0003	0.00820218	NA	.
TRINITY_DN37222_c0_g1_i2	0.05	1.21316	4.6007	0.0006	0.0191579	NA	.
TRINITY_DN37248_c0_g2_i1	0.05	1.34617	4.75079	0.00025	0.0178701	GO:0009072;GO:0005506;GO:0055114;GO:0004505;GO:0006559;GO:0016714;GO:0004497;	Q5WTF3_LEGPL (Q5WTF3) Hypothetical protein phhA;Q5ZS72_LEGPH (Q5ZS72) Phenylalanine-4-hydroxylase (EC 1.14.16.1);Q5X1P3_LEGPA (Q5X1P3) Hypothetical protein phhA;Q51FV4_ENTHI (Q51FV4) Protein kinase, putative;
TRINITY_DN37341_c0_g3_i1	0.05	1.48338	4.89082	0.00055	0.032279	NA	Q7XJZ7_ORYSA (Q7XJZ7) OSJNBa0034E24.14 protein;Q7XQ68_ORYSA (Q7XQ68) OSJNBa0011J08.21 protein;Q6AUG2_ORYSA (Q6AUG2) Putative polyprotein;Q5W6Z3_ORYSA (Q5W6Z3) Putative polyprotein;Q7XWQ0_ORYSA (Q7XWQ0) OSJNBa0072D08.9 protein;Q6AVJ4_ORYSA (Q6AVJ4) Putative retrotransposon protein;Q6I5J3_ORYSA (Q6I5J3) Putative polyprotein;Q6UUN0_ORYSA (Q6UUN0) Putative gag-pol polyprotein;Q75IY2_ORYSA (Q75IY2) Re…
TRINITY_DN37366_c0_g1_i1	4.505	15.0446	1.73965	0.00095	0.0239735	NA	Q6L4T7_ORYSA (Q6L4T7) Hypothetical protein P0478F09.6;Q9LGF6_ORYSA (Q9LGF6) 3'-N-debenzoyltaxol N-benzoyltransferase-like;Q8RVW1_MUSAC (Q8RVW1) Putative 0-deacetylbaccatin III-10-O-acetyl transferase-like protein (Fragment);Q9M1Q8_ARATH (Q9M1Q8) Hypothetical protein T17J13.120 (At3g62160);Q69UE6_ORYSA (Q69UE6) Putative 10-deacetylbaccatin III-10-O-acetyl transferase;Q9LGQ6_ORYSA (Q9LGQ6) Putative…
TRINITY_DN37456_c0_g1_i1	0.05	3.61217	6.17479	5e-05	0.00225092	GO:0003964;GO:0015074;GO:0008270;GO:0003676;GO:0006278;	O04013_VOLCA (O04013) Reverse transcriptase, gag, polyprotein;Q86UJ6_HUMAN (Q86UJ6) Hypothetical protein BAZ1B (Fragment);
TRINITY_DN37587_c0_g2_i1	0.05	1.93811	5.27658	0.0005	0.0302576	NA	Q7PTM1_ANOGA (Q7PTM1) ENSANGP00000013291;Q8CS42_STAEP (Q8CS42) Hypothetical protein;Q5HNG1_STAEQ (Q5HNG1) Hypothetical protein;
TRINITY_DN37601_c0_g1_i1	0.05	1.43481	4.84279	5e-05	0.001951	GO:0010951;GO:0009611;GO:0004867;	Q53PR9_ORYSA (Q53PR9) Hypothetical protein (Potato inhibitor I family);Q5UD33_LUMTE (Q5UD33) Chymotrypsin inhibitor precursor;P83472.2 RecName: Full=Chymotrypsin inhibitor; Short=LTCI; Flags: Precursor [Lumbricus terrestris];Q6Z9F3_ORYSA (Q6Z9F3) Hypothetical protein P0528B09.27;Q6Z9F1_ORYSA (Q6Z9F1) Hypothetical protein P0528B09.30;P01053.2 RecName: Full=Subtilisin-chymotrypsin inhibitor-2A; Sho…
TRINITY_DN37617_c0_g1_i1	0.05	2.19119	5.45364	0.00115	0.0221022	NA	A4GGE8.1 RecName: Full=NAD(P)H-quinone oxidoreductase subunit 4L, chloroplastic {ECO:0000255|HAMAP-Rule:MF_01456} {ECO:0000255|HAMAP-Rule:MF_01456}; AltName: Full=NAD(P)H dehydrogenase subunit 4L {ECO:0000255|HAMAP-Rule:MF_01456}; AltName: Full=NADH-plastoquinone oxidoreductase subunit 4L {ECO:0000255|HAMAP-Rule:MF_01456} (chloroplast) [Phaseolus vulgaris];P46094.1 RecName: Full=Chemokine XC rece…
TRINITY_DN37639_c0_g2_i1	0.05	2.60787	5.7048	0.0005	0.0302576	GO:0016567;GO:0004842;	Q5NB32_ORYSA (Q5NB32) Hypothetical protein P0485D09.14;Q5NB32_ORYSA (Q5NB32) Hypothetical protein P0485D09.14;Q5CHN2_9CRYT (Q5CHN2) Ubiquitin-protein ligase 1;
TRINITY_DN37667_c0_g4_i1	0.05	1.5247	4.93045	5e-05	0.00225092	GO:0016020;GO:0005737;GO:0016787;GO:0047372;GO:0008152;GO:0004620;GO:0006629;GO:0016042;	Q6ZG42_ORYSA (Q6ZG42) Putative latex protein allergen;Q6ZG46_ORYSA (Q6ZG46) Putative latex protein allergen;Q8GVV8_ORYSA (Q8GVV8) Putative patatin-like protein 1;O23784_CUCSA (O23784) Patatin-like protein (Fragment);Q9XE79_SORBI (Q9XE79) Patatin-like protein;Q9FZ08_TOBAC (Q9FZ08) Patatin-like protein 3;Q9XE75_SORBI (Q9XE75) Patatin-like protein;Q9XE77_SORBI (Q9XE77) Patatin-like protein;Q6ZJD3_OR…
TRINITY_DN3775_c0_g1_i1	0.05	12.7355	7.99271	5e-05	0.00483981	GO:0003677;GO:0006355;GO:0006351;	Q899T8_CLOTE (Q899T8) Transcriptional regulator, tetR family;
TRINITY_DN37825_c0_g1_i1	0.05	1.20196	4.58732	0.00025	0.0178701	GO:0016020;GO:0016310;GO:0005524;GO:0004672;GO:0000166;GO:0016021;GO:0016301;GO:0006468;GO:0004674;GO:0016740;	Q66QA7_ORYSA (Q66QA7) Putative leucine-rich repeat receptor-like kinase;Q66QA7_ORYSA (Q66QA7) Putative leucine-rich repeat receptor-like kinase;Q66QA7_ORYSA (Q66QA7) Putative leucine-rich repeat receptor-like kinase;Q66QA7_ORYSA (Q66QA7) Putative leucine-rich repeat receptor-like kinase;Q66QA7_ORYSA (Q66QA7) Putative leucine-rich repeat receptor-like kinase;Q66QA4_ORYSA (Q66QA4) Putative leucine-…
TRINITY_DN37904_c0_g2_i1	0.05	1.23605	4.62767	0.00145	0.0251669	NA	.
TRINITY_DN37919_c0_g1_i1	0.05	1.76783	5.14391	5e-05	0.00300136	GO:0003677;GO:0008234;GO:0006508;	Q53ML6_ORYSA (Q53ML6) Transposon protein, putative, CACTA, En/Spm sub-class;Q8S418_MAIZE (Q8S418) R2R3 Myb protein (Fragment);Q8SA74_ORYSA (Q8SA74) Putative myb protein (Fragment);Q38851_ARATH (Q38851) DNA-binding protein (Putative myb family transcription factor) (MYB transcription factor);Q38851.1 RecName: Full=Transcription repressor MYB6; AltName: Full=Myb-related protein 6; Short=AtMYB6 [Ara…
TRINITY_DN37973_c0_g1_i1	2.30669	10.9847	2.2516	0.0004	0.0256934	GO:0004553;GO:0016787;GO:0005975;GO:0046658;GO:0030247;	Q6YVU2_ORYSA (Q6YVU2) Putative beta-1,3-glucanase;Q6YVW0_ORYSA (Q6YVW0) Putative beta-1,3-glucanase;Q6YVU3_ORYSA (Q6YVU3) Putative beta-1,3-glucanase;Q6YVU7_ORYSA (Q6YVU7) Putative beta-1,3-glucanase;Q6YVU4_ORYSA (Q6YVU4) Putative beta-1,3-glucanase;Q6Z9Y9_ORYSA (Q6Z9Y9) Putative beta-1,3-glucanase;Q9ZNY6_ORYSA (Q9ZNY6) Beta-1,3-glucanase precursor;Q6ZHG1_ORYSA (Q6ZHG1) Putative beta-1,3-glucanas…
TRINITY_DN37982_c0_g1_i1	0.05	1.29569	4.69565	0.00095	0.0469843	GO:0004736;GO:0005524;GO:0016874;GO:0000166;GO:0006090;GO:0006094;GO:0003824;GO:0009374;GO:0046872;	Q744P7_MYCPA (Q744P7) Pca;B3EMS8.1 RecName: Full=Phosphatidylserine decarboxylase proenzyme {ECO:0000255|HAMAP-Rule:MF_00664} {ECO:0000255|HAMAP-Rule:MF_00664}; Contains: RecName: Full=Phosphatidylserine decarboxylase alpha chain {ECO:0000255|HAMAP-Rule:MF_00664}; Contains: RecName: Full=Phosphatidylserine decarboxylase beta chain {ECO:0000255|HAMAP-Rule:MF_00664} [Chlorobium phaeobacteroides BS1…
TRINITY_DN37989_c0_g1_i1	0.05	2.63107	5.71758	0.004	0.0495667	NA	.
TRINITY_DN37999_c0_g1_i1	2.68756	13.9187	2.37266	0.00335	0.0452589	GO:0016787;GO:0008422;GO:0009251;GO:0004553;GO:0005975;GO:0005886;	Q60EH3_ORYSA (Q60EH3) Putative beta-D-glucan exohydrolase;Q9SD69_ARATH (Q9SD69) Beta-D-glucan exohydrolase-like protein;Q9SD73_ARATH (Q9SD73) Beta-D-glucan exohydrolase-like protein (At3g47000);Q9SD68_ARATH (Q9SD68) Beta-D-glucan exohydrolase-like protein;Q501D0_ARATH (Q501D0) At3g47010;Q9SD72_ARATH (Q9SD72) Beta-D-glucan exohydrolase-like protein;Q9LLB8_MAIZE (Q9LLB8) Exoglucanase precursor;Q6UY…
TRINITY_DN38023_c0_g1_i1	0.05	0.934833	4.22471	0.00295	0.0415474	NA	Q0BPF9.1 RecName: Full=Ribosome maturation factor RimP {ECO:0000255|HAMAP-Rule:MF_01077} [Granulibacter bethesdensis CGDNIH1];
TRINITY_DN38027_c0_g1_i1	0.05	0.830978	4.05481	5e-05	0.00225092	NA	Q9AS73_ORYSA (Q9AS73) P0028E10.19 protein;Q5VQF9_ORYSA (Q5VQF9) Hypothetical protein OJ1276_B06.18;
TRINITY_DN38031_c0_g1_i1	0.05	1.91581	5.25988	5e-05	0.00483981	GO:0055114;GO:0016491;GO:0046872;	Q75IP9_ORYSA (Q75IP9) Putative carboxylate oxidase;Q75IP9_ORYSA (Q75IP9) Putative carboxylate oxidase;Q75IP9_ORYSA (Q75IP9) Putative carboxylate oxidase;A2A1A0.1 RecName: Full=S-norcoclaurine synthase 1; Short=CjNCS1 [Coptis japonica];A2A1A0.1 RecName: Full=S-norcoclaurine synthase 1; Short=CjNCS1 [Coptis japonica];A2A1A0.1 RecName: Full=S-norcoclaurine synthase 1; Short=CjNCS1 [Coptis japonica];…
TRINITY_DN38082_c0_g1_i1	0.05	1.98757	5.31293	0.00015	0.00577907	NA	Q26438_HYACE (Q26438) Hemolin;P25033.2 RecName: Full=Hemolin; AltName: Full=Hemocyte aggregation inhibitor; AltName: Full=Protein P4; Flags: Precursor [Hyalophora cecropia];Q6GUC5_EDWIC (Q6GUC5) Putative phosphopyruvate decarboxylase;
TRINITY_DN38083_c0_g1_i1	0.05	2.44432	5.61136	0.00115	0.0218536	GO:0003993;GO:0016787;GO:0016311;GO:0046872;	Q53Q73_ORYSA (Q53Q73) Purple acid phosphatase;Q9LJU7_ARATH (Q9LJU7) Purple acid phosphatase-like protein;Q9LJU7.1 RecName: Full=Purple acid phosphatase 18; Flags: Precursor [Arabidopsis thaliana];Q9AYA5_ORYSA (Q9AYA5) Putative purple acid phosphatase;Q8H6W7_ARATH (Q8H6W7) Putative purple acid phosphatase;Q9LXI7_ARATH (Q9LXI7) Purple acid phosphatase;Q9LXI7.1 RecName: Full=Probable purple acid pho…
TRINITY_DN38258_c0_g1_i1	0.05	12.6628	7.98445	5e-05	0.001951	NA	Q6ZDD5_ORYSA (Q6ZDD5) Alpha-amylase isozyme 3D;P27933.2 RecName: Full=Alpha-amylase isozyme 3D; AltName: Full=1,4-alpha-D-glucan glucanohydrolase; Flags: Precursor [Oryza sativa Japonica Group];Q67U02_ORYSA (Q67U02) Alpha-amylase isozyme 3C (1,4-alpha-D-glucan glucanohydrolase);P27939.2 RecName: Full=Alpha-amylase isozyme 3C; AltName: Full=1,4-alpha-D-glucan glucanohydrolase; Flags: Precursor [Or…
TRINITY_DN38320_c0_g1_i1	0.05	1.67643	5.06732	0.00015	0.0047637	NA	.
TRINITY_DN38330_c0_g1_i1	0.05	3.20976	6.00439	5e-05	0.00225092	NA	Q88V31_LACPL (Q88V31) Hypothetical protein lp_2255;
TRINITY_DN38334_c0_g1_i3	0.05	1.41958	4.82739	0.00105	0.0276944	GO:0030001;GO:0046872;	Q7XE25_ORYSA (Q7XE25) Putative metal-binding protein;Q851S6_ORYSA (Q851S6) Lethal(2)denticleless-like protein;Q5WN03_ORYSA (Q5WN03) Hypothetical protein P0001A07.6;Q8H0H4_TOBAC (Q8H0H4) Hypothetical protein A15;Q9MA97_ARATH (Q9MA97) T12H1.19 protein;B8GKC9.1 RecName: Full=Phosphoribosyl-ATP pyrophosphatase {ECO:0000255|HAMAP-Rule:MF_01020}; Short=PRA-PH {ECO:0000255|HAMAP-Rule:MF_01020} {ECO:0000…
TRINITY_DN38337_c0_g1_i1	0.05	1.28068	4.67884	0.00015	0.0047637	NA	.
TRINITY_DN38342_c0_g1_i1	0.05	1.46417	4.87201	0.0015	0.0338813	NA	.
TRINITY_DN38396_c0_g1_i1	0.05	2.28757	5.51574	0.0003	0.00820218	NA	.
TRINITY_DN38425_c0_g1_i1	0.05	2.01025	5.3293	5e-05	0.00483981	GO:0003676;	Q5N7D6_ORYSA (Q5N7D6) Putative zinc finger protein;Q6F2N5_ORYSA (Q6F2N5) Putative zinc finger protein;
TRINITY_DN38455_c0_g1_i1	17.5879	204.512	3.53953	5e-05	0.00483981	NA	P0AD22.1 RecName: Full=Uncharacterized protein YejG [Escherichia coli CFT073] P0AD21.1 RecName: Full=Uncharacterized protein YejG [Escherichia coli K-12] P0AD23.1 RecName: Full=Uncharacterized protein YejG [Shigella flexneri];Q8XE77_ECO57 (Q8XE77) Hypothetical protein yejG (Hypothetical protein ECs3073);
TRINITY_DN38499_c0_g1_i1	0.05	1.91625	5.26021	0.00205	0.041964	NA	Q60575.2 RecName: Full=Kinesin-like protein KIF1B [Mus musculus];
TRINITY_DN38526_c0_g1_i1	0.05	2.12467	5.40917	0.0005	0.0151311	GO:0016020;GO:0003333;GO:0016021;GO:0005886;GO:0015171;	Q8RZP7_ORYSA (Q8RZP7) Putative amino acid carrier;Q9ARG2_SOYBN (Q9ARG2) Amino acid transporter;Q5ZF81_PLAMJ (Q5ZF81) Amino acid permease (Fragment);Q9ZR62_VICFA (Q9ZR62) Amino acid transporter;Q5ZF80_PLAMJ (Q5ZF80) Amino acid permease (Fragment);Q9ZRS1_RICCO (Q9ZRS1) Amino acid carrier;Q56H85_PEA (Q56H85) Amino acid transporter (Fragment);Q39136_ARATH (Q39136) Amino acid permease;Q6YU84_ORYSA (Q6…
TRINITY_DN38535_c0_g1_i1	0.05	1.44849	4.85648	0.0009	0.0185826	NA	Q88GL4_PSEPK (Q88GL4) Hypothetical protein;
TRINITY_DN38547_c0_g1_i1	0.05	2.65435	5.73029	5e-05	0.00205679	NA	Q9CF13_LACLA (Q9CF13) Hypothetical protein yrbH;
TRINITY_DN38554_c0_g2_i1	0.05	9.09363	7.50678	5e-05	0.00483981	NA	P42658.2 RecName: Full=Dipeptidyl aminopeptidase-like protein 6; AltName: Full=DPPX; AltName: Full=Dipeptidyl aminopeptidase-related protein; AltName: Full=Dipeptidyl peptidase 6; AltName: Full=Dipeptidyl peptidase IV-like protein; AltName: Full=Dipeptidyl peptidase VI; Short=DPP VI [Homo sapiens];Q5ISN3_MACFA (Q5ISN3) Dipeptidyl peptidase IV-like protein (Fragment);Q75MF0_HUMAN (Q75MF0) Hypothet…
TRINITY_DN38580_c0_g3_i1	0.05	1.50902	4.91554	0.0016	0.0354438	GO:0016020;GO:0018298;GO:0015979;GO:0019684;GO:0016021;GO:0016168;GO:0009521;GO:0009767;	Q5DWT6_PROTR (Q5DWT6) Photosystem II CP43 protein (Fragment);Q1XDD1.1 RecName: Full=Photosystem II CP43 chlorophyll apoprotein; AltName: Full=PSII 43 kDa protein; AltName: Full=Photosystem II 44 kDa reaction center protein; AltName: Full=Protein CP-43; AltName: Full=Protein P6; Flags: Precursor (chloroplast) [Pyropia yezoensis];
TRINITY_DN3858_c0_g2_i1	0.05	2.09059	5.38584	0.0018	0.0390551	GO:0016829;	Q8GS78_ORYSA (Q8GS78) Putative RNA apurinic site specific lyase;Q8GVM3_ORYSA (Q8GVM3) Putative ribosomal RNA apurinic site specific lyase;Q8GVM0_ORYSA (Q8GVM0) Putative RNA apurinic site specific lyase;Q7F0P3_ORYSA (Q7F0P3) Putative RNA apurinic site specific lyase;Q69PU6_ORYSA (Q69PU6) Putative ribosomal RNA apurinic site specific lyase;Q8GVU6_ORYSA (Q8GVU6) Putative RNA apurinic site specific l…
TRINITY_DN38619_c0_g2_i2	0.05	1.94784	5.2838	0.00255	0.0376346	NA	Q9SAZ9_ORYSA (Q9SAZ9) Germin-like protein 1;O65044_ORYSA (O65044) Germin-like protein;Q6ZBZ2_ORYSA (Q6ZBZ2) Germin-like protein;O49001_ORYSA (O49001) Germin-like protein 5 (Germin-like protein 1);Q6ZBZ2.1 RecName: Full=Germin-like protein 8-14; AltName: Full=Germin-like protein 1; AltName: Full=Germin-like protein 5; Short=OsGER5; Flags: Precursor [Oryza sativa Japonica Group];Q7XVW6_ORYSA (Q7XVW…
TRINITY_DN38684_c0_g3_i1	0.05	2.01478	5.33255	5e-05	0.00225092	GO:0055114;GO:0016491;GO:0046872;	Q6YYX9_ORYSA (Q6YYX9) Putative iron deficiency protein Ids3;Q651B6_ORYSA (Q651B6) Putative dioxygenase;Q9ZQA5_ARATH (Q9ZQA5) Putative giberellin beta-hydroxylase;Q8S8S4_ARATH (Q8S8S4) Putative flavonol synthase;Q6V5C9_9BRAS (Q6V5C9) Fe2+ dioxygenase-like;Q6V5J2_9BRAS (Q6V5J2) Fe2+ dioxygenase-like;Q6V5K5_BRAOL (Q6V5K5) Fe2+ dioxygenase-like protein;Q6V5G0_9BRAS (Q6V5G0) Fe2+ dioxygenase-like;Q6V5…
TRINITY_DN38692_c0_g3_i1	0.05	7.24814	7.17954	0.00035	0.0230482	GO:0005886;GO:0007165;GO:0043531;GO:0006952;	Q7XI19_ORYSA (Q7XI19) Putative disease resistance protein RPR1;
TRINITY_DN38697_c0_g1_i1	0.05	1.86527	5.22131	0.00035	0.0132784	NA	Q9LQR3_ARATH (Q9LQR3) T4O12.26;Q63Z96_ARATH (Q63Z96) At1g76060;Q84WS7_ARATH (Q84WS7) Hypothetical protein At1g76060;Q60DN8_ORYSA (Q60DN8) Hypothetical protein OSJNBa0038E17.20;Q6Z7E1_ORYSA (Q6Z7E1) Hypothetical protein P0020C11.28;Q54WE8_DICDI (Q54WE8) Hypothetical protein;Q8YM20_ANASP (Q8YM20) Alr5121 protein;
TRINITY_DN38706_c0_g1_i1	0.05	0.993094	4.31193	0.0002	0.0062239	NA	Q8AVF5.1 RecName: Full=Cytidine monophosphate-N-acetylneuraminic acid hydroxylase; Short=CMP-N-acetylneuraminic acid hydroxylase; AltName: Full=CMP-N-acetylneuraminate monooxygenase; AltName: Full=CMP-Neu5Ac hydroxylase; AltName: Full=CMP-NeuAc hydroxylase [Xenopus laevis];
TRINITY_DN38755_c0_g1_i1	0.05	0.889168	4.15246	0.00025	0.0103713	NA	Q6MYG6_ASPFU (Q6MYG6) Hypothetical protein;Q7RYK2_NEUCR (Q7RYK2) Predicted protein;
TRINITY_DN38800_c0_g4_i1	17.4035	38.764	1.15534	5e-05	0.00205679	GO:0006517;GO:0006013;GO:0016787;GO:0008152;GO:0003824;GO:0048046;GO:0004559;GO:0005975;GO:0005773;GO:0016798;GO:0005774;GO:0009505;GO:0030246;GO:0046872;GO:0005618;	Q8LPJ3_ARATH (Q8LPJ3) Alpha-mannosidase;Q9FFX7_ARATH (Q9FFX7) Alpha-mannosidase;P94078_ARATH (P94078) Alpha-mannosidase (AT3g26720/MLJ15_12);Q8W348_ORYSA (Q8W348) Putative alpha-mannosidase;Q7XGZ1_ORYSA (Q7XGZ1) Putative alpha-mannosidase;Q9FKW9_ARATH (Q9FKW9) Alpha-mannosidase;Q58EM3_BRARE (Q58EM3) Hypothetical LOC541519;Q8VHC8.1 RecName: Full=Lysosomal alpha-mannosidase; Short=Laman; AltName: F…
TRINITY_DN38824_c0_g1_i2	0.05	1.70399	5.09084	5e-05	0.00300136	GO:0008652;GO:0000162;GO:0016829;GO:0009073;GO:0008152;GO:0003824;GO:0004834;GO:0016831;GO:0004425;GO:0006568;	Q8G690_BIFLO (Q8G690) TrpB/TrpC bifunctional protein; includes tryptophan synthase beta chain and indole-3-glycerol phosphate synthase;
TRINITY_DN38837_c0_g1_i1	0.05	4.40427	6.46083	0.0001	0.0034893	NA	.
TRINITY_DN38903_c0_g3_i1	0.05	6.96409	7.12186	0.00015	0.00713138	GO:0016020;GO:0009535;GO:0018298;GO:0009765;GO:0009536;GO:0015979;GO:0009523;GO:0016021;GO:0016168;GO:0009507;GO:0009579;GO:0009522;	Q7M1K7_HORVU (Q7M1K7) Chlorophyll a/b-binding protein CP24, photosystem II (Fragment);Q7XV11_ORYSA (Q7XV11) OSJNBa0036B21.6 protein;Q41748_MAIZE (Q41748) Chlorophyll a/b-binding apoprotein CP24 precursor;Q9XF90_ARATH (Q9XF90) Lhcb6 protein;Q9LMQ2_ARATH (Q9LMQ2) F7H2.16 protein (Lhcb6 protein) (Chlorophyll A-B binding protein) (Putative chlorophyll binding protein);Q6DV17_BRARP (Q6DV17) Lhcb6 prot…
TRINITY_DN38932_c0_g1_i1	2.09544	5.85617	1.4827	0.00265	0.0497406	GO:0016020;GO:0016310;GO:0004672;GO:0016301;GO:0006468;GO:0005524;GO:0016021;GO:0005886;GO:0004674;	Q84S65_ORYSA (Q84S65) Putative serine/threonine kinase protein;Q84S63_ORYSA (Q84S63) Putative serine/threonine kinase protein;Q84SH1_ORYSA (Q84SH1) Serine/threonine kinase receptor-like protein;Q84SH0_ORYSA (Q84SH0) Serine/threonine kinase receptor-like protein;Q84S61_ORYSA (Q84S61) Putative serine/threonine kinase protein;Q7F1L6_ORYSA (Q7F1L6) Putative serine/threonine kinase receptor;Q7XHL0_ORY…
TRINITY_DN39005_c0_g1_i1	0.05	0.933589	4.22279	5e-05	0.00225092	NA	Q61YW0_CAEBR (Q61YW0) Hypothetical protein CBG03380;
TRINITY_DN39082_c0_g1_i2	0.05	1.34298	4.74737	0.0029	0.0402522	NA	.
TRINITY_DN39103_c0_g1_i1	0.05	1.34104	4.74528	5e-05	0.00300136	NA	.
TRINITY_DN39124_c0_g1_i1	0.05	1.38345	4.7902	0.00315	0.0433168	GO:0003723;	Q9LHC3_ARATH (Q9LHC3) Transcription or splicing factor-like protein;
TRINITY_DN39138_c0_g1_i1	0.05	1.6236	5.02112	0.00025	0.00734711	NA	Q9RXQ4_DEIRA (Q9RXQ4) Hypothetical protein DR0254;Q9RS75_DEIRA (Q9RS75) Hypothetical protein DR2252;Q6AV58_ORYSA (Q6AV58) Hypothetical protein OSJNBb0101N11.3;Q8BI08.1 RecName: Full=Protein MAL2 [Mus musculus];
TRINITY_DN39154_c0_g1_i2	0.05	5.70538	6.83425	5e-05	0.00205679	NA	Q8NTD2_CORGL (Q8NTD2) Hypothetical protein Cgl0375;Q9F3Q7_STRCO (Q9F3Q7) Putative isomerase;
TRINITY_DN39279_c0_g1_i1	9.25414	26.2127	1.5021	0.0003	0.0100904	NA	Q84R37_ORYSA (Q84R37) Putative ABA-responsive protein;Q9FMW5_ARATH (Q9FMW5) Similarity to ABA-responsive protein (At5g23360);Q9FMW5.1 RecName: Full=GEM-like protein 7 [Arabidopsis thaliana];Q7XI37_ORYSA (Q7XI37) Putative FH protein interacting protein FIP1;Q9LYV6_ARATH (Q9LYV6) ABA-responsive protein-like (At5g13200);Q9LYV6.1 RecName: Full=GEM-like protein 5 [Arabidopsis thaliana];Q8GWV3_ARATH (Q…
TRINITY_DN39312_c0_g1_i2	0.05	1.19969	4.58459	0.0025	0.0371926	NA	Q6B6L9_HORVU (Q6B6L9) UDP-D-glucuronate decarboxylase (Fragment);Q6F3E9_ORYSA (Q6F3E9) UDP-glucuronic acid decarboxylase;Q6B6L8_HORVU (Q6B6L8) UDP-D-glucuronate decarboxylase;Q75PK7_ORYSA (Q75PK7) UDP-glucuronic acid decarboxylase (EC 4.1.1.35);Q6I683_ORYSA (Q6I683) UDP-glucuronic acid decarboxylase;Q60E78_ORYSA (Q60E78) Putative UDP-glucuronic acid decarboxylase;Q7XY21_WHEAT (Q7XY21) DTDP-glucos…
TRINITY_DN39353_c0_g1_i1	0.05	1.25436	4.64888	0.00065	0.0363374	GO:0016020;GO:0016021;	Q5P6F8_AZOSE (Q5P6F8) Hypothetical protein;
TRINITY_DN39387_c0_g1_i2	0.05	3.51098	6.1338	0.00015	0.0047637	NA	.
TRINITY_DN39428_c1_g1_i1	0.05	4.91626	6.61949	0.00035	0.0113803	NA	.
TRINITY_DN39433_c0_g2_i1	0.05	0.920072	4.20175	0.002	0.0413693	NA	Q6L4B3_SOLDE (Q6L4B3) Putative polyprotein;
TRINITY_DN39436_c0_g2_i1	0.05	1.67243	5.06387	0.0031	0.0430264	GO:0016020;GO:0008137;GO:0005743;GO:0055114;GO:0016021;GO:0005739;GO:0016491;	Q8SJ61_TARBA (Q8SJ61) NADH-ubiquinone oxidoreductase chain 1 (EC 1.6.5.3);Q94ZT5_9CHIR (Q94ZT5) NADH dehydrogenase subunit 1 (Fragment);Q70RS3_PONBL (Q70RS3) NADH-ubiquinone oxidoreductase chain 1 (EC 1.6.5.3);
TRINITY_DN39458_c0_g1_i1	1.47959	7.25533	2.29384	0.00075	0.0203328	GO:0008168;GO:0009058;GO:0032259;GO:0008152;GO:0003824;GO:0031177;GO:0016788;	Q8GAQ3_9CYAN (Q8GAQ3) BarG;
TRINITY_DN39472_c1_g1_i1	0.05	2.23076	5.47946	0.00015	0.0119474	GO:0003824;	Q8A0E5_BACTN (Q8A0E5) Alpha-rhamnosidase;Q7RXA4_NEUCR (Q7RXA4) Hypothetical protein;Q919G9_9BACU (Q919G9) CUN108 putative bro protein, ATP_GTP_A motif, similar to AcMNPV ORF2;
TRINITY_DN39486_c0_g2_i1	0.05	1.76593	5.14236	5e-05	0.00483981	NA	Q8A440_BACTN (Q8A440) Hypothetical protein;Q68SA9_MOUSE (Q68SA9) ADAMTS7B;Q68SA9.3 RecName: Full=A disintegrin and metalloproteinase with thrombospondin motifs 7; Short=ADAM-TS 7; Short=ADAM-TS7; Short=ADAMTS-7; AltName: Full=COMPase; Flags: Precursor [Mus musculus];
TRINITY_DN39517_c0_g1_i1	0.05	1.74828	5.12786	0.00095	0.0189475	NA	.
TRINITY_DN39558_c0_g2_i1	0.05	2.92976	5.87271	5e-05	0.00225092	GO:0005737;GO:0005634;	Q5JJU1_ORYSA (Q5JJU1) Armadillo/beta-catenin repeat-like;Q8LA69_ARATH (Q8LA69) Hypothetical protein;Q9SGC7_ARATH (Q9SGC7) T23G18.19;Q9SJF8_ARATH (Q9SJF8) T27G7.2;
TRINITY_DN39612_c0_g1_i1	0.05	3.30287	6.04565	0.00095	0.0189475	NA	.
TRINITY_DN39637_c0_g3_i1	0.05	1.51849	4.92457	0.0009	0.0183639	NA	.
TRINITY_DN39665_c0_g1_i1	0.05	4.55511	6.50941	5e-05	0.00300136	GO:0016020;GO:0020002;GO:0016032;GO:0005525;GO:0030683;GO:0009405;GO:0033644;	Q9Q5C4_9HIV1 (Q9Q5C4) Nef protein;Q64PW0_BACFR (Q64PW0) Hypothetical protein;
TRINITY_DN39723_c0_g2_i1	168.772	361.036	1.09707	5e-05	0.00205679	GO:0016020;GO:0009535;GO:0018298;GO:0009765;GO:0009536;GO:0015979;GO:0009523;GO:0016021;GO:0016168;GO:0009507;GO:0009579;GO:0009522;	O24401_WHEAT (O24401) Chlorophyll a/b-binding protein WCAB precursor;Q7Z6D9_HUMAN (Q7Z6D9) Hypothetical protein (Fragment);Q40065_HORVU (Q40065) LHCII type I protein;Q575T2_TRITU (Q575T2) Putative chlorophyll a/b binding protein (Fragment);P04784.1 RecName: Full=Chlorophyll a-b binding protein, chloroplastic; AltName: Full=LHCII type I CAB; Short=LHCP; Flags: Precursor [Triticum aestivum];Q6EQF5_…
TRINITY_DN39723_c2_g1_i1	26.7914	96.0117	1.84144	5e-05	0.00205679	GO:0016020;GO:0009535;GO:0018298;GO:0009765;GO:0009536;GO:0015979;GO:0009523;GO:0016021;GO:0016168;GO:0009507;GO:0009579;GO:0009522;	O24401_WHEAT (O24401) Chlorophyll a/b-binding protein WCAB precursor;Q7Z6D9_HUMAN (Q7Z6D9) Hypothetical protein (Fragment);P04784.1 RecName: Full=Chlorophyll a-b binding protein, chloroplastic; AltName: Full=LHCII type I CAB; Short=LHCP; Flags: Precursor [Triticum aestivum];Q575T2_TRITU (Q575T2) Putative chlorophyll a/b binding protein (Fragment);Q40065_HORVU (Q40065) LHCII type I protein;Q6EQF5_…
TRINITY_DN39731_c0_g1_i1	7.37006	40.46	2.45675	0.0003	0.0100904	GO:0016020;GO:0015031;GO:0016021;	Q94B06_HORVU (Q94B06) Sec61 alpha subunit;Q6ES90_ORYSA (Q6ES90) Putative Sec61;Q9LLR4_WHEAT (Q9LLR4) Sec61p;Q6ES11_ORYSA (Q6ES11) Putative Sec61 alpha form 2;Q9ZV90_ARATH (Q9ZV90) F9K20.24 protein;Q9SE40_PHAVU (Q9SE40) Putative integral membrane protein;Q8RWJ5_ARATH (Q8RWJ5) Hypothetical protein At1g29310;Q9LP58_ARATH (Q9LP58) Hypothetical protein F28N24.2;O80774_ARATH (O80774) Hypothetical prote…
TRINITY_DN39755_c0_g1_i1	0.05	9.3938	7.55364	5e-05	0.001951	NA	Q51M43_MAGGR (Q51M43) Predicted protein;
TRINITY_DN39761_c0_g1_i1	18.5076	64.371	1.79829	5e-05	0.00205679	GO:0016020;GO:0016021;	Q8S1S0_ORYSA (Q8S1S0) Putative lung seven transmembrane receptor 1;Q6L517_ORYSA (Q6L517) Putative lung seven transmembrane receptor 1;Q8YT33_ANASP (Q8YT33) All2893 protein;Q9C5T6_ARATH (Q9C5T6) Hypothetical protein F11F8_41 (Hypothetical protein At3g09570);Q56YB8_ARATH (Q56YB8) Hypothetical protein At5g18520;Q55362_SYNY3 (Q55362) Sll0886 protein;Q9LZ39_ARATH (Q9LZ39) Hypothetical protein T22P11_2…
TRINITY_DN39809_c0_g1_i1	0.05	5.01658	6.64863	5e-05	0.00483981	GO:0005840;GO:0003735;GO:0005622;GO:0006412;	Q6XHV6_DROYA (Q6XHV6) Similar to Drosophila melanogaster qm (Fragment);Q86E46_SCHJA (Q86E46) Clone ZZZ240 mRNA sequence;Q6XIN5_DROYA (Q6XIN5) Similar to Drosophila melanogaster qm (Fragment);O61231.1 RecName: Full=60S ribosomal protein L10; AltName: Full=QM protein homolog; AltName: Full=dQM [Drosophila melanogaster];Q7PSW8_ANOGA (Q7PSW8) ENSANGP00000023750 (Fragment);Q7PQZ6_ANOGA (Q7PQZ6) ENSANG…
TRINITY_DN39875_c0_g1_i1	0.05	1.12147	4.48732	0.0019	0.0403259	GO:0043531;	Q8W0E2_ORYSA (Q8W0E2) Fusarium resistance protein I2C-5-like;Q948E8_ORYSA (Q948E8) Hypothetical protein OSJNBa0013J21.5;Q8H892_ORYSA (Q8H892) Hypothetical protein OSJNBb0004A06.18;Q8W0D7_ORYSA (Q8W0D7) NBS-LRR-like protein;Q948D3_ORYSA (Q948D3) Hypothetical protein OSJNBa0013J21.20;Q7XH26_ORYSA (Q7XH26) Hypothetical protein;Q6I5H2_ORYSA (Q6I5H2) Hypothetical protein OSJNBa0053E05.14;Q948E0_ORYSA …
TRINITY_DN39938_c0_g2_i1	3.63274	23.605	2.69996	5e-05	0.00225092	NA	Q9Z261.1 RecName: Full=Claudin-7 [Mus musculus];A9BEC8.1 RecName: Full=Adenylosuccinate synthetase {ECO:0000255|HAMAP-Rule:MF_00011}; Short=AMPSase {ECO:0000255|HAMAP-Rule:MF_00011}; Short=AdSS {ECO:0000255|HAMAP-Rule:MF_00011} {ECO:0000255|HAMAP-Rule:MF_00011}; AltName: Full=IMP--aspartate ligase {ECO:0000255|HAMAP-Rule:MF_00011} [Prochlorococcus marinus str. MIT 9211];O24559_MAIZE (O24559) 6-ph…
TRINITY_DN39975_c0_g2_i1	0.05	2.6567	5.73156	0.00255	0.0376346	NA	P25614.1 RecName: Full=Putative uncharacterized protein YCR013C [Saccharomyces cerevisiae S288c];Q65X66_ORYSA (Q65X66) Putative phosphoglycerate kinase;P12782.1 RecName: Full=Phosphoglycerate kinase, chloroplastic; Flags: Precursor [Triticum aestivum];O82160_POPNI (O82160) Chloroplast phosphoglycerate kinase;Q9A984_CAUCR (Q9A984) Acyl-CoA dehydrogenase family protein;B1XNQ1.1 RecName: Full=Phosph…
TRINITY_DN40066_c0_g1_i1	0.05	1.47761	4.88519	0.00325	0.0433507	NA	P64962.1 RecName: Full=Uncharacterized protein Mb2288 [Mycobacterium bovis AF2122/97] P9WLG2.1 RecName: Full=Uncharacterized protein MT2327 [Mycobacterium tuberculosis CDC1551] P9WLG3.1 RecName: Full=Uncharacterized protein Rv2265 [Mycobacterium tuberculosis H37Rv];
TRINITY_DN40129_c0_g1_i1	0.05	1.06798	4.41681	0.0001	0.00856885	NA	.
TRINITY_DN40135_c0_g1_i1	0.05	1.5504	4.95457	0.0021	0.0425838	NA	Q60MD3_CAEBR (Q60MD3) Hypothetical protein CBG23195;Q6IR79_XENLA (Q6IR79) MGC82209 protein;Q9V1Y2_PYRAB (Q9V1Y2) Hypothetical protein;Q12496.1 RecName: Full=Uncharacterized protein YOL098C [Saccharomyces cerevisiae S288c];
TRINITY_DN4015_c0_g1_i2	110.748	278.4	1.32988	0.00015	0.00577907	GO:0016762;GO:0016787;GO:0008152;GO:0010411;GO:0016740;GO:0048046;GO:0006073;GO:0004553;GO:0005975;GO:0005576;GO:0071555;GO:0042546;GO:0016798;GO:0005618;	P93671_HORVU (P93671) Xyloglucan endotransglycosylase (XET);Q5Z6G7_ORYSA (Q5Z6G7) Putative xyloglucan endotransglycosylase;Q5Z6H3_ORYSA (Q5Z6H3) Putative xyloglucan endotransglycosylase;Q5M726_ARATH (Q5M726) At4g14130;Q38911.1 RecName: Full=Probable xyloglucan endotransglucosylase/hydrolase protein 15; Short=At-XTH15; Short=XTH-15; Flags: Precursor [Arabidopsis thaliana];Q6RHY0_LYCES (Q6RHY0) Xyl…
TRINITY_DN40199_c0_g1_i1	0.05	1.46235	4.87022	5e-05	0.00300136	NA	Q88RN1_PSEPK (Q88RN1) Hypothetical protein PP0098;
TRINITY_DN40224_c0_g1_i1	5.01122	31.2262	2.63952	5e-05	0.00205679	GO:0016020;GO:0015267;GO:0016021;GO:0055085;	Q8S4X5_WHEAT (Q8S4X5) Aquaporin PIP1;O48518_HORVU (O48518) HvPIP1;3 protein;Q76HM0_MALDO (Q76HM0) Plasma membrane intrinsic protein;P61837.1 RecName: Full=Aquaporin PIP1-1; Short=AtPIP1;1; AltName: Full=Plasma membrane aquaporin-1; AltName: Full=Plasma membrane intrinsic protein 1a; Short=PIP1a [Arabidopsis thaliana] P61838.1 RecName: Full=Aquaporin PIP1.1; AltName: Full=Plasma membrane aquaporin…
TRINITY_DN40249_c1_g1_i1	0.05	4.86302	6.60378	0.00255	0.0376346	NA	Q6E4G7_PETMA (Q6E4G7) Variable lymphocyte receptor (Fragment);Q6CR37_KLULA (Q6CR37) Similarity;
TRINITY_DN40260_c0_g1_i5	0.05	1.3015	4.7021	5e-05	0.00225092	NA	Q84TW5_ORYSA (Q84TW5) Hypothetical protein OSJNBa0094J08.22;Q84TW2_ORYSA (Q84TW2) Hypothetical protein OSJNBa0094J08.23;Q9LZX1_ARATH (Q9LZX1) Hypothetical protein T20L15_20 (AT5g01750/T20L15_20);Q9LZX1.1 RecName: Full=Protein LURP-one-related 15 [Arabidopsis thaliana];Q9SF24.2 RecName: Full=Protein LURP-one-related 10 [Arabidopsis thaliana];Q84YM9_ORYSA (Q84YM9) Hypothetical protein OSJNBa0086N05…
TRINITY_DN40266_c0_g1_i1	0.05	1.74764	5.12734	0.00145	0.0251669	NA	.
TRINITY_DN40268_c0_g2_i1	0.05	1.60953	5.00857	0.00025	0.0103713	GO:0015074;GO:0003676;	Q65X82_ORYSA (Q65X82) Putative polyprotein (Hypothetical protein OJ1187_E11.6);Q60DN3_ORYSA (Q60DN3) Integrase core domain containing protein;Q7N145.1 RecName: Full=UDP-N-acetylmuramoylalanine--D-glutamate ligase {ECO:0000255|HAMAP-Rule:MF_00639} {ECO:0000255|HAMAP-Rule:MF_00639}; AltName: Full=D-glutamic acid-adding enzyme {ECO:0000255|HAMAP-Rule:MF_00639}; AltName: Full=UDP-N-acetylmuramoyl-L-a…
TRINITY_DN40274_c0_g1_i1	0.05	3.18091	5.99137	0.00105	0.0204145	NA	.
TRINITY_DN40282_c0_g1_i1	0.05	1.38376	4.79052	0.00195	0.0407564	NA	A4WBG0.1 RecName: Full=Probable septum site-determining protein MinC {ECO:0000255|HAMAP-Rule:MF_00267} [Enterobacter sp. 638];P19787.1 RecName: Full=N-(5-amino-5-carboxypentanoyl)-L-cysteinyl-D-valine synthase; AltName: Full=Delta-(L-alpha-aminoadipyl)-L-cysteinyl-D-valine synthetase; Short=ACV synthetase; Short=ACVS [Penicillium chrysogenum];P26046.1 RecName: Full=N-(5-amino-5-carboxypentanoyl)-…
TRINITY_DN40340_c0_g1_i1	0.05	1.11132	4.4742	0.0019	0.0311926	GO:0016020;GO:0005524;GO:0000166;GO:0016021;	Q568B8_BRARE (Q568B8) Hypothetical protein zgc:110567;Q568B8.1 RecName: Full=Torsin-4A; AltName: Full=Torsin family 4 member A [Danio rerio];Q8GVJ7_ORYSA (Q8GVJ7) Hypothetical protein OSJNBa0066B06.110;Q6FB00_ACIAD (Q6FB00) Hypothetical protein;
TRINITY_DN40354_c0_g1_i1	0.05	11.0846	7.79241	5e-05	0.00483981	GO:0000145;GO:0015031;GO:0006887;	Q84T49_ORYSA (Q84T49) Putative leucine zipper protein;O76214_SCHJA (O76214) Calcium-binding protein Sj66 precursor;O76214_SCHJA (O76214) Calcium-binding protein Sj66 precursor;Q9LQP9_ARATH (Q9LQP9) F24B9.17 protein;Q8V6N4_9VIRU (Q8V6N4) Ribonucleotide reductase (EC 1.17.4.1);Q7TDH5_9VIRU (Q7TDH5) Ribonucleotide reductase;Q9FN91_ARATH (Q9FN91) Gb|AAD24370.1 (Hypothetical protein At5g59730) (AT5g59…
TRINITY_DN40366_c0_g1_i2	0.05	1.30306	4.70383	0.0002	0.0060005	NA	.
TRINITY_DN40400_c0_g1_i1	0.05	1.79604	5.16675	0.0008	0.0420525	NA	Q6DYB9_ARATH (Q6DYB9) Hypothetical protein;Q9SCM8_ARATH (Q9SCM8) Hypothetical protein T8H10.40;Q6DYC0_ARATH (Q6DYC0) Hypothetical protein;Q7S8F3_NEUCR (Q7S8F3) Predicted protein;Q64T16_BACFR (Q64T16) LysM-repeat proteins and domains;Q6BLX8_DEBHA (Q6BLX8) Similar to ca|CA2990|IPF5092 Candida albicans IPF5092 unknown function;
TRINITY_DN40406_c0_g1_i1	0.05	2.59031	5.69505	0.00155	0.0347514	NA	.
TRINITY_DN40416_c0_g1_i3	0.05	1.81101	5.17872	0.00025	0.00734711	GO:0005524;	Q7X9A1_DESAN (Q7X9A1) Rubisco activase beta form precursor;Q7X9A2_DESAN (Q7X9A2) Rubisco activase alpha form precursor;Q42450.1 RecName: Full=Ribulose bisphosphate carboxylase/oxygenase activase B, chloroplastic; Short=RA B; Short=RuBisCO activase B; Flags: Precursor [Hordeum vulgare];Q40073.1 RecName: Full=Ribulose bisphosphate carboxylase/oxygenase activase A, chloroplastic; Short=RA A; Short=R…
TRINITY_DN4043_c0_g1_i1	0.05	5.642	6.81813	0.00215	0.0431243	NA	Q18710_CAEEL (Q18710) Hypothetical protein C49F8.1;Q6KBY6_ALIAC (Q6KBY6) Sensor kinase subunit KdpN;Q83CB8_COXBU (Q83CB8) Hypothetical protein;Q57PH1_SALCH (Q57PH1) Mannose-6-phosphate isomerase;Q5PIB5_SALPA (Q5PIB5) Mannose-6-phosphate isomerase;Q19545_CAEEL (Q19545) Hypothetical protein F18C5.3;P0C2V9.1 RecName: Full=Chaperone protein SycT [Yersinia enterocolitica];
TRINITY_DN40457_c0_g3_i1	0.05	9.9917	7.64266	5e-05	0.00225092	NA	O01924_CAEEL (O01924) Hypothetical protein R155.2;Q9TXI8_CAEEL (Q9TXI8) Hypothetical protein F39H12.4;
TRINITY_DN40506_c0_g1_i1	0.05	1.49022	4.89745	0.00325	0.0433507	NA	.
TRINITY_DN40508_c0_g1_i1	0.05	1.6013	5.00117	0.00065	0.014551	NA	Q7QQZ1_GIALA (Q7QQZ1) GLP_442_21022_14681;Q8E4N7_STRA3 (Q8E4N7) Hypothetical protein gbs1364;Q8G5F0.1 RecName: Full=Arginine biosynthesis bifunctional protein ArgJ {ECO:0000255|HAMAP-Rule:MF_01106}; Includes: RecName: Full=Glutamate N-acetyltransferase {ECO:0000255|HAMAP-Rule:MF_01106} {ECO:0000255|HAMAP-Rule:MF_01106}; AltName: Full=Ornithine acetyltransferase {ECO:0000255|HAMAP-Rule:MF_01106}; …
TRINITY_DN40525_c0_g2_i1	11.564	78.464	2.76239	5e-05	0.00483981	NA	Q84QH2_AEGTA (Q84QH2) Putative RGA protein 567A-4.7 (Fragment);Q8INH9_DROME (Q8INH9) CG7518-PB, isoform B;Q9VG05_DROME (Q9VG05) CG7518-PA, isoform A;Q98RI9_MYCPU (Q98RI9) Hypothetical protein MYPU_0200;Q5HBJ8_EHRRW (Q5HBJ8) RNA polymerase sigma-70 factor (RNA polymerase sigma factor rpoD);Q5FHI1_EHRRG (Q5FHI1) RNA polymerase sigma factor rpoD;Q9AQ29_BRASW (Q9AQ29) Hypothetical 12.6 kDa protein;
TRINITY_DN40565_c0_g1_i2	0.05	1.16886	4.54703	0.00075	0.0401819	NA	P35955.1 RecName: Full=Gag polyprotein; Contains: RecName: Full=Matrix protein p16; Contains: RecName: Full=Capsid protein p25; Contains: RecName: Full=Nucleocapsid protein p14 [Visna/maedi virus EV1 KV1772];Q53P37_ORYSA (Q53P37) Retrotransposon protein, putative, unclassified;P23425.1 RecName: Full=Gag polyprotein; Contains: RecName: Full=Matrix protein p16; Contains: RecName: Full=Capsid protei…
TRINITY_DN40613_c0_g1_i1	0.05	6.89545	7.10757	5e-05	0.00225092	GO:0016310;GO:0004672;GO:0016301;GO:0006468;GO:0005524;GO:0005886;GO:0004674;	Q8H8P1_ORYSA (Q8H8P1) Putative receptor-like kinase, 5'-partial (Fragment);Q7Y1P1_ORYSA (Q7Y1P1) Putative receptor-like kinase;Q9T0M1_BRAOL (Q9T0M1) SRK5 protein (Fragment);Q84N10_BRACM (Q84N10) S receptor kinase (Fragment);Q9SXH8_BRAOL (Q9SXH8) SRK2-b;Q9XFW5_BRAOL (Q9XFW5) SRK15 protein (Fragment);Q948X3_BRACM (Q948X3) Receptor kinase 3;Q8LQN6_ORYSA (Q8LQN6) Putative receptor-like kinase;P93068_…
TRINITY_DN40614_c0_g3_i1	0.05	2.80302	5.80891	0.00065	0.014551	NA	.
TRINITY_DN40617_c0_g1_i1	0.05	1.40837	4.81595	0.00185	0.030643	NA	.
TRINITY_DN40637_c0_g1_i4	0.05	1.05502	4.3992	5e-05	0.00205679	NA	Q5SMW3_ORYSA (Q5SMW3) Cyst nematode resistance protein-like;Q5ZDG9_ORYSA (Q5ZDG9) Hypothetical protein P0480E02.9;Q7XX00_ORYSA (Q7XX00) OSJNBa0079F16.5 protein;Q7XKF7_ORYSA (Q7XKF7) OSJNBb0065J09.12 protein;Q7XKF7_ORYSA (Q7XKF7) OSJNBb0065J09.12 protein;Q5ZCK2_ORYSA (Q5ZCK2) Rust resistance protein Rp1-dp8-like;Q84Q64_ORYSA (Q84Q64) Hypothetical protein OSJNBa0071M09.16;Q84Q64_ORYSA (Q84Q64) Hypo…
TRINITY_DN40653_c0_g1_i1	0.05	0.800438	4.00079	5e-05	0.00300136	GO:0005886;GO:0007165;GO:0043531;GO:0006952;	Q84YX3_ORYSA (Q84YX3) Putative disease resistance gene homolog 9N;Q6YZ93_ORYSA (Q6YZ93) Putative RPR1;Q84MG3_ORYSA (Q84MG3) Putative disease resistance protein;Q53LS4_ORYSA (Q53LS4) NB-ARC domain, putative;Q7XAT0_9POAL (Q7XAT0) Nbs-lrr resistance protein (Fragment);Q69L52_ORYSA (Q69L52) Putative nucleotide-binding leucine-rich-repeat protein 1;Q60E25_ORYSA (Q60E25) Hypothetical protein OSJNBb0012…
TRINITY_DN40716_c0_g1_i1	0.05	4.37702	6.45188	0.00115	0.0276752	NA	Q54DV0.2 RecName: Full=Putative E3 ubiquitin-protein ligase ubr7 [Dictyostelium discoideum];Q54DV0_DICDI (Q54DV0) Hypothetical protein;Q6CS38_KLULA (Q6CS38) Similar to sgd|S0003946 Saccharomyces cerevisiae YLL023c;
TRINITY_DN40786_c0_g1_i1	0.05	1.53047	4.9359	0.0008	0.0168887	NA	.
TRINITY_DN40809_c0_g1_i1	0.05	1.12228	4.48836	0.00315	0.0425293	NA	.
TRINITY_DN40828_c0_g2_i1	0.05	2.09608	5.38962	0.002	0.0413055	NA	Q8FPX8_COREF (Q8FPX8) Hypothetical protein;Q8CZU8_YERPE (Q8CZU8) Putative TonB-dependent outer membrane receptor;
TRINITY_DN40845_c0_g1_i1	0.05	2.40552	5.58828	0.00255	0.0368598	NA	.
TRINITY_DN40851_c0_g1_i1	0.05	1.75355	5.13221	5e-05	0.00483981	NA	Q03LF7.1 RecName: Full=CRISPR-associated endonuclease Cas9 1 {ECO:0000255|HAMAP-Rule:MF_01480} {ECO:0000255|HAMAP-Rule:MF_01480}; AltName: Full=Cas9** [Streptococcus thermophilus LMD-9];Q5M542_STRT2 (Q5M542) Hypothetical protein;Q5M0K6_STRT1 (Q5M0K6) Hypothetical protein;B0TK10.1 RecName: Full=Protein-L-isoaspartate O-methyltransferase {ECO:0000255|HAMAP-Rule:MF_00090} {ECO:0000255|HAMAP-Rule:MF_…
TRINITY_DN40897_c0_g2_i1	0.05	9.5628	7.57936	5e-05	0.00225092	GO:0051603;GO:0016746;GO:0006508;GO:0016740;GO:0019748;GO:0004180;GO:0016747;GO:0004185;	Q8W3C6_ORYSA (Q8W3C6) Putative acyltransferase (Putative serine carboxypeptidase);Q7XHH2_ORYSA (Q7XHH2) Putative acyltransferase;Q851E3_ORYSA (Q851E3) Putative serine carboxypeptidase;Q7XSG1_ORYSA (Q7XSG1) OSJNBb0051N19.2 protein;Q851E4_ORYSA (Q851E4) Putative glucose acyltransferase;Q9LVX9_ARATH (Q9LVX9) Serine carboxypeptidase;Q8RWJ6_ARATH (Q8RWJ6) Serine carboxypeptidase;Q8RWJ6.1 RecName: Full…
TRINITY_DN40900_c0_g2_i1	0.05	1.56003	4.9635	0.0012	0.0301235	GO:0016787;GO:0006574;GO:0005739;GO:0009083;GO:0003860;	Q5ZJ60_CHICK (Q5ZJ60) Hypothetical protein;Q5ZJ60.1 RecName: Full=3-hydroxyisobutyryl-CoA hydrolase, mitochondrial; AltName: Full=3-hydroxyisobutyryl-coenzyme A hydrolase; Short=HIB-CoA hydrolase; Short=HIBYL-CoA-H; Flags: Precursor [Gallus gallus];Q7WJL3_BORBR (Q7WJL3) Putative membrane protein;Q7WAG6_BORPA (Q7WAG6) Putative membrane protein;Q984J1_RHILO (Q984J1) Mll7982 protein;
TRINITY_DN40908_c0_g2_i1	8.19593	63.1406	2.94559	0.00075	0.0203328	GO:0016740;	Q8LGS9_AEGTA (Q8LGS9) Glutathione-S-transferase 2;Q8LL15_WHEAT (Q8LL15) Glutathione-S-transferase 28e45;O04941_AEGTA (O04941) Glutathione S-transferase TSI-1 (EC 2.5.1.18) (Glutathione S-transferase 1);Q9FQ97_MAIZE (Q9FQ97) Glutathione S-transferase GST 42 (EC 2.5.1.18) (Fragment);Q8S714_ORYSA (Q8S714) Putative glutathione S-transferase;Q6WSC3_ORYSA (Q6WSC3) Tau class GST protein 4;Q9FQ99_MAIZE (…
TRINITY_DN40918_c0_g1_i1	0.05	2.76127	5.78726	5e-05	0.00205679	GO:0016567;GO:0004842;	Q5N9E5_ORYSA (Q5N9E5) Putative immediate-early fungal elicitor protein CMPG1;Q7XTM1_ORYSA (Q7XTM1) OSJNBa0070M12.4 protein;Q9SJ57_ARATH (Q9SJ57) Hypothetical protein At2g35930;Q84TG3_ARATH (Q84TG3) At2g35930;Q84TG3.1 RecName: Full=E3 ubiquitin-protein ligase PUB23; AltName: Full=Plant U-box protein 23; AltName: Full=U-box domain-containing protein 23 [Arabidopsis thaliana];Q9SVC6_ARATH (Q9SVC6) H…
TRINITY_DN41007_c0_g1_i2	0.05	2.38148	5.57379	5e-05	0.00205679	NA	Q94HY8_ORYSA (Q94HY8) Hypothetical protein OSJNBa0076F20.15;Q7XCS8_ORYSA (Q7XCS8) Hypothetical protein;Q75KA1_ORYSA (Q75KA1) Hypothetical protein OSJNBb0106M04.15;
TRINITY_DN41021_c0_g1_i1	0.05	1.09775	4.45648	0.00365	0.0467443	NA	.
TRINITY_DN41088_c0_g2_i1	0.05	10.6147	7.72992	5e-05	0.00483981	GO:0016020;GO:0016021;GO:0016757;GO:0016740;	Q6KHN5_MYCMO (Q6KHN5) Putative glycosyltransferase (EC 2.4.1.-);
TRINITY_DN4113_c0_g1_i2	0.05	1.81114	5.17883	5e-05	0.00225092	NA	Q65XG5_ORYSA (Q65XG5) Hypothetical protein OJ1362_D02.2;Q84JV9_ORYSA (Q84JV9) Hypothetical protein OJ1261C08.4 (SR-rich pre-mRNA splicing activator);Q5N9N9_ORYSA (Q5N9N9) Putative Avr9/Cf-9 rapidly elicited protein 137;Q9FQZ2_TOBAC (Q9FQZ2) Avr9/Cf-9 rapidly elicited protein 137;Q9LTD4_ARATH (Q9LTD4) Similarity to unknown protein;Q7XUZ4_ORYSA (Q7XUZ4) OSJNBa0088K19.7 protein;Q8LMI2_ORYSA (Q8LMI2)…
TRINITY_DN4113_c0_g1_i3	0.05	1.15248	4.52667	0.00205	0.041964	NA	Q5N9N9_ORYSA (Q5N9N9) Putative Avr9/Cf-9 rapidly elicited protein 137;Q65XG5_ORYSA (Q65XG5) Hypothetical protein OJ1362_D02.2;Q9FQZ2_TOBAC (Q9FQZ2) Avr9/Cf-9 rapidly elicited protein 137;Q84JV9_ORYSA (Q84JV9) Hypothetical protein OJ1261C08.4 (SR-rich pre-mRNA splicing activator);Q5H9X6_ORYSA (Q5H9X6) P0650D04.6 protein;Q9LTD4_ARATH (Q9LTD4) Similarity to unknown protein;Q84K32_ARATH (Q84K32) Hypo…
TRINITY_DN41154_c0_g2_i1	0.05	1.61826	5.01637	5e-05	0.00225092	NA	Q7F233_ORYSA (Q7F233) Putative PRLI-interacting factor G;Q55UT0_CRYNE (Q55UT0) Hypothetical protein;Q5KHK9_CRYNE (Q5KHK9) Squalene monooxygenase, putative;
TRINITY_DN41185_c0_g1_i1	0.05	4.45477	6.47728	5e-05	0.00225092	NA	Q8F101_LEPIN (Q8F101) Putative lipoprotein;Q89RG0_BRAJA (Q89RG0) Hypothetical zinc-type alcohol dehydrogenase-like protein;O58659_PYRHO (O58659) Hypothetical protein PH0954;Q92040.1 RecName: Full=Annexin A1 isoform p37; AltName: Full=Annexin I isoform p37; AltName: Full=Calpactin II; AltName: Full=Calpactin-2; AltName: Full=Chromobindin-9; AltName: Full=Lipocortin I; AltName: Full=Phospholipase A…
TRINITY_DN41240_c0_g1_i2	0.05	1.49733	4.90432	0.0011	0.0284657	NA	Q6FRG1_CANGA (Q6FRG1) Similar to sp|P18899 Saccharomyces cerevisiae YMR173w DDR48;Q6FRG1_CANGA (Q6FRG1) Similar to sp|P18899 Saccharomyces cerevisiae YMR173w DDR48;Q6FRG1_CANGA (Q6FRG1) Similar to sp|P18899 Saccharomyces cerevisiae YMR173w DDR48;Q6FRG1_CANGA (Q6FRG1) Similar to sp|P18899 Saccharomyces cerevisiae YMR173w DDR48;Q6FRG1_CANGA (Q6FRG1) Similar to sp|P18899 Saccharomyces cerevisiae YMR…
TRINITY_DN41249_c0_g2_i3	0.05	4.56309	6.51194	5e-05	0.00483981	GO:0003677;GO:0006355;GO:0043565;GO:0003700;GO:0005634;GO:0006351;	Q8RUJ6_ORYSA (Q8RUJ6) WRKY transcription factor 64-like protein;Q8RUA9_ORYSA (Q8RUA9) Hypothetical protein P0703B11.12 (WRKY transcription factor 20) (Hypothetical protein P0485B12.3);Q8SA13_ORYSA (Q8SA13) Hypothetical protein P0703B11.5 (WRKY transcription factor 22);Q6IER3_ORYSA (Q6IER3) WRKY transcription factor 18;Q9C557.1 RecName: Full=Probable WRKY transcription factor 64; AltName: Full=WRK…
TRINITY_DN41258_c0_g1_i2	0.05	2.70881	5.75959	5e-05	0.001951	NA	.
TRINITY_DN41263_c0_g2_i1	0.05	1.68012	5.07049	0.00045	0.0139574	GO:0016787;GO:0008152;GO:0004564;GO:0004553;GO:0005975;GO:0016798;	Q8GT63_TRIMO (Q8GT63) Extracellular invertase (EC 3.2.1.26);Q8GT63_TRIMO (Q8GT63) Extracellular invertase (EC 3.2.1.26);Q2UXF7.1 RecName: Full=Fructan 6-exohydrolase {ECO:0000312|EMBL:CAJ28591.1}; Flags: Precursor [Triticum aestivum];Q2UXF7.1 RecName: Full=Fructan 6-exohydrolase {ECO:0000312|EMBL:CAJ28591.1}; Flags: Precursor [Triticum aestivum];A2YZ01.2 RecName: Full=Beta-fructofuranosidase, ins…
TRINITY_DN41269_c0_g1_i1	0.05	0.870715	4.1222	5e-05	0.00205679	GO:0003676;	Q53KL9_ORYSA (Q53KL9) Retrotransposon protein, putative, unclassified;Q53KL9_ORYSA (Q53KL9) Retrotransposon protein, putative, unclassified;Q851L4_ORYSA (Q851L4) Hypothetical protein OSJNBa0042I09.30 (Hypothetical protein OSJNBa0096I06.3);Q851L4_ORYSA (Q851L4) Hypothetical protein OSJNBa0042I09.30 (Hypothetical protein OSJNBa0096I06.3);Q75M12_ORYSA (Q75M12) Hypothetical protein P0676G05.2 (Hypoth…
TRINITY_DN41276_c0_g2_i2	0.05	5.82543	6.86429	5e-05	0.00483981	GO:0016020;GO:0016021;	Q7Y003_ORYSA (Q7Y003) Hypothetical protein OSJNBb0070O09.5;Q851R0_ORYSA (Q851R0) Putative nodule-specific protein;Q9ZUV4_ARATH (Q9ZUV4) Nodulin-like protein (At2g28120/F24D13.9);Q535K6_SOYBN (Q535K6) Nitrate and chloride transporter;O80960_ARATH (O80960) Nodulin-like protein (At2g39210/T16B24.15);Q6Z4F2_ORYSA (Q6Z4F2) Putative nodule-specific protein;O81120_LOTJA (O81120) Nodule-specific protein …
TRINITY_DN41298_c0_g1_i1	0.05	2.83763	5.82661	0.00315	0.0425293	NA	.
TRINITY_DN41315_c0_g2_i1	0.05	3.60571	6.17221	5e-05	0.00225092	GO:0003899;GO:0003677;GO:0006351;	Q6SV06_9NUCL (Q6SV06) Lef-8 (Fragment);Q6SV00_9NUCL (Q6SV00) Lef-8 (Fragment);Q6JK79_9NUCL (Q6JK79) Late expression factor-8;
TRINITY_DN41323_c0_g3_i1	0.05	4.29038	6.42303	5e-05	0.00483981	GO:0016747;GO:0016740;	Q5Z9G3_ORYSA (Q5Z9G3) Putative benzoyl coenzyme A, benzyl alcohol benzoyl transferase;Q5I2Q5_CUCME (Q5I2Q5) Putative alcohol acyl-transferases;Q6E593_PETHY (Q6E593) Benzoyl coenzyme A: benzyl alcohol benzoyl transferase (Benzoyl-CoA:benzyl alcohol/phenylethanol benzoyltransferase);Q8GT21_CLABR (Q8GT21) Benzoyl coenzyme A: benzyl alcohol benzoyl transferase;Q8GT21.1 RecName: Full=Benzyl alcohol O-…
TRINITY_DN41327_c0_g2_i1	0.05	1.31646	4.71859	0.001	0.0483422	GO:0009910;GO:0003712;GO:1903506;	Q6VG98_PEA (Q6VG98) TFL1a;Q76M79_MALDO (Q76M79) TFL1-like protein mdtfl;Q5KTD8_PYRPY (Q5KTD8) TFL1-like protein;Q5KTD7_PYRCO (Q5KTD7) TFL1-like protein;Q6ESF8_ORYSA (Q6ESF8) Putative Cen-like protein;Q7GA80_ARATH (Q7GA80) Similar to terminal flower;Q9ZNV5.1 RecName: Full=Protein CENTRORADIALIS-like [Arabidopsis thaliana];Q7XVG4_ORYSA (Q7XVG4) OSJNBa0073L04.4 protein;Q5KTD5_9ROSA (Q5KTD5) TFL1-lik…
TRINITY_DN41406_c0_g2_i1	0.05	1.56929	4.97204	0.00075	0.0160957	NA	.
TRINITY_DN41407_c0_g2_i1	0.05	2.01119	5.32998	0.0012	0.0286207	NA	Q5WMS3_ORYSA (Q5WMS3) Hypothetical protein OJ1333_C12.8;Q7XNY0_ORYSA (Q7XNY0) OSJNBb0015N08.11 protein (OSJNBa0035M09.1 protein);Q7XMG7_ORYSA (Q7XMG7) OSJNBa0028I23.15 protein;Q7XNI4_ORYSA (Q7XNI4) OSJNBb0032D24.9 protein;Q53NR1_ORYSA (Q53NR1) Retrotransposon protein, putative, unclassified;Q7XMS7_ORYSA (Q7XMS7) OSJNBa0029L02.10 protein;Q7X7L4_ORYSA (Q7X7L4) OSJNBa0072D21.1 protein;Q6Z0B6_ORYSA (…
TRINITY_DN41428_c0_g1_i2	0.05	1.06953	4.41891	0.0004	0.0256934	NA	Q8CA66_MOUSE (Q8CA66) Mus musculus adult male spinal cord cDNA, RIKEN full-length enriched library, clone:A330050G20 product:hypothetical protein, full insert sequence;
TRINITY_DN41438_c0_g1_i1	0.05	1.59809	4.99828	0.00165	0.0283482	NA	P23993.1 RecName: Full=Photosystem I reaction center subunit XI, chloroplastic; Short=PSI-L; AltName: Full=PSI subunit V; Flags: Precursor [Hordeum vulgare];Q39654.1 RecName: Full=Photosystem I reaction center subunit XI, chloroplastic; Short=PSI-L; AltName: Full=PSI subunit V; Flags: Precursor [Cucumis sativus];Q84UU0_9SOLA (Q84UU0) Photosystem I subunit XI;Q9SUI4.2 RecName: Full=Photosystem I r…
TRINITY_DN41476_c0_g1_i2	0.05	2.19371	5.4553	5e-05	0.00225092	GO:0006313;GO:0003677;GO:0004803;	Q9I4Y3_PSEAE (Q9I4Y3) Hypothetical protein;Q9APV1_PSEAE (Q9APV1) Transposase A;
TRINITY_DN41483_c0_g1_i1	0.05	3.61324	6.17522	0.0022	0.0435243	GO:0004364;GO:0016740;	Q9ZS20_9POAL (Q9ZS20) Glutathione transferase (EC 2.5.1.18);Q9SB98_9POAL (Q9SB98) Glutathione transferase (EC 2.5.1.18);Q9ZS19_9POAL (Q9ZS19) Glutathione transferase (EC 2.5.1.18);Q8S712_ORYSA (Q8S712) Putative glutathione S-transferase;Q9FQA4_MAIZE (Q9FQA4) Glutathione S-transferase GST 35 (EC 2.5.1.18);Q945W9_ORYSA (Q945W9) Putative glutathione S-transferase;O04941_AEGTA (O04941) Glutathione S-…
TRINITY_DN41530_c0_g2_i1	0.05	2.76727	5.79039	0.0008	0.0171694	NA	Q9PVZ2_XENLA (Q9PVZ2) Nucleoporin CAN;Q9X7R0_STRCO (Q9X7R0) Putative dehydrogenase;Q96N96_HUMAN (Q96N96) Hypothetical protein FLJ31208 (OTTHUMP00000018126);Q96N96.1 RecName: Full=Spermatogenesis-associated protein 13; AltName: Full=APC-stimulated guanine nucleotide exchange factor 2; Short=Asef2 [Homo sapiens];Q93NX7_9ACTO (Q93NX7) AmphK;Q9ZPR4_ARATH (Q9ZPR4) Hypothetical protein At2g03620;Q8H1H0…
TRINITY_DN41619_c0_g3_i1	0.05	3.5839	6.16346	5e-05	0.00225092	GO:0016020;GO:0003674;GO:0016021;	Q6P606_BRARE (Q6P606) Hypothetical protein zgc:77861;Q6P606.2 RecName: Full=LysM and putative peptidoglycan-binding domain-containing protein 4 [Danio rerio];
TRINITY_DN41638_c0_g1_i1	0.05	1.6749	5.066	0.00175	0.0377272	GO:0003700;GO:0000977;GO:0006355;GO:0000122;GO:0008270;GO:0005634;GO:0001078;GO:0006366;	Q652W3_ORYSA (Q652W3) Putative TF-like protein;Q84P66_ORYSA (Q84P66) TF-like protein (Fragment);C5GVC6.1 RecName: Full=Vacuolar protein sorting/targeting protein 10; AltName: Full=Carboxypeptidase Y receptor; Short=CPY receptor; AltName: Full=Sortilin VPS10; AltName: Full=Vacuolar carboxypeptidase sorting receptor VPS10; Flags: Precursor [Ajellomyces dermatitidis ER-3];C5JC96.1 RecName: Full=Vacu…
TRINITY_DN41648_c0_g1_i4	0.05	1.12585	4.49294	0.004	0.0495667	NA	.
TRINITY_DN41680_c0_g1_i1	0.05	1.48095	4.88845	0.00315	0.0433168	GO:0009451;GO:0004519;GO:0003723;GO:0005739;GO:0090305;	Q6CC33_YARLI (Q6CC33) Similarity;Q6A573_CAEEL (Q6A573) Hypothetical protein Y44E3A.4;Q9ZQP2.1 RecName: Full=Putative peroxisomal acyl-coenzyme A oxidase 1.2 [Arabidopsis thaliana];Q6TAB5_9BACT (Q6TAB5) Putative oxygenase;
TRINITY_DN41687_c0_g2_i1	0.05	2.44626	5.61251	0.0003	0.00820218	NA	.
TRINITY_DN41727_c0_g2_i1	0.05	1.66382	5.05643	0.0001	0.00362172	NA	.
TRINITY_DN41742_c0_g1_i1	6.39893	15.2255	1.25059	0.00245	0.036786	GO:0016020;GO:0016310;GO:0004672;GO:0016301;GO:0006468;GO:0016740;GO:0005524;GO:0000166;GO:0016021;GO:0004674;	Q53N99_ORYSA (Q53N99) At5g49760;Q8NDJ9_HUMAN (Q8NDJ9) Hypothetical protein DKFZp586I0123 (Fragment);Q17QC0.3 RecName: Full=Membrane-associated progesterone receptor component 1 [Bos taurus];Q6GFT2_STAAR (Q6GFT2) Hypothetical protein;Q8AA97_BACTN (Q8AA97) Hypothetical protein;Q8P6K0_XANCP (Q8P6K0) Site-specific DNA-methyltransferase;Q5W0A7_HUMAN (Q5W0A7) SET domain, bifurcated 2;Q96T68.2 RecName: …
TRINITY_DN41761_c1_g1_i1	0.05	1.08374	4.43795	0.0005	0.012263	NA	.
TRINITY_DN41768_c0_g2_i1	0.05	4.8952	6.6133	0.00025	0.00734711	GO:0000271;GO:0009058;GO:0005976;GO:0008928;GO:0016740;GO:0016779;	Q7V4J9_PROMM (Q7V4J9) GDP-mannose pyrophosphorylase (EC 2.7.7.22);
TRINITY_DN41801_c0_g1_i1	0.05	1.90588	5.25239	5e-05	0.00225092	NA	Q5W649_ORYSA (Q5W649) Hypothetical protein OSJNBb0052F16.13;Q5W649_ORYSA (Q5W649) Hypothetical protein OSJNBb0052F16.13;Q8SA91_MAIZE (Q8SA91) Putative gag-pol polyprotein;Q5WMT9_ORYSA (Q5WMT9) Hypothetical protein OJ1116_F05.4;Q75J85_ORYSA (Q75J85) Putative reverse transcriptase;Q5VSW2_ORYSA (Q5VSW2) OSJNBa0009P12.14 protein;Q7XUD8_ORYSA (Q7XUD8) OSJNBa0088A01.7 protein;O22675_ANTMA (O22675) Reve…
TRINITY_DN41822_c0_g4_i1	0.05	3.29977	6.04429	0.00075	0.0401819	NA	O49688_ARATH (O49688) Hypothetical protein AT4g17890;Q9P275.3 RecName: Full=Ubiquitin carboxyl-terminal hydrolase 36; AltName: Full=Deubiquitinating enzyme 36; AltName: Full=Ubiquitin thioesterase 36; AltName: Full=Ubiquitin-specific-processing protease 36 [Homo sapiens];Q6IQ38_HUMAN (Q6IQ38) USP36 protein;Q9FPS7_ARATH (Q9FPS7) Ubiquitin-specific protease 20;Q9FPS7.1 RecName: Full=Ubiquitin carbo…
TRINITY_DN41842_c0_g1_i1	0.05	2.80973	5.81236	5e-05	0.001951	NA	.
TRINITY_DN41863_c0_g2_i1	0.05	0.860424	4.10505	5e-05	0.00225092	GO:0005737;GO:0016787;GO:0016818;GO:0005634;	Q6H4N6_ORYSA (Q6H4N6) MutT-like protein;Q6H4N6_ORYSA (Q6H4N6) MutT-like protein;Q7XL84_ORYSA (Q7XL84) OSJNBb0014D23.5 protein;Q7XL84_ORYSA (Q7XL84) OSJNBb0014D23.5 protein;Q52K88_ARATH (Q52K88) At3g26690;Q52K88_ARATH (Q52K88) At3g26690;Q52K88.1 RecName: Full=Nudix hydrolase 13, mitochondrial; Short=AtNUDT13; Flags: Precursor [Arabidopsis thaliana];Q52K88.1 RecName: Full=Nudix hydrolase 13, mitoch…
TRINITY_DN41887_c0_g2_i1	0.05	1.86805	5.22346	5e-05	0.00225092	GO:0016020;GO:0016021;	Q89454_ADEG1 (Q89454) DNA (CEL06) (Orf1 protein);Q6ZAH4_ORYSA (Q6ZAH4) Putative receptor protein kinase;
TRINITY_DN41912_c0_g2_i2	0.05	1.18033	4.56112	0.00075	0.0160957	NA	.
TRINITY_DN41964_c0_g2_i1	0.05	3.56155	6.15443	0.00075	0.0203328	GO:0020037;GO:0004497;GO:0005506;GO:0055114;GO:0016705;GO:0046872;	Q5BCY2_EMENI (Q5BCY2) Hypothetical protein;
TRINITY_DN42011_c0_g2_i1	0.05	1.14439	4.51651	5e-05	0.00205679	GO:0003700;GO:0003677;GO:0006355;GO:0005634;GO:0006351;	Q5WA92_ORYSA (Q5WA92) Putative TSI1;Q7XZP8_ORYSA (Q7XZP8) DRE binding factor 2;Q6H5L8_ORYSA (Q6H5L8) DRE binding factor 2;Q5S004_CUCSA (Q5S004) Ethylene response factor 3;Q40477.1 RecName: Full=Ethylene-responsive transcription factor 4; AltName: Full=Ethylene-responsive element-binding factor 3; Short=EREBP-3; AltName: Full=Ethylene-responsive element-binding factor 4 homolog; AltName: Full=NtER…
TRINITY_DN42017_c0_g1_i1	5.46548	26.5339	2.27942	5e-05	0.00225092	NA	Q6Z2H5_ORYSA (Q6Z2H5) Hypothetical protein P0650C03.15;Q8L864_ARATH (Q8L864) Hypothetical protein At4g21930;O49716_ARATH (O49716) Hypothetical protein T8O5.140 (Hypothetical protein AT4g21930);Q5PIK0_SALPA (Q5PIK0) Putative membrane protein;Q83T01_SALTI (Q83T01) Putative membrane protein;Q7XUA4_ORYSA (Q7XUA4) OSJNBa0019D11.12 protein;Q8XEU4_SALTY (Q8XEU4) Putative YbbM family transport protein, m…
TRINITY_DN42039_c0_g2_i1	0.05	1.58778	4.98894	5e-05	0.00483981	NA	.
TRINITY_DN4203_c0_g1_i1	0.05	1.58775	4.98891	0.0006	0.0139727	GO:0016020;GO:0016310;GO:0004672;GO:0016301;GO:0006468;GO:0005524;GO:0016021;	Q65X95_ORYSA (Q65X95) Putative receptor like protein kinase (Putative receptor protein kinase);Q67TV6_ORYSA (Q67TV6) Putative serine/threonine-specific protein kinase;Q5W661_ORYSA (Q5W661) Hypothetical protein OSJNBa0075A10.21;Q65X94_ORYSA (Q65X94) Putative receptor like protein kinase;Q65X96_ORYSA (Q65X96) Putative receptor like protein kinase (Putative receptor protein kinase);Q65X93_ORYSA (Q65…
TRINITY_DN42107_c0_g4_i2	0.05	1.05703	4.40194	0.0001	0.00362172	NA	Q8LAD8_ARATH (Q8LAD8) Hypothetical protein;Q84WR4_ARATH (Q84WR4) Hypothetical protein At1g73470 (Fragment);Q8PP19_XANAC (Q8PP19) Acetoin utilization family protein;
TRINITY_DN4210_c0_g2_i1	0.05	1.76284	5.13983	0.0005	0.0170216	NA	.
TRINITY_DN42120_c0_g1_i1	0.05	1.13371	4.50298	5e-05	0.001951	NA	.
TRINITY_DN42157_c0_g2_i1	0.05	4.66391	6.54347	5e-05	0.00483981	NA	Q91502.1 RecName: Full=Creatine transporter [Torpedo marmorata];Q8DDV8_VIBVU (Q8DDV8) TPR domain protein;Q7MPW8_VIBVY (Q7MPW8) TPR-repeat-containing protein;
TRINITY_DN42168_c0_g1_i1	0.05	2.02884	5.34258	5e-05	0.00205679	NA	Q0IV63.1 RecName: Full=Double-stranded RNA-binding protein 7; AltName: Full=dsRNA-binding protein 7 [Oryza sativa Japonica Group];Q0IV63.1 RecName: Full=Double-stranded RNA-binding protein 7; AltName: Full=dsRNA-binding protein 7 [Oryza sativa Japonica Group];Q0IV63.1 RecName: Full=Double-stranded RNA-binding protein 7; AltName: Full=dsRNA-binding protein 7 [Oryza sativa Japonica Group];Q0IQN6.1 …
TRINITY_DN42174_c0_g1_i1	0.05	2.76031	5.78676	0.00205	0.0420218	NA	Q5DU53_MOUSE (Q5DU53) MFLJ00368 protein (Fragment);Q8BRH3_MOUSE (Q8BRH3) Mus musculus 9.5 days embryo parthenogenote cDNA, RIKEN full-length enriched library, clone:B130007K01 product:hypothetical RhoGAP domain containing protein, full insert sequence;Q8BRH3.2 RecName: Full=Rho GTPase-activating protein 19; AltName: Full=Rho-type GTPase-activating protein 19 [Mus musculus];Q9IDV7_9HIV1 (Q9IDV7) V…
TRINITY_DN4218_c0_g1_i2	0.05	1.13815	4.50862	0.00175	0.0286091	NA	.
TRINITY_DN42190_c0_g1_i1	0.05	1.5296	4.93508	5e-05	0.00205679	GO:0016020;GO:0008960;GO:0008152;GO:0003824;GO:0016740;GO:0016021;GO:0008484;	Q6MK39_BDEBA (Q6MK39) Phosphoglycerol transferase (EC 2.7.8.20);
TRINITY_DN42200_c0_g1_i1	0.05	1.57234	4.97484	0.0007	0.0194177	GO:0003700;GO:0003677;GO:0006355;GO:0005634;GO:0006351;	Q7XR67_ORYSA (Q7XR67) OSJNBa0043A12.18 protein;
TRINITY_DN42209_c0_g1_i1	0.05	1.26098	4.65647	0.0001	0.00856885	GO:0055114;GO:0009664;GO:0005576;GO:0016491;GO:0020037;GO:0009506;GO:0006979;GO:0009505;GO:0046872;GO:0004601;GO:0098869;GO:0042744;	Q8GVG7_ORYSA (Q8GVG7) Putative peroxidase (Class III peroxidase 105 precursor) (EC 1.11.1.7);Q8GVG6_ORYSA (Q8GVG6) Putative peroxidase (Class III peroxidase 106 precursor) (EC 1.11.1.7);Q9FRD4_ORYSA (Q9FRD4) Putative peroxidase;Q5U1P5_ORYSA (Q5U1P5) Class III peroxidase 48 precursor (EC 1.11.1.7);Q8GVG0_ORYSA (Q8GVG0) Putative peroxidase (Class III peroxidase 107 precursor) (EC 1.11.1.7);Q9FRD7_O…
TRINITY_DN42210_c0_g1_i1	0.05	7.70003	7.26679	5e-05	0.00225092	NA	Q657N0_ORYSA (Q657N0) Hypothetical protein P0426D06.36;
TRINITY_DN42215_c0_g1_i1	0.05	1.46284	4.8707	0.0001	0.0034893	NA	.
TRINITY_DN42290_c0_g1_i2	0.05	1.7775	5.15178	0.00195	0.0315069	NA	Q9AV76_ORYSA (Q9AV76) Hypothetical protein OSJNBa0006L06.25;Q943G0_ORYSA (Q943G0) Hypothetical protein P0046E05.28 (Hypothetical protein P0435B05.9);Q9AV75_ORYSA (Q9AV75) Hypothetical protein OSJNBa0006L06.26;Q7RV21_NEUCR (Q7RV21) Hypothetical protein (Conserved hypothetical protein);Q872B4_NEUCR (Q872B4) Hypothetical protein B11O8.010;Q2UBM4.1 RecName: Full=WD repeat-containing protein jip5 [Asp…
TRINITY_DN42290_c0_g2_i1	6.5424	41.3252	2.65913	5e-05	0.00483981	NA	Q9AV76_ORYSA (Q9AV76) Hypothetical protein OSJNBa0006L06.25;Q943G0_ORYSA (Q943G0) Hypothetical protein P0046E05.28 (Hypothetical protein P0435B05.9);Q9AV75_ORYSA (Q9AV75) Hypothetical protein OSJNBa0006L06.26;Q7Q406_ANOGA (Q7Q406) ENSANGP00000010497 (Fragment);Q7Q406_ANOGA (Q7Q406) ENSANGP00000010497 (Fragment);
TRINITY_DN42299_c0_g1_i1	0.05	1.52059	4.92656	0.00075	0.0401819	NA	Q69XJ3_ORYSA (Q69XJ3) Hypothetical protein P0486H12.34;Q99EN1_9CALI (Q99EN1) RNA-dependent RNA polymerase (Fragment);Q00056.3 RecName: Full=Homeobox protein Hox-A4; AltName: Full=Homeobox protein Hox-1.4; AltName: Full=Homeobox protein Hox-1D [Homo sapiens];
TRINITY_DN42326_c0_g1_i1	0.05	1.0243	4.35657	0.0024	0.035298	NA	.
TRINITY_DN42362_c0_g1_i1	0.05	6.85787	7.09969	5e-05	0.00205679	NA	.
TRINITY_DN42396_c0_g2_i1	2.56446	9.29414	1.85767	0.0026	0.0492807	GO:0016020;GO:0016310;GO:0007166;GO:0004672;GO:0016301;GO:0030247;GO:0006468;GO:0005524;GO:0016021;GO:0005886;GO:0004674;	Q8H7R6_ORYSA (Q8H7R6) Hypothetical protein OSJNBa0081P02.15;Q6QLL5_LYCES (Q6QLL5) WAK-like kinase;Q8RY67_ARATH (Q8RY67) At2g23450/F26B6.10;O80461_ARATH (O80461) Hypothetical protein At2g23450;Q8RY67.2 RecName: Full=Wall-associated receptor kinase-like 14; Flags: Precursor [Arabidopsis thaliana];Q8GYF5_ARATH (Q8GYF5) Hypothetical protein At5g66790/MUD21_3;Q9FL01_ARATH (Q9FL01) Similarity to protei…
TRINITY_DN42402_c0_g1_i1	2.58801	7.65165	1.56393	0.0021	0.042575	GO:0016020;GO:0015179;GO:0005887;GO:0015297;GO:1902475;GO:0006865;GO:0016021;GO:0055085;GO:0022857;	Q7XUT0_ORYSA (Q7XUT0) OSJNBb0086G13.12 protein;Q94CQ4_ORYSA (Q94CQ4) P0660F12.26 protein;Q5JKJ0_ORYSA (Q5JKJ0) Putative GABA-specific permease;Q94CQ6_ORYSA (Q94CQ6) P0660F12.24 protein (Putative GABA-specific permease);Q5JKI3_ORYSA (Q5JKI3) Putative GABA-specific permease;Q94CQ2_ORYSA (Q94CQ2) P0660F12.28 protein;Q94CQ3_ORYSA (Q94CQ3) P0660F12.27 protein;Q5JKI7_ORYSA (Q5JKI7) Putative GABA-specif…
TRINITY_DN42408_c0_g1_i2	0.05	1.83883	5.20072	5e-05	0.00483981	NA	P50160.1 RecName: Full=Sex determination protein tasselseed-2 [Zea mays];P93795_TRIDA (P93795) Short-chain alcohol dehydrogenase;Q84NR4_ORYSA (Q84NR4) Putative short-chain alcohol dehydrogenase;Q9SCU0_ARATH (Q9SCU0) Short-chain alcohol dehydrogenase-like protein;Q9SCU0.1 RecName: Full=Short-chain dehydrogenase reductase 2a; Short=AtSDR2a [Arabidopsis thaliana];Q6R4Y8_ZEALU (Q6R4Y8) Alcohol dehydr…
TRINITY_DN42434_c0_g2_i1	0.05	5.23887	6.71118	5e-05	0.001951	NA	.
TRINITY_DN42490_c0_g1_i1	0.05	0.881385	4.13977	0.00105	0.0257809	GO:0003700;GO:0003677;GO:0006355;GO:0043565;GO:0005634;GO:0006351;	Q5VP49_ORYSA (Q5VP49) Putative WRKY transcription factor;Q6IEK8_ORYSA (Q6IEK8) WRKY transcription factor 73;Q5VRX5_ORYSA (Q5VRX5) WRKY transcription factor 6-like;Q511L0_ENTHI (Q511L0) Hypothetical protein;Q6QZI1_PSEAM (Q6QZI1) Apolipoprotein A1 (Fragment);Q5XVQ2_FUNHE (Q5XVQ2) Apolioprotein A1 (Fragment);
TRINITY_DN42509_c0_g1_i1	0.05	2.12491	5.40933	0.0004	0.0104118	GO:0047746;GO:0015996;	Q7XEJ4_ORYSA (Q7XEJ4) Putative submergence induced protein 2;Q8GTM3_BRAOL (Q8GTM3) Chlorophyllase 2 (EC 3.1.1.14);Q9M7I7.1 RecName: Full=Chlorophyllase-2, chloroplastic; Short=AtCLH2; AltName: Full=Chlorophyll-chlorophyllido hydrolase 2; Short=Chlase 2; Flags: Precursor [Arabidopsis thaliana];Q7Y0K5_GINBI (Q7Y0K5) Chlorophyllase;Q8GTM4_BRAOL (Q8GTM4) Chlorophyllase 1 (EC 3.1.1.14);O22527.1 RecNam…
TRINITY_DN42533_c0_g1_i2	0.05	0.990407	4.30802	0.00055	0.0163021	NA	Q9VZY6_DROME (Q9VZY6) CG14950-PA;
TRINITY_DN42588_c0_g2_i1	0.05	2.30293	5.5254	5e-05	0.00300136	NA	Q6K907_ORYSA (Q6K907) Rjs-like protein;Q93V68_ARATH (Q93V68) Hypothetical protein At3g26100;Q93V68_ARATH (Q93V68) Hypothetical protein At3g26100;Q9LU80_ARATH (Q9LU80) Gb|AAF35409.1;Q9LU80_ARATH (Q9LU80) Gb|AAF35409.1;Q7PT00_ANOGA (Q7PT00) ENSANGP00000014983 (Fragment);Q7PT00_ANOGA (Q7PT00) ENSANGP00000014983 (Fragment);Q7PT00_ANOGA (Q7PT00) ENSANGP00000014983 (Fragment);Q5XWP1_SOLTU (Q5XWP1) P043…
TRINITY_DN42592_c0_g2_i1	0.05	1.53752	4.94253	5e-05	0.001951	NA	.
TRINITY_DN42629_c0_g2_i1	0.05	2.24792	5.49052	0.00145	0.0251669	NA	.
TRINITY_DN4262_c0_g1_i1	0.05	1.30266	4.70339	0.0003	0.00820218	NA	.
TRINITY_DN42673_c0_g2_i1	25.3298	66.8526	1.40015	0.00075	0.01643	GO:0016020;GO:0005887;GO:0016021;GO:0055085;GO:0035672;GO:0035673;	Q6Z8U6_ORYSA (Q6Z8U6) Putative glutathione transporter;Q9SUA4.1 RecName: Full=Oligopeptide transporter 5; Short=AtOPT5 [Arabidopsis thaliana];Q9FG72.1 RecName: Full=Oligopeptide transporter 1; Short=AtOPT1 [Arabidopsis thaliana];Q6Z0P4_ORYSA (Q6Z0P4) Putative sexual differentiation process protein isp4;Q6Z0P5_ORYSA (Q6Z0P5) Putative sexual differentiation process protein isp4;O82485.1 RecName: Fu…
TRINITY_DN42698_c0_g1_i5	0.05	1.29235	4.69192	0.00085	0.0241655	NA	B9LR02.1 RecName: Full=Protein translation factor SUI1 homolog {ECO:0000255|HAMAP-Rule:MF_00604} [Halorubrum lacusprofundi ATCC 49239];Q3IU96.1 RecName: Full=Protein translation factor SUI1 homolog {ECO:0000255|HAMAP-Rule:MF_00604} [Natronomonas pharaonis DSM 2160];Q9HME3.1 RecName: Full=Protein translation factor SUI1 homolog {ECO:0000255|HAMAP-Rule:MF_00604} [Halobacterium sp. NRC-1] B0R868.1 R…
TRINITY_DN42717_c0_g1_i1	52.0562	108.377	1.05792	5e-05	0.001951	NA	.
TRINITY_DN42758_c1_g1_i1	0.05	3.34546	6.06413	5e-05	0.00205679	GO:0016020;GO:0061630;GO:0016567;GO:0016021;GO:0043161;	Q6YTT7_ORYSA (Q6YTT7) Putative RING-H2 zinc finger protein;Q6K5E4_ORYSA (Q6K5E4) RING-H2 zinc finger protein ATL6-like;Q84KA9_CUCME (Q84KA9) RING/C3HC4/PHD zinc finger-like protein;Q6Z7U3_ORYSA (Q6Z7U3) Putative RING-H2 zinc finger protein;Q6PU50_ORYSA (Q6PU50) RING/C3HC4/PHD zinc finger-like protein;Q9MA99_ARATH (Q9MA99) Putative RING-H2 zinc finger protein ATL6;Q9XF65_ARATH (Q9XF65) RING-H2 zin…
TRINITY_DN42794_c0_g1_i1	0.05	0.803477	4.00626	5e-05	0.00300136	NA	Q8KK13_PROVU (Q8KK13) Hypothetical protein orf173;Q9F821_ECOLI (Q9F821) Putative arylsulfatase precursor;Q6A715_PROAC (Q6A715) Hypothetical protein;P25549.2 RecName: Full=Arylsulfatase; Short=AS; AltName: Full=Aryl-sulfate sulphohydrolase; Flags: Precursor [Escherichia coli K-12];Q8FBP5_ECOL6 (Q8FBP5) Arylsulfatase (EC 3.1.6.1);Q8XAQ0_ECO57 (Q8XAQ0) Arylsulfatase;
TRINITY_DN42841_c0_g1_i1	0.05	1.30355	4.70437	5e-05	0.00205679	GO:0019079;GO:0003968;GO:0016740;GO:0000166;GO:0016779;GO:0006351;GO:0001172;GO:0039694;	Q9JGN8_9VIRU (Q9JGN8) P1.339K;O89163_9VIRU (O89163) RNA polymerase;P05897.2 RecName: Full=Gag-Pol polyprotein; AltName: Full=Pr160Gag-Pol; Contains: RecName: Full=Matrix protein p17; Short=MA; Contains: RecName: Full=Capsid protein p24; Short=CA; Contains: RecName: Full=Nucleocapsid protein p7; Short=NC; Contains: RecName: Full=p6-pol; Short=p6*; Contains: RecName: Full=Protease; AltName: Full=PR…
TRINITY_DN42851_c0_g1_i1	15.5951	32.9315	1.07838	0.0022	0.0333476	NA	.
TRINITY_DN42877_c2_g3_i4	243.671	443.798	0.864969	0.0007	0.0156094	GO:0016020;GO:0016021;GO:0009579;	Q5Z6P4_ORYSA (Q5Z6P4) Hypothetical protein OJ1001_B06.10;Q6Z2L1_ORYSA (Q6Z2L1) Hypothetical protein P0643A10.1 (Hypothetical protein P0617A09.29);Q38835_ARATH (Q38835) Hypothetical protein;O04616_ARATH (O04616) A_IG002N01.18 protein (Hypothetical protein AT4g01150) (AT4g01150/F2N1_18);O04616.1 RecName: Full=Protein CURVATURE THYLAKOID 1A, chloroplastic; Flags: Precursor [Arabidopsis thaliana];Q6Z…
TRINITY_DN42893_c0_g1_i1	0.05	3.26476	6.02891	5e-05	0.00483981	NA	.
TRINITY_DN42926_c0_g1_i2	0.05	0.964462	4.26972	0.00355	0.0469214	NA	Q5Z991_ORYSA (Q5Z991) Transducin family protein-like;Q8L862_ARATH (Q8L862) Hypothetical protein At4g35140;Q8LF85_ARATH (Q8LF85) Hypothetical protein;Q9T001_ARATH (Q9T001) Hypothetical protein T12J5.10 (Hypothetical protein AT4g35140);Q9SZM8_ARATH (Q9SZM8) Hypothetical protein F20M13.40 (Hypothetical protein AT4g38480);Q9FWE0_ORYSA (Q9FWE0) Putative WD-repeat containing protein;Q8LSP0_ORYSA (Q8LSP…
TRINITY_DN42945_c0_g1_i1	0.05	5.84495	6.86912	5e-05	0.00225092	GO:0020037;GO:0006979;GO:0098869;GO:0042744;GO:0055114;GO:0005576;GO:0016491;GO:0046872;GO:0004601;	Q9XIV9_TOBAC (Q9XIV9) Peroxidase (EC 1.11.1.7);Q5U1F8_ORYSA (Q5U1F8) Class III peroxidase 135 precursor (EC 1.11.1.7);Q5U1G3_ORYSA (Q5U1G3) Class III peroxidase 130 precursor (EC 1.11.1.7);A7NY33.1 RecName: Full=Peroxidase 4 {ECO:0000250|UniProtKB:Q42578}; Flags: Precursor [Vitis vinifera];Q9SSZ7_SCUBA (Q9SSZ7) Peroxidase 3;Q7XYR7_GOSHI (Q7XYR7) Class III peroxidase;Q6T1D0_QUESU (Q6T1D0) Peroxida…
TRINITY_DN42998_c0_g2_i1	0.05	1.39214	4.79923	0.001	0.020024	NA	.
TRINITY_DN43005_c0_g3_i1	0.05	1.89252	5.24224	0.0008	0.0420525	NA	Q8UJP2_AGRT5 (Q8UJP2) Hypothetical protein Atu5434 (AGR_pAT_635p);Q6DAG7_ERWCT (Q6DAG7) Putative nitrogen regulatory protein (EC 2.7.1.69);Q7N054_PHOLL (Q7N054) Nitrogen regulatory IIA protein (Enzyme IIA-NTR) (Phosphotransferase enzyme II, A component);Q8D1Q4_YERPE (Q8D1Q4) Phosphotransferase system enzyme IIA (Nitrogen regulatory IIA protein);Q665I9_YERPS (Q665I9) Nitrogen regulatory IIA protei…
TRINITY_DN43011_c0_g1_i1	0.05	1.63683	5.03283	0.001	0.0483422	GO:0016020;GO:0005506;GO:0055114;GO:0016705;GO:0016021;GO:0016491;GO:0020037;GO:0046872;GO:0004497;	Q8S9F0_ORYSA (Q8S9F0) Cytochrome P450;Q5ZE51_ORYSA (Q5ZE51) Cytochrome P450-like;Q8LL73_MAIZE (Q8LL73) Cytochrome P450 monooxygenase CYP72A27 (Fragment);Q8LGN4_MAIZE (Q8LGN4) Cytochrome P450 monooxygenase CYP72A26;Q8LL74_MAIZE (Q8LL74) Cytochrome P450 monooxygenase CYP72A16;Q5ZE54_ORYSA (Q5ZE54) Cytochrome P450-like;Q8LGM8_MAIZE (Q8LGM8) Cytochrome P450 monooxygenase CYP72A5;Q9ATU3_LOLRI (Q9ATU3)…
TRINITY_DN43040_c0_g1_i1	0.05	1.34835	4.75312	0.00095	0.0239735	NA	.
TRINITY_DN43061_c0_g1_i1	1.78343	16.1002	3.17435	0.00075	0.0203328	GO:0016740;	Q8LGN6_WHEAT (Q8LGN6) Glutathione-S-transferase Cla47;Q8S718_ORYSA (Q8S718) Putative glutathione S-transferase;Q945W5_ORYSA (Q945W5) Putative glutathione S-transferase;Q9FQB2_MAIZE (Q9FQB2) Glutathione S-transferase GST 27 (EC 2.5.1.18);Q9FQB3_MAIZE (Q9FQB3) Glutathione S-transferase GST 26 (EC 2.5.1.18);Q9FQ97_MAIZE (Q9FQ97) Glutathione S-transferase GST 42 (EC 2.5.1.18) (Fragment);Q9FQA4_MAIZE …
TRINITY_DN43111_c0_g3_i1	12.8078	42.0172	1.71396	0.00015	0.00500013	NA	P40880.1 RecName: Full=Carbonic anhydrase, chloroplastic; AltName: Full=Carbonate dehydratase; Flags: Precursor [Hordeum vulgare];Q41728_MAIZE (Q41728) Carbonic anhydrase;Q41728_MAIZE (Q41728) Carbonic anhydrase;Q41729_MAIZE (Q41729) Carbonic anhydrase;Q41729_MAIZE (Q41729) Carbonic anhydrase;Q41729_MAIZE (Q41729) Carbonic anhydrase;Q7F2G3_ORYSA (Q7F2G3) Carbonic anhydrase-like;O80422_ORYSA (O804…
TRINITY_DN43128_c0_g1_i2	0.05	2.194	5.45549	0.0009	0.0454522	NA	.
TRINITY_DN43130_c0_g2_i1	0.05	3.25004	6.02239	0.00085	0.0178628	NA	.
TRINITY_DN43136_c0_g2_i1	0.05	1.11851	4.48351	0.0016	0.0278312	NA	Q61QN4.2 RecName: Full=Protein CLASP-3 [Caenorhabditis briggsae];P0DJR0.1 RecName: Full=GTPase IMAP family member GIMD1; AltName: Full=GIMAP family P-loop NTPase domain-containing protein 1 [Homo sapiens];Q61QN4_CAEBR (Q61QN4) Hypothetical protein CBG06947;
TRINITY_DN43148_c0_g3_i4	0.776162	7.80216	3.32944	0.0023	0.0449447	GO:0016020;GO:0061630;GO:0016567;GO:0016021;GO:0043161;	Q6YWR1_ORYSA (Q6YWR1) Hypothetical protein OSJNBa0072H09.27 (Hypothetical protein P0617A09.6);Q6YWR1_ORYSA (Q6YWR1) Hypothetical protein OSJNBa0072H09.27 (Hypothetical protein P0617A09.6);Q9ZV51_ARATH (Q9ZV51) Putative RING zinc finger protein (At2g18670/MSF3.5);Q9ZV51.1 RecName: Full=RING-H2 finger protein ATL56 [Arabidopsis thaliana];Q8L900_ARATH (Q8L900) Putative RING zinc finger protein;Q9FHW…
TRINITY_DN43152_c0_g1_i1	0.05	3.49252	6.1262	5e-05	0.00205679	NA	.
TRINITY_DN43156_c0_g2_i1	0.05	1.12197	4.48796	0.00095	0.0189475	NA	.
TRINITY_DN43164_c0_g4_i3	0.05	0.982314	4.29618	0.00095	0.0239735	NA	Q84YE2_SORBI (Q84YE2) Ankyrin-like protein-like protein;Q6K5N5_ORYSA (Q6K5N5) Putative ankyrin-like protein;Q6K6R6_ORYSA (Q6K6R6) Putative ankyrin-like protein;Q6K5N1_ORYSA (Q6K5N1) Putative ankyrin-like protein;Q6K5N2_ORYSA (Q6K5N2) Putative ribosomal RNA apurinic site specific lyase;Q6K6R8_ORYSA (Q6K6R8) Putative ankyrin-like protein;Q6YYR7_ORYSA (Q6YYR7) Ankyrin-like protein;Q851V7_ORYSA (Q851…
TRINITY_DN43295_c0_g1_i6	0.05	18.9004	8.56227	5e-05	0.00483981	GO:0004805;GO:0016787;GO:0016311;GO:0005992;GO:0003824;	Q6ZAL2_ORYSA (Q6ZAL2) Putative trehalose-phosphatase;Q6ZAL2.1 RecName: Full=Probable trehalose-phosphate phosphatase 6; Short=OsTPP6; AltName: Full=Trehalose 6-phosphate phosphatase [Oryza sativa Japonica Group];Q6H5L4.2 RecName: Full=Probable trehalose-phosphate phosphatase 7; Short=OsTPP7; AltName: Full=Trehalose 6-phosphate phosphatase [Oryza sativa Japonica Group];Q6H5L4_ORYSA (Q6H5L4) Putati…
TRINITY_DN43360_c0_g2_i2	0.05	1.50168	4.90851	0.00075	0.0160957	NA	.
TRINITY_DN43369_c0_g2_i1	0.05	3.90613	6.28767	0.00105	0.0257809	GO:0005737;GO:0030001;GO:0046916;GO:0046914;GO:0046872;	Q75KU3_ORYSA (Q75KU3) Hypothetical protein OJ1014_C08.5;Q6I5G4_ORYSA (Q6I5G4) Hypothetical protein OSJNBa0053E05.22;Q5JL91_ORYSA (Q5JL91) Hypothetical protein P0480C01.37;Q9LHF4_ARATH (Q9LHF4) Gb|AAD24369.1 (Hypothetical protein At3g24450);Q8LDE2_ARATH (Q8LDE2) Hypothetical protein;Q8L3Y3_ORYSA (Q8L3Y3) Hypothetical protein B1103C09.14 (Hypothetical protein P0451D05.27);Q94CS5_ORYSA (Q94CS5) Heav…
TRINITY_DN43369_c0_g2_i3	0.05	3.61907	6.17755	5e-05	0.00225092	GO:0005737;GO:0030001;GO:0046916;GO:0046914;GO:0046872;	Q75KU3_ORYSA (Q75KU3) Hypothetical protein OJ1014_C08.5;Q6I5G4_ORYSA (Q6I5G4) Hypothetical protein OSJNBa0053E05.22;Q5JL91_ORYSA (Q5JL91) Hypothetical protein P0480C01.37;Q8LDE2_ARATH (Q8LDE2) Hypothetical protein;Q9LHF4_ARATH (Q9LHF4) Gb|AAD24369.1 (Hypothetical protein At3g24450);Q8L3Y3_ORYSA (Q8L3Y3) Hypothetical protein B1103C09.14 (Hypothetical protein P0451D05.27);Q5ZCW1_ORYSA (Q5ZCW1) Puta…
TRINITY_DN43399_c0_g2_i1	0.05	2.0947	5.38867	0.0016	0.0278312	GO:0030170;GO:0003824;GO:0016829;	O04981_MAIZE (O04981) Cystathionine gamma-synthase (EC 4.2.99.9);Q9HDW7_SCHPO (Q9HDW7) SPAPB2B4.04c protein (EC 3.6.1.38);Q9HDW7.1 RecName: Full=Calcium-transporting ATPase 2 [Schizosaccharomyces pombe 972h-];
TRINITY_DN434_c0_g1_i1	0.05	4.48881	6.48826	5e-05	0.00225092	NA	Q9XCL6.2 RecName: Full=Glutamate--tRNA ligase {ECO:0000255|HAMAP-Rule:MF_00022} {ECO:0000255|HAMAP-Rule:MF_00022}; AltName: Full=Glutamyl-tRNA synthetase {ECO:0000255|HAMAP-Rule:MF_00022}; Short=GluRS {ECO:0000255|HAMAP-Rule:MF_00022} [Pseudomonas aeruginosa PAO1];Q5D873_LYCCR (Q5D873) Maturase K-like protein;Q5D873.1 RecName: Full=Maturase K {ECO:0000255|HAMAP-Rule:MF_01390}; AltName: Full=Intro…
TRINITY_DN43548_c1_g1_i1	0.05	1.56569	4.96873	0.0013	0.023621	NA	.
TRINITY_DN43583_c0_g2_i1	0.05	3.33942	6.06153	5e-05	0.00483981	GO:0003964;GO:0006278;	Q7XMF5_ORYSA (Q7XMF5) OSJNBa0061G20.4 protein;Q8SAZ6_ORYSA (Q8SAZ6) Putative non-LTR retroelement reverse transcriptase;Q7G6D1_ORYSA (Q7G6D1) Putative non-LTR retroelement reverse transcriptase;Q9GU55_DROME (Q9GU55) Misexpression suppressor of ras 4;Q9V841_DROME (Q9V841) CG4903-PA;Q11VI2.1 RecName: Full=4-hydroxy-tetrahydrodipicolinate synthase {ECO:0000255|HAMAP-Rule:MF_00418}; Short=HTPA syntha…
TRINITY_DN43584_c0_g1_i1	0.05	1.01336	4.34107	0.00135	0.0325009	NA	Q94IA4_ORYSA (Q94IA4) Small subunit of ribulose-1,5-bisphosphate carboxylase (Fragment);Q94IA4_ORYSA (Q94IA4) Small subunit of ribulose-1,5-bisphosphate carboxylase (Fragment);Q6SYB2_ORYSA (Q6SYB2) Ribulose-1,5-bisphosphate carboxylase/oxygenase small subunit;Q6SYB2_ORYSA (Q6SYB2) Ribulose-1,5-bisphosphate carboxylase/oxygenase small subunit;P18566.2 RecName: Full=Ribulose bisphosphate carboxylas…
TRINITY_DN43592_c0_g2_i2	0.05	1.47778	4.88536	0.0001	0.00412005	GO:0005737;GO:0003747;GO:0006415;	Q75K79_ORYSA (Q75K79) Putative peptide chain release factor subunit 1 (ERF1) ('putative peptide chain release factor subunit 1 (ERF1), PF03463');Q8RV12_ORYSA (Q8RV12) Putative eukaryotic peptide chain release factor subunit 1-3;Q75I90_ORYSA (Q75I90) Eukaryotic peptide chain release factor subunit 1-3 (ERF1-3) (Putative peptide chain release factor subunit 1 protein);Q39097.2 RecName: Full=Eukaryo…
TRINITY_DN43662_c0_g1_i3	0.05	1.59304	4.99371	0.00315	0.0425293	NA	.
TRINITY_DN43756_c0_g2_i2	0.05	1.67809	5.06875	5e-05	0.00300136	NA	Q8IZ75_HUMAN (Q8IZ75) FLJ22494 protein;Q6ZVK8.3 RecName: Full=8-oxo-dGDP phosphatase NUDT18; AltName: Full=2-hydroxy-dADP phosphatase; AltName: Full=7,8-dihydro-8-oxoguanine phosphatase; AltName: Full=MutT homolog 3; AltName: Full=Nucleoside diphosphate-linked moiety X motif 18; Short=Nudix motif 18 [Homo sapiens];Q6ZVK8_HUMAN (Q6ZVK8) Hypothetical protein FLJ42455;Q51JR2_MAGGR (Q51JR2) Hypotheti…
TRINITY_DN43774_c0_g1_i4	0.05	2.47437	5.62899	0.0003	0.0205821	GO:0016020;GO:0023014;GO:0016310;GO:0005524;GO:0000160;GO:0000166;GO:0016021;GO:0007165;GO:0016301;GO:0005622;GO:0000155;GO:0016740;GO:0016772;	Q82WK7_NITEU (Q82WK7) Sensory transduction histidine kinases;Q9NF87_LEIMA (Q9NF87) Hypothetical protein L8032.10;
TRINITY_DN43788_c0_g2_i1	10.9397	32.0523	1.55085	5e-05	0.00225092	GO:0008233;GO:0019028;GO:0003968;GO:0008026;GO:0019012;GO:0008234;GO:0016787;GO:0006508;GO:0004197;GO:0016818;GO:0016740;GO:0003723;GO:0005524;GO:0004386;GO:0000166;GO:0016779;GO:0006351;GO:0001172;GO:0039694;GO:0018144;GO:0005198;	Q8QY01_BCMVN (Q8QY01) Polyprotein;Q563A1_BCMVN (Q563A1) Polyprotein;Q8G593_BIFLO (Q8G593) Fatty aldehyde dehydrogenase;
TRINITY_DN43789_c0_g1_i1	0.05	1.0885	4.44427	0.00025	0.0103713	NA	A4W9Y2.1 RecName: Full=DNA replication terminus site-binding protein {ECO:0000255|HAMAP-Rule:MF_00483}; Short=Ter-binding protein {ECO:0000255|HAMAP-Rule:MF_00483} [Enterobacter sp. 638];Q5AUU1_EMENI (Q5AUU1) Hypothetical protein;
TRINITY_DN43794_c1_g1_i1	35.9406	66.5991	0.889888	0.0006	0.0139727	NA	Q6EUN4_ORYSA (Q6EUN4) Hypothetical protein OJ1115_A05.15;P31336.1 RecName: Full=Photosystem II 5 kDa protein, chloroplastic; Short=PSII-T; AltName: Full=Light-regulated unknown 11 kDa protein; Flags: Precursor;Q9SYE2_ARATH (Q9SYE2) F11M15.26 protein (At1g51400/F5D21_10) (Hypothetical protein F5D21.10);B3EWI4.1 RecName: Full=Photosystem II 5 kDa protein, chloroplastic {ECO:0000303|PubMed:22700981}…
TRINITY_DN43818_c1_g1_i1	60.9913	110.779	0.861009	5e-05	0.001951	NA	Q53PR7_ORYSA (Q53PR7) Transposon protein, putative, mutator sub-class (Fragment);
TRINITY_DN43825_c0_g1_i3	0.05	1.02143	4.35252	5e-05	0.00225092	NA	Q7XP64_ORYSA (Q7XP64) OSJNBa0013K16.1 protein;Q7XND9_ORYSA (Q7XND9) OSJNBa0088A01.24 protein;Q6H6D6_ORYSA (Q6H6D6) Transducin-like;C6L7U1.2 RecName: Full=Putative E3 ubiquitin-protein ligase LIN-1 {ECO:0000250|UniProtKB:D1FP53} {ECO:0000303|PubMed:19508425}; AltName: Full=Protein cerberus {ECO:0000303|PubMed:19508425} [Lotus japonicus];D1FP57.1 RecName: Full=Putative E3 ubiquitin-protein ligase L…
TRINITY_DN43830_c0_g1_i1	0.05	1.15313	4.52748	0.00145	0.0251669	NA	.
TRINITY_DN43833_c0_g1_i2	0.05	1.25569	4.65041	0.00035	0.0132784	NA	.
TRINITY_DN43835_c0_g1_i1	0.05	3.39482	6.08526	5e-05	0.00225092	NA	Q6ZG69_ORYSA (Q6ZG69) Hypothetical protein OJ1008_E02.20;Q9LAI6_9SPIO (Q9LAI6) FlaA-1 (Fragment);
TRINITY_DN43862_c3_g1_i2	459.952	767.72	0.739097	5e-05	0.001951	GO:0016020;GO:0016021;	Q6EJA5_PONTR (Q6EJA5) Clt1;Q6BDB3_9POAL (Q6BDB3) Plasma membrane protein 3;Q6BDB2_9POAL (Q6BDB2) Plasma membrane protein 3;Q0DKW8.1 RecName: Full=Hydrophobic protein LTI6B; AltName: Full=Low temperature-induced protein 6B [Oryza sativa Japonica Group] A2Y075.2 RecName: Full=Hydrophobic protein LTI6B; AltName: Full=Low temperature-induced protein 6B [Oryza sativa Indica Group];Q9ZNQ7.1 RecName: Fu…
TRINITY_DN43865_c0_g2_i1	0.05	4.61718	6.52894	0.0002	0.0152335	NA	Q95HG2_PAPAN (Q95HG2) MHC class I antigen (Fragment);Q9CI73_LACLA (Q9CI73) Hypothetical protein yejD;
TRINITY_DN43916_c0_g1_i2	0.05	1.3261	4.72912	0.00025	0.00734711	GO:0008152;GO:0016740;GO:0016758;	Q8LKT6_SORBI (Q8LKT6) Putative glucosyl transferase;Q9AUV2_ORYSA (Q9AUV2) Putative glucosyltransferase;Q9AUU9_ORYSA (Q9AUU9) Putative glucosyltransferase;Q8LKT5_SORBI (Q8LKT5) Putative glucosyl transferase;Q8LKT4_SORBI (Q8LKT4) Putative glucosyl transferase;Q9AUV1_ORYSA (Q9AUV1) Putative glucosyltransferase;Q7XFQ3_ORYSA (Q7XFQ3) Putative glucosyltransferase;Q8LM15_ORYSA (Q8LM15) Hypothetical prot…
TRINITY_DN43933_c0_g2_i1	0.05	1.18389	4.56546	0.00055	0.0130593	GO:0005737;GO:0004826;GO:0006432;GO:0070475;GO:0070042;	Q652D7_ORYSA (Q652D7) Hypothetical protein P0463G11.14;Q652D8_ORYSA (Q652D8) Hypothetical protein P0463G11.13;Q9LFZ4_ARATH (Q9LFZ4) F20N2.17;Q9LG34_ARATH (Q9LG34) F14J16.3;Q9LG34_ARATH (Q9LG34) F14J16.3;P0C8L4.1 RecName: Full=Uncharacterized protein At4g26485 [Arabidopsis thaliana];O65586_ARATH (O65586) Hypothetical protein M3E9.90 (Hypothetical protein AT4g26480);Q9LFZ3_ARATH (Q9LFZ3) F20N2.18;Q…
TRINITY_DN43940_c0_g1_i1	0.05	2.14066	5.41998	0.00145	0.0251669	NA	.
TRINITY_DN43949_c0_g2_i1	0.05	1.18973	4.57256	0.0016	0.0354438	NA	.
TRINITY_DN44050_c0_g2_i2	0.05	2.98879	5.90149	5e-05	0.00225092	NA	.
TRINITY_DN44050_c0_g2_i5	0.05	5.68464	6.829	5e-05	0.00483981	NA	Q81C97_BACCR (Q81C97) Hypothetical protein;
TRINITY_DN44055_c0_g1_i2	0.05	1.81112	5.17881	0.0012	0.0286207	GO:0016157;GO:0005985;GO:0016740;GO:0046524;GO:0016757;	Q5EEP9_VITVI (Q5EEP9) Sucrose-phosphate synthase 1 (EC 2.4.1.14);Q54IR2_DICDI (Q54IR2) Villin;Q8WQ85.2 RecName: Full=Villidin [Dictyostelium discoideum];Q7RX92_NEUCR (Q7RX92) Hypothetical protein;
TRINITY_DN44069_c1_g1_i1	0.05	2.60402	5.70267	0.0035	0.0454811	NA	.
TRINITY_DN44073_c0_g1_i2	7.68732	25.4712	1.72831	0.00245	0.0471657	NA	Q8W1N2_ORYSA (Q8W1N2) CSLE1 (Fragment);Q651X7_ORYSA (Q651X7) Putative cellulose synthase-like protein OsCslE1;Q944E4_ORYSA (Q944E4) Cellulose synthase-like protein OsCslE1;Q651X8_ORYSA (Q651X8) Putative cellulose synthase-like protein OsCslE1;Q651X7.2 RecName: Full=Cellulose synthase-like protein E1; AltName: Full=OsCslE1 [Oryza sativa Japonica Group];Q651X6_ORYSA (Q651X6) Putative cellulose synt…
TRINITY_DN44106_c1_g1_i1	17.649	41.3666	1.22888	5e-05	0.001951	NA	.
TRINITY_DN44149_c0_g1_i2	15.7326	54.1349	1.7828	5e-05	0.00483981	GO:0004553;GO:0016787;GO:0005975;GO:0008152;GO:0016798;GO:0042973;	O50007_HORVU (O50007) Endo-1,3-beta-glucanase (EC 3.2.1.39) (Fragment);Q9S7W9_ORYSA (Q9S7W9) Beta-1,3-glucanase (EC 3.2.1.39) (Fragment);Q65X69_ORYSA (Q65X69) 'putative beta-1,3-glucanase';Q9ZNY7_ORYSA (Q9ZNY7) Beta-1,3-glucanase precursor (Fragment);Q8S2G6_ORYSA (Q8S2G6) Beta-1,3-glucanase;Q02439.1 RecName: Full=Putative glucan endo-1,3-beta-glucosidase GVI; AltName: Full=(1-3)-beta-glucan endoh…
TRINITY_DN4418_c1_g1_i1	607.904	1202.1	0.983641	0.00045	0.0158562	NA	P27495.1 RecName: Full=Chlorophyll a-b binding protein 40, chloroplastic; AltName: Full=LHCII type I CAB-40; Short=LHCP; Flags: Precursor [Nicotiana tabacum];P27495.1 RecName: Full=Chlorophyll a-b binding protein 40, chloroplastic; AltName: Full=LHCII type I CAB-40; Short=LHCP; Flags: Precursor [Nicotiana tabacum];O64446_NICSY (O64446) Light harvesting chlorophyll a/b-binding protein precursor;O6…
TRINITY_DN44197_c1_g1_i1	64.133	170.469	1.41037	5e-05	0.00205679	GO:0009534;GO:0003743;GO:0010207;GO:0006413;GO:0009507;	Q6Z3F9_ORYSA (Q6Z3F9) Putative NADPH-dependent reductase;O65502_ARATH (O65502) Hypothetical protein F23E12.190 (AT4g35250/F23E12_190) (Hypothetical protein AT4g35250);Q8YN18_ANASP (Q8YN18) All4752 protein;P48279.1 RecName: Full=Uncharacterized protein ycf39 [Cyanophora paradoxa];P74429_SYNY3 (P74429) Ycf39 gene product;Q8DKK0_SYNEL (Q8DKK0) Ycf39 protein;P51238.1 RecName: Full=Uncharacterized pro…
TRINITY_DN44233_c0_g2_i2	5.82706	13.8728	1.25142	5e-05	0.00205679	NA	Q7XLD2_ORYSA (Q7XLD2) OSJNBa0070C17.17 protein;Q9SA31_ARATH (Q9SA31) F3O9.12 protein (At1g16320/F3O9_12);Q9SAJ8_ARATH (Q9SAJ8) T8K14.7 protein (Hypothetical protein At1g79510);O82347_ARATH (O82347) Expressed protein (At2g46220/T3F17.13);Q8YY98_ANASP (Q8YY98) Alr0953 protein;Q7NHQ0_GLOVI (Q7NHQ0) Glr2485 protein;Q8YTL6_ANASP (Q8YTL6) All2701 protein;P74420_SYNY3 (P74420) Sll0364 protein;Q6MG12_RAT…
TRINITY_DN44244_c0_g2_i1	0.05	3.58406	6.16352	0.00175	0.0377272	GO:0005576;	Q6YSF8_ORYSA (Q6YSF8) PR-1 type pathogenesis-related protein PR-1a;Q9FE57_ORYSA (Q9FE57) Acidic PR-1 type pathogenesis-related protein PR-1a precursor;Q7FP72_ORYSA (Q7FP72) PR1a protein;Q8LLU7_ORYSA (Q8LLU7) Pathogenesis-related protein 1;Q6YT69_ORYSA (Q6YT69) Pathogenesis-related protein 1;P11670.1 RecName: Full=Basic form of pathogenesis-related protein 1; Short=PRP 1; Flags: Precursor [Nicotia…
TRINITY_DN44277_c0_g1_i1	0.05	1.01852	4.3484	0.0003	0.0100904	NA	.
TRINITY_DN44277_c1_g2_i1	0.05	1.63914	5.03487	5e-05	0.00225092	NA	Q7RMJ4_PLAYO (Q7RMJ4) Hypothetical protein;Q94G80_9LILI (Q94G80) Malate synthase (EC 4.1.3.2) (Fragment);
TRINITY_DN44279_c0_g1_i1	0.05	1.68798	5.07723	0.0002	0.00722441	GO:0061630;GO:0016567;GO:0007616;GO:0008270;GO:0048149;GO:0005634;GO:0004842;GO:0043161;	Q9VHC2_DROME (Q9VHC2) CG9381-PC, isoform C;Q53NN4_ORYSA (Q53NN4) Zinc finger, C3HC4 type (RING finger), putative;Q5DAH5_SCHJA (Q5DAH5) Hypothetical protein;Q8SX72_DROME (Q8SX72) LD30050p (CG9381-PA, isoform A) (Cg9381-pb, isoform b);Q7ZWF4_BRARE (Q7ZWF4) Hypothetical protein zgc:56435;Q7ZWF4.1 RecName: Full=RING finger protein 145 [Danio rerio];Q9SK92_ARATH (Q9SK92) Similar to zinc finger protein…
TRINITY_DN44385_c0_g3_i1	21.0301	44.7463	1.08931	0.0002	0.0062239	NA	Q67VS5.1 RecName: Full=Potassium transporter 10; AltName: Full=OsHAK10 [Oryza sativa Japonica Group];Q6YWQ4_ORYSA (Q6YWQ4) Putative potassium transporter HAK2p;Q6YWQ4.1 RecName: Full=Potassium transporter 25; AltName: Full=OsHAK25 [Oryza sativa Japonica Group];Q94KC7_MESCR (Q94KC7) Putative potassium transporter HAK1p;Q94KC5_MESCR (Q94KC5) Potassium transporter HAK3p (Fragment);Q5D1N2_PHYES (Q5D1…
TRINITY_DN44424_c0_g1_i1	0.05	1.18193	4.56307	0.00035	0.0230482	NA	.
TRINITY_DN44514_c0_g2_i1	0.05	2.76902	5.7913	0.0019	0.0403259	GO:0016020;GO:0016887;GO:0005524;GO:0000166;GO:0016021;GO:0055085;GO:0042626;GO:0005774;GO:0000325;	Q7XN13_ORYSA (Q7XN13) OSJNBb0016D16.20 protein;Q7F9Y8_ORYSA (Q7F9Y8) OSJNBa0086O06.1 protein;Q8GU62_ORYSA (Q8GU62) MRP-like ABC transporter;Q9M1C7.2 RecName: Full=ABC transporter C family member 9; Short=ABC transporter ABCC.9; Short=AtABCC9; AltName: Full=ATP-energized glutathione S-conjugate pump 9; AltName: Full=Glutathione S-conjugate-transporting ATPase 9; AltName: Full=Multidrug resistance-…
TRINITY_DN44517_c0_g2_i4	0.05	0.958362	4.26057	0.00015	0.00500013	NA	.
TRINITY_DN44552_c0_g3_i1	0.05	7.80779	7.28684	5e-05	0.00205679	GO:0016020;GO:0034220;GO:0005887;GO:0005216;GO:0016021;GO:0042391;GO:0005249;GO:0055085;GO:0006811;GO:0071805;	Q5ZAU3_ORYSA (Q5ZAU3) Putative cyclic nucleotide and calmodulin-regulated ion channel;Q7X9R6_HORVD (Q7X9R6) Putative cyclic nucleotide and calmodulin-regulated ion channel protein (Fragment);Q94AS9.2 RecName: Full=Cyclic nucleotide-gated ion channel 4; Short=AtCNGC4; AltName: Full=Cyclic nucleotide- and calmodulin-regulated ion channel 4; Short=AtHLM1 [Arabidopsis thaliana];Q60EI8_ORYSA (Q60EI8) …
TRINITY_DN44570_c0_g1_i2	0.05	0.871836	4.12406	5e-05	0.00205679	GO:0005737;GO:0016787;GO:0016818;GO:0005634;	Q6H4N6_ORYSA (Q6H4N6) MutT-like protein;O31406_BACSU (O31406) Regulatory protein (Fragment);O31551_BACSU (O31551) Transcriptional regulator (YfjG);O31551.1 RecName: Full=Acetoin dehydrogenase operon transcriptional activator AcoR [Bacillus subtilis subsp. subtilis str. 168];
TRINITY_DN44582_c0_g1_i3	0.05	0.957461	4.25921	5e-05	0.00205679	NA	.
TRINITY_DN44583_c0_g1_i3	0.05	1.48489	4.89228	0.00205	0.041964	NA	Q6FXX8_CANGA (Q6FXX8) Similar to sp|P39702 Saccharomyces cerevisiae YAL002w VPS8;
TRINITY_DN44597_c2_g1_i3	23.4495	63.0036	1.42588	5e-05	0.00483981	GO:0003714;GO:0006355;GO:0005515;GO:0031347;GO:2000022;GO:0009611;GO:0005634;GO:0006351;GO:1903507;	Q8H395_ORYSA (Q8H395) Hypothetical protein P0616D06.125;Q8H395_ORYSA (Q8H395) Hypothetical protein P0616D06.125;Q8H395_ORYSA (Q8H395) Hypothetical protein P0616D06.125;Q8H395_ORYSA (Q8H395) Hypothetical protein P0616D06.125;Q84R94_ORYSA (Q84R94) Hypothetical protein OSJNBb0041J20.5;Q84R94_ORYSA (Q84R94) Hypothetical protein OSJNBb0041J20.5;Q84R94_ORYSA (Q84R94) Hypothetical protein OSJNBb0041J20.…
TRINITY_DN44597_c2_g1_i6	64.0566	189.872	1.56761	5e-05	0.00483981	GO:0003714;GO:0006355;GO:0005515;GO:0031347;GO:2000022;GO:0009611;GO:0005634;GO:0006351;GO:1903507;	Q8H395_ORYSA (Q8H395) Hypothetical protein P0616D06.125;Q8H395_ORYSA (Q8H395) Hypothetical protein P0616D06.125;Q84R94_ORYSA (Q84R94) Hypothetical protein OSJNBb0041J20.5;Q69P94_ORYSA (Q69P94) Hypothetical protein OJ1344_B01.13 (Hypothetical protein P0556H01.29);Q9LMA8_ARATH (Q9LMA8) Hypothetical protein At1g19180; T29M8.5 (At1g19180/T29M8_5) (Hypothetical protein At1g19180);Q9LMA8.1 RecName: Ful…
TRINITY_DN44631_c0_g1_i1	2.35683	28.1381	3.57761	5e-05	0.00225092	NA	.
TRINITY_DN44712_c0_g1_i1	0.05	5.59637	6.80642	5e-05	0.00225092	NA	Q9H2Q2_HUMAN (Q9H2Q2) NGT;Q8EI86_SHEON (Q8EI86) Alkyl hydroperoxide reductase, C subunit;Q8XMA8_CLOPE (Q8XMA8) Alkyl hydrogen peroxide reductase;Q72V25_LEPIC (Q72V25) Signal peptidase I;Q8EZU7_LEPIN (Q8EZU7) Signal peptidase I (EC 3.4.21.89);Q8TIG3_METAC (Q8TIG3) Hypothetical protein MA4189;Q7QWA0_GIALA (Q7QWA0) GLP_177_40819_34538;
TRINITY_DN44713_c0_g1_i1	0.05	0.998396	4.31961	0.0001	0.00362172	GO:0016020;GO:0008378;GO:0016740;GO:0006486;GO:0000139;GO:0016021;GO:0016757;GO:0005794;	Q6L4F9_ORYSA (Q6L4F9) Hypothetical protein P0560C03.17 (Hypothetical protein OSJNBa0079H23.12);Q6K8V8_ORYSA (Q6K8V8) Hypothetical protein OJ1715_H01.29;Q6K8V2_ORYSA (Q6K8V2) Hypothetical protein OJ1715_H01.38 (Hypothetical protein OJ1316_E06.1);Q69MI2_ORYSA (Q69MI2) Hypothetical protein OSJNBa0039E17.34 (Hypothetical protein OJ1081_G10.1);Q69MI0_ORYSA (Q69MI0) Hypothetical protein OSJNBa0039E17.3…
TRINITY_DN44736_c0_g2_i1	0.05	3.77089	6.23683	5e-05	0.001951	NA	Q6ATG1_ORYSA (Q6ATG1) Putative polyprotein;Q7FA98_ORYSA (Q7FA98) OSJNBa0011E07.10 protein;Q94GL8_ORYSA (Q94GL8) Putative retrotransposable elements TNP2;Q7XFI6_ORYSA (Q7XFI6) Putative retrotransposable elements TNP2;Q7XK31_ORYSA (Q7XK31) OSJNBa0044K18.14 protein;Q53LC9_ORYSA (Q53LC9) Transposon protein, putative, CACTA, En/Spm sub-class;Q6I539_ORYSA (Q6I539) Hypothetical protein OSJNBa0055E23.15;…
TRINITY_DN44743_c0_g1_i2	0.05	1.2025	4.58796	5e-05	0.00205679	NA	Q60ZN9_CAEBR (Q60ZN9) Hypothetical protein CBG17719;A8I060.1 RecName: Full=Phosphoenolpyruvate carboxylase {ECO:0000255|HAMAP-Rule:MF_00595}; Short=PEPC {ECO:0000255|HAMAP-Rule:MF_00595}; Short=PEPCase {ECO:0000255|HAMAP-Rule:MF_00595} {ECO:0000255|HAMAP-Rule:MF_00595} [Azorhizobium caulinodans ORS 571];Q6UUR7_ORYSA (Q6UUR7) Putative reverse transcriptase;Q6WNV6_9REOV (Q6WNV6) VP3;Q6WNV6.1 RecNam…
TRINITY_DN44748_c0_g3_i1	84.4438	213.056	1.33517	5e-05	0.00225092	NA	Q9LD10_ORYSA (Q9LD10) Beta-expansin precursor;Q94LR4_ORYSA (Q94LR4) Beta-expansin EXPB4 (EXPB4);Q94LR4.1 RecName: Full=Expansin-B4; AltName: Full=Beta-expansin-4; AltName: Full=OsEXPB4; AltName: Full=OsaEXPb1.7; Flags: Precursor [Oryza sativa Japonica Group];Q6QFA2_WHEAT (Q6QFA2) Expansin EXPB2;Q94KS6_MAIZE (Q94KS6) Beta-expansin 8 precursor;Q94KS9_MAIZE (Q94KS9) Beta-expansin 5 (Fragment);Q9LD11…
TRINITY_DN44770_c0_g1_i1	12.1837	32.0473	1.39525	5e-05	0.00225092	GO:0016020;GO:0016021;	Q75IK5_ORYSA (Q75IK5) Hypothetical protein OSJNBb0016G07.7;Q5QNJ2_ORYSA (Q5QNJ2) Hypothetical protein P0515G01.8 (Hypothetical protein OSJNBa0038J17.30);Q7WXL4_ALCEU (Q7WXL4) Hypothetical protein;
TRINITY_DN44845_c0_g3_i1	10.6615	21.5379	1.01447	0.00385	0.0485227	NA	.
TRINITY_DN44860_c0_g2_i1	0.05	1.58436	4.98583	5e-05	0.001951	GO:0016020;GO:0005506;GO:0055114;GO:0016705;GO:0016021;GO:0016491;GO:0020037;GO:0046872;GO:0004497;	Q6T485_WHEAT (Q6T485) Cytochrome P450;Q6DV71_WHEAT (Q6DV71) Cytochrome P450 CYP709C1;Q8LHV0_ORYSA (Q8LHV0) Putative cytochrome P450;Q8LIR5_ORYSA (Q8LIR5) Putative cytochrome P450;Q8L4Q4_ORYSA (Q8L4Q4) Putative cytochrome P450;Q8L3Q8_ORYSA (Q8L3Q8) Putative cytochrome P450;Q8LIR1_ORYSA (Q8LIR1) Putative cytochrome P450;Q69TJ4_ORYSA (Q69TJ4) Putative cytochrome P450;Q8LQ77_ORYSA (Q8LQ77) Putative c…
TRINITY_DN44930_c0_g1_i5	0.05	4.04449	6.33789	5e-05	0.00225092	GO:0045735;GO:0048046;GO:0005576;GO:0030145;GO:0046872;GO:0005618;	Q6YZA1_ORYSA (Q6YZA1) Putative germin A;Q6YZA1.1 RecName: Full=Germin-like protein 8-8; Flags: Precursor [Oryza sativa Japonica Group];Q6YZA4_ORYSA (Q6YZA4) Putative germin A;Q6YZA4.1 RecName: Full=Germin-like protein 8-6; Flags: Precursor [Oryza sativa Japonica Group];Q6YZZ2_ORYSA (Q6YZZ2) Putative germin A;O49002_ORYSA (O49002) Germin-like protein 6;Q6YZZ2.1 RecName: Full=Germin-like protein 8-…
TRINITY_DN44934_c0_g1_i1	0.05	1.55077	4.95491	0.00125	0.0295265	NA	Q6FBR5_ACIAD (Q6FBR5) Hypothetical protein;
TRINITY_DN44946_c0_g2_i1	0.05	1.37956	4.78614	5e-05	0.00225092	GO:0016788;	Q9C845_ARATH (Q9C845) Hypothetical protein F8D11.12;Q9LHR9_ARATH (Q9LHR9) Dbj|BAA85461.1;Q7XES0_ORYSA (Q7XES0) Hypothetical protein;Q9ST09_BRACM (Q9ST09) ORF-c protein;Q75I19_ORYSA (Q75I19) Hypothetical protein OSJNBb0031F05.8;Q9FYM5_ARATH (Q9FYM5) F21J9.3;Q7XNH9_ORYSA (Q7XNH9) OSJNBb0032D24.14 protein;Q5VR44_ORYSA (Q5VR44) Ribosomal protein-like;Q5JJS4_ORYSA (Q5JJS4) Ribosomal protein-like;Q9SKG…
TRINITY_DN44957_c0_g1_i1	2.78715	10.8342	1.95873	0.00045	0.0113146	GO:0020037;GO:0006979;GO:0098869;GO:0042744;GO:0055114;GO:0005576;GO:0016491;GO:0046872;GO:0004601;	Q43004_ORYSA (Q43004) Peroxidase (EC 1.11.1.7);P93676_ORYSA (P93676) Putative peroxidase precursor (EC 1.11.1.7);Q5U1Q5_ORYSA (Q5U1Q5) Class III peroxidase 38 precursor (EC 1.11.1.7);Q9SMG8_ORYSA (Q9SMG8) Peroxidase (EC 1.11.1.7);P93675_ORYSA (P93675) Putative peroxidase precursor (EC 1.11.1.7);Q8S7Y2_ORYSA (Q8S7Y2) Putative peroxidase;Q7XHB1_ORYSA (Q7XHB1) Putative peroxidase (Class III peroxida…
TRINITY_DN44958_c0_g2_i1	0.05	3.33634	6.06019	0.0009	0.0454522	GO:0016020;GO:0009670;GO:0035436;GO:0015714;GO:0015121;GO:0089722;GO:0016021;GO:0009507;GO:0031969;GO:0055085;GO:0008643;GO:0009536;GO:0022857;	Q84QU8_ORYSA (Q84QU8) Putative phosphate/phosphoenolpyruvate translocator;Q84QU8.1 RecName: Full=Phosphoenolpyruvate/phosphate translocator 2, chloroplastic; Short=OsPPT2; Flags: Precursor [Oryza sativa Japonica Group];Q89H07_BRAJA (Q89H07) Blr6188 protein;Q9ZQK9_ARATH (Q9ZQK9) Mutator-like transposase;Q6ZD17_ORYSA (Q6ZD17) Putative disease resistance protein RPM1;Q87RW0.1 RecName: Full=Phosphori…
TRINITY_DN44967_c0_g2_i1	0.05	5.35632	6.74317	5e-05	0.001951	GO:0080043;GO:0008168;GO:0016758;GO:0032259;GO:0043231;GO:0008152;GO:0003676;GO:0016757;GO:0080044;GO:0016740;	Q8LJ11_ORYSA (Q8LJ11) Glucosyltransferase-like;Q942C3_ORYSA (Q942C3) Putative UDP-glycose:flavonoid glycosyltransferase;Q5JL50_ORYSA (Q5JL50) Putative UDP-glycose:flavonoid glycosyltransferase;Q942B3_ORYSA (Q942B3) Putative UDP-glycose:flavonoid glycosyltransferase;Q5Z9X3_ORYSA (Q5Z9X3) Putative UDP-glycosyltransferase 88B1;Q942B8_ORYSA (Q942B8) Putative UDP-glycose:flavonoid glycosyltransferase;…
TRINITY_DN44997_c0_g1_i1	3.0054	19.0773	2.66623	0.00035	0.0113803	NA	Q84T11_ORYSA (Q84T11) Hypothetical protein OSJNBa0087C10.19;Q6Z4H6_ORYSA (Q6Z4H6) Hypothetical protein OSJNBb0003E08.39 (Hypothetical protein OSJNBa0049I08.7);Q9LQ43_ARATH (Q9LQ43) T30E16.31;Q9XIF7_ARATH (Q9XIF7) F23H11.2 protein (At1g59710/T30E16_31);Q56WL0_ARATH (Q56WL0) Hypothetical protein At1g27100;O04559_ARATH (O04559) T7N9.16;O04559_ARATH (O04559) T7N9.16;Q8H7D7_ARATH (Q8H7D7) Hypothetical…
TRINITY_DN45021_c0_g1_i3	0.05	1.36749	4.77346	0.0007	0.0383131	GO:0016020;GO:0016310;GO:0005524;GO:0004672;GO:0016021;GO:0005886;GO:0016301;GO:0006468;GO:0004674;	Q656X3_ORYSA (Q656X3) Putative receptor serine/threonine kinase PR5K;Q656X4_ORYSA (Q656X4) Putative receptor serine/threonine kinase PR5K;Q7XMC3_ORYSA (Q7XMC3) OSJNBb0018A10.12 protein;Q5QNL1_ORYSA (Q5QNL1) Putative S-receptor kinase;Q7XMC5_ORYSA (Q7XMC5) OSJNBb0018A10.10 protein;Q7XL24_ORYSA (Q7XL24) OSJNBa0079M09.4 protein;Q7XL27_ORYSA (Q7XL27) OSJNBa0079M09.1 protein;Q9LWP1_ORYSA (Q9LWP1) S-re…
TRINITY_DN45030_c0_g3_i1	0.05	1.49256	4.89972	0.0021	0.042575	GO:0016020;GO:0008137;GO:0005743;GO:0055114;GO:0006120;GO:0016021;GO:0005739;GO:0016491;GO:0070469;	Q52JC2_9SAUR (Q52JC2) NADH dehydrogenase subunit II;Q89US6_BRAJA (Q89US6) Bll1335 protein;Q8GU07_VISAL (Q8GU07) Monosaccharide transporter (Fragment);Q7P337_FUSNV (Q7P337) Methyltransferase (EC 2.1.1.-);Q52JA0_9SAUR (Q52JA0) NADH dehydrogenase subunit II;Q52JA7_9SAUR (Q52JA7) NADH dehydrogenase subunit II;Q7XMZ1_ORYSA (Q7XMZ1) OSJNBa0027G07.4 protein;Q9FRT7_ORYSA (Q9FRT7) Monosaccharide transport…
TRINITY_DN45039_c0_g1_i1	1.39582	6.77985	2.28014	0.0002	0.00887896	NA	Q5Z9C4_ORYSA (Q5Z9C4) Hypothetical protein P0427B07.43;
TRINITY_DN45042_c0_g1_i1	7.24418	16.1457	1.15626	5e-05	0.001951	NA	.
TRINITY_DN45046_c0_g1_i3	0.05	1.7656	5.14209	0.0012	0.022409	NA	.
TRINITY_DN45063_c0_g2_i1	0.05	2.75686	5.78495	0.00065	0.0148516	GO:0016020;GO:0015297;GO:0006855;GO:0015238;GO:0016021;GO:0055085;	Q5QN97_ORYSA (Q5QN97) Putative NIC2;Q941E1_ARATH (Q941E1) At1g66760/F4N21_11;Q5N7N1_ORYSA (Q5N7N1) MATE efflux protein-like;Q9C994_ARATH (Q9C994) Hypothetical protein F23N20.13;Q9C5H0_ARATH (Q9C5H0) Putative MATE efflux family protein;Q9C9M8_ARATH (Q9C9M8) MATE efflux family protein, putative;Q651I6_ORYSA (Q651I6) Putative ripening regulated protein;Q8LMV2_ORYSA (Q8LMV2) Hypothetical protein OSJN…
TRINITY_DN45094_c0_g1_i3	107.279	242.867	1.1788	5e-05	0.00225092	GO:0016829;	Q8GVM0_ORYSA (Q8GVM0) Putative RNA apurinic site specific lyase;Q8GVM3_ORYSA (Q8GVM3) Putative ribosomal RNA apurinic site specific lyase;Q7EZ49_ORYSA (Q7EZ49) Ribosomal RNA apurinic site specific lyase-like protein;Q8GS78_ORYSA (Q8GS78) Putative RNA apurinic site specific lyase;Q8GRV1_ORYSA (Q8GRV1) Putative ribosomal RNA apurinic site specific lyase;Q7F0P3_ORYSA (Q7F0P3) Putative RNA apurinic s…
TRINITY_DN45132_c0_g1_i1	0.05	2.48536	5.63538	5e-05	0.00483981	NA	Q60F07_ORYSA (Q60F07) Hypothetical protein Oj1111_A10.6;Q60F10_ORYSA (Q60F10) Hypothetical protein OJ1111_A10.1;Q5SNE8_ORYSA (Q5SNE8) Hypothetical protein P0512G09.2-2 (Hypothetical protein P0695A04.11-2);Q5SNE7_ORYSA (Q5SNE7) Hypothetical protein P0512G09.2-1 (Hypothetical protein P0695A04.11-1);Q65WX7_ORYSA (Q65WX7) Hypothetical protein P0683B12.13;Q8LJ71_ORYSA (Q8LJ71) Hypothetical protein B10…
TRINITY_DN45140_c0_g1_i2	0.05	3.73982	6.2249	5e-05	0.001951	NA	.
TRINITY_DN45156_c1_g1_i3	9.06323	13.5547	0.580696	0.00225	0.0339648	NA	.
TRINITY_DN45167_c0_g1_i2	0.05	1.96871	5.29918	0.0001	0.00362172	GO:0008233;GO:0006508;	Q6AQM1_DESPS (Q6AQM1) Probable proteinase (Collagenase);Q8UHW6_AGRT5 (Q8UHW6) Hypothetical protein Atu0544;
TRINITY_DN45169_c0_g1_i1	0.05	1.25592	4.65067	5e-05	0.001951	NA	.
TRINITY_DN45191_c0_g2_i1	0.05	1.49705	4.90405	0.0014	0.0249529	NA	.
TRINITY_DN45243_c0_g1_i1	0.05	1.49615	4.90318	0.00195	0.0405474	GO:0005739;	Q6YSK5_BRANA (Q6YSK5) Hypothetical protein orf113a;Q5CLX5_9CRYT (Q5CLX5) Poly(A)-binding protein fabm;Q7YY96_CRYPV (Q7YY96) Putative poly(A)-binding protein fabm, possible;
TRINITY_DN45279_c0_g1_i3	0.05	3.35361	6.06764	0.00015	0.00713138	GO:0008233;GO:0008234;GO:0006508;GO:0004175;GO:0005634;GO:0016926;	Q75K43_ORYSA (Q75K43) Putative sentrin-specific protease;Q9FP66_ORYSA (Q9FP66) Putative SUMO protease;
TRINITY_DN45381_c0_g1_i2	0.05	1.43486	4.84284	0.00315	0.0425293	NA	.
TRINITY_DN45441_c0_g1_i2	0.05	0.838701	4.06816	5e-05	0.00225092	GO:0016567;GO:0031146;GO:0004842;	Q6Z7F7_ORYSA (Q6Z7F7) Hypothetical protein P0020C11.5 (Hypothetical protein OJ1712_E04.16);Q6Z7F7_ORYSA (Q6Z7F7) Hypothetical protein P0020C11.5 (Hypothetical protein OJ1712_E04.16);Q6Z3V4_ORYSA (Q6Z3V4) Hypothetical protein P0685B06.6 (Hypothetical protein OSJNBa0033J14.31);Q6Z3V4_ORYSA (Q6Z3V4) Hypothetical protein P0685B06.6 (Hypothetical protein OSJNBa0033J14.31);Q6YS83_ORYSA (Q6YS83) Hypothe…
TRINITY_DN45450_c0_g1_i2	171.915	477.648	1.47425	5e-05	0.00483981	GO:0016829;	Q7F0P3_ORYSA (Q7F0P3) Putative RNA apurinic site specific lyase;Q8GVM0_ORYSA (Q8GVM0) Putative RNA apurinic site specific lyase;Q8GVM3_ORYSA (Q8GVM3) Putative ribosomal RNA apurinic site specific lyase;Q69PU6_ORYSA (Q69PU6) Putative ribosomal RNA apurinic site specific lyase;Q8GRV1_ORYSA (Q8GRV1) Putative ribosomal RNA apurinic site specific lyase;Q8GVU6_ORYSA (Q8GVU6) Putative RNA apurinic site …
TRINITY_DN45463_c0_g1_i1	0.05	2.78962	5.802	0.00235	0.045757	NA	P98197.1 RecName: Full=Probable phospholipid-transporting ATPase IH; AltName: Full=ATPase IS; AltName: Full=ATPase class VI type 11A; AltName: Full=P4-ATPase flippase complex alpha subunit ATP11A [Mus musculus];
TRINITY_DN45581_c0_g3_i1	6.9177	47.0538	2.76595	0.0002	0.00887896	NA	Q8TUM4.1 RecName: Full=Peptide chain release factor subunit 1-1 {ECO:0000255|HAMAP-Rule:MF_00424}; AltName: Full=Translation termination factor aRF1 1 {ECO:0000255|HAMAP-Rule:MF_00424} [Methanosarcina acetivorans C2A];Q8IC30_PLAF7 (Q8IC30) Hypothetical protein MAL7P1.16;Q9RBT5_9PSED (Q9RBT5) P-hydroxylaminobenzoate lyase;Q8BRP0_MOUSE (Q8BRP0) Mus musculus 10 days neonate cortex cDNA, RIKEN full-l…
TRINITY_DN45584_c0_g1_i2	0.05	1.43591	4.84389	0.00125	0.0309495	NA	Q00174.2 RecName: Full=Laminin subunit alpha; AltName: Full=Laminin A chain; Flags: Precursor [Drosophila melanogaster];
TRINITY_DN45588_c0_g1_i1	0.05	2.98447	5.8994	0.00315	0.0433168	GO:0003676;	Q6K6S4_ORYSA (Q6K6S4) Hypothetical protein P0040H05.34 (Hypothetical protein OJ1288_D09.1);Q6CFF4_YARLI (Q6CFF4) Yarrowia lipolytica chromosome B of strain CLIB99 of Yarrowia lipolytica;Q04459_HSVA1 (Q04459) Capsid protein (Fragment);Q9VHT2_DROME (Q9VHT2) CG9615-PA (Tex protein);Q52QJ0_PRODI (Q52QJ0) Deoxyribopyrimidine photolyase;Q5FQ64_GLUOX (Q5FQ64) Glycyl-tRNA synthetase beta chain (EC 6.1.1.…
TRINITY_DN45599_c0_g1_i2	0.05	1.07623	4.42791	0.0001	0.00526898	NA	Q5WA99_ORYSA (Q5WA99) Hypothetical protein P0681F10.29;Q7EY04_ORYSA (Q7EY04) Hypothetical protein OJ9990_A01.128 (Hypothetical protein OJ1449_C01.11);Q84S40_ORYSA (Q84S40) Hypothetical protein OJ9990_A01.127 (Hypothetical protein OJ1449_C01.10);Q5WA96_ORYSA (Q5WA96) Hypothetical protein P0681F10.33;Q6YYM9_ORYSA (Q6YYM9) Hypothetical protein OJ1449_C01.36;Q84S44_ORYSA (Q84S44) Hypothetical protein…
TRINITY_DN45661_c0_g1_i1	25.3725	73.9887	1.54404	5e-05	0.00483981	GO:0016020;GO:0016021;	Q5TKG1_ORYSA (Q5TKG1) Putative early-responsive to dehydration stress protein (ERD4);Q5JLH8_ORYSA (Q5JLH8) Putative ERD4 protein;O65460_ARATH (O65460) Hypothetical protein AT4g22120;Q5XEZ5_ARATH (Q5XEZ5) At4g22120;Q5XEZ5.1 RecName: Full=Calcium permeable stress-gated cation channel 1; Short=AtCSC1 [Arabidopsis thaliana];Q56YV1_ARATH (Q56YV1) Hypothetical protein At4g22120;Q63MZ9_BURPS (Q63MZ9) Tr…
TRINITY_DN45663_c0_g1_i2	19.4994	44.6464	1.19511	0.0023	0.0353516	GO:0055114;GO:0016491;	Q93WC0_HORVU (Q93WC0) Flavin containing polyamine oxidase precursor;Q546R6_MAIZE (Q546R6) Flavin containing polyamine oxidase precursor;Q9FXZ9_MAIZE (Q9FXZ9) Polyamine oxidase precursor;O64411.1 RecName: Full=Polyamine oxidase; Flags: Precursor [Zea mays];Q6H5M8_ORYSA (Q6H5M8) Putative polyamine oxidase;Q93WM8_HORVU (Q93WM8) Flavin containing polyamine oxidase precursor;Q6H5M6_ORYSA (Q6H5M6) Puta…
TRINITY_DN45673_c0_g1_i1	0.05	2.1577	5.43142	0.00095	0.0239735	NA	Q6KAE4_ORYSA (Q6KAE4) Hypothetical protein OJ1046_F07.27;Q9FJN6_ARATH (Q9FJN6) Emb|CAB79759.1 (At5g57780);Q9M0B9_ARATH (Q9M0B9) Hypothetical protein AT4g30410 (BHLH transcription factor);Q6ETM0_ORYSA (Q6ETM0) Hypothetical protein P0544B02.8;Q67WQ5_ORYSA (Q67WQ5) Hypothetical protein OSJNBa0085J13.15;Q6Z609_ORYSA (Q6Z609) Hypothetical protein B1063H10.8;Q7XR02_ORYSA (Q7XR02) OSJNBa0015K02.11 prote…
TRINITY_DN45697_c0_g1_i3	24.8511	42.2482	0.76558	0.00175	0.0377272	GO:0003824;GO:0055114;GO:0016621;GO:0016491;GO:0050662;	Q941Q4_WHEAT (Q941Q4) Cinnamoyl-CoA reductase (EC 1.2.1.44) (Fragment);Q84JW4_MAIZE (Q84JW4) Cinnamoyl-CoA reductase (Fragment);Q84WX2_MAIZE (Q84WX2) Cinnamoyl-CoA reductase (Fragment);Q84JD0_MAIZE (Q84JD0) Cinnamoyl-CoA reductase;Q84J56_MAIZE (Q84J56) Cinnamoyl-CoA reductase;O82726_MAIZE (O82726) Cinnamoyl-CoA reductase (EC 1.2.1.44);Q6K3G8_ORYSA (Q6K3G8) Putative cinnamoyl-CoA reductase;O82055_…
TRINITY_DN45724_c0_g2_i1	0.05	1.29159	4.69108	0.00065	0.0184418	GO:0008083;GO:0010469;GO:0005576;	Q869H8_CRAGI (Q869H8) GDF2 precursor;Q8TLL4_METAC (Q8TLL4) Glucose-1-phosphate thymidylyltransferase;
TRINITY_DN45724_c1_g1_i1	0.05	2.98814	5.90118	0.0023	0.0452212	NA	Q20360_CAEEL (Q20360) Abnormal cell migration protein 13, isoform a (Guidance protein MIG-13);Q7YZV9_CAEEL (Q7YZV9) Abnormal cell migration protein 13, isoform b;
TRINITY_DN45734_c4_g1_i3	61.9229	115.068	0.893942	0.00065	0.0184418	NA	Q9Y7V5_TRIHA (Q9Y7V5) Conidiospore surface protein;Q9Y7V5_TRIHA (Q9Y7V5) Conidiospore surface protein;Q9Y7V5_TRIHA (Q9Y7V5) Conidiospore surface protein;Q9Y7V5_TRIHA (Q9Y7V5) Conidiospore surface protein;Q9Y7V5_TRIHA (Q9Y7V5) Conidiospore surface protein;Q6GL13_XENTR (Q6GL13) Ribosome binding protein 1 homolog 180kDa (Dog);Q8CKD3_YERPE (Q8CKD3) Hypothetical;Q8CKD3_YERPE (Q8CKD3) Hypothetical;Q8CK…
TRINITY_DN45755_c0_g1_i1	0.05	8.78708	7.45731	5e-05	0.00483981	GO:0016020;GO:0016021;	Q6LM63_PHOPR (Q6LM63) Hypothetical protein;
TRINITY_DN45755_c0_g2_i1	0.05	1.97204	5.30162	5e-05	0.00225092	GO:0016020;GO:0036065;GO:0016740;GO:0006486;GO:0032580;GO:0016021;GO:0008417;GO:0016757;GO:0005794;	Q98952_CHICK (Q98952) Alpha-1,3-fucosyltransferase;
TRINITY_DN45794_c0_g1_i1	1.27041	7.26941	2.51654	0.00155	0.0264015	NA	.
TRINITY_DN45811_c0_g1_i1	0.05	1.64808	5.04271	5e-05	0.00300136	NA	Q6K268_ORYSA (Q6K268) Ankyrin repeat protein-like;Q6K4I4_ORYSA (Q6K4I4) Ankyrin-like protein;Q6K4H9_ORYSA (Q6K4H9) Ankyrin repeat protein E4_8-like;Q851V7_ORYSA (Q851V7) Putative ankyrin;Q6K5N1_ORYSA (Q6K5N1) Putative ankyrin-like protein;Q6YYR7_ORYSA (Q6YYR7) Ankyrin-like protein;Q6K6R6_ORYSA (Q6K6R6) Putative ankyrin-like protein;Q6K5N5_ORYSA (Q6K5N5) Putative ankyrin-like protein;Q6K6R8_ORYSA …
TRINITY_DN45882_c1_g3_i1	10.2958	24.5188	1.25183	0.00015	0.00713138	NA	Q75IR4_ORYSA (Q75IR4) Putative arabinogalactan protein;Q7F800_ORYSA (Q7F800) EST D25138(R3286) corresponds to a region of the predicted gene;Q5ZEL6_ORYSA (Q5ZEL6) Putative arabinogalactan protein;Q9LYW8_ARATH (Q9LYW8) Similarity to arabinogalactan protein (Putative arabinogalactan protein);Q8LEJ6.2 RecName: Full=Fasciclin-like arabinogalactan protein 11; Flags: Precursor [Arabidopsis thaliana];Q8…
TRINITY_DN45895_c0_g1_i3	0.05	1.26036	4.65576	0.00075	0.0160957	NA	.
TRINITY_DN45910_c0_g1_i2	12.0512	34.8088	1.53028	0.001	0.0483422	NA	B7F7K7.1 RecName: Full=Beta-glucosidase 31; Short=Os9bglu31; Flags: Precursor [Oryza sativa Japonica Group];Q0J0G2.2 RecName: Full=Beta-glucosidase 32; Short=Os9bglu32; Flags: Precursor [Oryza sativa Japonica Group];Q0J0G1.2 RecName: Full=Probable inactive beta-glucosidase 33; Short=Os9bglu33; Flags: Precursor [Oryza sativa Japonica Group];Q9AXL6_MUSAC (Q9AXL6) Beta-glucosidase (Fragment);E3W9M2.…
TRINITY_DN45921_c0_g1_i1	15.1434	28.62	0.918335	0.0034	0.0457439	NA	Q9SUD1_ARATH (Q9SUD1) Hypothetical protein T13J8.190 (Hypothetical protein AT4g28080);Q7EY18_ORYSA (Q7EY18) Putative tetratricopeptide repeat(TPR)-containing protein;Q7XQE6_ORYSA (Q7XQE6) OSJNBa0070O11.2 protein;Q8RL48_PSEFL (Q8RL48) MupU;
TRINITY_DN45928_c0_g2_i2	0.05	3.08534	5.94736	5e-05	0.00225092	NA	Q5VRP7_ORYSA (Q5VRP7) Hypothetical protein P0679C08.31;Q84ZY5_ORYSA (Q84ZY5) Hypothetical protein 134P10.9a;Q5NKS2_SORBI (Q5NKS2) Hypothetical protein 131L1.10a;Q9FPB9_ORYSA (Q9FPB9) Hypothetical protein P0679C08.32 (Hypothetical protein 134P10.9b);Q5NKP4_MAIZE (Q5NKP4) Hypothetical protein 9C20.6b;Q5NKS1_SORBI (Q5NKS1) Hypothetical protein 131L1.10b;A4VRA3.1 RecName: Full=UPF0061 protein PST_388…
TRINITY_DN45946_c0_g1_i1	0.05	1.01607	4.34493	0.0007	0.0194177	GO:0043666;GO:0019903;GO:0005737;GO:0019888;GO:0043531;GO:0005886;GO:0007265;	Q69MT5_ORYSA (Q69MT5) Putative resistance protein;Q947C8_TRIMO (Q947C8) Putative resistance protein;Q6WSR3_WHEAT (Q6WSR3) Resistance protein T10rga2-1A;Q5EWZ3_TRITU (Q5EWZ3) Putative resistance protein;Q69U98_ORYSA (Q69U98) Putative Pi-b protein;Q9MBF2_ORYSA (Q9MBF2) PibH8 protein;Q84QL0_ORYSA (Q84QL0) Putative Pi-b protein;Q84QL4_ORYSA (Q84QL4) Putative Pi-b protein (Disease related protein 1);Q…
TRINITY_DN45974_c0_g1_i1	0.05	1.14483	4.51706	0.00085	0.0222088	GO:0015074;GO:0008270;GO:0003676;	Q8L4X0_ORYSA (Q8L4X0) Putative pol polyprotein;Q75IL9_ORYSA (Q75IL9) Pupative polyprotein;Q9LPK1_ARATH (Q9LPK1) F6N18.1;Q9FH39_ARATH (Q9FH39) Copia-type polyprotein;Q9C7Y1_ARATH (Q9C7Y1) Copia-type polyprotein, putative; 28768-32772;Q7XTU6_ORYSA (Q7XTU6) OSJNBb0034I13.10 protein;Q7XME6_ORYSA (Q7XME6) OSJNBa0061G20.13 protein;Q7XWP2_ORYSA (Q7XWP2) OSJNBa0032B23.6 protein;Q84SW8_ORYSA (Q84SW8) Gag-…
TRINITY_DN45988_c0_g1_i2	0.05	1.63627	5.03234	5e-05	0.00225092	NA	.
TRINITY_DN45994_c0_g1_i1	0.05	1.8707	5.22551	5e-05	0.00300136	GO:0080043;GO:0016758;GO:0043231;GO:0008152;GO:0080044;GO:0016740;	Q9AUU9_ORYSA (Q9AUU9) Putative glucosyltransferase;Q9AUU9_ORYSA (Q9AUU9) Putative glucosyltransferase;Q9AUU9_ORYSA (Q9AUU9) Putative glucosyltransferase;Q8LKT7_SORBI (Q8LKT7) Putative glucosyl transferase;Q8LKT6_SORBI (Q8LKT6) Putative glucosyl transferase;Q8LKT6_SORBI (Q8LKT6) Putative glucosyl transferase;Q8LKT6_SORBI (Q8LKT6) Putative glucosyl transferase;Q9AUV2_ORYSA (Q9AUV2) Putative glucosy…
TRINITY_DN46008_c0_g1_i2	0.05	3.5553	6.1519	0.0006	0.0342286	GO:0016020;GO:0016310;GO:0005524;GO:0004672;GO:0000166;GO:0016021;GO:0016301;GO:0006468;GO:0004674;GO:0016740;	Q6Z8Y3_ORYSA (Q6Z8Y3) Putative CLAVATA1 receptor kinase;Q8H037_ORYSA (Q8H037) Hypothetical protein OJ1172F09.6;Q9M0G7_ARATH (Q9M0G7) Receptor protein kinase-like protein;Q9M0G7.1 RecName: Full=Leucine-rich repeat receptor-like protein kinase PXL2; AltName: Full=Protein PHLOEM INTERCALATED WITH XYLEM-LIKE 2; Flags: Precursor [Arabidopsis thaliana];Q9FRS6_ARATH (Q9FRS6) F22O13.7;Q9FRS6.1 RecName: F…
TRINITY_DN46013_c0_g1_i1	27.4861	46.8048	0.767954	0.0025	0.0371926	GO:0003729;GO:0003723;GO:0003676;	Q6K6C4_ORYSA (Q6K6C4) Putative RNA-binding protein RNP1;Q6K6C4_ORYSA (Q6K6C4) Putative RNA-binding protein RNP1;Q9ZUJ3_ARATH (Q9ZUJ3) T2K10.5 protein (Nucleic acid-binding protein, putative);Q9ZUJ3_ARATH (Q9ZUJ3) T2K10.5 protein (Nucleic acid-binding protein, putative);Q41124_PHAVU (Q41124) Chloroplast RNA binding protein precursor;Q41124_PHAVU (Q41124) Chloroplast RNA binding protein precursor;O…
TRINITY_DN46032_c0_g2_i2	0.05	1.68098	5.07123	0.00215	0.0428336	NA	.
TRINITY_DN46067_c0_g3_i1	0.05	4.36703	6.44858	0.00025	0.00734711	NA	Q4ZYW4_PSESY (Q4ZYW4) Transglutaminase-like;Q87VL0_PSESM (Q87VL0) Transglutaminase-like superfamily domain protein;
TRINITY_DN46079_c0_g2_i1	0.05	1.08842	4.44416	5e-05	0.00483981	NA	Q84QL9_ORYSA (Q84QL9) Hypothetical protein P0666G10.109;C5CE10.1 RecName: Full=Glutamate 5-kinase {ECO:0000255|HAMAP-Rule:MF_00456} {ECO:0000255|HAMAP-Rule:MF_00456}; AltName: Full=Gamma-glutamyl kinase {ECO:0000255|HAMAP-Rule:MF_00456}; Short=GK {ECO:0000255|HAMAP-Rule:MF_00456} [Kosmotoga olearia TBF 19.5.1];Q9FII9_ARATH (Q9FII9) Emb|CAB67623.1 (Hypothetical protein At5g47920/MCA23_26);Q7XVC1_O…
TRINITY_DN46100_c0_g3_i1	0.05	1.0518	4.39479	0.0018	0.0384854	GO:0016020;GO:0016021;GO:0055085;	Q8NU65_CORGL (Q8NU65) Permeases of the major facilitator superfamily (Permease of the major facilitator superfamily);Q593U0_RAT (Q593U0) Protocadherin gamma a4;Q5LLV1_SILPO (Q5LLV1) Transmembrane transporter, major facilitator family;
TRINITY_DN46102_c0_g2_i1	0.05	1.96375	5.29554	0.00055	0.0163021	NA	Q5CLG0_9CRYT (Q5CLG0) Hypothetical protein;Q5CRU5_CRYPV (Q5CRU5) Large protein with signal peptide;Q6M918_NEUCR (Q6M918) Probable WD40 repeat protein CreC;Q7RZA3_NEUCR (Q7RZA3) Hypothetical protein;
TRINITY_DN46121_c0_g1_i2	0.05	1.34075	4.74497	0.00185	0.0294206	NA	.
TRINITY_DN46165_c1_g1_i1	0.05	2.35815	5.55958	0.0024	0.0363052	GO:0045454;GO:0005623;GO:0003756;GO:0016853;	Q9GPH2_BOMMO (Q9GPH2) Protein disulfide isomerase;O45310_CAEEL (O45310) Hypothetical protein C49A1.10;Q7UNY4_RHOBA (Q7UNY4) Peptide synthetase;Q5X0E0_LEGPL (Q5X0E0) Hypothetical protein ubiH;
TRINITY_DN46196_c0_g2_i1	0.05	2.6201	5.71155	5e-05	0.00483981	GO:0016020;GO:0016021;GO:0007186;GO:0050911;GO:0007165;GO:0004984;	Q6RYZ8_AMBTI (Q6RYZ8) Olfactory receptor (Fragment);
TRINITY_DN46223_c0_g1_i3	0.05	2.8295	5.82248	0.0001	0.00526898	NA	.
TRINITY_DN46230_c0_g1_i1	1.08477	14.1634	3.70671	0.00055	0.0163021	NA	Q8H0Q4_HORVU (Q8H0Q4) Cor14b protein precursor;Q93WM8_HORVU (Q93WM8) Flavin containing polyamine oxidase precursor;Q546R6_MAIZE (Q546R6) Flavin containing polyamine oxidase precursor;O64411.1 RecName: Full=Polyamine oxidase; Flags: Precursor [Zea mays];Q9FXZ9_MAIZE (Q9FXZ9) Polyamine oxidase precursor;Q6H5M6_ORYSA (Q6H5M6) Putative polyamine oxidase;Q6H5M8_ORYSA (Q6H5M8) Putative polyamine oxidas…
TRINITY_DN46256_c0_g1_i1	0.05	3.67506	6.1997	0.00085	0.0438539	GO:0016020;GO:0047355;	O26461_METTH (O26461) Teichoic acid biosynthesis protein RodC related protein;O09225_9NEOP (O09225) Dopa decarboxylase (EC 4.1.1.26) (Fragment);Q62AY5_BURMA (Q62AY5) Hypothetical protein;Q63K12_BURPS (Q63K12) Hypothetical protein;O01952_9NEOP (O01952) Dopa decarboxylase (EC 4.1.1.26) (Fragment);Q8XYF4_RALSO (Q8XYF4) Hypothetical protein RSc1804;
TRINITY_DN46263_c0_g1_i1	0.05	0.964107	4.26919	0.0008	0.0232627	GO:0008168;GO:0032259;GO:0016740;GO:0003676;	Q51439_PEDAC (Q51439) Y210 protein (Fragment);
TRINITY_DN46265_c0_g3_i1	0.05	1.6975	5.08534	0.0002	0.00887896	NA	.
TRINITY_DN46280_c0_g1_i1	0.05	1.29653	4.69658	0.0001	0.00526898	GO:0016020;GO:0016021;	Q6EPW3_ORYSA (Q6EPW3) F-box protein-like;Q7XVJ7_ORYSA (Q7XVJ7) OJ000126_13.14 protein (OJ991214_12.2 protein);Q55DM7_DICDI (Q55DM7) Putative polyketide synthase;Q55DM7.1 RecName: Full=Probable polyketide synthase 2; Short=dipks2 [Dictyostelium discoideum];Q53QH2_ORYSA (Q53QH2) F-box domain, putative;Q58203.1 RecName: Full=Uncharacterized protein MJ0793 [Methanocaldococcus jannaschii DSM 2661];Q53…
TRINITY_DN46414_c0_g2_i1	0.05	1.568	4.97085	5e-05	0.00300136	GO:0004553;GO:0016787;GO:0005975;GO:0000272;GO:0045493;GO:0008152;GO:0016798;GO:0031176;	Q9F9B8_9BACL (Q9F9B8) Xylanase B;
TRINITY_DN46419_c0_g1_i2	0.05	0.840252	4.07082	0.0025	0.0473833	NA	B4U6A3.1 RecName: Full=ATP synthase gamma chain {ECO:0000255|HAMAP-Rule:MF_00815}; AltName: Full=ATP synthase F1 sector gamma subunit {ECO:0000255|HAMAP-Rule:MF_00815}; AltName: Full=F-ATPase gamma subunit {ECO:0000255|HAMAP-Rule:MF_00815} [Hydrogenobaculum sp. Y04AAS1];Q88TN0_LACPL (Q88TN0) Membrane-bound protease, CAAX family;
TRINITY_DN46421_c0_g3_i2	0.05	2.74562	5.77906	0.00195	0.0405474	NA	Q9QX61_MOUSE (Q9QX61) Brain and kidney proline oxidase 2 (Fragment);Q9WU79.2 RecName: Full=Proline dehydrogenase 1, mitochondrial; AltName: Full=Proline oxidase; Flags: Precursor [Mus musculus];Q522Z9_MAGGR (Q522Z9) Hypothetical protein;Q148G5.1 RecName: Full=Proline dehydrogenase 1, mitochondrial {ECO:0000250|UniProtKB:O43272}; AltName: Full=Proline oxidase {ECO:0000250|UniProtKB:O43272}; Flags:…
TRINITY_DN46446_c0_g1_i2	0.05	2.73474	5.77333	5e-05	0.00483981	NA	.
TRINITY_DN46482_c0_g1_i2	0.05	1.53877	4.94371	0.0009	0.0183639	NA	.
TRINITY_DN46605_c0_g1_i1	0.05	3.67339	6.19904	0.00135	0.0325009	NA	Q6LL51_PHOPR (Q6LL51) Hypothetical protein CBU1692;Q9I378_PSEAE (Q9I378) Probable sulfate transporter;P48996.1 RecName: Full=Chromosome condensation protein dpy-27; AltName: Full=Protein dumpy-27 [Caenorhabditis elegans];
TRINITY_DN46677_c2_g1_i2	0.05	2.74614	5.77933	5e-05	0.00225092	NA	Q84ME7_ORYSA (Q84ME7) Retrotransposon protein, putative, Ty1-copia sub-class (Fragment);Q6ATL7_ORYSA (Q6ATL7) Putative polyprotein;Q75LJ1_ORYSA (Q75LJ1) Putative copia-like retrotransposon protein;Q9XE87_SORBI (Q9XE87) Polyprotein;Q9AYI0_ORYSA (Q9AYI0) Putative gag-pol polyprotein;Q7XH21_ORYSA (Q7XH21) Putative gag-pol polyprotein;Q7XKV9_ORYSA (Q7XKV9) OSJNBa0073E02.10 protein;Q7FAE0_ORYSA (Q7FAE…
TRINITY_DN46684_c0_g1_i1	0.05	1.44909	4.85708	5e-05	0.001951	NA	.
TRINITY_DN46689_c0_g2_i1	0.05	2.25598	5.49568	0.00055	0.032279	NA	Q89AM5.1 RecName: Full=Elongation factor 4 {ECO:0000255|HAMAP-Rule:MF_00071}; Short=EF-4 {ECO:0000255|HAMAP-Rule:MF_00071} {ECO:0000255|HAMAP-Rule:MF_00071}; AltName: Full=Ribosomal back-translocase LepA {ECO:0000255|HAMAP-Rule:MF_00071} [Buchnera aphidicola str. Bp (Baizongia pistaciae)];Q5FM60.1 RecName: Full=tRNA pseudouridine synthase A {ECO:0000255|HAMAP-Rule:MF_00171} {ECO:0000255|HAMAP-Rul…
TRINITY_DN46706_c1_g1_i1	0.05	3.30906	6.04835	0.00015	0.00713138	NA	Q7R4L3_GIALA (Q7R4L3) GLP_49_27747_26542;Q9V4K8_DROME (Q9V4K8) CG1701-PA;Q75J85_ORYSA (Q75J85) Putative reverse transcriptase;Q5ALK8_CANAL (Q5ALK8) Hypothetical protein ERG7;Q5AM05_CANAL (Q5AM05) Hypothetical protein ERG7;Q04782.1 RecName: Full=Lanosterol synthase; AltName: Full=2,3-epoxysqualene--lanosterol cyclase; AltName: Full=Oxidosqualene--lanosterol cyclase; Short=OSC [Candida albicans SC5…
TRINITY_DN46752_c0_g1_i1	0.05	2.37312	5.56871	0.0006	0.0191579	NA	Q6L5I1_ORYSA (Q6L5I1) Hypothetical protein OJ1741_B01.13;Q6L5I1_ORYSA (Q6L5I1) Hypothetical protein OJ1741_B01.13;Q8Z210_SALTI (Q8Z210) Hypothetical protein yrfD;Q8ZLJ8_SALTY (Q8ZLJ8) Putative periplasmic protein;Q57IY2_SALCH (Q57IY2) Putative periplasmic protein;Q7SAG4_NEUCR (Q7SAG4) Hypothetical protein;O65251.2 RecName: Full=Flap endonuclease 1 {ECO:0000255|HAMAP-Rule:MF_03140}; Short=FEN-1 {E…
TRINITY_DN46759_c0_g1_i1	0.05	12.1941	7.93004	5e-05	0.00483981	GO:0055114;GO:0016491;	Q7XAN6_ORYSA (Q7XAN6) Putative sex determination protein tasselseed 2;Q8LID6_ORYSA (Q8LID6) Putative sex determination protein tasselseed 2;Q7XAN3_ORYSA (Q7XAN3) Putative sex determination protein tasselseed 2;Q8LEC4_ARATH (Q8LEC4) Hypothetical protein (Fragment);Q570A1_ARATH (Q570A1) Putative alcohol dehydrogenase;Q9ZR17_ARATH (Q9ZR17) Putative alcohol dehydrogenase;Q69W96_ORYSA (Q69W96) Putativ…
TRINITY_DN46787_c0_g1_i1	0.05	5.71914	6.83773	0.0008	0.0171694	NA	Q55UE4_CRYNE (Q55UE4) Hypothetical protein;Q5KI02_CRYNE (Q5KI02) Transporter, putative;
TRINITY_DN46789_c0_g3_i2	0.05	4.57032	6.51422	5e-05	0.00225092	NA	Q6Z406_ORYSA (Q6Z406) Hypothetical protein P0567H04.19-1;Q8U6S1_AGRT5 (Q8U6S1) Hypothetical protein Atu4735;Q5BLK4.3 RecName: Full=Terminal uridylyltransferase 7; Short=TUTase 7; AltName: Full=Zinc finger CCHC domain-containing protein 6 [Mus musculus];Q54YK9_DICDI (Q54YK9) SAP DNA-binding domain-containing protein;Q97VJ9_SULSO (Q97VJ9) Acetyl-CoA c-acetyltransferase (Acetoacetyl-CoA thiolase) (A…
TRINITY_DN46811_c0_g1_i1	0.05	3.48717	6.12398	5e-05	0.00300136	GO:0016787;GO:0008152;GO:0009056;	Q8H3K4_ORYSA (Q8H3K4) Putative cell death associated protein;Q8GSJ3_ORYSA (Q8GSJ3) Putative cell death associated protein;Q8GSE8_ORYSA (Q8GSE8) Putative cell death associated protein;Q8H3K6_ORYSA (Q8H3K6) Putative cell death associated protein;Q93VD4_ORYSA (Q93VD4) Putative PrMC3;Q852M6_ORYSA (Q852M6) Putative esterase;Q8GRZ3_ORYSA (Q8GRZ3) Putative pepper esterase;Q9ZSE0_PINRA (Q9ZSE0) PrMC3;Q94…
TRINITY_DN46813_c0_g1_i2	10.4284	24.2186	1.2156	0.00085	0.0222088	NA	Q9FRK1_ORYSA (Q9FRK1) Hypothetical protein OSJNBb0064P21.6;Q7XCN0_ORYSA (Q7XCN0) Hypothetical protein;Q9C856_ARATH (Q9C856) Hypothetical protein F8D11.1;Q8VY94_ARATH (Q8VY94) Hypothetical protein At1g42550;Q9C8E6_ARATH (Q9C8E6) Hypothetical protein T8D8.2;Q1B677.2 RecName: Full=Methionine import ATP-binding protein MetN {ECO:0000255|HAMAP-Rule:MF_01719} {ECO:0000255|HAMAP-Rule:MF_01719} [Mycobact…
TRINITY_DN46906_c0_g1_i2	0.05	1.53819	4.94316	0.0002	0.00887896	NA	.
TRINITY_DN46912_c0_g3_i3	122.402	220.686	0.850368	0.00275	0.0499965	NA	Q710P9_ORYSA (Q710P9) Putative tyrosine phosphatase (Fragment);Q69LC1_ORYSA (Q69LC1) Putative SHOOT1 protein;Q9LKK3_ORYSA (Q9LKK3) Putative tyrosine phosphatase (Fragment);Q69LC0_ORYSA (Q69LC0) Putative SHOOT1 protein;Q94BS2_ARATH (Q94BS2) Hypothetical protein At1g55480;Q8L972_ARATH (Q8L972) Hypothetical protein;Q9AT39_SOYBN (Q9AT39) SHOOT1 protein;Q9ZVU6_ARATH (Q9ZVU6) T5A14.12 protein;Q9KIF5_BA…
TRINITY_DN46968_c0_g1_i3	0.05	2.72498	5.76817	5e-05	0.00205679	GO:0009941;	Q6YSF0_ORYSA (Q6YSF0) Hypothetical protein OSJNBa0072I06.33;Q9LHC4_ARATH (Q9LHC4) Arabidopsis thaliana genomic DNA, chromosome 3, BAC clone: T13O13 (Hypothetical protein At3g32930);
TRINITY_DN4696_c0_g1_i1	0.05	1.41266	4.82034	0.0024	0.035298	NA	.
TRINITY_DN47031_c0_g2_i2	0.05	1.27163	4.66861	0.00215	0.0327431	NA	.
TRINITY_DN47046_c0_g3_i1	0.05	1.44535	4.85335	5e-05	0.001951	NA	.
TRINITY_DN47067_c0_g1_i1	0.936278	9.29159	3.31092	0.00225	0.0442341	GO:0016874;GO:0009733;GO:0009416;	Q60EJ6_ORYSA (Q60EJ6) Putative auxin-responsive protein GH3;Q60EJ6.1 RecName: Full=Probable indole-3-acetic acid-amido synthetase GH3.4; AltName: Full=Auxin-responsive GH3-like protein 4; Short=OsGH3-4 [Oryza sativa Japonica Group];Q8LQM5_ORYSA (Q8LQM5) Putative auxin-regulated protein GH3;Q8LQM5.1 RecName: Full=Probable indole-3-acetic acid-amido synthetase GH3.1; AltName: Full=Auxin-responsive …
TRINITY_DN47107_c0_g1_i2	0.05	1.31826	4.72056	0.00085	0.0438539	GO:0016020;GO:0016021;	Q8RUR5_ORYSA (Q8RUR5) Harpin-induced protein-related-like (P0432B10.3 protein);
TRINITY_DN47114_c0_g1_i4	0.05	2.68006	5.74419	5e-05	0.001951	GO:0080043;GO:0016758;GO:0043231;GO:0008152;GO:0016757;GO:0080044;GO:0016740;	Q7XKF9_ORYSA (Q7XKF9) OSJNBb0065J09.10 protein;Q8LJZ7_SORBI (Q8LJZ7) Putative glucosyl transferase;Q7XKG0_ORYSA (Q7XKG0) OSJNBb0065J09.9 protein;Q9SCP6_ARATH (Q9SCP6) Glucosyltransferase-like protein;Q9SCP6.1 RecName: Full=UDP-glycosyltransferase 73D1 [Arabidopsis thaliana];Q9FU68_ORYSA (Q9FU68) Putative UDP-glucose: flavonoid 7-O-glucosyltransferase;Q5H868_SOLTU (Q5H868) Putative glycosyltransfe…
TRINITY_DN47141_c0_g1_i1	10.2276	23.4487	1.19704	0.00155	0.0347514	GO:0016874;GO:0009058;GO:0030170;GO:0008152;GO:0016746;GO:0003824;GO:0016740;GO:0006567;GO:0008890;GO:0019518;	Q8E8J0_SHEON (Q8E8J0) 2-amino-3-ketobutyrate coenzyme A ligase;
TRINITY_DN47146_c0_g3_i1	26.0294	49.0974	0.915505	0.00145	0.0330394	NA	P48740.3 RecName: Full=Mannan-binding lectin serine protease 1; AltName: Full=Complement factor MASP-3; AltName: Full=Complement-activating component of Ra-reactive factor; AltName: Full=Mannose-binding lectin-associated serine protease 1; Short=MASP-1; AltName: Full=Mannose-binding protein-associated serine protease; AltName: Full=Ra-reactive factor serine protease p100; Short=RaRF; AltName: Ful…
TRINITY_DN47234_c0_g1_i2	29.4905	72.1668	1.29109	0.0001	0.00362172	NA	.
TRINITY_DN47241_c0_g3_i1	0.05	4.77436	6.57724	5e-05	0.00483981	GO:0008152;GO:0008484;GO:0003824;	Q64P91_BACFR (Q64P91) Putative secreted sulfatase ydeN;B4MXW3.1 RecName: Full=Kelch-like protein diablo {ECO:0000250|UniProtKB:Q9VUU5} [Drosophila willistoni];Q2M0J9.2 RecName: Full=Kelch-like protein diablo {ECO:0000250|UniProtKB:Q9VUU5} [Drosophila pseudoobscura pseudoobscura];Q9VUU5_DROME (Q9VUU5) CG6224-PA (Kelch-like protein) (RE13447p);Q9NGX7_DROME (Q9NGX7) Diablo;Q9VUU5.1 RecName: Full=Kel…
TRINITY_DN47244_c0_g1_i2	0.05	1.27973	4.67777	0.0006	0.0191579	GO:0015074;GO:0008270;GO:0003676;	Q75I79_ORYSA (Q75I79) Putative copia-type pol polyprotein;Q7XPD6_ORYSA (Q7XPD6) OSJNBa0042N22.2 protein (B1292H11.27 protein);Q9AUM6_ORYSA (Q9AUM6) Putative gag-pol polyprotein;Q94GG4_ORYSA (Q94GG4) Putative copia-type pol polyprotein;Q7G6C9_ORYSA (Q7G6C9) Putative copia-type pol polyprotein;Q7XE22_ORYSA (Q7XE22) Putative gag-pol polyprotein;Q8S631_ORYSA (Q8S631) Putative retrotransposon protein;…
TRINITY_DN47254_c0_g1_i3	0.05	2.009	5.32841	5e-05	0.00483981	NA	Q99MV7.2 RecName: Full=RING finger protein 17; AltName: Full=Mad member-interacting protein 2; Short=Mmip-2 [Mus musculus];
TRINITY_DN47278_c0_g1_i1	12.5915	47.1809	1.90575	5e-05	0.00225092	GO:0003824;	Q6Z5C3_ORYSA (Q6Z5C3) Putative alkaline alpha-galactosidase seed imbibition protein;Q8W2G5_ORYSA (Q8W2G5) Putative alkaline alpha-galactosidase seed imbibition protein;Q575Z6_MAIZE (Q575Z6) Alkaline alpha galactosidase 3 (EC 2.4.1.82);Q84NI7_CUCME (Q84NI7) Alkaline alpha galactosidase I (Fragment);Q8H6N3_LYCES (Q8H6N3) Alkaline alpha-galactosidase seed imbibition protein;Q94A08_ARATH (Q94A08) Put…
TRINITY_DN47300_c0_g1_i1	0.05	2.72902	5.77031	0.0004	0.0101236	GO:0005938;GO:0005737;GO:0090057;GO:0010496;GO:0005634;GO:0005768;GO:0034472;	Q8VZA0_ARATH (Q8VZA0) Hypothetical protein At3g08800; F17O14.27;Q9C9Y0_ARATH (Q9C9Y0) Hypothetical protein F17O14.27;Q5V370_HALMA (Q5V370) Stage V sporulation protein R-like;
TRINITY_DN47308_c0_g2_i1	0.05	2.78492	5.79956	0.004	0.0495667	NA	.
TRINITY_DN47319_c0_g3_i1	0.05	1.21577	4.6038	0.0005	0.0151311	NA	.
TRINITY_DN47387_c0_g1_i1	0.05	2.85256	5.83419	0.00115	0.0292496	NA	Q8I389_PLAF7 (Q8I389) Hypothetical protein PFI0295c;Q7RQ52_PLAYO (Q7RQ52) VPS45-like protein;Q8NBF2_HUMAN (Q8NBF2) Hypothetical protein FLJ33312 (Novel NHL repeat domain containing protein);Q8NBF2.1 RecName: Full=NHL repeat-containing protein 2 [Homo sapiens];Q4WR82.1 RecName: Full=Nonribosomal peptide synthetase 2; AltName: Full=Siderophore peptide synthase C [Aspergillus fumigatus Af293];Q54K81…
TRINITY_DN47417_c0_g1_i1	0.05	0.937102	4.22821	0.0015	0.0338813	GO:0009451;GO:0004519;GO:0003723;GO:0008270;GO:0043231;GO:0090305;	Q9FND7_ARATH (Q9FND7) Selenium-binding protein-like;Q9FND7.1 RecName: Full=Putative pentatricopeptide repeat-containing protein At5g40405 [Arabidopsis thaliana];Q9LFL5_ARATH (Q9LFL5) Hypothetical protein F2K13_10;Q9LFL5.1 RecName: Full=Pentatricopeptide repeat-containing protein At5g16860 [Arabidopsis thaliana];O82380_ARATH (O82380) Hypothetical protein At2g29760;O82380.1 RecName: Full=Pentatrico…
TRINITY_DN47435_c0_g1_i1	0.05	1.63962	5.03529	5e-05	0.001951	NA	B0YPN0.1 RecName: Full=Maturase K {ECO:0000255|HAMAP-Rule:MF_01390}; AltName: Full=Intron maturase {ECO:0000255|HAMAP-Rule:MF_01390} [Aneura mirabilis];
TRINITY_DN47462_c0_g1_i2	3.9213	13.5701	1.79103	0.00105	0.020778	NA	Q75KY5_ORYSA (Q75KY5) Hypothetical protein OJ1097_A12.6;Q7FAG5_ORYSA (Q7FAG5) OSJNBa0088I22.17 protein;Q9LG84_ORYSA (Q9LG84) Hypothetical protein P0710E05.21;Q8RXR4_ARATH (Q8RXR4) Hypothetical protein At4g14750 (Fragment);Q6D7W5_ERWCT (Q6D7W5) Menaquinone-specific isochorismate synthase (EC 5.4.4.2);Q7XEI9_ORYSA (Q7XEI9) Hypothetical protein;O82755_ARATH (O82755) Hypothetical protein F7H19.250 (H…
TRINITY_DN47524_c0_g1_i1	0.05	1.37877	4.78531	0.0023	0.0449447	GO:0016020;GO:0005737;GO:0016973;GO:0000973;GO:0006406;GO:0005643;GO:0005829;GO:2000728;GO:0031081;GO:0000972;GO:0034399;	Q6CMF3_KLULA (Q6CMF3) Kluyveromyces lactis strain NRRL Y-1140 chromosome E of strain NRRL Y-1140 of Kluyveromyces lactis;Q751R9_ASHGO (Q751R9) AGL301Cp;Q6FTD3_CANGA (Q6FTD3) Similar to sp|P40066 Saccharomyces cerevisiae YER107c GLE2;
TRINITY_DN47530_c0_g2_i2	0.05	4.40091	6.45973	0.00015	0.00500013	GO:0009451;GO:0019239;GO:0003723;GO:0001522;GO:0009982;GO:0016853;GO:0106029;GO:0000455;	Q9VKV0_DROME (Q9VKV0) CG31719-PA, isoform A (Cg31719-pb, isoform b);Q86P70_DROME (Q86P70) RH45372p;Q6LZS6_METMP (Q6LZS6) RecJ related protein;Q5B037.2 RecName: Full=Acetylxylan esterase A; Flags: Precursor [Aspergillus nidulans FGSC A4];Q5B037_EMENI (Q5B037) Hypothetical protein;Q8EQG9_OCEIH (Q8EQG9) Gamma-D-glutamyl-L-diamino acid endopeptidase I (EC 3.4.19.11);Q7NYC2.1 RecName: Full=Phenylalani…
TRINITY_DN47555_c0_g1_i2	0.05	1.59304	4.99371	0.00315	0.0425293	NA	.
TRINITY_DN47593_c0_g1_i1	21.1576	59.2988	1.48683	5e-05	0.00225092	GO:0016787;GO:0004553;GO:0005975;	Q53MP2_ORYSA (Q53MP2) Beta-D-xylosidase;Q53MP9_ORYSA (Q53MP9) Glycosyl hydrolase family 3 C terminal domain, putative;Q8W011_HORVU (Q8W011) Beta-D-xylosidase;Q6Z8I7_ORYSA (Q6Z8I7) Putative beta-D-xylosidase;Q53MQ1_ORYSA (Q53MQ1) Beta-D-xylosidase;Q9SGZ5_ARATH (Q9SGZ5) F28K19.27;Q8VZG5_ARATH (Q8VZG5) At1g78060/F28K19_32;Q9SGZ5.2 RecName: Full=Probable beta-D-xylosidase 7; Short=AtBXL7; Flags: Prec…
TRINITY_DN47597_c0_g1_i1	0.05	1.12521	4.49212	5e-05	0.00483981	GO:0016020;GO:0016021;GO:0055085;GO:0009734;	Q673E6_MEDTR (Q673E6) Putative auxin efflux carrier protein 9;Q9FFD0.2 RecName: Full=Putative auxin efflux carrier component 8; Short=AtPIN8 [Arabidopsis thaliana];Q5JLM1_ORYSA (Q5JLM1) Auxin efflux carrier-like;Q5JLM1.1 RecName: Full=Probable auxin efflux carrier component 6; AltName: Full=OsPIN6 [Oryza sativa Japonica Group];Q673E7_MEDTR (Q673E7) Putative auxin efflux carrier protein 7;Q651V6_O…
TRINITY_DN47601_c0_g1_i7	0.05	2.41744	5.59541	0.0021	0.0425838	NA	Q9SLK6.2 RecName: Full=Phospholipid-transporting ATPase 6; Short=AtALA6; AltName: Full=Aminophospholipid flippase 6 [Arabidopsis thaliana];
TRINITY_DN47608_c0_g1_i5	0.773547	9.30375	3.58825	0.00025	0.00872522	GO:0008233;GO:0016787;GO:0006508;GO:0004222;GO:0008237;GO:0008270;GO:0031012;GO:0046872;	Q67VB1_ORYSA (Q67VB1) Putative metalloproteinase;Q6Z7S6_ORYSA (Q6Z7S6) Putative zinc metalloproteinase;O48680_ARATH (O48680) F3I6.6 protein;Q5XF51_ARATH (Q5XF51) At1g24140;O04529_ARATH (O04529) F20P5.11 protein;Q8GWW6_ARATH (Q8GWW6) Putative metalloproteinase (At2g45040);O65340_ARATH (O65340) Metalloproteinase;P29136.2 RecName: Full=Metalloendoproteinase 1; AltName: Full=SMEP1; Flags: Precursor […
TRINITY_DN47620_c0_g1_i2	0.05	0.985975	4.30155	0.00035	0.0230482	GO:0016020;GO:0016021;	Q84SF2_ORYSA (Q84SF2) Putative senescence-associated protein 5;Q75IM5_ORYSA (Q75IM5) Putative senescence-associated protein;Q6L4K6_ORYSA (Q6L4K6) Hypothetical protein OSJNBb0079L11.11 (Putative senescence-associated protein);Q9C7C1_ARATH (Q9C7C1) Senescence-assocated protein, putative; 28418-29806 (AT3g12090/T21B14_110);Q9C7C1.1 RecName: Full=Tetraspanin-6 [Arabidopsis thaliana];Q9LH57_ARATH (Q9L…
TRINITY_DN47625_c0_g1_i1	0.05	4.0587	6.34295	0.00055	0.0130593	NA	Q9M1V3.2 RecName: Full=Pentatricopeptide repeat-containing protein At3g63370 [Arabidopsis thaliana];Q9M1V3_ARATH (Q9M1V3) Hypothetical protein F16M2_220;Q6H6V8_ORYSA (Q6H6V8) Putative pentatricopeptide (PPR) repeat-containing protein;Q6K7Q8_ORYSA (Q6K7Q8) Putative prolyl 4-hydroxylase;
TRINITY_DN47662_c0_g1_i1	0.05	1.79757	5.16798	0.00145	0.0251669	NA	.
TRINITY_DN47663_c0_g1_i1	0.05	1.18077	4.56166	0.0008	0.0232627	NA	.
TRINITY_DN47682_c0_g3_i1	21.6568	56.6335	1.38684	0.0006	0.0173648	GO:0016020;GO:0009941;GO:0009506;GO:0016021;GO:0005886;GO:0009507;GO:0005773;GO:0005774;	Q6ZLQ0_ORYSA (Q6ZLQ0) Putative ERD4 protein;A9LIW2.2 RecName: Full=CSC1-like protein ERD4; AltName: Full=Protein EARLY-RESPONSIVE TO DEHYDRATION STRESS 4 [Brassica juncea];Q94B69_ARATH (Q94B69) Hypothetical protein T4K22.4 (Fragment);Q9C8G5_ARATH (Q9C8G5) Hypothetical protein T4K22.4 (Hypothetical protein At1g30360);Q9C8G5.1 RecName: Full=CSC1-like protein ERD4; AltName: Full=Protein EARLY-RESPON…
TRINITY_DN47689_c0_g1_i3	2.49599	42.8344	4.10109	5e-05	0.00483981	NA	Q7X779_ORYSA (Q7X779) OSJNBa0081C01.23 protein (OSJNBb0039L24.4 protein);Q7X6V2_ORYSA (Q7X6V2) OSJNBa0081C01.19 protein;Q7X8W6_ORYSA (Q7X8W6) OSJNBa0081C01.20 protein (OSJNBb0039L24.1 protein);Q7X7F0_ORYSA (Q7X7F0) OSJNBa0081C01.25 protein (OSJNBb0039L24.6 protein);Q6H7D1_ORYSA (Q6H7D1) Short-chain dehydrogenase/reductase protein-like;Q94K30_ARATH (Q94K30) Putative carbonyl reductase;Q9LQ75_ARATH…
TRINITY_DN47699_c1_g1_i2	177.101	360.245	1.02441	0.0004	0.0146061	GO:0016020;GO:0009535;GO:0009534;GO:0009941;GO:0005506;GO:0016021;GO:0009507;	Q84SC5_ORYSA (Q84SC5) Hypothetical protein P0577B11.138 (Hypothetical protein OJ9990_A01.104);Q9FFJ2_ARATH (Q9FFJ2) Arabidopsis thaliana genomic DNA, chromosome 5, P1 clone:MKP11 (Hypothetical protein At5g17170);Q9FI47_ARATH (Q9FI47) Arabidopsis thaliana genomic DNA, chromosome 5, TAC clone:K3K7 (Hypothetical protein At5g51010);Q69LC0_ORYSA (Q69LC0) Putative SHOOT1 protein;Q98RX8_GUITH (Q98RX8) H…
TRINITY_DN47703_c0_g2_i1	0.05	1.68987	5.07884	0.0013	0.023621	NA	.
TRINITY_DN47762_c0_g1_i1	0.05	2.11705	5.40398	0.00335	0.0442982	NA	.
TRINITY_DN4776_c0_g1_i1	0.05	3.18737	5.99429	0.00035	0.00919277	NA	Q6FAP5.1 RecName: Full=Probable transcriptional regulatory protein ACIAD2052 {ECO:0000255|HAMAP-Rule:MF_00693} [Acinetobacter sp. ADP1];A3M4T0.2 RecName: Full=Probable transcriptional regulatory protein A1S_1496 {ECO:0000255|HAMAP-Rule:MF_00693} [Acinetobacter baumannii ATCC 17978];B7H3U3.1 RecName: Full=Probable transcriptional regulatory protein ABBFA_001989 {ECO:0000255|HAMAP-Rule:MF_00693} [A…
TRINITY_DN47783_c0_g1_i3	0.05	0.884442	4.14477	0.0005	0.0302576	GO:0016020;GO:0016310;GO:0005524;GO:0004672;GO:0016021;GO:0016301;GO:0030247;GO:0006468;	Q5N7S6_ORYSA (Q5N7S6) Receptor serine/threonine kinase PR5K-like;Q5N7S4_ORYSA (Q5N7S4) Receptor serine/threonine kinase PR5K-like;Q5ZC56_ORYSA (Q5ZC56) Putative receptor serine/threonine kinase PR5K;Q7XSF9_ORYSA (Q7XSF9) OSJNBb0051N19.4 protein;Q5ZC61_ORYSA (Q5ZC61) Putative receptor serine/threonine kinase PR5K;Q6YUJ4_ORYSA (Q6YUJ4) Receptor serine/threonine kinase PR5K-like;Q6YUI5_ORYSA (Q6YUI5…
TRINITY_DN47846_c0_g1_i1	0.05	1.82144	5.18701	0.0004	0.0101236	NA	.
TRINITY_DN47945_c0_g1_i1	0.05	6.2196	6.95875	5e-05	0.00225092	GO:0050660;GO:0016614;GO:0055114;GO:0016491;	Q9A9N1_CAUCR (Q9A9N1) Oxidoreductase, GMC family;Q5PQN6_RAT (Q5PQN6) Hypothetical protein;Q5PQN6.1 RecName: Full=Spermatogenesis-defective protein 39 homolog; Short=hSPE-39; AltName: Full=VPS33B-interacting protein in apical-basolateral polarity regulator; AltName: Full=VPS33B-interacting protein in polarity and apical restriction [Rattus norvegicus];Q71086_9HIV1 (Q71086) Envelope glycoprotein, V…
TRINITY_DN47949_c0_g5_i1	0.05	11.9861	7.90522	5e-05	0.00225092	GO:0005856;GO:0030036;	Q8T5K6_ANOGA (Q8T5K6) Hypothetical protein 11N17.1.1;Q522L2_MAGGR (Q522L2) Hypothetical protein;Q3E9F5.1 RecName: Full=U-box domain-containing protein 48; AltName: Full=Plant U-box protein 48 [Arabidopsis thaliana];Q582X3_9TRYP (Q582X3) Hypothetical protein;Q08661_TRYCR (Q08661) Surface glycoprotein;Q8A1I0_BACTN (Q8A1I0) Hypothetical protein;Q73T32_MYCPA (Q73T32) Hypothetical protein;Q7BQB4_MYCAV…
TRINITY_DN47964_c0_g1_i1	0.05	7.47729	7.22444	0.00015	0.00713138	GO:0004657;GO:0006560;GO:0055114;GO:0006562;GO:0005739;GO:0071949;GO:0016491;GO:0010133;	Q9FWN3_ORYSA (Q9FWN3) Putative proline oxidase;Q8W415_TOBAC (Q8W415) CIG1;Q6GUH4_TOBAC (Q6GUH4) Proline oxidase/dehydrogenase 1;Q6GUH3_TOBAC (Q6GUH3) Proline oxidase/dehydrogenase 2;Q6NKX1_ARATH (Q6NKX1) At5g38710 (Proline oxidase, mitochondrial-like protein);Q6NKX1.1 RecName: Full=Proline dehydrogenase 2, mitochondrial; AltName: Full=Osmotic stress-induced proline dehydrogenase; AltName: Full=Pr…
TRINITY_DN47964_c0_g1_i4	0.05	6.83325	7.0945	5e-05	0.00205679	GO:0004657;GO:0006560;GO:0055114;GO:0006562;GO:0005739;GO:0071949;GO:0016491;GO:0010133;	Q9FWN3_ORYSA (Q9FWN3) Putative proline oxidase;Q6GUH4_TOBAC (Q6GUH4) Proline oxidase/dehydrogenase 1;Q6GUH3_TOBAC (Q6GUH3) Proline oxidase/dehydrogenase 2;Q8W415_TOBAC (Q8W415) CIG1;Q9FKR5_ARATH (Q9FKR5) Proline oxidase;Q6NKX1_ARATH (Q6NKX1) At5g38710 (Proline oxidase, mitochondrial-like protein);Q6NKX1.1 RecName: Full=Proline dehydrogenase 2, mitochondrial; AltName: Full=Osmotic stress-induced p…
TRINITY_DN48045_c0_g1_i2	0.05	1.68887	5.07799	5e-05	0.00225092	GO:0007165;GO:0043531;GO:0005886;GO:0006952;	Q6ZB32_ORYSA (Q6ZB32) Putative disease resistance protein RPM1;Q6ZD17_ORYSA (Q6ZD17) Putative disease resistance protein RPM1;Q6ZB25_ORYSA (Q6ZB25) Hypothetical protein OJ1267_E11.13;Q94LK2_ORYSA (Q94LK2) Putative MLA6 protein;Q7G605_ORYSA (Q7G605) Putative MLA6 protein;Q7Y192_ORYSA (Q7Y192) Putative CC-NBS-LRR resistance protein (NB-ARC domain containing protein);Q6K4U3_ORYSA (Q6K4U3) Putative L…
TRINITY_DN48062_c0_g2_i1	0.05	3.67776	6.20076	0.0002	0.0062239	GO:0005025;GO:0016020;GO:0016310;GO:0016477;GO:0008101;GO:0007391;GO:0008354;GO:0005515;GO:0004672;GO:0008582;GO:0090254;GO:0061327;GO:0007488;GO:0005769;GO:0007448;GO:0042078;GO:0030721;GO:0045927;GO:0060799;GO:0009953;GO:0007507;GO:0016301;GO:0006468;GO:0098793;GO:0007178;GO:0030509;GO:0007476;GO:0005771;GO:0016740;GO:0045595;GO:0045887;GO:0007304;GO:0005524;GO:0045570;GO:0010629;GO:0007274;GO:…	Q9VMT1_DROME (Q9VMT1) CG14026-PC, isoform C;Q6GM93_XENLA (Q6GM93) MGC82017 protein;Q9H9F9_HUMAN (Q9H9F9) Hypothetical protein FLJ12785;Q8N724_HUMAN (Q8N724) OTTHUMP00000030975;Q9H9F9.2 RecName: Full=Actin-related protein 5; Short=hARP5; AltName: Full=Sarcoma antigen NY-SAR-16 [Homo sapiens];Q8IUY5_HUMAN (Q8IUY5) ARP5 actin-related protein 5 homolog;Q7KTP1_DROME (Q7KTP1) CG14026-PA, isoform A (Thi…
TRINITY_DN48071_c0_g1_i1	0.05	1.67461	5.06575	5e-05	0.00225092	NA	.
TRINITY_DN48096_c0_g1_i1	0.05	1.45401	4.86197	0.0017	0.0376433	NA	.
TRINITY_DN48115_c0_g2_i1	0.05	1.07889	4.43148	0.0024	0.035298	NA	.
TRINITY_DN48191_c0_g3_i1	0.05	4.76618	6.57476	0.00045	0.0113146	NA	Q6BIN7_DEBHA (Q6BIN7) Similar to tr|Q96VL6 Candida albicans Phosphatidylinositol 3;
TRINITY_DN48207_c0_g3_i1	8.16739	88.3914	3.43596	5e-05	0.00483981	GO:0004553;GO:0016787;GO:0005975;GO:0008152;GO:0016798;	Q5JKK9_ORYSA (Q5JKK9) Putative beta-1,3-glucanase;Q9SXY6_ORYSA (Q9SXY6) Beta 1,3-glucanase (EC 3.2.1.39);Q7F164_ORYSA (Q7F164) Putative beta-1,3-glucanase;P93519_MAIZE (P93519) PRm 6b;Q949H8_FESPR (Q949H8) Glu1 protein;P49237.1 RecName: Full=Glucan endo-1,3-beta-glucosidase, acidic isoform; AltName: Full=(1-3)-beta-glucan endohydrolase; Short=(1-3)-beta-glucanase; AltName: Full=Beta-1,3-endogluca…
TRINITY_DN48246_c0_g1_i1	0.05	2.21547	5.46954	0.0035	0.0454811	NA	.
TRINITY_DN48274_c0_g2_i1	0.05	1.33956	4.74369	0.0009	0.0232016	NA	Q5N3S7_SYNP6 (Q5N3S7) Hypothetical protein;Q73YD9_MYCPA (Q73YD9) LppN;Q7N7Z0_PHOLL (Q7N7Z0) Insecticidal toxin complex protein TcdB1;
TRINITY_DN48294_c0_g1_i1	0.05	3.93875	6.29967	0.0002	0.0062239	NA	.
TRINITY_DN48347_c0_g1_i1	0.05	1.71408	5.09936	0.00195	0.0315069	GO:0006265;GO:0061505;GO:0003918;GO:0005694;GO:0003916;GO:0003677;GO:0005524;GO:0007059;GO:0000166;GO:0016853;	Q5QY11_IDILO (Q5QY11) DNA topoisomerase IV subunit B;Q9HUJ8_PSEAE (Q9HUJ8) Topoisomerase IV subunit B;Q9ZNP9_PSEAE (Q9ZNP9) Topoisomerase IV subunit;Q9HUJ8.1 RecName: Full=DNA topoisomerase 4 subunit B {ECO:0000255|HAMAP-Rule:MF_00938} {ECO:0000255|HAMAP-Rule:MF_00938}; AltName: Full=Topoisomerase IV subunit B {ECO:0000255|HAMAP-Rule:MF_00938} [Pseudomonas aeruginosa PAO1];Q60FS8_9GAMR (Q60FS8) E…
TRINITY_DN48348_c5_g1_i1	0.05	5.28384	6.72351	5e-05	0.00483981	NA	Q8H275_ORYSA (Q8H275) Expansin-like protein A (Fragment);Q8LGS6_ORYSA (Q8LGS6) Expansin-like protein A;Q10S70.1 RecName: Full=Expansin-like A1; AltName: Full=OsEXLA1; AltName: Full=OsEXPL1; AltName: Full=OsaEXPb2.1; Flags: Precursor [Oryza sativa Japonica Group];Q8LSQ4_ORYSA (Q8LSQ4) Putative pollen allergen;Q9FWF3_ORYSA (Q9FWF3) Putative pollen allergen;Q7XCL0_ORYSA (Q7XCL0) Putative pollen alle…
TRINITY_DN48348_c898_g1_i1	0.05	6.59142	7.04252	0.0001	0.00412005	NA	Q5SMI1_ORYSA (Q5SMI1) Hypothetical protein OSJNBb0019L07.28;Q9LEU1_ARATH (Q9LEU1) Hypothetical protein T30N20_270 (AT5g11000/T30N20_270);Q6Z9I5_ORYSA (Q6Z9I5) Hypothetical protein P0524F03.23;Q7XLY3_ORYSA (Q7XLY3) OSJNBa0042I15.7 protein;Q6EQ08_ORYSA (Q6EQ08) Hypothetical protein P0014G10.19-2 (Hypothetical protein P0707C02.39-2);Q6EQ09_ORYSA (Q6EQ09) Hypothetical protein P0014G10.19-1 (Hypotheti…
TRINITY_DN48373_c0_g2_i2	0.05	10.471	7.71026	5e-05	0.00205679	GO:0006564;GO:0016616;GO:0008152;GO:0008652;GO:0055114;GO:0016491;GO:0051287;GO:0004617;	Q67W99_ORYSA (Q67W99) Putative D-3;Q7XMP6_ORYSA (Q7XMP6) OSJNBb0059K02.15 protein;Q9LT69_ARATH (Q9LT69) Phosphoglycerate dehydrogenase;Q9LT69.1 RecName: Full=D-3-phosphoglycerate dehydrogenase 3, chloroplastic; Flags: Precursor [Arabidopsis thaliana];Q8LGJ6_ARATH (Q8LGJ6) Phosphoglycerate dehydrogenase-like protein;O49485_ARATH (O49485) Putative phosphoglycerate dehydrogenase;O49485.1 RecName: Fu…
TRINITY_DN48390_c0_g2_i1	10.4838	25.6503	1.29081	5e-05	0.001951	NA	.
TRINITY_DN48456_c0_g1_i2	0.05	2.32177	5.53715	5e-05	0.00225092	GO:0046496;GO:0005737;GO:0000166;GO:0005739;GO:0016853;GO:0052856;GO:0046872;	Q6CJ77_KLULA (Q6CJ77) Similar to sp|P40165 Saccharomyces cerevisiae YNL200c singleton;O01924_CAEEL (O01924) Hypothetical protein R155.2;Q7U2F0_MYCBO (Q7U2F0) PROBABLE 5-OXOPROLINASE OPLA (5-OXO-L-PROLINASE) (PYROGLUTAMASE) (5-OPASE) (EC 3.5.2.9);P95223_MYCTU (P95223) PROBABLE 5-OXOPROLINASE OPLA (5-OXO-L-PROLINASE) (PYROGLUTAMASE) (5-OPASE) (EC 3.5.2.9);
TRINITY_DN4853_c0_g1_i1	0.05	11.2178	7.80965	5e-05	0.00225092	NA	Q5Z9B9_ORYSA (Q5Z9B9) Hypothetical protein P0427B07.49;Q6L3X5_SOLDE (Q6L3X5) Hypothetical protein;Q6H533_ORYSA (Q6H533) Hypothetical protein OSJNBb0035N08.21;Q6H533_ORYSA (Q6H533) Hypothetical protein OSJNBb0035N08.21;P87025.4 RecName: Full=Trihydroxynaphthalene reductase; AltName: Full=T3HN reductase [Colletotrichum orbiculare MAFF 240422];E3W202.1 RecName: Full=Santalene synthase; Short=SaSSy; …
TRINITY_DN48566_c0_g1_i2	0.05	1.15438	4.52905	0.0014	0.0332449	GO:0009116;GO:0044205;GO:0006221;GO:0008152;GO:0004590;GO:0003824;GO:0006207;GO:0004588;	Q5M7Q3_XENTR (Q5M7Q3) LOC496817 protein (Fragment);Q5RLG6_DROPS (Q5RLG6) Acp26Aa (Fragment);Q5QFF4_NPVAP (Q5QFF4) P87;Q5QFF4_NPVAP (Q5QFF4) P87;Q5RLG4_DROPS (Q5RLG4) Acp26Aa (Fragment);A9KNW4.1 RecName: Full=Translation initiation factor IF-2 {ECO:0000255|HAMAP-Rule:MF_00100} [Lachnoclostridium phytofermentans ISDg];Q5RLG5_DROPS (Q5RLG5) Acp26Aa (Fragment);Q5RLG7_DROPS (Q5RLG7) Acp26Aa (Fragment)…
TRINITY_DN48646_c0_g2_i1	0.05	3.41772	6.09496	5e-05	0.00483981	GO:0016829;GO:0070626;GO:0004018;GO:0044208;GO:0003824;GO:0009152;GO:0006189;GO:0006188;GO:0006164;	Q8EDV8_SHEON (Q8EDV8) Adenylosuccinate lyase;
TRINITY_DN48647_c0_g1_i2	0.05	1.22736	4.61749	0.0002	0.0062239	GO:0016310;GO:0004672;GO:0016301;GO:0006468;GO:0048544;GO:0016740;GO:0005524;GO:0000166;GO:0004674;	Q8LLI4_ORYSA (Q8LLI4) S-locus receptor-like kinase RLK14;Q5JQW1_ORYSA (Q5JQW1) OSJNBb0015D13.18 protein;Q5JQW1_ORYSA (Q5JQW1) OSJNBb0015D13.18 protein;Q5JQW1_ORYSA (Q5JQW1) OSJNBb0015D13.18 protein;Q5JQW1_ORYSA (Q5JQW1) OSJNBb0015D13.18 protein;Q8LLI2_ORYSA (Q8LLI2) S-locus receptor-like kinase RLK11;Q7XQU2_ORYSA (Q7XQU2) OSJNBa0043L09.5 protein;Q8LLI3_ORYSA (Q8LLI3) S-locus receptor-like kinase …
TRINITY_DN48657_c0_g1_i2	0.05	1.11085	4.47359	0.0007	0.0213206	NA	Q6K5I6_ORYSA (Q6K5I6) Hypothetical protein OJ1791_B03.8;Q53NG0_ORYSA (Q53NG0) Retrotransposon protein, putative, unclassified;Q8WZX6_NEUCR (Q8WZX6) Related to NEUROFIBROMIN;Q8L441_ORYSA (Q8L441) Putative NBS-LRR type resistance protein;Q8W233_MAIZE (Q8W233) Putative non-LTR retroelement reverse transcriptase;Q7XMG7_ORYSA (Q7XMG7) OSJNBa0028I23.15 protein;
TRINITY_DN48658_c0_g2_i1	453.203	871.724	0.943714	0.00025	0.00734711	NA	Q41580_WHEAT (Q41580) Ribulosebisphosphate carboxylase small subunit (Fragment);P07398.1 RecName: Full=Ribulose bisphosphate carboxylase small chain clone 512; Short=RuBisCO small subunit, partial [Triticum aestivum];Q9FRZ5_WHEAT (Q9FRZ5) Ribulose-1,5-bisphosphate carboxylase/oxygenase small subunit;Q9ZRS5_SECCE (Q9ZRS5) Hypothetical protein;Q9FRZ4_WHEAT (Q9FRZ4) Ribulose-1,5-bisphosphate carboxy…
TRINITY_DN48659_c0_g1_i1	0.05	1.64426	5.03937	0.0009	0.0251525	GO:0046983;	Q8S864_ORYSA (Q8S864) Hypothetical protein OSJNBa0061K21.13;Q7XEL2_ORYSA (Q7XEL2) Putative Ac-like transposase;Q9LSK4_ARATH (Q9LSK4) Ac-like transposase;Q9XII3_ARATH (Q9XII3) Ac-like transposase;Q9SKI5_ARATH (Q9SKI5) Ac-like transposase;O82185_ARATH (O82185) Ac-like transposase;Q9SN25_ARATH (Q9SN25) Hypothetical protein F28M11.120 (Hypothetical protein AT4g10200);Q84NS5_ORYSA (Q84NS5) Hypothetica…
TRINITY_DN48714_c0_g2_i1	1.74269	12.2656	2.81523	0.00075	0.01643	NA	Q2QYM3.1 RecName: Full=CBL-interacting protein kinase 14; AltName: Full=OsCIPK14 [Oryza sativa Japonica Group];O24180_ORYSA (O24180) Protein kinase;Q2RBF0.1 RecName: Full=CBL-interacting protein kinase 15; AltName: Full=OsCIPK15 [Oryza sativa Japonica Group];Q9LVL3_ARATH (Q9LVL3) Serine/threonine protein kinase;Q9C562_ARATH (Q9C562) SOS2-like protein kinase PKS2 (AT5g07070/T28J14_10) (CBL-interac…
TRINITY_DN48725_c0_g1_i2	0.05	1.57999	4.98184	0.0017	0.0376433	GO:0005829;GO:0009903;GO:0009904;	Q8H7V3_ORYSA (Q8H7V3) Hypothetical protein OSJNBb0043C10.8;Q67TZ8_ORYSA (Q67TZ8) Paramyosin-like protein;
TRINITY_DN48729_c0_g1_i2	0.05	1.07989	4.43281	0.00075	0.0223766	GO:0016020;GO:0016021;	Q5FMT2_LACAC (Q5FMT2) Hypothetical protein;
TRINITY_DN48788_c0_g1_i1	0.05	6.75433	7.07774	5e-05	0.00483981	GO:0003677;GO:0006355;GO:0003700;GO:0005634;GO:0006351;	Q56G05_LOLPR (Q56G05) C-repeat/DRE-binding factor 3;Q8YKU5_ANASP (Q8YKU5) ABC transporter ATP-binding protein;Q6AJK8_DESPS (Q6AJK8) Hypothetical protein;
TRINITY_DN48944_c0_g1_i1	0.05	5.24255	6.7122	5e-05	0.00300136	NA	P53453.1 RecName: Full=D(2)-like dopamine receptor [Takifugu rubripes];Q9PSA7_FUGRU (Q9PSA7) D2-type dopamine receptor homolog;Q5UXF3_HALMA (Q5UXF3) HTR-like protein;Q5ZRY5_LEGPH (Q5ZRY5) Uroporphyrinogen III methylase (EC 4.2.1.75);Q5X1F1_LEGPA (Q5X1F1) Uroporphyrinogen-III synthetase;
TRINITY_DN48945_c0_g2_i6	1.04988	4.70167	2.16295	0.0023	0.0449447	GO:0016020;GO:0071944;GO:0030428;GO:0004100;GO:0000918;GO:0006038;GO:0016758;GO:0006031;GO:0016021;GO:0031505;	Q75E23_ASHGO (Q75E23) Chitin synthase (Chitin-UDP acetyl-glucosaminyl transferase);Q9VXN4.1 RecName: Full=Probable arginine--tRNA ligase, cytoplasmic; AltName: Full=Arginyl-tRNA synthetase; Short=ArgRS [Drosophila melanogaster];P08004.2 RecName: Full=Chitin synthase 1; AltName: Full=Chitin-UDP acetyl-glucosaminyl transferase 1 [Saccharomyces cerevisiae S288c];
TRINITY_DN48961_c0_g1_i2	0.05	1.04056	4.37929	0.0004	0.0256934	NA	P59966.1 RecName: Full=Replicative DNA helicase; Contains: RecName: Full=Endonuclease PI-MboHIP; AltName: Full=Mbo dnaB intein [Mycobacterium bovis AF2122/97] P9WMR2.1 RecName: Full=Replicative DNA helicase; Contains: RecName: Full=Endonuclease PI-MtuHIP; AltName: Full=Mtu dnaB intein [Mycobacterium tuberculosis CDC1551];P9WMR3.1 RecName: Full=Replicative DNA helicase; Contains: RecName: Full=End…
TRINITY_DN4896_c0_g1_i1	0.05	0.870501	4.12185	0.0023	0.0353516	NA	Q5N7N0_ORYSA (Q5N7N0) Cyst nematode resistance protein-like protein;Q7FS87_MAIZE (Q7FS87) Putative glycerol 3-phosphate permease;Q9C697_ARATH (Q9C697) Reverse transcriptase, putative; 16838-20266;Q8S126_ORYSA (Q8S126) Hypothetical protein P0415A04.25;Q9ZQF8_ARATH (Q9ZQF8) Putative non-LTR retroelement reverse transcriptase;Q5SMW3_ORYSA (Q5SMW3) Cyst nematode resistance protein-like;Q8SA91_MAIZE (…
TRINITY_DN49015_c0_g1_i2	1.3174	8.39989	2.67268	0.0001	0.00362172	GO:0003677;GO:0006355;GO:0005634;GO:0006351;	Q6L4Y5_ORYSA (Q6L4Y5) Putative no apical meristem (NAM) protein;Q9MBC4_ORYSA (Q9MBC4) OsNAC6 protein;Q7F2L3_ORYSA (Q7F2L3) OsNAC6 protein;Q7F2L3.1 RecName: Full=NAC domain-containing protein 48; Short=ONAC048 [Oryza sativa Japonica Group];Q43561_MEDTR (Q43561) Protochlorophyllide reductase homologue;Q43562_MEDTR (Q43562) Protochlorophyllide reductase homologue;
TRINITY_DN49016_c0_g1_i1	0.05	3.4723	6.11782	5e-05	0.00483981	GO:0016020;GO:0016021;	Q8RUR5_ORYSA (Q8RUR5) Harpin-induced protein-related-like (P0432B10.3 protein);Q5MJW5_TOBAC (Q5MJW5) Avr9/Cf-9 rapidly elicited protein 76 (Fragment);Q9ZVD2_ARATH (Q9ZVD2) Expressed protein (At2g27080/T20P8.13) (Hypothetical protein At2g27080; T20P8.13);Q84VP8_ARATH (Q84VP8) Hypothetical protein At5g21130;Q9FIV4_ARATH (Q9FIV4) Gb|AAF23842.1;Q8LD98_ARATH (Q8LD98) Hypothetical protein;Q9SHY5_ARATH …
TRINITY_DN49027_c0_g1_i1	0.05	1.83122	5.19473	5e-05	0.00205679	GO:0016020;GO:0080144;GO:0043090;GO:0032973;GO:0016021;GO:0005886;GO:0022857;GO:0015171;	Q69TY0_ORYSA (Q69TY0) Putative MtN21;Q6ZGK2_ORYSA (Q6ZGK2) Putative nodulin MtN21;O80638_ARATH (O80638) Nodulin-like protein (At2g39510);O80638.1 RecName: Full=WAT1-related protein At2g39510 [Arabidopsis thaliana];F4HZQ7.1 RecName: Full=WAT1-related protein At1g21890 [Arabidopsis thaliana];Q8VZ54_ARATH (Q8VZ54) Putative nodulin protein;Q8LEI9_ARATH (Q8LEI9) Nodulin protein, putative;Q8LRB6_ORYSA …
TRINITY_DN49029_c0_g1_i1	0.05	1.46507	4.8729	0.0004	0.0256934	NA	B3CNK5.1 RecName: Full=Glutamate--tRNA ligase 1 {ECO:0000255|HAMAP-Rule:MF_00022} {ECO:0000255|HAMAP-Rule:MF_00022}; AltName: Full=Glutamyl-tRNA synthetase 1 {ECO:0000255|HAMAP-Rule:MF_00022}; Short=GluRS 1 {ECO:0000255|HAMAP-Rule:MF_00022} [Wolbachia endosymbiont of Culex quinquefasciatus Pel];P78859.1 RecName: Full=Iron-sulfur assembly protein 1 [Schizosaccharomyces pombe 972h-];
TRINITY_DN49037_c0_g2_i1	0.05	3.56247	6.15481	0.0004	0.0101236	NA	.
TRINITY_DN49047_c0_g1_i2	0.05	1.66267	5.05543	0.0002	0.0062239	NA	.
TRINITY_DN49063_c0_g1_i1	0.05	1.47478	4.88243	0.00145	0.0251669	GO:0016020;GO:0016021;	Q9A225_CAUCR (Q9A225) Hypothetical protein CC3741;Q6F810_ACIAD (Q6F810) Hypothetical protein;Q8IAV6_PLAF7 (Q8IAV6) Hypothetical protein PF08_0089;
TRINITY_DN49072_c0_g2_i1	0.05	12.631	7.98083	5e-05	0.00205679	NA	.
TRINITY_DN49150_c0_g1_i1	0.05	0.877703	4.13373	0.0025	0.0473833	GO:0016020;GO:0016021;	Q6Z5S4_ORYSA (Q6Z5S4) Hypothetical protein OSJNBa0033J14.4;Q6Z5S4_ORYSA (Q6Z5S4) Hypothetical protein OSJNBa0033J14.4;Q6Z5S4_ORYSA (Q6Z5S4) Hypothetical protein OSJNBa0033J14.4;Q8LIL8_ORYSA (Q8LIL8) Hypothetical protein OJ1001_C01.107 (Hypothetical protein P0685B06.29);Q8LIL8_ORYSA (Q8LIL8) Hypothetical protein OJ1001_C01.107 (Hypothetical protein P0685B06.29);Q8LIL8_ORYSA (Q8LIL8) Hypothetical p…
TRINITY_DN49173_c0_g3_i1	0.05	1.82145	5.18702	5e-05	0.00483981	NA	.
TRINITY_DN49183_c0_g1_i1	0.05	1.16333	4.54019	0.0008	0.0171694	GO:0008168;GO:0008171;GO:0032259;GO:0016740;GO:0008150;	Q81LK5_BACAN (Q81LK5) O-methyltransferase family protein;Q6HDE2_BACHK (Q6HDE2) O-methyltransferase; possible caffeoyl-CoA O-methyltransferase (EC 2.1.1.-);Q634G1_BACCZ (Q634G1) O-methyltransferase; possible caffeoyl-CoA O-methyltransferase (EC 2.1.1.-);Q730F1_BACC1 (Q730F1) O-methyltransferase family protein;Q817Z2_BACCR (Q817Z2) Caffeoyl-CoA O-methyltransferase (EC 2.1.1.104);Q51MM6_MAGGR (Q51MM…
TRINITY_DN49206_c0_g1_i1	0.05	1.06626	4.41449	0.0001	0.00856885	NA	C4Z1Q7.1 RecName: Full=Polyamine aminopropyl transferase {ECO:0000255|HAMAP-Rule:MF_00198}; AltName: Full=Putrescine aminopropyltransferase {ECO:0000255|HAMAP-Rule:MF_00198}; Short=PAPT {ECO:0000255|HAMAP-Rule:MF_00198}; AltName: Full=Spermidine synthase {ECO:0000255|HAMAP-Rule:MF_00198}; Short=SPDS {ECO:0000255|HAMAP-Rule:MF_00198}; Short=SPDSY {ECO:0000255|HAMAP-Rule:MF_00198} {ECO:0000255|HAMA…
TRINITY_DN49222_c0_g4_i3	0.05	1.63005	5.02684	5e-05	0.00225092	NA	.
TRINITY_DN4926_c0_g1_i1	0.05	8.33495	7.3811	5e-05	0.00225092	NA	Q6Z680_ORYSA (Q6Z680) Putative phi-1;Q6Z681_ORYSA (Q6Z681) Putative phi-1;Q6Z676_ORYSA (Q6Z676) Putative phi-1;Q67W03_ORYSA (Q67W03) Putative phi-1;Q6Z677_ORYSA (Q6Z677) Putative phi-1;Q67X77_ORYSA (Q67X77) Putative phi-1;Q56US0_ORYSA (Q56US0) Putative phi-1-like phosphate-induced protein (Fragment);Q7Y0S8_SOLTU (Q7Y0S8) Erg-1;O82161_TOBAC (O82161) Phi-1 protein;Q9ZPE7_ARATH (Q9ZPE7) Hypothetical…
TRINITY_DN49284_c0_g1_i1	0.05	3.76151	6.23324	0.00095	0.0193122	NA	.
TRINITY_DN49295_c0_g1_i1	0.05	0.939789	4.23234	0.0008	0.0232627	NA	.
TRINITY_DN49298_c0_g2_i3	25.2103	50.2088	0.993927	0.00035	0.00946552	NA	Q8RU98_ORYSA (Q8RU98) Hypothetical protein OSJNBb0075K12.8;Q7G6R2_ORYSA (Q7G6R2) Hypothetical protein OSJNAb0023M11.13;Q848X0_BACME (Q848X0) Hypothetical protein;Q8A5D3_BACTN (Q8A5D3) Putative mobilization protein;Q6C786_YARLI (Q6C786) Similarity;
TRINITY_DN49373_c0_g2_i1	0.05	1.01801	4.34768	0.00045	0.0113146	NA	Q8S8G0_ARATH (Q8S8G0) Putative RNA-binding protein;Q9SEU3_ARATH (Q9SEU3) MEI2;Q9SJG8_ARATH (Q9SJG8) Putative RNA-binding protein (At2g42890/F7D19.11);Q9SJG8.2 RecName: Full=Protein MEI2-like 2; Short=AML2; AltName: Full=MEI2-like protein 2 [Arabidopsis thaliana];Q54XW9_DICDI (Q54XW9) Hypothetical protein;Q6CQN9_KLULA (Q6CQN9) Similar to sp|P40851 Saccharomyces cerevisiae YPR122w AXL1 protease;Q75…
TRINITY_DN49423_c0_g2_i1	0.05	3.33435	6.05933	5e-05	0.00483981	GO:0016787;	Q824I3_CHLCV (Q824I3) Hypothetical protein;Q9V1J3_PYRAB (Q9V1J3) Predicted permease;
TRINITY_DN49526_c0_g1_i1	0.05	2.06891	5.3708	0.0017	0.0376433	NA	Q2ND39.1 RecName: Full=Ribonuclease H {ECO:0000255|HAMAP-Rule:MF_00042}; Short=RNase H {ECO:0000255|HAMAP-Rule:MF_00042} {ECO:0000255|HAMAP-Rule:MF_00042} [Erythrobacter litoralis HTCC2594];O93279.1 RecName: Full=Amyloid beta A4 protein; AltName: Full=ABPP; Short=APP; AltName: Full=Alzheimer disease amyloid A4 protein homolog; Contains: RecName: Full=Beta-amyloid protein; AltName: Full=A-beta; Al…
TRINITY_DN49544_c0_g1_i1	0.05	1.10676	4.46827	5e-05	0.00483981	GO:0003755;GO:0009535;GO:0042742;GO:0009534;GO:0031977;GO:0000413;GO:0009507;GO:0016853;GO:0009579;GO:0009543;GO:0009536;GO:0009570;	Q9SSA5_ARATH (Q9SSA5) Putative thylakoid lumen rotamase (AT3g01480/F4P13_3) (Multidomain cyclophilin type peptidyl-prolyl cis-trans isomerase);Q9SSA5.1 RecName: Full=Peptidyl-prolyl cis-trans isomerase CYP38, chloroplastic; Short=PPIase CYP38; AltName: Full=Rotamase CYP38; AltName: Full=Thylakoid lumen PPIase; Flags: Precursor [Arabidopsis thaliana];Q6YW78_ORYSA (Q6YW78) Putative Peptidyl-prolyl …
TRINITY_DN49577_c0_g1_i1	1.46094	7.41014	2.3426	0.00125	0.0230864	GO:0008519;GO:0016020;GO:0015696;GO:0072488;GO:0016021;	Q851M9_ORYSA (Q851M9) Putative ammonium transporter;Q851M9.1 RecName: Full=Ammonium transporter 3 member 2; Short=OsAMT3;2 [Oryza sativa Japonica Group];Q84KJ6_ORYSA (Q84KJ6) Ammonium transporter;Q84KJ6.1 RecName: Full=Ammonium transporter 3 member 1; Short=OsAMT3;1 [Oryza sativa Japonica Group];Q93X02_LOTJA (Q93X02) Putative ammonium transporter AMT2;Q8S233_ORYSA (Q8S233) Putative ammonium trans…
TRINITY_DN49587_c1_g2_i1	0.05	1.41757	4.82535	0.0009	0.0232016	GO:0016020;GO:0005230;GO:0034220;GO:0030054;GO:0022848;GO:0004888;GO:0005216;GO:0060078;GO:0016021;GO:0005886;GO:0045202;GO:0060079;GO:0045211;GO:0006811;	Q7T2U0_FUGRU (Q7T2U0) Nicotinic acetylcholine receptor alpha 7b subunit (Fragment);Q6NJH1_CORDI (Q6NJH1) Putative translocase protein;
TRINITY_DN49590_c0_g1_i1	5.46897	16.9926	1.63557	0.00095	0.0193122	NA	.
TRINITY_DN49638_c0_g2_i2	0.05	2.01164	5.3303	0.00145	0.0251669	NA	.
TRINITY_DN49722_c0_g1_i1	0.05	3.34476	6.06383	0.001	0.0248352	GO:0003700;GO:0003677;GO:0006355;GO:0010200;GO:0005634;GO:0006351;	Q65XK9_ORYSA (Q65XK9) Hypothetical protein OJ1735_C10.9;Q9C7W2_ARATH (Q9C7W2) AP2-containing DNA-binding protein; 51686-52693 (Putative AP2/EREBP transcription factor);Q9C7W2.1 RecName: Full=Ethylene-responsive transcription factor ERF061 [Arabidopsis thaliana];P50538.2 RecName: Full=Max dimerization protein 1; Short=Max dimerizer 1; AltName: Full=Protein MAD [Mus musculus];Q8K1Z8_MOUSE (Q8K1Z8) …
TRINITY_DN49735_c0_g1_i1	0.05	17.5362	8.45419	5e-05	0.00225092	GO:0016787;	Q59HJ3_9HYME (Q59HJ3) Juvenile hormone esterase;
TRINITY_DN49740_c0_g3_i1	0.05	1.05001	4.39233	0.00045	0.0110661	NA	.
TRINITY_DN49747_c0_g1_i2	0.05	1.703	5.09001	5e-05	0.00225092	GO:0006260;GO:0003887;GO:0071897;GO:0016740;GO:0003677;GO:0000166;GO:0016779;GO:0003676;	Q5CU42_CRYPV (Q5CU42) DNA polymerase alpha catalytic subunit;
TRINITY_DN49771_c0_g2_i1	0.05	3.48302	6.12227	0.0012	0.0227362	GO:0004523;GO:0003676;GO:0090502;	Q94HU1_ORYSA (Q94HU1) Putative retroelement;Q7XG08_ORYSA (Q7XG08) Putative retroelement;Q8GTN4_ORYSA (Q8GTN4) Putative gag-pol;Q8GTN3_ORYSA (Q8GTN3) Putative gag-pol;Q8RUA5_ORYSA (Q8RUA5) Retrotransposon protein, putative, Ty3-gypsy sub-class (Putative gag-pol);Q7XVT8_ORYSA (Q7XVT8) OSJNBa0035B13.13 protein;Q75IS9_ORYSA (Q75IS9) Putative polyprotein;Q7X6L5_ORYSA (Q7X6L5) OSJNBb0093G06.3 protein;Q…
TRINITY_DN49839_c0_g1_i3	0.05	3.82344	6.2568	5e-05	0.00483981	GO:0003674;GO:0016740;GO:0008150;	Q60B45_METCA (Q60B45) Conserved domain protein;
TRINITY_DN49840_c0_g1_i1	2.87512	24.5448	3.09372	0.0002	0.0152335	GO:0055114;GO:0003863;GO:0016491;GO:0009083;GO:0008152;GO:0003826;GO:0016624;	Q6MP90_BDEBA (Q6MP90) 3-methyl-2-oxobutanoate dehydrogenase (EC 1.2.4.4);Q9C5C0.4 RecName: Full=Mitogen-activated protein kinase 18; Short=AtMPK18; Short=MAP kinase 18 [Arabidopsis thaliana];Q9LPG7_ARATH (Q9LPG7) T3F20.17 protein (MAP kinase ATMPK9, putative; 98271-101224);
TRINITY_DN49871_c0_g1_i2	2.09094	11.0211	2.39804	0.00015	0.00500013	NA	Q5MBN3_HORVU (Q5MBN3) Thaumatin-like protein TLP3;Q41584_WHEAT (Q41584) Thaumatin-like protein;Q9S776_SECCE (Q9S776) Thaumatin-like protein 2 (Thaumatin-like protein 1) (Thaumatin-like protein 3);Q5MBN5_HORVU (Q5MBN5) Thaumatin-like protein TLP1 (Pathogenesis protein 5 precursor);P32937.1 RecName: Full=Pathogenesis-related protein 1A/1B; Flags: Precursor [Hordeum vulgare];Q5MBN4_HORVU (Q5MBN4) Th…
TRINITY_DN49871_c0_g1_i3	0.05	1.34422	4.7487	0.00145	0.0251669	NA	.
TRINITY_DN49926_c0_g1_i2	17.1031	70.8153	2.0498	5e-05	0.00225092	GO:0006032;GO:0004568;GO:0008061;GO:0005975;GO:0016998;	Q9SQL3_POAPR (Q9SQL3) Chitinase;Q6T484_WHEAT (Q6T484) Class I chitinase (EC 3.2.1.14);Q8W427_WHEAT (Q8W427) Chitinase 3;Q9AXR9_SECCE (Q9AXR9) 31.7 kDa class I endochitinase-antifreeze protein precursor;Q41539_WHEAT (Q41539) Endochitinase precursor;Q9SQL4_POAPR (Q9SQL4) Chitinase;Q6JBM9_ZEAMP (Q6JBM9) Chitinase;Q6JBN6_ZEAMP (Q6JBN6) Chitinase;Q6JBN3_ZEAMP (Q6JBN3) Chitinase;Q6JBN5_ZEAMP (Q6JBN5) C…
TRINITY_DN49926_c0_g1_i5	17.7477	71.6321	2.01297	5e-05	0.00225092	GO:0006032;GO:0004568;GO:0008061;GO:0005975;GO:0016998;	Q9SQL3_POAPR (Q9SQL3) Chitinase;Q6T484_WHEAT (Q6T484) Class I chitinase (EC 3.2.1.14);Q8W427_WHEAT (Q8W427) Chitinase 3;Q9AXR9_SECCE (Q9AXR9) 31.7 kDa class I endochitinase-antifreeze protein precursor;Q9SQL4_POAPR (Q9SQL4) Chitinase;Q41539_WHEAT (Q41539) Endochitinase precursor;Q6JBN3_ZEAMP (Q6JBN3) Chitinase;Q6JBM9_ZEAMP (Q6JBM9) Chitinase;Q6JBN6_ZEAMP (Q6JBN6) Chitinase;Q6JBN5_ZEAMP (Q6JBN5) C…
TRINITY_DN49932_c0_g2_i2	0.05	2.06107	5.36532	5e-05	0.001951	NA	Q8KLS9.1 RecName: Full=(R)-2-haloacid dehalogenase; AltName: Full=D-2-haloacid dehalogenase; AltName: Full=D-DEX; AltName: Full=D-specific mono chloro propionoic acid dehalogenase; AltName: Full=DehIII [Rhizobium sp. NHG3];Q5Z2C8_NOCFA (Q5Z2C8) Putative phosphoribosylformylglycinamidine synthase I;Q5Z2C8.1 RecName: Full=Phosphoribosylformylglycinamidine synthase subunit PurQ {ECO:0000255|HAMAP-Ru…
TRINITY_DN49948_c0_g4_i1	0.05	1.29683	4.69692	0.0005	0.0170216	NA	A1TKD9.1 RecName: Full=Phosphomethylpyrimidine synthase {ECO:0000255|HAMAP-Rule:MF_00089} {ECO:0000255|HAMAP-Rule:MF_00089}; AltName: Full=Hydroxymethylpyrimidine phosphate synthase {ECO:0000255|HAMAP-Rule:MF_00089}; Short=HMP-P synthase {ECO:0000255|HAMAP-Rule:MF_00089}; Short=HMP-phosphate synthase {ECO:0000255|HAMAP-Rule:MF_00089}; Short=HMPP synthase {ECO:0000255|HAMAP-Rule:MF_00089}; AltName…
TRINITY_DN49965_c0_g1_i2	0.05	1.2339	4.62515	5e-05	0.00225092	NA	Q8SR37.1 RecName: Full=Ribonucleoside-diphosphate reductase large chain; AltName: Full=Ribonucleotide reductase [Encephalitozoon cuniculi GB-M1];O35819.2 RecName: Full=Krueppel-like factor 6; AltName: Full=Core promoter element-binding protein; AltName: Full=Transcription factor Zf9 [Rattus norvegicus];Q7TQ14_RAT (Q7TQ14) Aa1017;
TRINITY_DN49987_c0_g2_i1	0.05	4.85176	6.60044	0.00085	0.0241655	GO:0005737;GO:0008143;GO:0003723;GO:0045335;GO:0006397;GO:0005634;GO:0003676;	Q54BM2_DICDI (Q54BM2) Hypothetical protein;Q54BM2.1 RecName: Full=Polyadenylate-binding protein 1-A; Short=PABP-1-A; Short=Poly(A)-binding protein, cytoplasmic 1-A [Dictyostelium discoideum];O14494.1 RecName: Full=Lipid phosphate phosphohydrolase 1; AltName: Full=PAP2-alpha; AltName: Full=Phosphatidate phosphohydrolase type 2a; AltName: Full=Phosphatidic acid phosphatase 2a; Short=PAP-2a; Short=P…
TRINITY_DN50013_c0_g1_i2	0.05	2.46551	5.62381	5e-05	0.00483981	NA	.
TRINITY_DN50023_c0_g2_i1	0.05	3.31397	6.05049	5e-05	0.00205679	GO:0009451;GO:0004519;GO:0003723;GO:0043231;GO:0090305;	Q8S6N4_ORYSA (Q8S6N4) Hypothetical protein OSJNBa0073L01.16;Q5G1S8_ARATH (Q5G1S8) Chloroplast embryo-defective 1270;Q9LV30_ARATH (Q9LV30) Emb|CAB40755.1;Q5G1S8.2 RecName: Full=Pentatricopeptide repeat-containing protein At3g18110, chloroplastic; AltName: Full=Protein EMBRYO DEFECTIVE 1270; Flags: Precursor [Arabidopsis thaliana];
TRINITY_DN50025_c0_g1_i1	0.05	0.908009	4.18271	0.0011	0.0215098	NA	Q5MZL1_SYNP6 (Q5MZL1) Hypothetical protein;
TRINITY_DN50078_c0_g1_i1	17.0461	31.0304	0.864241	0.0015	0.0267157	GO:0016020;GO:0070765;GO:0005798;GO:0016021;	Q5JN39_ORYSA (Q5JN39) Gamma-secretase subunit PEN2-like;Q9FY84.1 RecName: Full=Probable gamma-secretase subunit PEN-2 [Arabidopsis thaliana];Q568W9_BRARE (Q568W9) Presenilin enhancer 2;Q8JHF0.1 RecName: Full=Gamma-secretase subunit PEN-2; AltName: Full=Presenilin enhancer protein 2 homolog [Danio rerio];Q6QI68_RAT (Q6QI68) LRRGT00140;Q6QI68.1 RecName: Full=Gamma-secretase subunit PEN-2; AltName: …
TRINITY_DN50089_c0_g1_i2	0.05	1.03023	4.36489	5e-05	0.00300136	GO:0016310;GO:0036092;GO:0046854;GO:0016301;GO:0005622;GO:0016303;GO:0048015;GO:0016740;	Q5BXA1_SCHJA (Q5BXA1) Hypothetical protein;
TRINITY_DN50138_c0_g1_i1	111.342	267.959	1.26701	0.0006	0.0342286	NA	Q8RU98_ORYSA (Q8RU98) Hypothetical protein OSJNBb0075K12.8;Q7G6R2_ORYSA (Q7G6R2) Hypothetical protein OSJNAb0023M11.13;Q5ZY05_LEGPH (Q5ZY05) Hypothetical protein;Q8ELY2_OCEIH (Q8ELY2) ABC transporter ATP-binding protein;P14632.3 RecName: Full=Lactotransferrin; Short=Lactoferrin; Flags: Precursor [Sus scrofa];Q8WMN8_PIG (Q8WMN8) Lactoferrin (Fragment);Q6YT39_PIG (Q6YT39) Lactotransferrin;Q7YS20_PI…
TRINITY_DN50179_c0_g1_i1	0.05	1.02991	4.36445	0.0019	0.0299272	NA	.
TRINITY_DN50305_c0_g2_i2	0.05	4.7676	6.57519	0.0002	0.00887896	NA	Q8F8E2_LEPIN (Q8F8E2) Hypothetical protein;Q72N70_LEPIC (Q72N70) Hypothetical protein;Q5N148_SYNP6 (Q5N148) Hypothetical protein;Q7R1P0_GIALA (Q7R1P0) GLP_28_36755_35091;Q22071_CAEEL (Q22071) Hypothetical protein T01E8.4;Q6DGA1_BRARE (Q6DGA1) Hypothetical protein (Fragment);Q5BJ01_BRARE (Q5BJ01) Zgc:113625;Q6ZN37_HUMAN (Q6ZN37) Hypothetical protein FLJ16464;Q10137.1 RecName: Full=Sec14 cytosolic …
TRINITY_DN50318_c2_g1_i4	288.535	561.201	0.959771	5e-05	0.00205679	GO:0016020;GO:0009535;GO:0018298;GO:0009765;GO:0009536;GO:0015979;GO:0009523;GO:0016021;GO:0016168;GO:0009507;GO:0009579;GO:0009522;	Q9ZSU0_ORYSA (Q9ZSU0) Chlorophyll a/b-binding protein;Q5ZA98_ORYSA (Q5ZA98) Chlorophyll a/b-binding protein;Q9SDM1_HORVU (Q9SDM1) Chlorophyll a/b binding protein precursor;Q9SDM1.1 RecName: Full=Chlorophyll a-b binding protein 1B-21, chloroplastic; AltName: Full=LHCI type I CAB-1B-21; AltName: Full=LHCI-730 chlorophyll a/b binding protein; AltName: Full=Light-harvesting complex I 21 kDa protein; …
TRINITY_DN50318_c2_g2_i2	435.607	806.349	0.888377	0.00085	0.0178628	GO:0016020;GO:0009535;GO:0031409;GO:0009941;GO:0018298;GO:0009765;GO:0009536;GO:0015979;GO:0009523;GO:0009416;GO:0016021;GO:0016168;GO:0009507;GO:0009768;GO:0010287;GO:0009579;GO:0009522;	Q6H748_ORYSA (Q6H748) Putative chlorophyll a/b-binding protein type III;Q43381_ARATH (Q43381) PSI type III chlorophyll a/b-binding protein;Q9SY97_ARATH (Q9SY97) PSI type III chlorophyll a/b-binding protein;P27522.1 RecName: Full=Chlorophyll a-b binding protein 8, chloroplastic; AltName: Full=LHCI type III CAB-8; Flags: Precursor [Solanum lycopersicum];Q8LCR7_ARATH (Q8LCR7) PSI type III chlorophyl…
TRINITY_DN50344_c0_g2_i4	0.05	13.9809	8.12731	5e-05	0.00483981	GO:0055114;GO:0045543;GO:0016491;GO:0051213;GO:0009686;GO:0046872;GO:0009685;	Q7XP65_ORYSA (Q7XP65) OSJNBa0019D11.23 protein;O49561.2 RecName: Full=Gibberellin 2-beta-dioxygenase 8; AltName: Full=GA 2-oxidase 8; AltName: Full=Gibberellin 2-beta-hydroxylase 8; AltName: Full=Gibberellin 2-oxidase 8 [Arabidopsis thaliana];Q84RC3_NICSY (Q84RC3) Gibberellin 2-oxidase 1;Q8LGZ9_ORYSA (Q8LGZ9) Putative 1-aminocyclopropane-1-carboxylate oxidase 1;Q5D0G3_SPIOL (Q5D0G3) Gibberellin 2…
TRINITY_DN50346_c0_g1_i4	0.05	1.84493	5.20549	0.0006	0.0173648	GO:0003700;GO:0003677;GO:0006355;GO:0006351;	Q5E1J5_VIBF1 (Q5E1J5) Transcriptional regulators, LysR family;
TRINITY_DN50346_c0_g1_i5	0.05	3.07277	5.94147	5e-05	0.00225092	NA	Q86BG4_DROME (Q86BG4) CG33169-PB, isoform B;
TRINITY_DN50353_c0_g4_i1	3.99744	35.8957	3.16666	0.0005	0.0302576	NA	.
TRINITY_DN50354_c0_g1_i1	0.05	1.20428	4.5901	0.00195	0.0407564	NA	Q7W3W2.1 RecName: Full=Ribosomal protein L11 methyltransferase {ECO:0000255|HAMAP-Rule:MF_00735}; Short=L11 Mtase {ECO:0000255|HAMAP-Rule:MF_00735} {ECO:0000255|HAMAP-Rule:MF_00735} [Bordetella parapertussis 12822];A6T2B6.1 RecName: Full=Ribosomal protein L11 methyltransferase {ECO:0000255|HAMAP-Rule:MF_00735}; Short=L11 Mtase {ECO:0000255|HAMAP-Rule:MF_00735} {ECO:0000255|HAMAP-Rule:MF_00735} [J…
TRINITY_DN50403_c0_g2_i1	2.29845	23.0022	3.32304	0.0021	0.042575	GO:0005737;GO:0003743;GO:0043023;GO:0042273;GO:0006413;GO:0006412;GO:0042254;GO:0005730;GO:0042256;GO:0043022;GO:0005634;	Q7F7F9_ORYSA (Q7F7F9) Putative eukaryotic translation initiation factor 6 (EIF-6);Q5NAB6_ORYSA (Q5NAB6) Putative integrin beta 4 binding protein;Q8GVF5_ORYSA (Q8GVF5) Putative eukaryotic translation initiation factor 6;Q9M060_ARATH (Q9M060) Eukaryotic translation initiation factor 6 (EIF-6)-like protein (At3g55620);Q9M060.1 RecName: Full=Eukaryotic translation initiation factor 6-2 {ECO:0000255|H…
TRINITY_DN50411_c1_g2_i2	166.567	290.385	0.801864	0.0019	0.0311926	GO:0016020;GO:0016021;	Q8H3C6_ORYSA (Q8H3C6) Hypothetical protein P0047B07.113;Q7EYX5_ORYSA (Q7EYX5) Hypothetical protein P0047B07.112 (Hypothetical protein P0018C07.138);Q9FNA1_ARATH (Q9FNA1) Arabidopsis thaliana genomic DNA, chromosome 5, P1 clone:MSH12 (Hypothetical protein At5g13720);Q8L645_ARATH (Q8L645) Hypothetical protein At5g13720;Q94JM4_ARATH (Q94JM4) AT4g19390/T5K18_170;Q940D6_ARATH (Q940D6) AT4g19390/T5K18_…
TRINITY_DN50413_c0_g1_i1	0.05	2.61042	5.70621	5e-05	0.00483981	NA	Q69TH2_ORYSA (Q69TH2) Putative 12-oxophytodienoic acid reductase;Q8H9F1_ORYSA (Q8H9F1) 12-oxophytodienoic acid reductase;Q84QK0_ORYSA (Q84QK0) Oxo-phytodienoic acid reductase (12-oxophytodienoic acid reductase);Q84QK0.1 RecName: Full=12-oxophytodienoate reductase 1; AltName: Full=12-oxophytodienoate-10,11-reductase 1; Short=OPDA-reductase 1; Short=OsOPR1 [Oryza sativa Japonica Group];Q69TH4_ORYSA…
TRINITY_DN50422_c0_g1_i1	0.05	2.55883	5.67741	0.00015	0.0119474	GO:0016020;GO:0016021;	Q6YSC8_ORYSA (Q6YSC8) Putative BLE2 protein;Q8H3E9_ORYSA (Q8H3E9) Putative BLE2 protein;Q8H493_ORYSA (Q8H493) BLE2 protein;Q6YSD1_ORYSA (Q6YSD1) Putative BLE2 protein;Q6Z5A8_ORYSA (Q6Z5A8) Putative BLE2 protein;Q7XIB8_ORYSA (Q7XIB8) Putative BLE2 protein;Q7XIB7_ORYSA (Q7XIB7) Putative BLE2 protein;Q8H4B6_ORYSA (Q8H4B6) Brassinolide responsible protein-like protein;Q7XIC0_ORYSA (Q7XIC0) Putative B…
TRINITY_DN5042_c1_g2_i1	607.704	1165.55	0.93957	0.00035	0.00946552	NA	Q84R32_ORYSA (Q84R32) Hypothetical protein OSJNBb0016H12.19;Q5GA18_MAIZE (Q5GA18) Hypothetical protein adh1F;Q676Z5_9ASPA (Q676Z5) CBS1 (Fragment);Q9LEV3.1 RecName: Full=CBS domain-containing protein CBSX3, mitochondrial; Flags: Precursor [Arabidopsis thaliana];Q66NC7_CITLI (Q66NC7) Hypothetical protein (Fragment);Q5VM86_ORYSA (Q5VM86) CBS domain protein-like;Q8W137_NARPS (Q8W137) Hypothetical pr…
TRINITY_DN50460_c0_g2_i1	0.05	5.15875	6.68895	0.0012	0.0227362	GO:0008270;GO:0003676;	Q95X00_TRYCR (Q95X00) Poly-zinc finger protein 2;Q95X00_TRYCR (Q95X00) Poly-zinc finger protein 2;Q95X00_TRYCR (Q95X00) Poly-zinc finger protein 2;Q6SP68_9RETR (Q6SP68) Gag protein (Fragment);Q9AV38_ORYSA (Q9AV38) Putative zinc finger protein;Q9AV38_ORYSA (Q9AV38) Putative zinc finger protein;Q9AV38_ORYSA (Q9AV38) Putative zinc finger protein;Q9AV38_ORYSA (Q9AV38) Putative zinc finger protein;Q9A…
TRINITY_DN50464_c0_g4_i1	23.2973	45.981	0.980875	0.00015	0.00577907	NA	Q8S9N0_ORYSA (Q8S9N0) Ubiquitin (Fragment);Q41570_WHEAT (Q41570) Ubiquitin;P69326.2 RecName: Full=Ubiquitin; Flags: Precursor [Triticum aestivum];Q86R80_9EUKA (Q86R80) Polyubiquitin (Fragment);Q25106_HOMAM (Q25106) Ubiquitin (Fragment);Q01868_PHACH (Q01868) Ubiquitin (Fragment);Q6SR53_9EUKA (Q6SR53) Polyubiquitin 2 (Fragment);Q84YH1_9EUKA (Q84YH1) Polyubiquitin (Fragment);Q84K18_9EUKA (Q84K18) Po…
TRINITY_DN50469_c0_g2_i1	0.05	1.3156	4.71765	0.0001	0.00412005	NA	Q8BYU2_MOUSE (Q8BYU2) Mus musculus 16 days neonate thymus cDNA, RIKEN full-length enriched library, clone:A130091E14 product:Janus kinase 3, full insert sequence;Q62137.2 RecName: Full=Tyrosine-protein kinase JAK3; AltName: Full=Janus kinase 3; Short=JAK-3 [Mus musculus];Q8AAZ9_BACTN (Q8AAZ9) Flavodoxin;
TRINITY_DN50531_c0_g3_i1	0.05	3.55062	6.15	5e-05	0.00483981	GO:0016787;	Q5CAG8_ORYSA (Q5CAG8) OSJNBa0065H10.15 protein;Q9S9A8_HORVU (Q9S9A8) BARE-1 polyprotein (Fragment);
TRINITY_DN50550_c0_g1_i1	0.05	1.63026	5.02703	0.0019	0.0311926	GO:0016020;GO:0009535;GO:0009536;GO:0015979;GO:0016021;GO:0009507;GO:0009579;GO:0009522;	Q6L381_9POAL (Q6L381) Photosystem I subunit IX;P62595.1 RecName: Full=Photosystem I reaction center subunit IX {ECO:0000255|HAMAP-Rule:MF_00522}; AltName: Full=PSI-J {ECO:0000255|HAMAP-Rule:MF_00522} (chloroplast) [Triticum aestivum] P62596.1 RecName: Full=Photosystem I reaction center subunit IX {ECO:0000255|HAMAP-Rule:MF_00522}; AltName: Full=PSI-J {ECO:0000255|HAMAP-Rule:MF_00522} (chloroplast…
TRINITY_DN50620_c0_g1_i1	0.05	2.10297	5.39436	0.00075	0.0160957	NA	.
TRINITY_DN50652_c0_g2_i4	24.5488	43.2777	0.817971	0.00085	0.0178628	NA	.
TRINITY_DN50652_c0_g2_i9	42.2915	69.5123	0.716901	0.0033	0.0448032	NA	.
TRINITY_DN50660_c0_g1_i1	0.05	0.992306	4.31079	5e-05	0.00225092	NA	.
TRINITY_DN50682_c0_g1_i1	0.05	1.16298	4.53975	5e-05	0.00225092	GO:0009642;	Q5ZC72_ORYSA (Q5ZC72) Light stress-responsive one-helix protein-like;Q81CP2_BACCR (Q81CP2) NADPH-dependent glutamate synthase beta chain and related oxidoreductases;Q6HI22_BACHK (Q6HI22) Hypothetical protein;Q63AN5_BACCZ (Q63AN5) Hypothetical protein;Q81PU3_BACAN (Q81PU3) Hypothetical protein;
TRINITY_DN50701_c0_g2_i2	0.05	1.3634	4.76914	0.0008	0.0171694	NA	Q7QWB1_GIALA (Q7QWB1) GLP_177_16498_13157;
TRINITY_DN50748_c0_g1_i3	0.05	0.865673	4.11382	5e-05	0.00225092	NA	.
TRINITY_DN50768_c0_g1_i2	0.05	1.17716	4.55724	0.00025	0.0178701	GO:0015074;GO:0003676;	Q688S3_ORYSA (Q688S3) Putative polyprotein;Q688S3_ORYSA (Q688S3) Putative polyprotein;Q6F356_ORYSA (Q6F356) Putative polyprotein;Q6F356_ORYSA (Q6F356) Putative polyprotein;Q75LJ1_ORYSA (Q75LJ1) Putative copia-like retrotransposon protein;Q75LJ1_ORYSA (Q75LJ1) Putative copia-like retrotransposon protein;Q60DN3_ORYSA (Q60DN3) Integrase core domain containing protein;Q60DN3_ORYSA (Q60DN3) Integrase …
TRINITY_DN50773_c0_g3_i1	0.05	1.04789	4.38942	0.00145	0.0341189	NA	Q7XS41_ORYSA (Q7XS41) OSJNBa0074L08.11 protein;Q6H5V0_ORYSA (Q6H5V0) WD-40 repeat protein-like;Q9FK21_ARATH (Q9FK21) Similarity to WD-containing protein;Q9LDG7_ARATH (Q9LDG7) WD-40 repeat protein-like (AT3g15470/MJK13_13) (MJK13.13 protein);Q7FAN9_ORYSA (Q7FAN9) OSJNBa0064G10.23 protein;O80935_ARATH (O80935) Putative WD-40 repeat protein;Q9LZ59_ARATH (Q9LZ59) Hypothetical protein T22P11_20;Q8H3Y8…
TRINITY_DN50815_c0_g2_i1	12.6268	26.5079	1.06993	0.0005	0.0151311	GO:0008168;GO:0032259;GO:0008152;	Q7XUQ3_ORYSA (Q7XUQ3) OSJNBb0011N17.9 protein;Q9SS89_ARATH (Q9SS89) F4P13.20 protein (At3g01660);Q8DKS9_SYNEL (Q8DKS9) Tlr0778 protein;Q8YN80_ANASP (Q8YN80) All4690 protein;Q5N5K4_SYNP6 (Q5N5K4) Hypothetical protein;Q7U6K8_SYNPX (Q7U6K8) Hypothetical protein;Q7VAL3_PROMA (Q7VAL3) SAM-dependent methyltransferase;Q5V6R6_HALMA (Q5V6R6) Hypothetical protein;Q7NNX1_GLOVI (Q7NNX1) Glr0287 protein;Q7V6W…
TRINITY_DN50824_c0_g2_i1	0.05	4.70899	6.55735	0.0004	0.0256934	GO:0015035;GO:0051537;GO:0005737;GO:0055114;GO:0045454;GO:0009055;GO:0005634;GO:0051536;GO:0046872;GO:0022900;	Q5QLR2_ORYSA (Q5QLR2) Glutaredoxin-like;Q5QLR2.1 RecName: Full=Monothiol glutaredoxin-S5 [Oryza sativa Japonica Group];P0C291.1 RecName: Full=Monothiol glutaredoxin-S9 [Oryza sativa Japonica Group];Q5NA55_ORYSA (Q5NA55) Hypothetical protein OSJNBa0010K01.30 (Hypothetical protein B1066G12.5);Q0JP62.1 RecName: Full=Monothiol glutaredoxin-S3 [Oryza sativa Japonica Group];Q9SGP6_ARATH (Q9SGP6) F3M18.…
TRINITY_DN50824_c0_g2_i6	15.8079	46.0937	1.54392	0.00095	0.0469843	NA	P0C291.1 RecName: Full=Monothiol glutaredoxin-S9 [Oryza sativa Japonica Group];Q5QLR2_ORYSA (Q5QLR2) Glutaredoxin-like;Q5QLR2.1 RecName: Full=Monothiol glutaredoxin-S5 [Oryza sativa Japonica Group];Q9SGP6_ARATH (Q9SGP6) F3M18.8 (At1g28480);Q9SGP6.1 RecName: Full=Glutaredoxin-C9; Short=AtGrxC9; AltName: Full=Protein ROXY 19 [Arabidopsis thaliana];Q7XVL9_ORYSA (Q7XVL9) OSJNBa0072K14.2 protein;Q0JDM…
TRINITY_DN50831_c0_g1_i2	13.3476	33.3746	1.32217	0.00025	0.00872522	GO:0016020;GO:0004672;GO:0006468;GO:0005524;GO:0016021;GO:0030246;	Q7XUN5_ORYSA (Q7XUN5) OSJNBa0081C01.17 protein;Q7XUN6_ORYSA (Q7XUN6) OSJNBa0081C01.16 protein;Q6T9U9_9ROSI (Q6T9U9) Resistance protein candidate (Fragment);Q7XE20_ORYSA (Q7XE20) Putative serine/threonine-specific kinase like protein;Q6K4S0_ORYSA (Q6K4S0) Putative lectin-like receptor kinase 7;2;Q84ZI4_ORYSA (Q84ZI4) Putative receptor-like protein kinase (Putative receptor kinase Lecrk);Q84ZH5_ORY…
TRINITY_DN5088_c0_g1_i1	0.05	0.882233	4.14116	5e-05	0.00225092	NA	.
TRINITY_DN5089_c0_g3_i1	0.05	1.13744	4.50772	0.00145	0.0251669	NA	.
TRINITY_DN50929_c0_g1_i1	0.05	1.0477	4.38915	0.00055	0.0163021	GO:0016020;GO:0004970;GO:0004930;GO:0035235;GO:0016021;GO:0007186;GO:0006811;	Q653Y6_ORYSA (Q653Y6) Putative ionotropic glutamate receptor ortholog GLR6;Q8LH04_ORYSA (Q8LH04) Glutamate receptor, ionotropic kainate 5-like protein;Q6S743_ARATH (Q6S743) GLR3.3;Q9C8E7.1 RecName: Full=Glutamate receptor 3.3; AltName: Full=Ligand-gated ion channel 3.3; Flags: Precursor [Arabidopsis thaliana];Q53YX3_ARATH (Q53YX3) GLUR3;Q8GXJ4.2 RecName: Full=Glutamate receptor 3.4; Short=AtGLR4;…
TRINITY_DN50998_c0_g1_i3	2.32617	13.0966	2.49316	0.0005	0.0151311	GO:0005737;GO:0030001;GO:0046916;GO:0046914;GO:0046872;	Q7XR81_ORYSA (Q7XR81) OSJNBa0043A12.4 protein;Q8LN41_ORYSA (Q8LN41) Hypothetical protein OSJNBa0053C23.18;Q9SSA3_ARATH (Q9SSA3) F4P13.6 protein;Q8LCU3_ARATH (Q8LCU3) Hypothetical protein;F4J117.1 RecName: Full=Phosphoglucan phosphatase LSF1, chloroplastic; AltName: Full=Phosphoglucan phosphatase like sex Four1; AltName: Full=Protein LIKE SEX4 1; Flags: Precursor [Arabidopsis thaliana];Q6ACL3_LEIX…
TRINITY_DN51024_c0_g2_i1	0.05	2.54425	5.66917	0.00255	0.0376346	GO:0016020;GO:0061630;GO:0016567;GO:0016021;GO:0043161;	Q6YTT7_ORYSA (Q6YTT7) Putative RING-H2 zinc finger protein;Q6K5E4_ORYSA (Q6K5E4) RING-H2 zinc finger protein ATL6-like;Q8RXX9_ARATH (Q8RXX9) Putative RING-H2 zinc finger protein ATL6 (Fragment);Q8RXX9.2 RecName: Full=E3 ubiquitin-protein ligase ATL6; AltName: Full=RING-H2 finger protein ATL6; Flags: Precursor [Arabidopsis thaliana];Q9MA99_ARATH (Q9MA99) Putative RING-H2 zinc finger protein ATL6;Q…
[truncated: 8,185 more rows]

## Sheet: ALL DOWN 
ALL DOWN-REGULATED DEG (UNIQUE)
[truncated: 7,705 more rows]

[truncated: 10 more sheets: UP IN 1 TP, UP IN 2 TP, UP IN 3 TP, UP IN 4 TP, UP IN ALL 5 TP, DOWN IN 1 TP, DOWN IN 2 TP, DOWN IN 3 TP, DOWN IN 4 TP, DOWN IN ALL 5 TP]
