# Supplementary material for: Transcriptome Analysis of Wounding in the Model Grass Lolium temulentum
Source: Plants (Basel). 2020 Jun 22;9(6):780. doi: 10.3390/plants9060780 (PMC7356841; doi:10.3390/plants9060780)
Supplement: Supplementary file 1 [file plants-09-00780-s001.zip › TABLE S4 Data for UpSet R plots shown in Figure 4 and All-up vs All-down DEG.xlsx]

## Sheet: VENN FIG 4 UP
DATA FOR UPSET R PLOTS IN FIGURE 4 (UP-REGULATED DEG FOR 1,2 h vs 6 h vs 12, 24 h)
Key for Spreadsheet.
#Inter shared between all 3 groups
#1 = 1, 2 h time point combined dataset
#2= 6 h time point dataset
3#= 12, 24 h time point combined dataset
class	transcript_id	GO	annotation	value1	value2	FC	value1	value2	FC	value1	value2	FC
#inter	TRINITY_DN10521_c0_g1_i1	NA	P40880.1 RecName: Full=Carbonic anhydrase, chloroplastic; AltName: Full=Carbonate dehydratase; Flags: Precursor [Hordeum vulgare];Q7F2G3_ORYSA (Q7F2G3) Carbonic anhydrase-like;O80422_ORYSA (O80422) Carbonic anhydrase;Q40628_ORYSA (Q40628) Carbonic anhydrase 3;Q43230_UROPA (Q43230) Carbonic anhydrase 2 (EC 4.2.1.1);Q43231_UROPA (Q43231) Carbonic anhydrase 1 (EC 4.2.1.1);Q41729_MAIZE (Q41729) Carbo…	32.2186	60.6014	0.911457	36.7449	154.459	2.07161	51.4135	94.9021	0.884293
#inter	TRINITY_DN108647_c1_g1_i1	NA	Q9LHU2_ORYSA (Q9LHU2) Hypothetical protein P0443E05.14;	148.947	289.15	0.957019	164.72	785.07	2.25281	162.392	277.085	0.770848
#inter	TRINITY_DN112828_c0_g1_i1	NA	.	0.05	8.84503	7.4668	0.05	35.1104	9.45575	0.05	4.51274	6.49593
#inter	TRINITY_DN1261_c0_g1_i1	NA	P14897.1 RecName: Full=Low molecular mass early light-inducible protein HV90, chloroplastic; Short=ELIP; Flags: Precursor [Hordeum vulgare];Q9SXP3_WHEAT (Q9SXP3) Early light-inducible protein;P14896.1 RecName: Full=Low molecular mass early light-inducible protein HV60, chloroplastic; Short=ELIP; Flags: Precursor [Hordeum vulgare];P14895.1 RecName: Full=High molecular mass early light-inducible pr…	41.0486	89.1624	1.1191	8.95695	24.6237	1.45897	45.3438	230.123	2.34343
#inter	TRINITY_DN14422_c0_g1_i1	GO:0008270;GO:0005634;GO:0005622;	Q8LGM2_HORVD (Q8LGM2) CONSTANS-like protein CO6 (Fragment);Q8L545_HORVD (Q8L545) CONSTANS-like protein CO6;Q67WB9_ORYSA (Q67WB9) Putative constans;Q8LGM1_HORVD (Q8LGM1) CONSTANS-like protein CO7 (Fragment);Q6ETM8_ORYSA (Q6ETM8) CONSTANS-like protein;Q8LGM3_HORVD (Q8LGM3) CONSTANS-like protein CO5 (Fragment);Q52ZI7_PEA (Q52ZI7) CONSTANS-LIKE b;Q9XE47_PINRA (Q9XE47) Zinc finger protein;Q531A9_PEA (…	12.634	30.7702	1.28422	7.43767	33.2557	2.16068	12.8216	37.9249	1.56457
#inter	TRINITY_DN149_c0_g2_i1	GO:0003677;GO:0046872;GO:0008150;	Q9C7P4_ARATH (Q9C7P4) Zinc finger protein, putative; 78337-80281;Q9C7P4.1 RecName: Full=Putative zinc finger CCCH domain-containing protein 9; Short=AtC3H9 [Arabidopsis thaliana];Q7XJY4_ORYSA (Q7XJY4) OSJNBb0088C09.7 protein;	0.05	1.28938	4.68861	0.05	4.04602	6.33843	0.05	1.45408	4.86203
#inter	TRINITY_DN15211_c0_g2_i1	GO:0005524;GO:0006950;GO:0004672;GO:0006468;	Q9ZQ30_ARATH (Q9ZQ30) Hypothetical protein At2g24370;	12.9135	33.1656	1.36081	11.0263	32.6542	1.56632	14.4181	38.6362	1.42207
#inter	TRINITY_DN21533_c0_g1_i1	GO:0046872;	Q7XT41_ORYSA (Q7XT41) OSJNBa0010H02.4 protein;Q8LE17_ARATH (Q8LE17) Hypothetical protein;	18.8634	54.8387	1.5396	10.9602	72.0427	2.71658	2.41295	11.082	2.19935
#inter	TRINITY_DN22644_c0_g1_i1	GO:0016020;GO:0016787;GO:0008152;GO:0004575;GO:0004564;GO:0004553;GO:0016021;GO:0005975;GO:0016798;	Q8GUC0_LOLTE (Q8GUC0) Putative soluble acid invertase;Q8RVK8_LOLPR (Q8RVK8) Fructosyltransferase;Q6KCH6_HORVU (Q6KCH6) Soluble acid invertase (EC 3.2.1.26);Q575T1_WHEAT (Q575T1) Acid beta-fructofuranosidase precursor (EC 3.2.1.26);Q8GUB8_LOLTE (Q8GUB8) Putative soluble acid invertase (Fragment);Q8S3M4_LOLPR (Q8S3M4) Fructosyltransferase;Q9FV37_9POAL (Q9FV37) Sucrose:fructan 6-fructosyltransferase…	13.789	85.6133	2.63432	4.94044	26.7561	2.43716	18.7859	75.3361	2.00369
#inter	TRINITY_DN30828_c1_g5_i1	NA	Q94AA1.1 RecName: Full=UNC93-like protein 3 [Arabidopsis thaliana];A2VE54.1 RecName: Full=Protein unc-93 homolog A; Short=Unc-93A [Bos taurus];Q710D3.1 RecName: Full=Protein unc-93 homolog A; Short=Unc-93A [Mus musculus];Q86WB7.1 RecName: Full=Protein unc-93 homolog A; Short=HmUnc-93A; Short=Unc-93A [Homo sapiens];Q6DDL7.1 RecName: Full=Protein unc-93 homolog A; Short=Unc-93A [Xenopus laevis];Q6B…	13.1427	49.8969	1.92469	28.8645	98.9942	1.77805	7.98224	21.5554	1.43318
#inter	TRINITY_DN30902_c0_g2_i1	NA	Q5W6M4_ORYSA (Q5W6M4) Hypothetical protein P0015F11.13;Q6ELF9_CUCSA (Q6ELF9) Poly(A)-binding protein C-terminal interacting protein 6;Q7EZY8_ORYSA (Q7EZY8) Hypothetical protein P0496C02.128 (Hypothetical protein P0453E03.101);Q5MEE1_PSEMZ (Q5MEE1) Early response to dehydration 15-like protein (Fragment);Q5MEE7_PSEMZ (Q5MEE7) Early response to dehydration 15-like protein (Fragment);Q5MED0_PSEMZ (Q…	37.4097	123.479	1.72278	142.608	581.265	2.02714	114.675	254.397	1.14953
#inter	TRINITY_DN34434_c0_g1_i1	NA	Q6H533_ORYSA (Q6H533) Hypothetical protein OSJNBb0035N08.21;Q5Z9B9_ORYSA (Q5Z9B9) Hypothetical protein P0427B07.49;Q9ZKH3_HELPJ (Q9ZKH3) Putative POLYSACCHARIDE BIOSYNTHESIS PROTEIN;Q8GIC5_RHOBL (Q8GIC5) Form I ribulose-1,5-bisphosphate carboxylase/oxygenase large subunit (Fragment);Q7UNJ1_RHOBA (Q7UNJ1) Hypothetical protein;Q942W3_ORYSA (Q942W3) Hypothetical protein P0506E04.11 (Hypothetical pro…	0.05	1.29186	4.69138	0.05	1.50605	4.9127	0.05	1.93425	5.2737
#inter	TRINITY_DN34487_c1_g4_i1	NA	Q7WNA9_BORBR (Q7WNA9) Putative membrane protein;Q7WNA9_BORBR (Q7WNA9) Putative membrane protein;Q7W0Y5_BORPA (Q7W0Y5) Putative membrane protein;Q7W0Y5_BORPA (Q7W0Y5) Putative membrane protein;Q64P69_BACFR (Q64P69) Putative outer membrane protein probably involved in nutrient binding;Q8VZG6_ARATH (Q8VZG6) AT5g61910/k22g18_30;Q9FH52_ARATH (Q9FH52) Arabidopsis thaliana genomic DNA, chromosome 5, TAC…	16.5458	42.5581	1.36297	16.6876	46.2	1.46912	25.441	61.3264	1.26935
#inter	TRINITY_DN35274_c0_g1_i1	NA	Q8S385_SECCE (Q8S385) REP14;Q852R4_WHEAT (Q852R4) Chloroplast-targeted COR protein;Q06540_WHEAT (Q06540) Cold acclimation protein WCS19;Q9SDV6_WHEAT (Q9SDV6) Cold-responsive protein COR14a (WCOR14a);Q9SDV5_WHEAT (Q9SDV5) Cold-responsive protein COR14b;Q8S387_WHEAT (Q8S387) WCOR14c;Q8S386_SECCE (Q8S386) REP13;Q8H0Q4_HORVU (Q8H0Q4) Cor14b protein precursor;	0.05	4.41762	6.4652	0.05	6.47658	7.01716	0.05	3.19691	5.99861
#inter	TRINITY_DN36220_c0_g1_i1	NA	.	41.1796	85.2139	1.04916	19.0539	70.8305	1.89428	9.53193	65.2821	2.77585
#inter	TRINITY_DN37131_c0_g2_i1	NA	.	18.8713	109.55	2.53732	13.6719	94.0772	2.78263	8.28952	58.3312	2.81491
#inter	TRINITY_DN38455_c0_g1_i1	NA	P0AD22.1 RecName: Full=Uncharacterized protein YejG [Escherichia coli CFT073] P0AD21.1 RecName: Full=Uncharacterized protein YejG [Escherichia coli K-12] P0AD23.1 RecName: Full=Uncharacterized protein YejG [Shigella flexneri];Q8XE77_ECO57 (Q8XE77) Hypothetical protein yejG (Hypothetical protein ECs3073);	17.5879	204.512	3.53953	20.996	295.773	3.8163	2.10264	43.0282	4.35501
#inter	TRINITY_DN39458_c0_g1_i1	GO:0008168;GO:0009058;GO:0032259;GO:0008152;GO:0003824;GO:0031177;GO:0016788;	Q8GAQ3_9CYAN (Q8GAQ3) BarG;	1.47959	7.25533	2.29384	1.68438	12.3901	2.8789	1.76884	8.71723	2.30107
#inter	TRINITY_DN40908_c0_g2_i1	GO:0016740;	Q8LGS9_AEGTA (Q8LGS9) Glutathione-S-transferase 2;Q8LL15_WHEAT (Q8LL15) Glutathione-S-transferase 28e45;O04941_AEGTA (O04941) Glutathione S-transferase TSI-1 (EC 2.5.1.18) (Glutathione S-transferase 1);Q9FQ97_MAIZE (Q9FQ97) Glutathione S-transferase GST 42 (EC 2.5.1.18) (Fragment);Q8S714_ORYSA (Q8S714) Putative glutathione S-transferase;Q6WSC3_ORYSA (Q6WSC3) Tau class GST protein 4;Q9FQ99_MAIZE (…	8.19593	63.1406	2.94559	6.87771	38.8528	2.49802	0.05	5.56711	6.79886
#inter	TRINITY_DN42290_c0_g2_i1	NA	Q9AV76_ORYSA (Q9AV76) Hypothetical protein OSJNBa0006L06.25;Q943G0_ORYSA (Q943G0) Hypothetical protein P0046E05.28 (Hypothetical protein P0435B05.9);Q9AV75_ORYSA (Q9AV75) Hypothetical protein OSJNBa0006L06.26;Q7Q406_ANOGA (Q7Q406) ENSANGP00000010497 (Fragment);Q7Q406_ANOGA (Q7Q406) ENSANGP00000010497 (Fragment);	6.5424	41.3252	2.65913	6.60012	40.9974	2.63497	4.36398	11.5989	1.41027
#inter	TRINITY_DN44149_c0_g1_i2	GO:0004553;GO:0016787;GO:0005975;GO:0008152;GO:0016798;GO:0042973;	O50007_HORVU (O50007) Endo-1,3-beta-glucanase (EC 3.2.1.39) (Fragment);Q9S7W9_ORYSA (Q9S7W9) Beta-1,3-glucanase (EC 3.2.1.39) (Fragment);Q65X69_ORYSA (Q65X69) 'putative beta-1,3-glucanase';Q9ZNY7_ORYSA (Q9ZNY7) Beta-1,3-glucanase precursor (Fragment);Q8S2G6_ORYSA (Q8S2G6) Beta-1,3-glucanase;Q02439.1 RecName: Full=Putative glucan endo-1,3-beta-glucosidase GVI; AltName: Full=(1-3)-beta-glucan endoh…	15.7326	54.1349	1.7828	12.6626	42.9253	1.76125	17.1409	38.3697	1.16252
#inter	TRINITY_DN44631_c0_g1_i1	NA	.	2.35683	28.1381	3.57761	1.20185	20.2732	4.07625	2.82126	20.5684	2.86602
#inter	TRINITY_DN45697_c0_g1_i3	GO:0003824;GO:0055114;GO:0016621;GO:0016491;GO:0050662;	Q941Q4_WHEAT (Q941Q4) Cinnamoyl-CoA reductase (EC 1.2.1.44) (Fragment);Q84JW4_MAIZE (Q84JW4) Cinnamoyl-CoA reductase (Fragment);Q84WX2_MAIZE (Q84WX2) Cinnamoyl-CoA reductase (Fragment);Q84JD0_MAIZE (Q84JD0) Cinnamoyl-CoA reductase;Q84J56_MAIZE (Q84J56) Cinnamoyl-CoA reductase;O82726_MAIZE (O82726) Cinnamoyl-CoA reductase (EC 1.2.1.44);Q6K3G8_ORYSA (Q6K3G8) Putative cinnamoyl-CoA reductase;O82055_…	24.8511	42.2482	0.76558	15.0948	32.054	1.08645	21.5871	43.784	1.02023
#inter	TRINITY_DN47278_c0_g1_i1	GO:0003824;	Q6Z5C3_ORYSA (Q6Z5C3) Putative alkaline alpha-galactosidase seed imbibition protein;Q8W2G5_ORYSA (Q8W2G5) Putative alkaline alpha-galactosidase seed imbibition protein;Q575Z6_MAIZE (Q575Z6) Alkaline alpha galactosidase 3 (EC 2.4.1.82);Q84NI7_CUCME (Q84NI7) Alkaline alpha galactosidase I (Fragment);Q8H6N3_LYCES (Q8H6N3) Alkaline alpha-galactosidase seed imbibition protein;Q94A08_ARATH (Q94A08) Put…	12.5915	47.1809	1.90575	13.8324	34.9204	1.33602	11.755	27.0426	1.20196
#inter	TRINITY_DN47593_c0_g1_i1	GO:0016787;GO:0004553;GO:0005975;	Q53MP2_ORYSA (Q53MP2) Beta-D-xylosidase;Q53MP9_ORYSA (Q53MP9) Glycosyl hydrolase family 3 C terminal domain, putative;Q8W011_HORVU (Q8W011) Beta-D-xylosidase;Q6Z8I7_ORYSA (Q6Z8I7) Putative beta-D-xylosidase;Q53MQ1_ORYSA (Q53MQ1) Beta-D-xylosidase;Q9SGZ5_ARATH (Q9SGZ5) F28K19.27;Q8VZG5_ARATH (Q8VZG5) At1g78060/F28K19_32;Q9SGZ5.2 RecName: Full=Probable beta-D-xylosidase 7; Short=AtBXL7; Flags: Prec…	21.1576	59.2988	1.48683	13.663	104.755	2.93867	21.8308	94.5299	2.11441
#inter	TRINITY_DN48348_c5_g1_i1	NA	Q8H275_ORYSA (Q8H275) Expansin-like protein A (Fragment);Q8LGS6_ORYSA (Q8LGS6) Expansin-like protein A;Q10S70.1 RecName: Full=Expansin-like A1; AltName: Full=OsEXLA1; AltName: Full=OsEXPL1; AltName: Full=OsaEXPb2.1; Flags: Precursor [Oryza sativa Japonica Group];Q8LSQ4_ORYSA (Q8LSQ4) Putative pollen allergen;Q9FWF3_ORYSA (Q9FWF3) Putative pollen allergen;Q7XCL0_ORYSA (Q7XCL0) Putative pollen alle…	0.05	5.28384	6.72351	0.05	5.39581	6.75377	0.05	4.03753	6.3354
#inter	TRINITY_DN50815_c0_g2_i1	GO:0008168;GO:0032259;GO:0008152;	Q7XUQ3_ORYSA (Q7XUQ3) OSJNBb0011N17.9 protein;Q9SS89_ARATH (Q9SS89) F4P13.20 protein (At3g01660);Q8DKS9_SYNEL (Q8DKS9) Tlr0778 protein;Q8YN80_ANASP (Q8YN80) All4690 protein;Q5N5K4_SYNP6 (Q5N5K4) Hypothetical protein;Q7U6K8_SYNPX (Q7U6K8) Hypothetical protein;Q7VAL3_PROMA (Q7VAL3) SAM-dependent methyltransferase;Q5V6R6_HALMA (Q5V6R6) Hypothetical protein;Q7NNX1_GLOVI (Q7NNX1) Glr0287 protein;Q7V6W…	12.6268	26.5079	1.06993	8.21996	27.2475	1.72892	18.5595	51.8174	1.48128
#inter	TRINITY_DN51139_c0_g1_i1	NA	Q8RX53_DESAN (Q8RX53) Hypothetical protein;Q5P4S2_AZOSE (Q5P4S2) Hypothetical protein;	0.715383	13.9689	4.28736	2.49173	14.1169	2.5022	1.82316	5.61406	1.6226
#inter	TRINITY_DN51851_c0_g1_i2	GO:0016020;GO:0009705;GO:0016021;GO:0055085;GO:0015711;GO:0008514;GO:0022857;	Q6ZF47_ORYSA (Q6ZF47) Putative organic cation transporter;Q6ZF37_ORYSA (Q6ZF37) Putative organic cation transporter;Q5ZCY9_ORYSA (Q5ZCY9) Putative solute carrier family 22 member 3;Q5ZCY9_ORYSA (Q5ZCY9) Putative solute carrier family 22 member 3;Q6ZF45_ORYSA (Q6ZF45) Putative organic cation transporter;Q9SA38_ARATH (Q9SA38) F3O9.19 protein (At1g16390/F3O9_19);Q9SA38.1 RecName: Full=Organic cation…	1.05838	34.6019	5.03092	0.895145	21.6993	4.59938	1.52857	9.32439	2.60883
#inter	TRINITY_DN52405_c1_g2_i3	GO:0008233;GO:0016787;GO:0006508;GO:0004180;GO:0004185;	Q53PA1_ORYSA (Q53PA1) Serine carboxypeptidase;Q53PJ0_ORYSA (Q53PJ0) At2g22990/T20K9.20;Q53PB8_ORYSA (Q53PB8) Serine carboxypeptidase;Q6ZH05_ORYSA (Q6ZH05) Putative serine carboxypeptidase;Q8VZU3_ARATH (Q8VZU3) Putative carboxypeptidase;Q8VZU3.1 RecName: Full=Serine carboxypeptidase-like 19; AltName: Full=Protein SINAPOYLGLUCOSE ACCUMULATOR 2; AltName: Full=Sinapoylglucose--choline O-sinapoyltrans…	9.3794	25.5105	1.44352	8.18573	38.3565	2.22829	9.94027	29.8865	1.58814
#inter	TRINITY_DN53554_c0_g2_i2	NA	P10707.1 RecName: Full=Chlorophyll a-b binding protein 1D; AltName: Full=LHCII type I CAB-1D; Short=LHCP, partial [Solanum lycopersicum];Q41003_PETHY (Q41003) Petunia major chlorophyll a/b binding protein (Cab) clone pCab146, 3' end and flank. (Fragment);Q40065_HORVU (Q40065) LHCII type I protein;O24401_WHEAT (O24401) Chlorophyll a/b-binding protein WCAB precursor;Q7Z6D9_HUMAN (Q7Z6D9) Hypothetic…	3.03191	14.4494	2.25271	1.84846	13.0656	2.82138	2.41481	6.05679	1.32664
#inter	TRINITY_DN54552_c0_g2_i1	NA	Q9FXT4.1 RecName: Full=Alpha-galactosidase; AltName: Full=Alpha-D-galactoside galactohydrolase; AltName: Full=Melibiase; Flags: Precursor [Oryza sativa Japonica Group];P14749.1 RecName: Full=Alpha-galactosidase; AltName: Full=Alpha-D-galactoside galactohydrolase; AltName: Full=Melibiase; Flags: Precursor [Cyamopsis tetragonoloba];Q41100_PHAVU (Q41100) Alpha-galactosidase;Q5DUH7_COFCA (Q5DUH7) Alp…	117.986	230.865	0.968434	144.701	403.173	1.47832	123.934	284.564	1.19918
#inter	TRINITY_DN54776_c1_g1_i2	NA	Q6A9W1_PROAC (Q6A9W1) Phage shock protein A;Q12A33.1 RecName: Full=Uridylate kinase {ECO:0000255|HAMAP-Rule:MF_01220}; Short=UK {ECO:0000255|HAMAP-Rule:MF_01220} {ECO:0000255|HAMAP-Rule:MF_01220}; AltName: Full=Uridine monophosphate kinase {ECO:0000255|HAMAP-Rule:MF_01220}; Short=UMP kinase {ECO:0000255|HAMAP-Rule:MF_01220}; Short=UMPK {ECO:0000255|HAMAP-Rule:MF_01220} [Polaromonas sp. JS666];	2.61504	69.6264	4.73473	3.95945	71.7527	4.17966	1.44724	10.6571	2.88044
#inter	TRINITY_DN54993_c0_g1_i1	NA	Q9XGV7_ORYSA (Q9XGV7) Apoplastic invertase (EC 3.2.1.26);Q6K311_ORYSA (Q6K311) Putative apoplastic invertase;Q56UC9_ORYSA (Q56UC9) Cell-wall invertase 7;Q0J360.1 RecName: Full=Beta-fructofuranosidase, insoluble isoenzyme 7; AltName: Full=Cell wall beta-fructosidase 7; AltName: Full=Invertase 7; AltName: Full=OsCIN7; AltName: Full=Sucrose hydrolase 7; Flags: Precursor [Oryza sativa Japonica Group]…	7.56906	21.0727	1.47719	3.67297	26.2977	2.83992	3.68426	17.0903	2.21373
#inter	TRINITY_DN55217_c0_g1_i4	GO:0008430;	Q8RZW7_ORYSA (Q8RZW7) Putative selenium binding protein;Q9AVA6_ORYSA (Q9AVA6) Putative selenium binding protein;Q93WS1_MEDSA (Q93WS1) Selenium binding protein;Q93VA1_LOTJA (Q93VA1) Selenium binding protein;O23264.1 RecName: Full=Selenium-binding protein 1 [Arabidopsis thaliana];Q93WN0_ARATH (Q93WN0) Selenium-binding protein;Q93WN0.1 RecName: Full=Selenium-binding protein 2; AltName: Full=Protein …	156.206	516.556	1.72547	191.008	474.81	1.31372	74.3566	102.561	0.46395
#inter	TRINITY_DN55576_c0_g1_i2	NA	Q5GAQ8_MAIZE (Q5GAQ8) Hypothetical protein;Q5GAU6_MAIZE (Q5GAU6) Hypothetical protein;Q96X17_PICPA (Q96X17) Sec7p;Q501A2_ARATH (Q501A2) At5g61830;Q9FLS6_ARATH (Q9FLS6) Carbonyl reductase-like protein;Q7XUK0_ORYSA (Q7XUK0) OSJNBa0067K08.7 protein;	2.41249	31.6016	3.7114	2.32051	20.766	3.16171	3.35606	8.48251	1.33772
#inter	TRINITY_DN55957_c1_g2_i1	NA	Q52QX3_MANES (Q52QX3) Auxin-repressed protein-like protein ARP2 (Fragment);Q52QX4_MANES (Q52QX4) Auxin-repressed protein-like protein ARP1;Q52QX4_MANES (Q52QX4) Auxin-repressed protein-like protein ARP1;Q43548_MALDO (Q43548) Golden delicious apple fruit expressed;Q43548_MALDO (Q43548) Golden delicious apple fruit expressed;Q84TD0_GOSBA (Q84TD0) Hypothetical protein (Fragment);Q05349.1 RecName: Fu…	2.02401	6.7108	1.72927	12.1345	95.3671	2.97438	32.7982	71.0963	1.11616
#inter	TRINITY_DN55957_c1_g2_i3	NA	Q52QX4_MANES (Q52QX4) Auxin-repressed protein-like protein ARP1;Q43548_MALDO (Q43548) Golden delicious apple fruit expressed;P93017_ARATH (P93017) Dormancy-associated protein homolog (At2g33830/T1B8.13);Q8RYC4_ARATH (Q8RYC4) Putative auxin-regulated protein;Q05349.1 RecName: Full=Auxin-repressed 12.5 kDa protein;Q9ATC9_MALDO (Q9ATC9) Auxin-repressed protein like-protein;Q5MCR5_9ASTR (Q5MCR5) Dorm…	3.84682	13.5202	1.81338	25.1599	206.709	3.0384	57.8063	135.514	1.22914
#inter	TRINITY_DN55957_c1_g2_i4	NA	Q52QX3_MANES (Q52QX3) Auxin-repressed protein-like protein ARP2 (Fragment);Q52QX4_MANES (Q52QX4) Auxin-repressed protein-like protein ARP1;Q52QX4_MANES (Q52QX4) Auxin-repressed protein-like protein ARP1;Q9ATC9_MALDO (Q9ATC9) Auxin-repressed protein like-protein;Q9ATC9_MALDO (Q9ATC9) Auxin-repressed protein like-protein;Q43548_MALDO (Q43548) Golden delicious apple fruit expressed;Q43548_MALDO (Q43…	3.29302	9.35304	1.50602	15.158	136.744	3.17333	42.5313	93.3607	1.13429
#inter	TRINITY_DN56096_c0_g2_i4	NA	Q5GAQ1_MAIZE (Q5GAQ1) Ring-H2 zinc finger protein;Q7X6F8_ORYSA (Q7X6F8) Hypothetical protein P0552F09.124 (Hypothetical protein B1056G08.141);Q84MU8_ORYSA (Q84MU8) Putative ring-H2 zinc finger protein;Q67JK1_SYMTH (Q67JK1) Pyruvate flavodoxin dehydrogenase;	2.08434	6.24062	1.5821	2.54296	6.07294	1.25589	2.05638	6.20657	1.59369
#inter	TRINITY_DN56132_c0_g2_i2	GO:0016020;GO:0016021;GO:0005215;	Q7X7S4_ORYSA (Q7X7S4) OSJNBa0013K16.23 protein;Q7FAP0_ORYSA (Q7FAP0) OSJNBb0016D16.5 protein;Q7FAP0_ORYSA (Q7FAP0) OSJNBb0016D16.5 protein;Q94JW7_ARATH (Q94JW7) Hypothetical protein T9A21.60;Q7X6H1_ORYSA (Q7X6H1) OSJNBa0013K16.22 protein;Q9LPF6_ARATH (Q9LPF6) Hypothetical protein At1g44750; T12C22.2 (Hypothetical protein At1g44750);Q9LPF6.1 RecName: Full=Probable purine permease 11; Short=AtPUP11…	2.10565	8.94822	2.08734	4.75801	12.6502	1.41073	3.0697	14.4661	2.23651
#inter	TRINITY_DN56417_c0_g1_i5	NA	Q8H275_ORYSA (Q8H275) Expansin-like protein A (Fragment);Q8LGS6_ORYSA (Q8LGS6) Expansin-like protein A;Q10S70.1 RecName: Full=Expansin-like A1; AltName: Full=OsEXLA1; AltName: Full=OsEXPL1; AltName: Full=OsaEXPb2.1; Flags: Precursor [Oryza sativa Japonica Group];Q8LSQ4_ORYSA (Q8LSQ4) Putative pollen allergen;Q9FWF3_ORYSA (Q9FWF3) Putative pollen allergen;Q7XCL0_ORYSA (Q7XCL0) Putative pollen alle…	2.21659	8.82205	1.99277	2.04031	9.857	2.27236	1.55446	7.12111	2.19569
#inter	TRINITY_DN56747_c2_g2_i1	NA	P55308.1 RecName: Full=Catalase isozyme 2 [Hordeum vulgare];Q5ZEQ9_SECCE (Q5ZEQ9) Catalase (EC 1.11.1.6);Q6Z7B2_ORYSA (Q6Z7B2) Putative catalase catA;Q0E4K1.1 RecName: Full=Catalase isozyme A; Short=CAT-A [Oryza sativa Japonica Group] P0C549.1 RecName: Full=Catalase isozyme A; Short=CAT-A [Oryza sativa Indica Group];P55310.1 RecName: Full=Catalase [Secale cereale];P18123.2 RecName: Full=Catalase …	108.987	214.359	0.975873	212.074	424.001	0.9995	88.4336	184.668	1.06227
#inter	TRINITY_DN56747_c2_g2_i4	NA	Q43206.1 RecName: Full=Catalase-1 [Triticum aestivum];Q8LSP8_ORYSA (Q8LSP8) Putative catalase;Q9ZRI9_ORYSA (Q9ZRI9) Catalase;Q9SDS9_ZANAE (Q9SDS9) Catalase 1 (EC 1.11.1.6);Q84XZ9_HYPPE (Q84XZ9) Catalase;Q7XTK9_PRUPE (Q7XTK9) Catalase (EC 1.11.1.6);Q94EV9_9CARY (Q94EV9) Catalase;P30567.1 RecName: Full=Catalase isozyme 2 [Gossypium hirsutum];O81336_MESCR (O81336) Leaf catalase (EC 1.11.1.6);P45739.…	126.854	254.093	1.00219	71.5247	255.626	1.83752	139.715	256.219	0.874891
#inter	TRINITY_DN56907_c0_g3_i1	GO:0016020;GO:0016310;GO:0005524;GO:0004672;GO:0000166;GO:0016021;GO:0016301;GO:0006468;GO:0004674;GO:0016740;	Q6ZAB7_ORYSA (Q6ZAB7) Putative receptor-like protein kinase;Q6ZAB7_ORYSA (Q6ZAB7) Putative receptor-like protein kinase;Q6ZAB7_ORYSA (Q6ZAB7) Putative receptor-like protein kinase;Q6ZAB7_ORYSA (Q6ZAB7) Putative receptor-like protein kinase;Q6ZAB7_ORYSA (Q6ZAB7) Putative receptor-like protein kinase;Q6ZAB7_ORYSA (Q6ZAB7) Putative receptor-like protein kinase;Q6ZAB7_ORYSA (Q6ZAB7) Putative receptor…	1.21489	38.3508	4.98036	3.11398	7.95738	1.35353	1.32486	10.0123	2.91786
#inter	TRINITY_DN57113_c0_g1_i3	GO:0016020;GO:0016021;GO:0055085;GO:0022857;	Q6AST5_ORYSA (Q6AST5) Amino acid permease domain containing protein;Q96241_ARATH (Q96241) Amino acid transport protein AAT1;Q84MA5_ARATH (Q84MA5) At4g21120;Q84MA5.1 RecName: Full=Cationic amino acid transporter 1; AltName: Full=Amino acid transporter 1 [Arabidopsis thaliana];Q8RX58_ARATH (Q8RX58) At2g34960/F19I3.19;O64759_ARATH (O64759) Putative amino acid transporter;O64759.1 RecName: Full=Catio…	0.62624	4.32397	2.78757	0.944012	3.80129	2.00961	0.761777	2.43703	1.67768
#inter	TRINITY_DN57521_c0_g1_i1	NA	Q8H0B8_WHEAT (Q8H0B8) Cold regulated protein;Q9FSI8_HORVU (Q9FSI8) Cold-regulated protein;Q6I5R5_ORYSA (Q6I5R5) Putative cold regulated protein;Q9M042_ARATH (Q9M042) Hypothetical protein T10O8_10 (Hypothetical protein At5g01300);O26373.1 RecName: Full=UPF0098 protein MTH_273 [Methanothermobacter thermautotrophicus str. Delta H];Q5ZTF3_LEGPH (Q5ZTF3) Hypothetical protein;Q69MI8_ORYSA (Q69MI8) Hypo…	3.57762	15.4477	2.11032	3.03477	15.8959	2.389	2.52834	21.0743	3.05922
#inter	TRINITY_DN57615_c0_g3_i1	NA	Q8L5C6.2 RecName: Full=Xylanase inhibitor protein 1; Short=XIP-1; Short=XIP-I; AltName: Full=Class III chitinase homolog; Flags: Precursor [Triticum aestivum];Q8L5C6_WHEAT (Q8L5C6) Xylanase inhibitor protein I precursor;Q7GCM7_ORYSA (Q7GCM7) Class III chitinase homologue (OsChib3H-a);O49828_ORYSA (O49828) Chitinase (EC 3.2.1.14) III C10701-rice (EC 3.2.1.14) (Class III chitinase homologue (OsChib…	4.74957	35.8404	2.91572	14.5187	69.461	2.25829	2.08768	27.1938	3.70331
#inter	TRINITY_DN57642_c0_g3_i1	GO:0008430;	Q9AVA6_ORYSA (Q9AVA6) Putative selenium binding protein;Q8RZW7_ORYSA (Q8RZW7) Putative selenium binding protein;Q8S2S4_THEHA (Q8S2S4) Putative selenium-binding protein;Q93WS1_MEDSA (Q93WS1) Selenium binding protein;Q93VA1_LOTJA (Q93VA1) Selenium binding protein;Q9LK38_ARATH (Q9LK38) Selenium-binding protein;Q9LK38.1 RecName: Full=Selenium-binding protein 3 [Arabidopsis thaliana];O23264.1 RecName:…	196.913	558.255	1.50337	293.22	523.718	0.836807	103.109	144.169	0.483591
#inter	TRINITY_DN5768_c0_g6_i1	NA	Q7XLD7_ORYSA (Q7XLD7) OSJNBa0070C17.11 protein;Q7XLD8_ORYSA (Q7XLD8) OSJNBa0070C17.10 protein;P93611_WHEAT (P93611) Cold acclimation protein WCOR518 (Fragment);P93611_WHEAT (P93611) Cold acclimation protein WCOR518 (Fragment);Q41848_MAIZE (Q41848) Prolin rich protein;Q9LIE8_ARATH (Q9LIE8) Similarity to cell wall-plasma membrane linker protein;Q39614_CUSRE (Q39614) Cuscuta reflexa proline-rich pro…	52.2412	137.214	1.39317	56.7622	295.888	2.38205	42.1783	119.293	1.49994
#inter	TRINITY_DN57754_c0_g1_i2	GO:0016020;GO:0015238;GO:0016021;GO:0015297;GO:0055085;GO:0006855;	Q6EP85_ORYSA (Q6EP85) Membrane protein-like;Q7XU48_ORYSA (Q7XU48) OSJNBa0088I22.5 protein;Q8H0A7_ORYSA (Q8H0A7) Putative membrane protein;Q9SLV0_ARATH (Q9SLV0) ZF14 protein (F19C14.5 protein);Q67YZ2_ARATH (Q67YZ2) Hypothetical protein At1g58340;O82752_ARATH (O82752) Hypothetical protein F7H19.220 (Hypothetical protein AT4g23030) (Putative transporter NIC1);Q6ZFW3_ORYSA (Q6ZFW3) Putative ripening …	3.43904	32.4039	3.23609	2.96331	13.1828	2.15338	1.37344	4.77668	1.79821
#inter	TRINITY_DN58131_c0_g2_i4	NA	Q60EL4_ORYSA (Q60EL4) Hypothetical protein OJ1651_D06.19;Q5N788_ORYSA (Q5N788) Hypothetical protein P0005H10.10-1 (Hypothetical protein P0446B05.38-1);Q9LZM2_ARATH (Q9LZM2) Hypothetical protein T7H20_140 (Hypothetical protein At5g02090/T7H20_140) (Hypothetical protein At5g02090);Q5ZBM5_ORYSA (Q5ZBM5) Hypothetical protein P0024G09.28 (Hypothetical protein P0019D06.40);Q84JQ5_ORYSA (Q84JQ5) Hypothe…	1.21959	18.0174	3.88492	2.13045	23.3616	3.45491	1.67678	6.06276	1.85428
#inter	TRINITY_DN58279_c0_g2_i3	GO:0016762;GO:0080022;GO:0016787;GO:0008152;GO:0010411;GO:0016740;GO:0048046;GO:0006073;GO:0004553;GO:0005975;GO:0005576;GO:0071555;GO:0042545;GO:0042546;GO:0016798;GO:0005618;	Q5Z6H0_ORYSA (Q5Z6H0) Putative xyloglucan endotransglycosylase;Q42446_MAIZE (Q42446) Xyloglucan endo-transglycosylase homolog;Q6RHY0_LYCES (Q6RHY0) Xyloglucan endotransglucosylase-hydrolase XTH3;Q8S902_SOYBN (Q8S902) Syringolide-induced protein 19-1-5;Q84V49_CUCSA (Q84V49) Putative xyloglucan endotransglycosylase;Q84JB9_CUCSA (Q84JB9) Putative xyloglucan endotransglycosylase;Q9LLC3_ASPOF (Q9LLC3)…	4.19859	18.8821	2.16904	5.44684	26.6685	2.29165	2.9332	7.38933	1.33297
#inter	TRINITY_DN58316_c1_g4_i5	GO:0016787;GO:0008061;GO:0006032;GO:0005975;GO:0004568;GO:0000272;GO:0008152;GO:0016998;GO:0016798;GO:0006952;	Q6K8R2_ORYSA (Q6K8R2) Putative class IV chitinase (CHIV);Q6K8R2.1 RecName: Full=Chitinase 6; AltName: Full=Pathogenesis related (PR)-3 chitinase 6; Flags: Precursor [Oryza sativa Japonica Group];Q7Y1Z0_ORYSA (Q7Y1Z0) Chitinase (OSJNBb0091E11.12 protein);Q7Y1Z0.1 RecName: Full=Chitinase 5; AltName: Full=Class IV chitinase a; Short=OsChia4a; AltName: Full=Pathogenesis related (PR)-3 chitinase 5; Fl…	2.70906	17.8371	2.71902	9.08619	36.9785	2.02494	2.47297	13.8882	2.48954
#inter	TRINITY_DN58533_c1_g1_i1	GO:0005737;GO:0050113;GO:0019853;GO:0019310;GO:0005506;GO:0055114;GO:0016491;GO:0046872;	Q5Z8T3_ORYSA (Q5Z8T3) Putative myo-inositol oxygenase;Q5Z8T3.1 RecName: Full=Probable inositol oxygenase; AltName: Full=Myo-inositol oxygenase; Short=MI oxygenase [Oryza sativa Japonica Group];Q8L799_ARATH (Q8L799) Hypothetical protein At1g14520;Q8L799.1 RecName: Full=Inositol oxygenase 1; AltName: Full=Myo-inositol oxygenase 1; Short=AtMIOX1; Short=MI oxygenase 1 [Arabidopsis thaliana];Q8GXC4_AR…	58.158	274.488	2.23869	45.0971	246.465	2.45028	35.3889	60.5691	0.775285
#inter	TRINITY_DN58533_c1_g1_i4	GO:0005737;GO:0050113;GO:0019853;GO:0019310;GO:0005506;GO:0055114;GO:0016491;GO:0046872;	Q5Z8T3_ORYSA (Q5Z8T3) Putative myo-inositol oxygenase;Q5Z8T3.1 RecName: Full=Probable inositol oxygenase; AltName: Full=Myo-inositol oxygenase; Short=MI oxygenase [Oryza sativa Japonica Group];Q8L799_ARATH (Q8L799) Hypothetical protein At1g14520;Q8L799.1 RecName: Full=Inositol oxygenase 1; AltName: Full=Myo-inositol oxygenase 1; Short=AtMIOX1; Short=MI oxygenase 1 [Arabidopsis thaliana];Q8GXC4_AR…	51.8152	264.005	2.34912	31.904	230.75	2.85452	19.0138	37.9084	0.995471
#inter	TRINITY_DN58603_c1_g2_i2	GO:0055114;GO:0016491;	Q941T6_ORYSA (Q941T6) Putative aldose reductase;Q941T8_ORYSA (Q941T8) Putative aldose reductase;Q9M338_ARATH (Q9M338) Reductase-like protein;Q9M338.1 RecName: Full=Aldo-keto reductase family 4 member C11 [Arabidopsis thaliana];O80945_ARATH (O80945) Putative alcohol dehydrogenase;Q0PGJ6.1 RecName: Full=Aldo-keto reductase family 4 member C9 [Arabidopsis thaliana];Q84W94_ARATH (Q84W94) Putative ald…	0.67738	3.83798	2.50231	1.84098	8.5874	2.22175	1.43136	5.84932	2.03088
#inter	TRINITY_DN58644_c0_g2_i2	GO:0003677;GO:0006355;GO:0005634;GO:0006351;	Q5DM36_WHEAT (Q5DM36) NAC domain transcription factor;	1.92373	23.6131	3.61761	0.896769	18.1642	4.34022	0.336202	4.37614	3.70226
#inter	TRINITY_DN58966_c0_g1_i2	GO:0016020;GO:0030001;GO:0016787;GO:0019829;GO:0006812;GO:0099132;GO:0000166;GO:0016021;GO:0005886;GO:0046872;	Q6XRB3_9BACT (Q6XRB3) ActP;O80791_ARATH (O80791) Putative Ta11-like non-LTR retroelement protein;Q59688_PROMI (Q59688) Heavy-metal transporting P-type ATPase (Fragment);Q7ZWN9_XENLA (Q7ZWN9) Ttyh2-prov protein;Q7ZWN9.1 RecName: Full=Protein tweety homolog 2 [Xenopus laevis];	1.19905	8.03358	2.74415	1.30568	8.63585	2.72554	2.98999	9.44823	1.6599
#inter	TRINITY_DN59009_c0_g1_i4	GO:0010150;GO:0009867;GO:0003677;GO:0008270;GO:0005634;GO:0046872;	Q9FU27_ORYSA (Q9FU27) CCCH-type zinc finger protein-like;Q9FU27.1 RecName: Full=Zinc finger CCCH domain-containing protein 2; Short=OsC3H2; AltName: Full=Protein DELAY OF THE ONSET OF SENESCENCE; Short=OsDOS [Oryza sativa Japonica Group];Q6L4N4_ORYSA (Q6L4N4) Putative zinc finger transcription factor;Q6L4N4.1 RecName: Full=Zinc finger CCCH domain-containing protein 35; Short=OsC3H35; AltName: Ful…	6.46331	55.78	3.1094	7.54232	66.046	3.13039	9.76446	26.9684	1.46566
#inter	TRINITY_DN59255_c0_g1_i2	NA	Q6L4V8_ORYSA (Q6L4V8) Hypothetical protein OSJNBb0108E17.22 (Hypothetical protein OJ1005_B11.1);Q94EE1_ORYSA (Q94EE1) Hypothetical protein P0665A11.26;Q8LCQ1_ARATH (Q8LCQ1) Hypothetical protein;Q9LVZ8_ARATH (Q9LVZ8) Gb|AAD55470.1 (Hypothetical protein At3g15810);Q9LVZ8.1 RecName: Full=Protein LURP-one-related 12 [Arabidopsis thaliana];Q9SSC7_ARATH (Q9SSC7) F18B13.20 protein (Hypothetical protein …	5.23378	13.0028	1.3129	3.93784	10.7728	1.45192	5.32911	20.8501	1.96809
#inter	TRINITY_DN59315_c0_g3_i1	NA	.	7.84598	50.3384	2.68163	8.87282	41.1843	2.21463	6.8165	25.0642	1.87853
#inter	TRINITY_DN59519_c0_g1_i2	GO:0016310;GO:0007166;GO:0004672;GO:0016301;GO:0006468;GO:0007178;GO:0005524;GO:0000166;GO:0005886;GO:0004674;GO:0004675;	Q5VRF2_ORYSA (Q5VRF2) Putative serine/threonine protein kinase;Q93ZF1_ARATH (Q93ZF1) AT3g01300/T22N4_7;Q8S1E8_ORYSA (Q8S1E8) Putative serine/threonine-specific protein kinase NAK;Q6K551_ORYSA (Q6K551) Putative serine/threonine protein kinase;Q84SA6_ASTTR (Q84SA6) Serine/threonine protein kinase;Q9LJI7_ARATH (Q9LJI7) Protein kinase;Q5XWQ1_SOLTU (Q5XWQ1) Serine/threonine protein kinase-like;Q8LBS0_…	6.18613	14.6037	1.23922	4.86038	11.9642	1.29958	4.06157	13.1207	1.69174
#inter	TRINITY_DN59631_c0_g1_i1	GO:0016020;GO:0016310;GO:0005524;GO:0004672;GO:0016021;GO:0016301;GO:0006468;	Q75KZ6_ORYSA (Q75KZ6) Putative receptor protein kinase;Q8GY50_ARATH (Q8GY50) Hypothetical protein At1g79620/F20B17_5;Q9MA13_ARATH (Q9MA13) F20B17.5;Q5N8C4_ORYSA (Q5N8C4) Putative receptor-like protein kinase 2;Q56YS9_ARATH (Q56YS9) Receptor protein kinase-like;Q8GZ99_ARATH (Q8GZ99) Putative receptor protein kinase (At5g49760);Q9LT95_ARATH (Q9LT95) Receptor protein kinase-like;Q53N99_ORYSA (Q53N99…	2.12891	8.56546	2.00842	9.57932	17.6273	0.879816	7.3785	15.9695	1.11392
#inter	TRINITY_DN59641_c1_g1_i2	GO:0016020;GO:0004553;GO:0016787;GO:0016021;GO:0005975;GO:0008152;GO:0004575;GO:0016798;GO:0004564;	Q8GUC0_LOLTE (Q8GUC0) Putative soluble acid invertase;Q8RVK8_LOLPR (Q8RVK8) Fructosyltransferase;Q575T1_WHEAT (Q575T1) Acid beta-fructofuranosidase precursor (EC 3.2.1.26);Q6KCH6_HORVU (Q6KCH6) Soluble acid invertase (EC 3.2.1.26);O49955_WHEAT (O49955) Beta-fructosidase (Fragment);Q7XTK7_MAIZE (Q7XTK7) Vacuolar invertase (EC 3.2.1.26) (Fragment);Q9LKI9_ORYSA (Q9LKI9) Vacuolar acid invertase (EC 3…	12.1723	30.6095	1.33038	1.85209	17.1613	3.21193	0.638014	8.70471	3.77014
#inter	TRINITY_DN60010_c0_g2_i3	NA	Q5VQT6_ORYSA (Q5VQT6) Hypothetical protein P0038D11.18-1 (Hypothetical protein P0707D10.45-1);	7.73078	21.2606	1.4595	7.17537	16.323	1.18578	5.5326	11.0853	1.00262
#inter	TRINITY_DN60359_c0_g2_i1	GO:0016020;GO:0004553;GO:0016787;GO:0016021;GO:0005975;GO:0008152;GO:0004575;GO:0016798;GO:0004564;GO:0016740;	Q8RVK8_LOLPR (Q8RVK8) Fructosyltransferase;Q8GUC0_LOLTE (Q8GUC0) Putative soluble acid invertase;Q575T1_WHEAT (Q575T1) Acid beta-fructofuranosidase precursor (EC 3.2.1.26);Q6KCH6_HORVU (Q6KCH6) Soluble acid invertase (EC 3.2.1.26);Q7XZS5_9POAL (Q7XZS5) Soluble acid invertase (EC 3.2.1.26) (Fragment);Q9LKI9_ORYSA (Q9LKI9) Vacuolar acid invertase (EC 3.2.1.26);Q6ETD3_ORYSA (Q6ETD3) Vacuolar acid in…	3.07069	11.9358	1.95866	0.918952	4.04519	2.13815	3.51702	13.3965	1.92943
#inter	TRINITY_DN60409_c0_g2_i2	GO:0016740;GO:0016747;	Q5Z9G3_ORYSA (Q5Z9G3) Putative benzoyl coenzyme A, benzyl alcohol benzoyl transferase;Q9FVY9_ORYSA (Q9FVY9) Putative hypersensitivity-related (Hsr)protein;Q8GT20_TOBAC (Q8GT20) Benzoyl coenzyme A: benzyl alcohol benzoyl transferase;Q8GT20.1 RecName: Full=Benzyl alcohol O-benzoyltransferase; AltName: Full=Benzoyl coenzyme A:benzyl alcohol benzoyl transferase [Nicotiana tabacum];Q43583_TOBAC (Q4358…	1.50149	16.7761	3.48194	1.48036	37.1537	4.64949	0.452538	19.1601	5.40392
#inter	TRINITY_DN60456_c0_g2_i4	GO:0016791;GO:0016787;GO:0005975;GO:0016311;GO:0042132;GO:0042578;	Q9XGG5_PEA (Q9XGG5) Fructose-1,6-bisphosphatase (EC 3.1.3.11);Q9XF47_MUSAC (Q9XF47) Cytosolic fructose-1,6-bisphosphatase (EC 3.1.3.11);Q9XF47.1 RecName: Full=Fructose-1,6-bisphosphatase, cytosolic; Short=FBPase; AltName: Full=D-fructose-1,6-bisphosphate 1-phosphohydrolase [Musa acuminata];Q43287_ARATH (Q43287) Fructose-1,6-biphosphatase (Fragment);P46276.1 RecName: Full=Fructose-1,6-bisphosphata…	6.67888	31.732	2.24826	7.73996	46.6347	2.59101	3.62855	16.5544	2.18975
#inter	TRINITY_DN61061_c0_g4_i1	NA	Q75HV7_ORYSA (Q75HV7) Hypothetical protein OSJNBb0092G21.8;Q8LED7_ARATH (Q8LED7) Hypothetical protein;Q8GYS0_ARATH (Q8GYS0) Hypothetical protein At5g19190/T24G5_90 (Hypothetical protein At5g19190);Q9M7S8_ARATH (Q9M7S8) Hypothetical protein F24F17.5;	7.49392	32.8027	2.13002	4.16006	18.7272	2.17046	5.56849	23.1927	2.05831
#inter	TRINITY_DN61140_c0_g3_i8	GO:0004553;GO:0016787;GO:0005975;GO:0008152;GO:0016798;	Q5JKK9_ORYSA (Q5JKK9) Putative beta-1,3-glucanase;Q9SXY6_ORYSA (Q9SXY6) Beta 1,3-glucanase (EC 3.2.1.39);Q7F164_ORYSA (Q7F164) Putative beta-1,3-glucanase;Q9ZNZ0_ORYSA (Q9ZNZ0) Beta-1,3-glucanase precursor;Q949H8_FESPR (Q949H8) Glu1 protein;Q8S9Q4_ORYSA (Q8S9Q4) Putative beta-1,3-glucanase;P49237.1 RecName: Full=Glucan endo-1,3-beta-glucosidase, acidic isoform; AltName: Full=(1-3)-beta-glucan end…	11.102	84.9789	2.93629	113.115	262.613	1.21515	3.76898	21.5696	2.51675
#inter	TRINITY_DN61412_c0_g1_i5	NA	P0C587.1 RecName: Full=Glutamyl-tRNA reductase, chloroplastic; Short=GluTR; Flags: Precursor [Oryza sativa Japonica Group];Q9FW00_ORYSA (Q9FW00) Putative glutamyl-tRNA reductase;O65796.1 RecName: Full=Glutamyl-tRNA reductase 3, chloroplastic; Short=GluTR; Flags: Precursor [Hordeum vulgare];A2Z928.2 RecName: Full=Glutamyl-tRNA reductase, chloroplastic; Short=GluTR; Flags: Precursor [Oryza sativa I…	6.61111	16.4903	1.31865	7.60461	14.6088	0.941892	7.55064	15.5257	1.03999
#inter	TRINITY_DN61533_c0_g1_i1	NA	.	0.232544	5.3166	4.51493	1.5016	8.07798	2.42749	1.3313	4.00911	1.59045
#inter	TRINITY_DN61553_c1_g7_i1	GO:0016020;GO:0016021;	Q75GI8_ORYSA (Q75GI8) Expressed protein;Q8S9J0_ARATH (Q8S9J0) At2g36630/F1O11.26;Q6EQH5_ORYSA (Q6EQH5) Membrane protein-like;Q8L7A0_ARATH (Q8L7A0) Hypothetical protein At2g25740 (At2g25737);O82323_ARATH (O82323) Hypothetical protein At2g25740;Q93WW0_MUSAC (Q93WW0) Hypothetical protein (Fragment);Q6ZA07_ORYSA (Q6ZA07) Hypothetical protein P0434E03.23;Q6Z001_ORYSA (Q6Z001) Membrane protein-like;Q50…	41.8738	102.256	1.28807	31.0678	85.1131	1.45396	49.5457	114.239	1.20522
#inter	TRINITY_DN61553_c1_g7_i2	GO:0016020;GO:0016021;	Q75GI8_ORYSA (Q75GI8) Expressed protein;Q75GI8_ORYSA (Q75GI8) Expressed protein;Q75GI8_ORYSA (Q75GI8) Expressed protein;Q8S9J0_ARATH (Q8S9J0) At2g36630/F1O11.26;Q8S9J0_ARATH (Q8S9J0) At2g36630/F1O11.26;Q8S9J0_ARATH (Q8S9J0) At2g36630/F1O11.26;Q93WW0_MUSAC (Q93WW0) Hypothetical protein (Fragment);Q93WW0_MUSAC (Q93WW0) Hypothetical protein (Fragment);O82323_ARATH (O82323) Hypothetical protein At2g2…	13.8512	40.0043	1.53014	9.23253	26.1485	1.50193	20.115	41.945	1.06023
#inter	TRINITY_DN61630_c0_g4_i2	NA	Q69IK9_ORYSA (Q69IK9) Hypothetical protein OSJNBa0032L17.1 (Hypothetical protein OJ1695_D07.25);Q8L8M8_ARATH (Q8L8M8) Serine-rich protein;Q93WB2_ARATH (Q93WB2) AT5g25280/F18G18_20;Q9FY56_ARATH (Q9FY56) Hypothetical protein T5K6_80 (Serine-rich protein) (At5g11090);Q8H6R2_PONTR (Q8H6R2) CTV.15;Q9LHL1_ARATH (Q9LHL1) Arabidopsis thaliana genomic DNA, chromosome 3, P1 clone: MJH23 (Hypothetical prote…	2.08189	14.624	2.81237	1.93984	10.9317	2.49451	1.63386	11.128	2.76784
#inter	TRINITY_DN61688_c0_g1_i11	NA	Q43661_WHEAT (Q43661) Wali7 protein (Fragment);O64461_BRANA (O64461) Aluminum-induced;Q94BR2_ARATH (Q94BR2) Putative aluminium-induced protein;Q94KH9_AVIMR (Q94KH9) Aluminium induced protein;O64438_PHAAU (O64438) ARG10;Q5MCR8_9ASTR (Q5MCR8) Aluminum-induced protein;Q6UK15_GOSHI (Q6UK15) Al-induced protein;Q8S2R9_THEHA (Q8S2R9) Aluminum-induced protein-like protein;Q7XXR0_ORYSA (Q7XXR0) Hypothetic…	11.6219	23.3741	1.00806	9.30663	28.1781	1.59824	9.70556	17.3171	0.835314
#inter	TRINITY_DN61688_c0_g1_i13	NA	Q43661_WHEAT (Q43661) Wali7 protein (Fragment);Q94BR2_ARATH (Q94BR2) Putative aluminium-induced protein;O64438_PHAAU (O64438) ARG10;O64461_BRANA (O64461) Aluminum-induced;Q94KH9_AVIMR (Q94KH9) Aluminium induced protein;Q5MCR8_9ASTR (Q5MCR8) Aluminum-induced protein;Q6UK15_GOSHI (Q6UK15) Al-induced protein;Q8S2R9_THEHA (Q8S2R9) Aluminum-induced protein-like protein;Q7XXR0_ORYSA (Q7XXR0) Hypothetic…	12.5477	27.2218	1.11734	10.3904	32.4499	1.64296	10.1342	19.887	0.972593
#inter	TRINITY_DN61688_c0_g1_i14	NA	Q43661_WHEAT (Q43661) Wali7 protein (Fragment);O64438_PHAAU (O64438) ARG10;Q94BR2_ARATH (Q94BR2) Putative aluminium-induced protein;O64461_BRANA (O64461) Aluminum-induced;Q5MCR8_9ASTR (Q5MCR8) Aluminum-induced protein;Q6UK15_GOSHI (Q6UK15) Al-induced protein;Q94KH9_AVIMR (Q94KH9) Aluminium induced protein;Q8S2R9_THEHA (Q8S2R9) Aluminum-induced protein-like protein;Q9FG81_ARATH (Q9FG81) Putative a…	9.33834	17.6038	0.914649	7.05668	19.1361	1.43924	8.12348	14.5273	0.838597
#inter	TRINITY_DN61688_c0_g1_i15	NA	Q43661_WHEAT (Q43661) Wali7 protein (Fragment);Q43661_WHEAT (Q43661) Wali7 protein (Fragment);Q94BR2_ARATH (Q94BR2) Putative aluminium-induced protein;Q94BR2_ARATH (Q94BR2) Putative aluminium-induced protein;O64438_PHAAU (O64438) ARG10;O64438_PHAAU (O64438) ARG10;O64461_BRANA (O64461) Aluminum-induced;O64461_BRANA (O64461) Aluminum-induced;Q5MCR8_9ASTR (Q5MCR8) Aluminum-induced protein;Q5MCR8_9AS…	10.3964	20.0682	0.948827	8.39416	27.3024	1.70157	9.36895	18.7986	1.00467
#inter	TRINITY_DN61688_c0_g1_i5	NA	Q43661_WHEAT (Q43661) Wali7 protein (Fragment);Q94BR2_ARATH (Q94BR2) Putative aluminium-induced protein;O64438_PHAAU (O64438) ARG10;O64461_BRANA (O64461) Aluminum-induced;Q94KH9_AVIMR (Q94KH9) Aluminium induced protein;Q5MCR8_9ASTR (Q5MCR8) Aluminum-induced protein;Q6UK15_GOSHI (Q6UK15) Al-induced protein;Q8S2R9_THEHA (Q8S2R9) Aluminum-induced protein-like protein;Q7XXR0_ORYSA (Q7XXR0) Hypothetic…	12.5589	26.3566	1.06945	10.6957	32.8673	1.61962	11.0166	20.2312	0.876903
#inter	TRINITY_DN61805_c2_g3_i2	NA	Q5Z984_ORYSA (Q5Z984) Putative Ntdin;Q5Z985_ORYSA (Q5Z985) Putative Ntdin;O04410_RAPSA (O04410) Din1;Q9MBD6_TOBAC (Q9MBD6) Ntdin;Q9M4Y8_CUCSA (Q9M4Y8) OP1;P27626.1 RecName: Full=Senescence-associated protein DIN1 [Raphanus sativus];Q38852_ARATH (Q38852) Senescence-associated protein;Q8LEW3_ARATH (Q8LEW3) Senescence-associated protein sen1;Q38853_ARATH (Q38853) Senescence-associated protein sen1 (…	21.6622	60.5906	1.48391	10.2432	335.254	5.03252	5.16064	35.2174	2.77067
#inter	TRINITY_DN61888_c0_g1_i7	NA	Q53KV7_ORYSA (Q53KV7) PB1 domain, putative;Q53KV1_ORYSA (Q53KV1) PB1 domain, putative;Q8S336_ORYSA (Q8S336) Susceptibility antioxidant protein (Fragment);Q6ID88_ARATH (Q6ID88) Hypothetical protein At3g26510;Q9LRV7_ARATH (Q9LRV7) Gb|AAF04880.1;Q9S843_ARATH (Q9S843) Hypothetical protein F24J13.21 (Hypothetical protein F5A18.18);Q9STK4_ARATH (Q9STK4) Hypothetical protein T29H11_240 (At3g48240);Q9FKL…	0.05	1.03919	4.37739	0.05	1.58717	4.98838	0.05	1.61929	5.01729
#inter	TRINITY_DN61893_c0_g6_i3	NA	Q6AVT4_ORYSA (Q6AVT4) Expressed protein;Q6AVT3_ORYSA (Q6AVT3) Hypothetical protein OSJNBa0027J18.18;Q6AVT5_ORYSA (Q6AVT5) Hypothetical protein OSJNBa0027J18.16;P42297.1 RecName: Full=Universal stress protein YxiE; Short=USP YxiE; Flags: Precursor [Bacillus subtilis subsp. subtilis str. 168];Q51K25_MAGGR (Q51K25) Hypothetical protein;	1.83305	7.39751	2.01279	10.5583	22.1114	1.06641	0.394854	9.96919	4.65809
#inter	TRINITY_DN61908_c0_g2_i7	NA	Q6CBE0_YARLI (Q6CBE0) Yarrowia lipolytica chromosome C of strain CLIB99 of Yarrowia lipolytica;	2.84192	22.3715	2.97672	2.79067	34.6592	3.63455	2.95741	6.31052	1.09342
#inter	TRINITY_DN62112_c0_g1_i4	NA	Q7XVN5_ORYSA (Q7XVN5) OSJNBa0055C08.5 protein;Q8GWT8_ARATH (Q8GWT8) Hypothetical protein At1g69040/F4N2_2;Q8GWT8_ARATH (Q8GWT8) Hypothetical protein At1g69040/F4N2_2;Q9LQB5_ARATH (Q9LQB5) F4N2.2;Q9LQB5_ARATH (Q9LQB5) F4N2.2;Q8LJW3_ARATH (Q8LJW3) ACR4;Q8LJW3_ARATH (Q8LJW3) ACR4;Q75IY0_ORYSA (Q75IY0) Putative ACT domain containing protein, ACR4, with alternative splicing forms;Q6YZC7_ORYSA (Q6YZC7)…	1.23292	4.87284	1.98268	0.886517	5.57268	2.65215	1.8371	4.26902	1.21647
#inter	TRINITY_DN62112_c0_g1_i7	NA	Q7XVN5_ORYSA (Q7XVN5) OSJNBa0055C08.5 protein;Q8GWT8_ARATH (Q8GWT8) Hypothetical protein At1g69040/F4N2_2;Q8GWT8_ARATH (Q8GWT8) Hypothetical protein At1g69040/F4N2_2;Q9LQB5_ARATH (Q9LQB5) F4N2.2;Q9LQB5_ARATH (Q9LQB5) F4N2.2;Q8LJW3_ARATH (Q8LJW3) ACR4;Q8LJW3_ARATH (Q8LJW3) ACR4;Q75IY0_ORYSA (Q75IY0) Putative ACT domain containing protein, ACR4, with alternative splicing forms;Q6YZC7_ORYSA (Q6YZC7)…	1.36439	5.16819	1.9214	1.15065	6.09478	2.40513	1.46111	4.83264	1.72575
#inter	TRINITY_DN62127_c1_g2_i12	GO:0016787;GO:0008152;GO:0004338;GO:0004553;GO:0005975;GO:0016798;	Q42835_HORVU (Q42835) Beta-D-glucan exohydrolase, isoenzyme ExoII (EC 3.2.1.58);Q8RWR5_WHEAT (Q8RWR5) Beta-D-glucan exohydrolase;Q6PQF3_SECCE (Q6PQF3) Cell wall beta-glucosidase;Q8W2Z8_ORYSA (Q8W2Z8) Putative exoglucanase;Q9LLB8_MAIZE (Q9LLB8) Exoglucanase precursor;O82074_TROMA (O82074) Beta-D-glucosidase precursor (EC 3.2.1.21);Q7XAS3_GOSHI (Q7XAS3) Beta-D-glucosidase;Q8W2Z9_ORYSA (Q8W2Z9) Unna…	5.62695	12.3588	1.13511	11.2119	21.7636	0.956886	2.17521	18.0733	3.05463
#inter	TRINITY_DN62254_c2_g1_i1	NA	.	30.2273	93.9733	1.6364	8.82508	31.2613	1.8247	44.947	129.059	1.52173
#inter	TRINITY_DN62254_c2_g2_i1	NA	P14895.1 RecName: Full=High molecular mass early light-inducible protein HV58, chloroplastic; Short=ELIP; Flags: Precursor [Hordeum vulgare];Q69W90_ORYSA (Q69W90) Putative low molecular mass early light-induced protein,chloroplast (ELIP);P14897.1 RecName: Full=Low molecular mass early light-inducible protein HV90, chloroplastic; Short=ELIP; Flags: Precursor [Hordeum vulgare];Q94KE7_MAIZE (Q94KE7)…	12.9745	55.1491	2.08766	5.23256	18.762	1.84222	22.701	57.013	1.32854
#inter	TRINITY_DN62282_c0_g2_i1	GO:0016020;GO:0016021;	Q851R0_ORYSA (Q851R0) Putative nodule-specific protein;O80960_ARATH (O80960) Nodulin-like protein (At2g39210/T16B24.15);Q7Y003_ORYSA (Q7Y003) Hypothetical protein OSJNBb0070O09.5;Q6Z4F2_ORYSA (Q6Z4F2) Putative nodule-specific protein;Q535K6_SOYBN (Q535K6) Nitrate and chloride transporter;Q9ZUV4_ARATH (Q9ZUV4) Nodulin-like protein (At2g28120/F24D13.9);O81120_LOTJA (O81120) Nodule-specific protein …	0.858977	5.85454	2.76886	1.04052	4.42122	2.08714	1.69196	3.82555	1.17697
#inter	TRINITY_DN62371_c3_g2_i6	GO:0008270;GO:0005634;GO:0005622;	Q8LGM0_HORVD (Q8LGM0) CONSTANS-like protein CO8;Q8LGM3_HORVD (Q8LGM3) CONSTANS-like protein CO5 (Fragment);Q8LGM4_HORVD (Q8LGM4) CONSTANS-like protein CO5;Q52ZI7_PEA (Q52ZI7) CONSTANS-LIKE b;Q68UR6_ORYSA (Q68UR6) Zinc finger protein-like;Q531A9_PEA (Q531A9) CONSTANS-like b;Q76K64_WHEAT (Q76K64) Hd1-like protein;Q76K61_WHEAT (Q76K61) Hd1-like protein;Q8L581_HORVD (Q8L581) CONSTANS-like protein;Q76…	2.82604	10.1817	1.84912	0.878677	4.82903	2.45833	3.78099	10.678	1.49781
#inter	TRINITY_DN62527_c1_g3_i15	GO:0020037;GO:0046872;GO:0006952;GO:0019441;	Q9FUH4_HORVU (Q9FUH4) Putative nematode-resistance protein (Hs1);Q7E5I4_ORYSA (Q7E5I4) Putative nematode-resistance protein;Q5N8A4_ORYSA (Q5N8A4) Putative nematode resistance protein Hs1pro-1;Q9FQ21_SOYBN (Q9FQ21) Putative Hs1pro-1-like receptor;P93660_BETPR (P93660) Hs1pro-1 protein;Q8LB61_ARATH (Q8LB61) Putative nematode-resistance protein;Q9M711_PEA (Q9M711) Putative Hs1pro-1 homolog;Q8GUL9_AR…	2.45376	20.0963	3.03386	1.65059	12.3976	2.90901	0.531689	2.80898	2.40139
#inter	TRINITY_DN62708_c1_g1_i3	NA	Q9SMW0_ARATH (Q9SMW0) Beta-amylase enzyme (EC 3.2.1.2);O23553.3 RecName: Full=Beta-amylase 3, chloroplastic; AltName: Full=1,4-alpha-D-glucan maltohydrolase; AltName: Full=Beta-amylase 8; AltName: Full=Chloroplast beta-amylase; Short=CT-BMY; Flags: Precursor [Arabidopsis thaliana];O23553_ARATH (O23553) Beta-amylase (EC 3.2.1.2) (1,4-alpha-D-glucan maltohydrolase);Q7XC23_ORYSA (Q7XC23) Putative ch…	1.50871	16.0039	3.40704	2.08461	21.4679	3.36433	4.34581	10.2744	1.24136
#inter	TRINITY_DN62772_c0_g1_i14	GO:0003677;GO:0006355;GO:0005634;GO:0006351;	Q5ZCD7_ORYSA (Q5ZCD7) Putative late elongated hypocotyl;Q57VR0_9TRYP (Q57VR0) Hypothetical protein;	0.05	2.1965	5.45713	0.05	1.25299	4.6473	0.05	1.2643	4.66027
#inter	TRINITY_DN62778_c0_g1_i1	GO:0005986;GO:0016791;GO:0016787;GO:0006002;GO:0005829;GO:0005975;GO:0016311;GO:0042132;GO:0006000;GO:0006094;GO:0042578;GO:0030388;	Q75HX2_ORYSA (Q75HX2) Putative fructose-1,6-bisphosphatase;Q9SDL8_9ORYZ (Q9SDL8) Fructose-1,6-bisphosphatase;Q9SDL8.1 RecName: Full=Fructose-1,6-bisphosphatase, cytosolic; Short=FBPase; AltName: Full=D-fructose-1,6-bisphosphate 1-phosphohydrolase [Oryza coarctata];Q5N9E2_ORYSA (Q5N9E2) Fructose-1,6-bisphosphatase;A2WXB2.2 RecName: Full=Fructose-1,6-bisphosphatase, cytosolic; Short=FBPase; AltName…	6.34362	28.5112	2.16815	5.66685	52.5512	3.2131	4.14344	11.1636	1.4299
#inter	TRINITY_DN62919_c1_g2_i17	NA	Q688X9_ORYSA (Q688X9) Hypothetical protein OJ1115_B06.15;Q688X9.1 RecName: Full=Protein DEHYDRATION-INDUCED 19; AltName: Full=OsDi19 [Oryza sativa Japonica Group];Q5QMP3_ORYSA (Q5QMP3) Fiber protein Fb2-like;Q5QMP3.1 RecName: Full=Protein DEHYDRATION-INDUCED 19 homolog 3; AltName: Full=OsDi19-3 [Oryza sativa Japonica Group];Q6H6E6_ORYSA (Q6H6E6) Putative fiber protein Fb2;Q6H6E6.1 RecName: Full=P…	4.95302	8.77209	0.824612	4.80944	12.052	1.32533	4.66513	11.6287	1.3177
#inter	TRINITY_DN62940_c0_g2_i2	NA	.	6.72347	16.2209	1.27058	4.91746	15.9202	1.69487	3.20853	7.03558	1.13276
#inter	TRINITY_DN62994_c2_g3_i5	NA	Q5JJJ9_ORYSA (Q5JJJ9) CBS domain containing protein-like;Q8GZA4_ARATH (Q8GZA4) Hypothetical protein At1g65320/T8F5_10;Q8GZA4.1 RecName: Full=CBS domain-containing protein CBSX6 [Arabidopsis thaliana];O80804_ARATH (O80804) T8F5.10;Q6ZIB3_ORYSA (Q6ZIB3) CBS domain containing protein-like;Q84WQ5_ARATH (Q84WQ5) Hypothetical protein At4g27460;Q84WQ5.2 RecName: Full=CBS domain-containing protein CBSX5 …	8.52358	40.4099	2.24518	8.81634	31.5888	1.84116	8.69595	13.0287	0.583278
#inter	TRINITY_DN63057_c1_g3_i2	GO:0016020;GO:0016709;GO:0005506;GO:0055114;GO:0016705;GO:0044550;GO:0016491;GO:0020037;GO:0046872;GO:0004497;	Q6ZIH6_ORYSA (Q6ZIH6) Putative cytochrome P450;Q6ZIH2_ORYSA (Q6ZIH2) Putative cytochrome P450;Q6ZIG8_ORYSA (Q6ZIG8) Putative cytochrome P450;Q6ZIH1_ORYSA (Q6ZIH1) Putative cytochrome P450;Q6ZII0_ORYSA (Q6ZII0) Putative cytochrome P450;Q6ZIG7_ORYSA (Q6ZIG7) Putative cytochrome P450;Q6K5G6_ORYSA (Q6K5G6) Putative cytochrome P450 71D8 (P450 CP7);Q67WG6_ORYSA (Q67WG6) Putative cytochrome P450;Q9AS41_…	4.1301	14.1423	1.77577	0.731237	3.1928	2.12641	4.77919	16.6293	1.79889
#inter	TRINITY_DN63058_c0_g2_i1	GO:0005509;	Q94LH2_ORYSA (Q94LH2) Putative calmodulin-like protein;Q67J27_ORYSA (Q67J27) Hypothetical protein OSJNBa0054F02.1 (Hypothetical protein B1045B05.23);Q67J26_ORYSA (Q67J26) Hypothetical protein OSJNBa0054F02.3 (Hypothetical protein B1045B05.25);Q6Z6G0_ORYSA (Q6Z6G0) Hypothetical protein P0486G03.28 (Hypothetical protein P0539D10.4);Q69YD3_ORYSA (Q69YD3) Hypothetical protein P0701E03.37;Q8LHQ5_ORYSA…	1.77884	8.80935	2.3081	1.39003	10.3871	2.9016	1.53255	8.42323	2.45844
#inter	TRINITY_DN63066_c2_g6_i1	GO:0016132;GO:0016125;GO:0020037;GO:0007275;GO:0004497;GO:0005506;GO:0055114;GO:0016705;GO:0016491;GO:0010268;GO:0046872;	Q7EZ52_ORYSA (Q7EZ52) Putative taxane 14b-hydroxylase;Q7XIL3_ORYSA (Q7XIL3) Putative 5-alpha-taxadienol-10-beta-hydroxylase;Q7XIL5_ORYSA (Q7XIL5) Putative 5-alpha-taxadienol-10-beta-hydroxylase;Q8H519_ORYSA (Q8H519) Putative 5-alpha-taxadienol-10-beta-hydroxylase;Q8H522_ORYSA (Q8H522) Putative 5-alpha-taxadienol-10-beta-hydroxylase;Q84LG7_ORYSA (Q84LG7) Putative taxane 10-beta-hydroxylase(5-alpha…	7.41731	31.151	2.07031	8.66283	35.9035	2.05121	10.6855	33.4513	1.64641
#inter	TRINITY_DN63155_c6_g1_i4	NA	Q8H4W6_ORYSA (Q8H4W6) Putative pirin;Q9SEE4.1 RecName: Full=Pirin-like protein [Solanum lycopersicum];Q75LB9_ORYSA (Q75LB9) Putative pirin-like protein;Q9ZW82.3 RecName: Full=Pirin-like protein At2g43120 [Arabidopsis thaliana];Q8C1Y5_MOUSE (Q8C1Y5) Mus musculus brain CRL-1443 BC3H1 cDNA, RIKEN full-length enriched library, clone:G430064M09 product:PIRIN;Q8BNL6_MOUSE (Q8BNL6) Mus musculus 7 days e…	2.17304	49.4184	4.50726	10.2199	27.6873	1.43784	1.18521	32.006	4.75513
#inter	TRINITY_DN63155_c6_g1_i9	NA	Q8H4W6_ORYSA (Q8H4W6) Putative pirin;Q75LB9_ORYSA (Q75LB9) Putative pirin-like protein;Q9SEE4.1 RecName: Full=Pirin-like protein [Solanum lycopersicum];Q9ZW82.3 RecName: Full=Pirin-like protein At2g43120 [Arabidopsis thaliana];Q5M827_RAT (Q5M827) Pirin;Q5M827.1 RecName: Full=Pirin; AltName: Full=Probable quercetin 2,3-dioxygenase PIR; Short=Probable quercetinase [Rattus norvegicus];Q8C1Y5_MOUSE (…	1.6509	36.6059	4.47075	6.50343	18.2799	1.49099	0.789852	20.2296	4.67874
#inter	TRINITY_DN63232_c3_g7_i4	NA	Q688Y1_ORYSA (Q688Y1) Hypothetical protein OJ1115_B06.13;Q5QMR2_ORYSA (Q5QMR2) Hypothetical protein P0007F06.21 (Hypothetical protein P0485G01.11);Q5JML5_ORYSA (Q5JML5) Putative calcium-binding protein;Q5JML5_ORYSA (Q5JML5) Putative calcium-binding protein;Q8VZR8_ARATH (Q8VZR8) Putative proline-rich protein;Q9M0H8_ARATH (Q9M0H8) Predicted proline-rich protein;Q60F58_ORYSA (Q60F58) Putative prolin…	13.1817	50.8356	1.9473	13.3977	27.672	1.04644	9.73914	14.6319	0.587251
#inter	TRINITY_DN63237_c1_g11_i2	NA	.	5.20485	41.8358	3.00681	6.05245	44.2968	2.87161	4.35064	24.582	2.4983
#inter	TRINITY_DN63237_c1_g11_i5	NA	Q7XPK6_ORYSA (Q7XPK6) OSJNBa0087O24.3 protein;Q5NZK9_AZOSE (Q5NZK9) Hypothetical protein;Q9ZTQ4_MAIZE (Q9ZTQ4) Cell wall invertase (EC 3.2.1.26);Q9XGV7_ORYSA (Q9XGV7) Apoplastic invertase (EC 3.2.1.26);Q6K311_ORYSA (Q6K311) Putative apoplastic invertase;A2YZ01.2 RecName: Full=Beta-fructofuranosidase, insoluble isoenzyme 7; AltName: Full=Cell wall beta-fructosidase 7; AltName: Full=Invertase 7; Al…	2.03458	13.1156	2.68848	1.75882	22.335	3.66663	2.28306	15.167	2.7319
#inter	TRINITY_DN63237_c1_g11_i7	NA	Q9XGV7_ORYSA (Q9XGV7) Apoplastic invertase (EC 3.2.1.26);Q56UC9_ORYSA (Q56UC9) Cell-wall invertase 7;Q0J360.1 RecName: Full=Beta-fructofuranosidase, insoluble isoenzyme 7; AltName: Full=Cell wall beta-fructosidase 7; AltName: Full=Invertase 7; AltName: Full=OsCIN7; AltName: Full=Sucrose hydrolase 7; Flags: Precursor [Oryza sativa Japonica Group];A2YZ01.2 RecName: Full=Beta-fructofuranosidase, ins…	43.5497	236.146	2.43894	41.3366	417.616	3.33669	31.0088	244.46	2.97885
#inter	TRINITY_DN63237_c1_g13_i1	GO:0016020;GO:0016021;	Q7RII7_PLAYO (Q7RII7) Putative yir3 protein;	99.2404	486.503	2.29345	89.8747	810.627	3.17305	76.8016	477.679	2.63683
#inter	TRINITY_DN63237_c1_g1_i1	GO:0009451;GO:0019239;	O86734_STRCO (O86734) Hypothetical protein SCO5665;	1.15566	10.3923	3.16873	1.75242	8.99518	2.3598	1.11828	7.45704	2.73732
#inter	TRINITY_DN63237_c1_g7_i2	NA	Q7XPK6_ORYSA (Q7XPK6) OSJNBa0087O24.3 protein;Q7XPK6_ORYSA (Q7XPK6) OSJNBa0087O24.3 protein;Q56UD0_ORYSA (Q56UD0) Cell-wall invertase 6;Q56UD0_ORYSA (Q56UD0) Cell-wall invertase 6;Q56UD0.1 RecName: Full=Beta-fructofuranosidase, insoluble isoenzyme 6; AltName: Full=Cell wall beta-fructosidase 6; AltName: Full=Invertase 6; AltName: Full=OsCIN6; AltName: Full=Sucrose hydrolase 6; Flags: Precursor [O…	3.43069	16.33	2.25095	3.08948	25.9228	3.06879	3.12122	20.2109	2.69495
#inter	TRINITY_DN63268_c0_g2_i5	GO:0010183;GO:0036033;	Q7Y0E0_ORYSA (Q7Y0E0) Hypothetical protein OSJNBa0079B15.20;Q7Y0B8_ORYSA (Q7Y0B8) Hypothetical protein OSJNBa0079B15.19;Q9XIM0_ARATH (Q9XIM0) Expressed protein (Hypothetical protein At2g15890; F19G14.11) (Hypothetical protein At2g15890);Q7V4M2_PROMM (Q7V4M2) Putative glycosyl transferase, group 1;	14.045	47.0792	1.74503	27.1987	154.946	2.51016	53.2106	118.225	1.15175
#inter	TRINITY_DN63319_c0_g5_i1	GO:0003723;GO:0033897;GO:0090502;	Q6R326_WHEAT (Q6R326) S-like RNase;Q6QR26_WHEAT (Q6QR26) S-like RNase (Fragment);O04393_HORVU (O04393) Ribonuclease;Q9FEG7_ORYSA (Q9FEG7) Ribonuclease (EC 3.1.27.1);Q7GC42_ORYSA (Q7GC42) Ribonuclease (EC 3.1.27.1);Q9FRU0_ORYSA (Q9FRU0) Ribonuclease (Fragment);Q41723_ZINEL (Q41723) Wounding-induced ribonuclease gene protein;Q9ZQX1_CICAR (Q9ZQX1) Ribonuclease T2 (EC 3.1.27.1);Q7M234_NICGU (Q7M234) …	14.055	97.5017	2.79434	14.2923	124.55	3.12342	8.7831	83.139	3.24272
#inter	TRINITY_DN63319_c0_g5_i5	GO:0003723;GO:0033897;GO:0090502;	Q6R326_WHEAT (Q6R326) S-like RNase;O04393_HORVU (O04393) Ribonuclease;Q6QR26_WHEAT (Q6QR26) S-like RNase (Fragment);Q9FRU0_ORYSA (Q9FRU0) Ribonuclease (Fragment);Q9FEG7_ORYSA (Q9FEG7) Ribonuclease (EC 3.1.27.1);Q7GC42_ORYSA (Q7GC42) Ribonuclease (EC 3.1.27.1);Q9LLS1_PRUDU (Q9LLS1) S-like ribonuclease (RNase PD2) (Fragment);Q41723_ZINEL (Q41723) Wounding-induced ribonuclease gene protein;Q9FQL6_PR…	5.68711	37.9059	2.73665	4.35249	54.2313	3.63921	3.45622	42.6117	3.62398
#inter	TRINITY_DN63351_c2_g2_i25	GO:0004722;GO:0016787;GO:0004721;GO:0003824;GO:0006470;GO:0046872;	Q7XW27_ORYSA (Q7XW27) OSJNBb0062H02.4 protein;Q7XW27.2 RecName: Full=Probable protein phosphatase 2C 38; Short=OsPP2C38 [Oryza sativa Japonica Group];Q6K6N7_ORYSA (Q6K6N7) Hypothetical protein P0046H03.1 (Hypothetical protein P0403C01.30);Q6K6N7.1 RecName: Full=Probable protein phosphatase 2C 14; Short=OsPP2C14 [Oryza sativa Japonica Group];Q9SA22_ARATH (Q9SA22) F3O9.3 protein;Q9SA22.1 RecName: F…	11.5317	21.5233	0.900294	13.0168	25.6349	0.977734	15.8214	22.7003	0.520834
#inter	TRINITY_DN63413_c0_g1_i3	GO:0005737;GO:0120013;GO:0120009;	Q7XV55_ORYSA (Q7XV55) OSJNBa0006B20.21 protein;Q7FB31_ORYSA (Q7FB31) OJ000114_01.1 protein;Q6ZC75_ORYSA (Q6ZC75) Hypothetical protein P0007D08.5 (Hypothetical protein P0450B04.40);Q9LU33_ARATH (Q9LU33) Arabidopsis thaliana genomic DNA, chromosome 3, P1 clone: MXL8;Q6NLQ3_ARATH (Q6NLQ3) Hypothetical protein At1g21360;Q6K1Q5_ORYSA (Q6K1Q5) Glycolipid transfer protein-like;Q8LCH8_ARATH (Q8LCH8) Hypo…	2.79048	6.09786	1.12779	3.50293	12.5104	1.83649	4.01349	7.75105	0.949534
#inter	TRINITY_DN63420_c0_g2_i2	GO:0016740;GO:0016747;GO:0016410;	Q9LGF6_ORYSA (Q9LGF6) 3'-N-debenzoyltaxol N-benzoyltransferase-like;Q6L4T7_ORYSA (Q6L4T7) Hypothetical protein P0478F09.6;Q5JNT2_ORYSA (Q5JNT2) 3'-N-debenzoyltaxol N-benzoyltransferase-like;Q9LGQ6_ORYSA (Q9LGQ6) Putative taxadien-5-alpha-ol O-acetyltransferase;Q8RVW1_MUSAC (Q8RVW1) Putative 0-deacetylbaccatin III-10-O-acetyl transferase-like protein (Fragment);Q75L39_ORYSA (Q75L39) Hypothetical p…	3.27649	19.4487	2.56945	2.33709	13.154	2.49272	2.18975	5.12534	1.22688
#inter	TRINITY_DN63536_c4_g2_i5	NA	Q6ZC09_ORYSA (Q6ZC09) Putative MTD1;Q9LLM3_MEDTR (Q9LLM3) MTD1;Q6K7G8_ORYSA (Q6K7G8) Hypothetical protein OJ1293_A01.7;Q5Z4U8_ORYSA (Q5Z4U8) Hypothetical protein P0545E05.31-1;Q9C593_ARATH (Q9C593) Hypothetical protein At5g21940 (Expressed protein);Q9LZG3_ARATH (Q9LZG3) Hypothetical protein T28A8_140;Q945P6_ARATH (Q945P6) At2g24550/F25P17.15 (Hypothetical protein At2g24550);Q9SJB0_ARATH (Q9SJB0) …	1.21593	14.8367	3.60904	0.554028	16.8597	4.92748	1.42277	8.82441	2.6328
#inter	TRINITY_DN63561_c0_g2_i2	GO:0003993;GO:0016787;GO:0016311;GO:0009507;GO:0009536;	Q687E1_HORVU (Q687E1) Nucleotide pyrophosphatase/phosphodiesterase (Fragment);Q687E1.2 RecName: Full=Nucleotide pyrophosphatase/phosphodiesterase, partial [Hordeum vulgare];Q9SW37_ARATH (Q9SW37) Hypothetical protein F13M23.30 (Hypothetical protein AT4g24890);Q9M446_CICAR (Q9M446) Hypothetical protein (Fragment);Q6ZI95_ORYSA (Q6ZI95) Putative diphosphonucleotide phosphatase;Q8H1R2_ARATH (Q8H1R2) H…	3.21248	12.9278	2.00872	4.87905	16.2572	1.73641	3.67137	15.8112	2.10656
#inter	TRINITY_DN63561_c0_g2_i5	NA	.	2.43551	16.9294	2.79724	5.0404	12.2202	1.27766	6.54199	16.098	1.29908
#inter	TRINITY_DN63588_c0_g4_i5	GO:0016787;GO:0003993;GO:0016311;GO:0046872;	Q84V55_ORYSA (Q84V55) Secretory acid phosphatase;O23244_ARATH (O23244) Purple acid phosphatase like protein (EC 3.1.3.2);O23244.2 RecName: Full=Purple acid phosphatase 25; Flags: Precursor [Arabidopsis thaliana];Q9C510_ARATH (Q9C510) Purple acid phosphatase, putative;Q9C510.1 RecName: Full=Purple acid phosphatase 6; Flags: Precursor [Arabidopsis thaliana];Q9ZS50_IPOBA (Q9ZS50) Purple acid phospha…	2.01931	11.4961	2.50921	3.72234	11.3883	1.61327	1.08545	7.71357	2.82911
#inter	TRINITY_DN63597_c1_g1_i9	GO:0008375;GO:0016020;	Q7XMC6_ORYSA (Q7XMC6) OSJNBb0018A10.9 protein;Q9ARU3_ORYSA (Q9ARU3) Putative xylosyltransferase I;Q9C9A1_ARATH (Q9C9A1) Hypothetical protein F23N20.6 (At1g71070/F23N20_6);Q9FLD7_ARATH (Q9FLD7) Glycosylation enzyme-like protein (At5g39990);Q65XQ1_ORYSA (Q65XQ1) Unknow protein;Q5BM96_9ROSI (Q5BM96) Secondary cell wall-related glycosyltransferase family 14;Q9LFQ0_ARATH (Q9LFQ0) Hypothetical protein …	3.41824	7.26953	1.08861	3.16583	6.39222	1.01373	2.57892	5.15569	0.999398
#inter	TRINITY_DN63618_c0_g2_i7	NA	Q02438.2 RecName: Full=Glucan endo-1,3-beta-glucosidase GV; AltName: Full=(1-3)-beta-glucan endohydrolase GV; AltName: Full=(1-3)-beta-glucanase isoenzyme GV; AltName: Full=Beta-1,3-endoglucanase GV [Hordeum vulgare];Q5JKH7_ORYSA (Q5JKH7) Putative endo-1,3-beta-glucanase;Q5JMU8_ORYSA (Q5JMU8) Endo-1,3-beta-glucanase;Q8W264_ORYSA (Q8W264) Endo-1,3-beta-glucanase;Q5JKH9_ORYSA (Q5JKH9) Endo-1,3-beta…	2.59366	10.8801	2.06863	3.32846	31.742	3.25347	0.737263	6.11926	3.05311
#inter	TRINITY_DN63639_c0_g1_i11	GO:0003700;GO:0003677;GO:0006355;GO:0005634;GO:0006351;	Q6H5V2_ORYSA (Q6H5V2) AP2 domain-containing transcription factor-like;Q7XUL8_ORYSA (Q7XUL8) OSJNBa0074L08.10 protein;Q5KS07_HUMAN (Q5KS07) Zinc finger protein 295 variant 3 (Zinc finger protein 295 variant 4) (Zinc finger protein 295 variant 1) (Fragment);Q8BEL5_ADE04 (Q8BEL5) E3 19 kDa protein (19 kDa E3 protein);Q6H1B5_9ADEN (Q6H1B5) E3 gp19K;	0.735235	5.27538	2.843	2.31598	5.2165	1.17146	1.273	3.05477	1.26283
#inter	TRINITY_DN63643_c0_g2_i3	NA	Q5W7C9_ORYSA (Q5W7C9) Unknow protein;Q6BZ20_DEBHA (Q6BZ20) Similar to sp|Q00312 Candida albicans Transcription factor RBF1;Q854N0_9CAUD (Q854N0) Gp34;Q9H774_HUMAN (Q9H774) Hypothetical protein FLJ21179;	1.45744	10.1811	2.80439	2.5997	17.8015	2.77558	4.416	9.25831	1.06801
#inter	TRINITY_DN63652_c1_g11_i14	GO:0005509;	Q9M4D5_HORVU (Q9M4D5) Putative calcium binding EF-hand protein;Q652U8_ORYSA (Q652U8) Putative calcium binding protein;Q652U5_ORYSA (Q652U5) Putative calcium binding protein;Q652U4_ORYSA (Q652U4) Putative calcium binding protein;Q6Q7Y1_CYNDA (Q6Q7Y1) Putative ABA-induced protein;Q9CAB7_ARATH (Q9CAB7) Hypothetical protein F5A18.15 (At1g70670/F5A18_15);Q9CAB7.1 RecName: Full=Probable peroxygenase 4;…	0.825769	6.00793	2.86306	2.12979	19.1101	3.16555	0.4628	3.59688	2.95829
#inter	TRINITY_DN63679_c3_g2_i10	NA	Q6ZIY2_ORYSA (Q6ZIY2) Putative DD1A protein;Q84M37_ORYSA (Q84M37) Hypothetical protein OSJNBa0059E14.15;Q6ZL19_ORYSA (Q6ZL19) Putative carboxyl-terminal proteinase;Q9LVC1_ARATH (Q9LVC1) Similarity to carboxyl-terminal proteinase (Hypothetical protein At5g56530);Q9C8A7_ARATH (Q9C8A7) Hypothetical protein F7A10.1 (At1g55360);Q9LJE0_ARATH (Q9LJE0) Gb|AAC16072.1 (AT3g13510/MRP15_15);Q8LAN5_ARATH (Q8L…	38.4007	76.5861	0.99595	31.8599	113.816	1.83689	36.7342	51.2654	0.480862
#inter	TRINITY_DN63690_c3_g1_i3	NA	Q53PZ5_ORYSA (Q53PZ5) Transposon protein, putative, unclassified;Q53PZ5_ORYSA (Q53PZ5) Transposon protein, putative, unclassified;Q53PZ5_ORYSA (Q53PZ5) Transposon protein, putative, unclassified;Q53PZ5_ORYSA (Q53PZ5) Transposon protein, putative, unclassified;Q8W3G0_ORYSA (Q8W3G0) Putative far-red impaired response protein;Q8W3G0_ORYSA (Q8W3G0) Putative far-red impaired response protein;Q8W3G0_OR…	0.349329	1.82504	2.38527	0.290739	1.27793	2.13601	0.237097	1.1427	2.2689
#inter	TRINITY_DN63702_c1_g1_i6	GO:0020037;GO:0006979;GO:0098869;GO:0042744;GO:0055114;GO:0005576;GO:0016491;GO:0046872;GO:0004601;	Q5I3F2_TRIMO (Q5I3F2) Peroxidase 6;Q6ER51_ORYSA (Q6ER51) Putative bacterial-induced peroxidase (Class III peroxidase 30 precursor) (EC 1.11.1.7);Q6ER46_ORYSA (Q6ER46) Putative bacterial-induced peroxidase (Class III peroxidase 28 precursor) (EC 1.11.1.7);Q6ER49_ORYSA (Q6ER49) Putative bacterial-induced peroxidase (Class III peroxidase 29 precursor) (EC 1.11.1.7);A5H452.1 RecName: Full=Peroxidase …	13.8786	38.9908	1.49027	7.01266	55.8563	2.99369	10.8475	32.6758	1.59086
#inter	TRINITY_DN63741_c0_g1_i13	GO:0007166;GO:0004672;GO:0006468;GO:0007178;GO:0005524;GO:0005886;GO:0004675;	Q7X6Q8_ORYSA (Q7X6Q8) OSJNBa0084K20.11 protein (OSJNBa0076N16.9 protein);Q75LD0_ORYSA (Q75LD0) Hypothetical protein OSJNBa0032G11.13;Q940H1_ARATH (Q940H1) Protein kinase-like protein (At3g59350);Q9LX36_ARATH (Q9LX36) Protein kinase-like protein;B9DFG5.1 RecName: Full=PTI1-like tyrosine-protein kinase 3; Short=PTI1-3 [Arabidopsis thaliana];Q84P43_SOYBN (Q84P43) Protein kinase Pti1;Q66RZ2_MAIZE (Q6…	0.602979	3.10475	2.3643	1.19144	3.31713	1.47723	0.821939	4.0778	2.31069
#inter	TRINITY_DN63803_c0_g3_i1	NA	Q7XC23_ORYSA (Q7XC23) Putative chloroplast-targeted beta-amylase;Q9AY35_ORYSA (Q9AY35) Putative chloroplast-targeted beta-amylase;Q94EU9_SOLTU (Q94EU9) Beta-amylase PCT-BMYI (EC 3.2.1.2);Q5F305_SOYBN (Q5F305) Beta-amylase (EC 3.2.1.2);Q9SMW0_ARATH (Q9SMW0) Beta-amylase enzyme (EC 3.2.1.2);O23553.3 RecName: Full=Beta-amylase 3, chloroplastic; AltName: Full=1,4-alpha-D-glucan maltohydrolase; AltNam…	4.55146	44.3535	3.28465	3.86514	49.3043	3.67312	10.0385	20.0193	0.995848
#inter	TRINITY_DN63936_c3_g2_i15	GO:0016020;GO:0016798;GO:0009505;	Q69II6_ORYSA (Q69II6) Putative beta-glucuronidase;Q5SNA6_ORYSA (Q5SNA6) Putative beta-glucuronidase;Q9FZP1.2 RecName: Full=Heparanase-like protein 3; Flags: Precursor [Arabidopsis thaliana];Q9FZP1_ARATH (Q9FZP1) Similarity to heparanase;Q70YJ3_HORVU (Q70YJ3) Putative heparanase;Q9FLK8_ARATH (Q9FLK8) Similarity to heparanase;Q8L608_ARATH (Q8L608) Hypothetical protein At5g61250;Q8L608.1 RecName: Fu…	17.2243	29.8921	0.795319	24.907	46.2417	0.892643	29.4207	43.2462	0.555742
#inter	TRINITY_DN63995_c0_g4_i13	NA	Q5Z4U8_ORYSA (Q5Z4U8) Hypothetical protein P0545E05.31-1;Q9SJB0_ARATH (Q9SJB0) Expressed protein;Q945P6_ARATH (Q945P6) At2g24550/F25P17.15 (Hypothetical protein At2g24550);Q84JT9_ORYSA (Q84JT9) Hypothetical protein P0686C03.145 (Hypothetical protein P0700D12.104);Q6ZC09_ORYSA (Q6ZC09) Putative MTD1;Q8L9W8_ARATH (Q8L9W8) Hypothetical protein (At5g24890);Q84WC9_ARATH (Q84WC9) Hypothetical protein A…	1.13354	14.3099	3.65811	2.23919	31.855	3.83047	2.05089	9.75853	2.25041
#inter	TRINITY_DN63995_c0_g4_i18	NA	.	0.05	5.32609	6.735	0.05	5.44414	6.76663	0.05	2.10503	5.39577
#inter	TRINITY_DN64019_c1_g4_i1	GO:0016020;GO:0003333;GO:0016021;GO:0015171;	Q94DE5_ORYSA (Q94DE5) Putative betaine/proline transporter;F4HW02.1 RecName: Full=GABA transporter 1; Short=AtGAT1; AltName: Full=Bidirectional amino acid transporter 1 [Arabidopsis thaliana];Q9SGD7_ARATH (Q9SGD7) T23G18.9;Q8L4X4_ARATH (Q8L4X4) Amino acid permease-like protein;Q8L4X4.1 RecName: Full=Probable GABA transporter 2 [Arabidopsis thaliana];Q8LDF5_ARATH (Q8LDF5) Amino acid permease-like …	8.52696	28.0425	1.71751	5.43624	13.0388	1.26213	7.0737	11.9221	0.753101
#inter	TRINITY_DN64045_c0_g2_i2	NA	Q9ZC86.1 RecName: Full=Oxygen-dependent coproporphyrinogen-III oxidase {ECO:0000255|HAMAP-Rule:MF_00333}; Short=CPO {ECO:0000255|HAMAP-Rule:MF_00333}; Short=Coprogen oxidase {ECO:0000255|HAMAP-Rule:MF_00333}; Short=Coproporphyrinogenase {ECO:0000255|HAMAP-Rule:MF_00333} {ECO:0000255|HAMAP-Rule:MF_00333} [Rickettsia prowazekii str. Madrid E];Q68VN1_RICTY (Q68VN1) Oxygen-dependent coproporphyrinoge…	4.93462	9.74934	0.982366	4.55915	11.1033	1.28415	4.23754	9.06132	1.09649
#inter	TRINITY_DN64190_c0_g8_i1	NA	Q60EL4_ORYSA (Q60EL4) Hypothetical protein OJ1651_D06.19;Q7XIZ2_ORYSA (Q7XIZ2) Hypothetical protein OJ1048_C10.1 (Hypothetical protein OJ1027_G06.36);Q9LZM2_ARATH (Q9LZM2) Hypothetical protein T7H20_140 (Hypothetical protein At5g02090/T7H20_140) (Hypothetical protein At5g02090);Q5N788_ORYSA (Q5N788) Hypothetical protein P0005H10.10-1 (Hypothetical protein P0446B05.38-1);Q5ZBM5_ORYSA (Q5ZBM5) Hypo…	9.54789	35.4172	1.8912	5.31205	51.7689	3.28475	3.86153	10.4811	1.44055
#inter	TRINITY_DN64242_c0_g2_i4	GO:0016020;GO:0005524;GO:0004672;GO:0016021;GO:0006468;	Q5W675_ORYSA (Q5W675) Hypothetical protein OSJNBa0075A10.6 (Hypothetical protein OJ1087_C03.13);Q5W675_ORYSA (Q5W675) Hypothetical protein OSJNBa0075A10.6 (Hypothetical protein OJ1087_C03.13);Q5W675_ORYSA (Q5W675) Hypothetical protein OSJNBa0075A10.6 (Hypothetical protein OJ1087_C03.13);Q5W675_ORYSA (Q5W675) Hypothetical protein OSJNBa0075A10.6 (Hypothetical protein OJ1087_C03.13);Q5W675_ORYSA (Q…	32.5703	129.465	1.99093	18.3571	67.1623	1.87131	4.55952	25.3228	2.47348
#inter	TRINITY_DN64243_c2_g1_i3	GO:0008152;GO:0055114;GO:0016491;GO:0016620;	Q9FPK6_ORYSA (Q9FPK6) Aldehyde dehydrogenase;Q69P84_ORYSA (Q69P84) Aldehyde dehydrogenase;Q5EBY6_EUPCH (Q5EBY6) Aldehyde dehydrogenase family 7 member A1 (EC 1.2.1.3);Q9ZPB7.3 RecName: Full=Aldehyde dehydrogenase family 7 member A1; AltName: Full=Antiquitin-1; AltName: Full=Matured fruit 60 kDa protein; Short=MF-60 [Malus domestica];Q546B7_ARATH (Q546B7) Putative aldehyde dehydrogenase (EC 1.2.1.…	38.042	100.858	1.40666	54.3196	106.557	0.972081	42.399	60.6772	0.517124
#inter	TRINITY_DN64432_c1_g1_i16	GO:0016020;GO:1990822;GO:0015174;GO:0016021;	Q5NBM2_ORYSA (Q5NBM2) Hypothetical protein P0011D01.8;Q5NBM2_ORYSA (Q5NBM2) Hypothetical protein P0011D01.8;Q8RXY4_ARATH (Q8RXY4) Hypothetical protein At2g41050;Q8RXY4_ARATH (Q8RXY4) Hypothetical protein At2g41050;Q94AH7_ARATH (Q94AH7) Hypothetical protein At4g36850;Q94AH7_ARATH (Q94AH7) Hypothetical protein At4g36850;O23198_ARATH (O23198) Hypothetical protein AT4g36850;O23198_ARATH (O23198) Hypo…	3.31549	8.10543	1.28967	1.98213	5.80233	1.54958	3.83793	7.5854	0.982897
#inter	TRINITY_DN64432_c1_g1_i4	GO:0016020;GO:1990822;GO:0015174;GO:0016021;	Q5NBM2_ORYSA (Q5NBM2) Hypothetical protein P0011D01.8;Q5NBM2_ORYSA (Q5NBM2) Hypothetical protein P0011D01.8;Q5NBM2_ORYSA (Q5NBM2) Hypothetical protein P0011D01.8;O23198_ARATH (O23198) Hypothetical protein AT4g36850;O23198_ARATH (O23198) Hypothetical protein AT4g36850;O23198_ARATH (O23198) Hypothetical protein AT4g36850;Q8RXY4_ARATH (Q8RXY4) Hypothetical protein At2g41050;Q8RXY4_ARATH (Q8RXY4) Hyp…	2.70418	6.95892	1.36367	1.92098	5.80083	1.59442	3.25306	6.97579	1.10056
#inter	TRINITY_DN64432_c1_g1_i5	GO:0016020;GO:1990822;GO:0015174;GO:0016021;	Q5NBM2_ORYSA (Q5NBM2) Hypothetical protein P0011D01.8;Q8RXY4_ARATH (Q8RXY4) Hypothetical protein At2g41050;O49437_ARATH (O49437) Hypothetical protein AT4g20100;Q94AH7_ARATH (Q94AH7) Hypothetical protein At4g36850;O23198_ARATH (O23198) Hypothetical protein AT4g36850;Q12010_YEAST (Q12010) S.cerevisiae chromosome XV reading frame ORF YOL092w (Orf 00929 protein);Q12010.1 RecName: Full=Probable vacuol…	3.4285	10.512	1.61639	2.28212	7.6014	1.73589	3.54403	8.19115	1.20868
#inter	TRINITY_DN64432_c1_g1_i6	GO:0016020;GO:1990822;GO:0015174;GO:0016021;	Q5NBM2_ORYSA (Q5NBM2) Hypothetical protein P0011D01.8;Q5NBM2_ORYSA (Q5NBM2) Hypothetical protein P0011D01.8;Q8RXY4_ARATH (Q8RXY4) Hypothetical protein At2g41050;Q8RXY4_ARATH (Q8RXY4) Hypothetical protein At2g41050;Q94AH7_ARATH (Q94AH7) Hypothetical protein At4g36850;Q94AH7_ARATH (Q94AH7) Hypothetical protein At4g36850;O23198_ARATH (O23198) Hypothetical protein AT4g36850;O23198_ARATH (O23198) Hypo…	3.9233	11.1967	1.51293	2.3368	7.72132	1.72431	4.82288	10.1584	1.07471
#inter	TRINITY_DN64502_c0_g10_i8	GO:0016874;GO:0006541;GO:0006221;GO:0006241;GO:0005524;GO:0000166;GO:0003883;GO:0044210;	Q5ZDK0_ORYSA (Q5ZDK0) Putative CTP synthetase;Q5VPD3_ORYSA (Q5VPD3) Putative CTP synthase;Q9LTW8_ARATH (Q9LTW8) CTP synthase (CTP-synthetase, putative) (CTP-synthetase, putative; 3708-7443) (At3g12670);Q65XK2_ORYSA (Q65XK2) Putative CTP synthase;Q9SY26_ARATH (Q9SY26) T17H7.12;Q8L6Z9_ARATH (Q8L6Z9) CTP synthase-like protein;O04252_ARATH (O04252) T10M13.13 (EC 6.3.4.2) (CTP synthase-like protein);O…	31.4019	208.532	2.73135	21.1516	128.557	2.60357	23.4517	51.8931	1.14585
#inter	TRINITY_DN64502_c0_g7_i1	GO:0046872;	Q6PY61_BRAOL (Q6PY61) Water stress induced protein;Q7TR22_MOUSE (Q7TR22) Olfactory receptor Olfr1175 (Fragment);	39.2882	120.355	1.61513	27.6366	131.904	2.25484	35.8183	74.6787	1.06
#inter	TRINITY_DN64502_c0_g7_i5	GO:0016020;GO:0050896;GO:0050911;GO:0007165;GO:0004930;GO:0016021;GO:0005886;GO:0007186;GO:0007608;GO:0004984;	Q7TR22_MOUSE (Q7TR22) Olfactory receptor Olfr1175 (Fragment);Q6PY61_BRAOL (Q6PY61) Water stress induced protein;Q9M603_MEDSA (Q9M603) Cold acclimation responsive protein BudCAR5;Q7TR23_MOUSE (Q7TR23) Olfactory receptor Olfr1174 (Fragment);Q9SLJ2_ARATH (Q9SLJ2) F20D21.23 protein (At1g54410/F20D21_23) (At1g54410);Q9SPB5_MEDSA (Q9SPB5) Cold acclimation responsive protein CAR2 (Cold acclimation respo…	70.0382	219.179	1.6459	51.4943	238.177	2.20955	66.5517	133.447	1.00372
#inter	TRINITY_DN64503_c1_g7_i5	NA	Q9FY85_ARATH (Q9FY85) Branched-chain alpha keto-acid dehydrogenase E1 alpha subunit-like protein;Q84JL2_ARATH (Q84JL2) Putative branched-chain alpha keto-acid dehydrogenase E1 alpha subunit;Q84JL2.1 RecName: Full=2-oxoisovalerate dehydrogenase subunit alpha 2, mitochondrial; AltName: Full=Branched-chain alpha-keto acid dehydrogenase E1 component alpha chain; Short=BCKDE1A; Short=BCKDH E1-alpha; F…	3.03452	24.0042	2.98375	3.74039	32.5371	3.12083	5.53505	11.6449	1.07303
#inter	TRINITY_DN64534_c1_g1_i5	NA	Q8LRJ2_ORYSA (Q8LRJ2) Hypothetical protein OSJNBa0016I09.11;Q8LRJ4_ORYSA (Q8LRJ4) Hypothetical protein OSJNBa0016I09.9;Q8LRI2_ORYSA (Q8LRI2) Hypothetical protein OSJNBa0016I09.19;P81898.2 RecName: Full=Peptide-N4-(N-acetyl-beta-glucosaminyl)asparagine amidase A; Short=PNGase A; AltName: Full=Glycopeptide N-glycosidase; AltName: Full=N-glycanase; Contains: RecName: Full=Peptide-N4-(N-acetyl-beta-g…	16.031	50.9547	1.66835	13.8086	39.922	1.53162	17.4368	34.1473	0.969636
#inter	TRINITY_DN64534_c1_g2_i1	NA	.	71.8984	326.549	2.18327	95.4149	388.24	2.02466	19.657	107.272	2.44816
#inter	TRINITY_DN64534_c1_g4_i6	NA	Q8LRJ2_ORYSA (Q8LRJ2) Hypothetical protein OSJNBa0016I09.11;Q8LRI2_ORYSA (Q8LRI2) Hypothetical protein OSJNBa0016I09.19;Q8LRJ4_ORYSA (Q8LRJ4) Hypothetical protein OSJNBa0016I09.9;P81898.2 RecName: Full=Peptide-N4-(N-acetyl-beta-glucosaminyl)asparagine amidase A; Short=PNGase A; AltName: Full=Glycopeptide N-glycosidase; AltName: Full=N-glycanase; Contains: RecName: Full=Peptide-N4-(N-acetyl-beta-g…	24.6549	77.9276	1.66026	23.6725	60.8831	1.36283	16.913	28.5446	0.755085
#inter	TRINITY_DN64569_c0_g1_i18	NA	.	0.345447	5.72985	4.05196	0.482625	11.0709	4.51973	0.489089	8.367	4.09654
#inter	TRINITY_DN64589_c1_g9_i13	GO:0016787;GO:0005992;GO:0003824;GO:0004805;GO:0016311;	Q6ZAL2_ORYSA (Q6ZAL2) Putative trehalose-phosphatase;Q6ZAL2.1 RecName: Full=Probable trehalose-phosphate phosphatase 6; Short=OsTPP6; AltName: Full=Trehalose 6-phosphate phosphatase [Oryza sativa Japonica Group];Q6ZGP8_ORYSA (Q6ZGP8) Putative trehalose-6-phosphate phosphatase;Q6ZGP8.1 RecName: Full=Probable trehalose-phosphate phosphatase 4; Short=OsTPP4; AltName: Full=Trehalose 6-phosphate phosp…	2.9914	8.59638	1.52291	1.61581	4.73693	1.55169	1.99629	3.97156	0.992384
#inter	TRINITY_DN64589_c1_g9_i7	GO:0016787;GO:0005992;GO:0003824;GO:0004805;GO:0016311;	Q6ZAL2_ORYSA (Q6ZAL2) Putative trehalose-phosphatase;Q6ZAL2_ORYSA (Q6ZAL2) Putative trehalose-phosphatase;Q6ZAL2.1 RecName: Full=Probable trehalose-phosphate phosphatase 6; Short=OsTPP6; AltName: Full=Trehalose 6-phosphate phosphatase [Oryza sativa Japonica Group];Q6ZAL2.1 RecName: Full=Probable trehalose-phosphate phosphatase 6; Short=OsTPP6; AltName: Full=Trehalose 6-phosphate phosphatase [Oryz…	1.8293	5.155	1.49468	1.25738	3.18677	1.34167	1.82591	4.82738	1.40262
#inter	TRINITY_DN64614_c1_g1_i4	GO:0016020;GO:0016021;GO:0005337;GO:1901642;	Q69S29_ORYSA (Q69S29) Putative equilibrative nucleoside transporter ENT8 splice variant;Q69S28_ORYSA (Q69S28) Putative equilibrative nucleoside transporter ENT8 splice variant;Q9M0Y3_ARATH (Q9M0Y3) Hypothetical protein AT4g05120 (Putative equilibrative nucleoside transporter ENT3);Q9M0Y3.1 RecName: Full=Equilibrative nucleotide transporter 3; Short=AtENT3; AltName: Full=Nucleoside transporter ENT…	6.53011	31.6323	2.27622	12.246	31.7097	1.37261	15.9936	28.8232	0.849736
#inter	TRINITY_DN64617_c3_g2_i2	NA	Q5JNF5_ORYSA (Q5JNF5) Hypothetical protein P0435H01.17 (Hypothetical protein P0456A01.34);Q75K61_ORYSA (Q75K61) Hypothetical protein OJ1131_E09.9;Q8L634_ARATH (Q8L634) Hypothetical protein At3g14830;Q9LH72_ARATH (Q9LH72) Arabidopsis thaliana genomic DNA, chromosome 3, BAC clone: T21E2;Q9LPG1_ARATH (Q9LPG1) T3F20.23 protein;Q5VMI9_ORYSA (Q5VMI9) Hypothetical protein P0529C07.39 (Hypothetical prote…	38.7931	85.3842	1.13817	47.8899	91.3241	0.931274	55.4899	86.7988	0.64545
#inter	TRINITY_DN64626_c0_g6_i1	GO:0003677;GO:0006355;GO:0043565;GO:0003700;GO:0005634;GO:0006351;	Q70UU8_HORVU (Q70UU8) Putative WRKY1 protein;Q6QHF4_HORVU (Q6QHF4) WRKY transcription factor;Q38705_AVEFA (Q38705) DNA-binding protein;Q6IEL0_ORYSA (Q6IEL0) WRKY transcription factor 71 (Transcription factor WRKY09);Q6QHD1_ORYSA (Q6QHD1) WRKY transcription factor;Q67WY4_ORYSA (Q67WY4) Putative WRKY transcription factor;Q6IEQ3_ORYSA (Q6IEQ3) WRKY transcription factor 28;Q5W1G0_HORVU (Q5W1G0) Putat…	12.1499	41.3937	1.76847	8.90904	19.5853	1.13643	6.35209	12.0092	0.918837
#inter	TRINITY_DN64630_c0_g1_i5	NA	Q5N8H4_ORYSA (Q5N8H4) Hypothetical protein P0408G07.11;Q6L4Z2_ORYSA (Q6L4Z2) Hypothetical protein OSJNBb0092E21.2 (Hypothetical protein P0426G01.17);Q6YVX1_ORYSA (Q6YVX1) Hypothetical protein OSJNBb0038F20.19;O48683_ARATH (O48683) F3I6.9 protein;O04535_ARATH (O04535) F20P5.17 protein;Q94BQ6_ARATH (Q94BQ6) Hypothetical protein At1g70100;Q8LDH0_ARATH (Q8LDH0) Hypothetical protein;Q9LTZ4_ARATH (Q9LT…	3.33885	23.2852	2.80199	5.01776	12.2453	1.28711	6.27202	17.7292	1.49913
#inter	TRINITY_DN64697_c1_g1_i5	NA	P14897.1 RecName: Full=Low molecular mass early light-inducible protein HV90, chloroplastic; Short=ELIP; Flags: Precursor [Hordeum vulgare];P14896.1 RecName: Full=Low molecular mass early light-inducible protein HV60, chloroplastic; Short=ELIP; Flags: Precursor [Hordeum vulgare];Q9SXP3_WHEAT (Q9SXP3) Early light-inducible protein;Q94KE7_MAIZE (Q94KE7) Early light-inducible protein ELIP;Q69W90_ORY…	7.91	45.5842	2.52678	3.18146	12.5951	1.9851	20.5746	52.9339	1.36333
#inter	TRINITY_DN64732_c1_g3_i12	GO:0005737;GO:0003824;GO:0009536;GO:0043562;GO:0055114;GO:0006212;GO:0009507;GO:0016627;GO:0017113;GO:0009570;	Q6Z744_ORYSA (Q6Z744) Putative dihydropyrimidine dehydrogenase;Q9LVI9_ARATH (Q9LVI9) Senescencs-related protein; dihydroorotate dehydrogenase-like protein (Putative dehydrogenase);Q8H6B5_LYCES (Q8H6B5) Putative dehydrogenase;Q9ST36_PYRPY (Q9ST36) JPR ORF1 protein;Q8S3J6_ORYSA (Q8S3J6) Putative dihydroorotate dehydrogenase (Fragment);Q8G2N6_BRUSU (Q8G2N6) Dihydroorotate dehydrogenase family protei…	39.9939	87.4687	1.12899	42.5457	90.4596	1.08826	40.7062	59.4517	0.54647
#inter	TRINITY_DN64812_c2_g2_i6	NA	Q6H5X3_ORYSA (Q6H5X3) ABA-responsive protein-like;Q7XKJ1_ORYSA (Q7XKJ1) OSJNBa0038O10.17 protein;Q7XKJ0_ORYSA (Q7XKJ0) OSJNBa0038O10.18 protein;Q6H5X2_ORYSA (Q6H5X2) ABA-responsive protein-like;Q8W5J2_ORYSA (Q8W5J2) Putative ABA-responsive protein;Q7XD68_ORYSA (Q7XD68) Putative ABA-responsive protein (Putative GRAM domain protein);Q9FTA0_ARATH (Q9FTA0) Hypothetical protein F8L15_80;Q9FTA0.1 RecNa…	1.24391	3.44763	1.47072	1.45284	4.35794	1.58477	1.12752	2.56736	1.18713
#inter	TRINITY_DN64812_c2_g8_i1	NA	Q7XKJ0_ORYSA (Q7XKJ0) OSJNBa0038O10.18 protein;Q6H5X2_ORYSA (Q6H5X2) ABA-responsive protein-like;Q6H5X3_ORYSA (Q6H5X3) ABA-responsive protein-like;Q8W5J2_ORYSA (Q8W5J2) Putative ABA-responsive protein;Q7XD68_ORYSA (Q7XD68) Putative ABA-responsive protein (Putative GRAM domain protein);Q7XKJ1_ORYSA (Q7XKJ1) OSJNBa0038O10.17 protein;Q9FTA0_ARATH (Q9FTA0) Hypothetical protein F8L15_80;Q9FTA0.1 RecNa…	1.32326	4.09017	1.62806	0.871144	5.54009	2.66893	1.32435	2.70853	1.03223
#inter	TRINITY_DN64839_c0_g2_i8	GO:0016020;GO:0016021;	Q84VG2_ORYSA (Q84VG2) Putative senescence-associated protein 5;Q5UCF4_MAIZE (Q5UCF4) Senescence-associated protein DH;Q6Z8Q8_ORYSA (Q6Z8Q8) Putative senescence-associated protein;Q683G1_ARATH (Q683G1) Similar to senescence-associated protein;Q8S8Q6_ARATH (Q8S8Q6) Hypothetical protein At2g23810;Q8S8Q6.1 RecName: Full=Tetraspanin-8 [Arabidopsis thaliana];Q9SUD4_ARATH (Q9SUD4) Senescence-associated …	4.33656	26.0448	2.58637	10.7644	23.5058	1.12675	5.32702	13.2222	1.31156
#inter	TRINITY_DN64853_c0_g2_i3	GO:0005886;GO:0007165;GO:0043531;GO:0006952;	Q6ZB32_ORYSA (Q6ZB32) Putative disease resistance protein RPM1;Q6ZD17_ORYSA (Q6ZD17) Putative disease resistance protein RPM1;Q53ML2_ORYSA (Q53ML2) NB-ARC domain, putative;Q6ZB24_ORYSA (Q6ZB24) Disease resistance protein RPM1-like;Q53KS6_ORYSA (Q53KS6) NB-ARC domain, putative;Q53N55_ORYSA (Q53N55) Similar to NBS-LRR;Q53L10_ORYSA (Q53L10) NB-ARC domain, putative;Q84KC4_HORVU (Q84KC4) NBS-LRR disea…	0.480993	2.42271	2.33253	0.320344	1.56582	2.28922	0.377343	1.6659	2.14235
#inter	TRINITY_DN64911_c2_g4_i13	GO:0016787;	Q8S0V0_ORYSA (Q8S0V0) Putative salicylic acid-binding protein 2;Q5ZCR3_ORYSA (Q5ZCR3) Putative salicylic acid-binding protein 2;Q8S0U8_ORYSA (Q8S0U8) Putative salicylic acid-binding protein 2;Q8S125_ORYSA (Q8S125) Putative ethylene-induced esterase;O80472_ARATH (O80472) Putative acetone-cyanohydrin lyase (At2g23560);O80472.1 RecName: Full=Methylesterase 7; Short=AtMES7 [Arabidopsis thaliana];O804…	5.44628	43.6753	3.00347	3.37878	29.4811	3.12522	0.458115	7.27031	3.98824
#inter	TRINITY_DN64919_c3_g8_i6	NA	Q6J285_ORYSA (Q6J285) Arginine decarboxylase;Q9SNN0.1 RecName: Full=Arginine decarboxylase 1; Short=ARGDC1; Short=OsADC1 [Oryza sativa Japonica Group];Q9SCF0_DATST (Q9SCF0) Arginine decarboxylase 1 (EC 4.1.1.19);Q71S28_TOBAC (Q71S28) Arginine decarboxylase (EC 4.1.1.19);Q9M7K9_TOBAC (Q9M7K9) Arginine decarboxylase 2 (EC 4.1.1.19);Q9LDM9_TOBAC (Q9LDM9) Arginine decarboxylase 1 (EC 4.1.1.19);Q5F307…	54.8889	96.5533	0.814811	34.7931	57.1334	0.715533	37.0307	54.2287	0.550335
#inter	TRINITY_DN64923_c1_g3_i1	GO:0005544;GO:0005509;	Q6L4C5_ORYSA (Q6L4C5) Putative annexin;Q56D09_TOBAC (Q56D09) Putative annexin;Q56D10_TOBAC (Q56D10) Putative annexin;O65848_MEDTR (O65848) Annexin;Q9ZVJ7_ARATH (Q9ZVJ7) Putative annexin (At2g38760);Q9SE45.2 RecName: Full=Annexin D3; AltName: Full=AnnAt3 [Arabidopsis thaliana];Q5VNH3_ORYSA (Q5VNH3) Putative calcium-binding protein annexin 6;Q9SYT0_ARATH (Q9SYT0) Ca2+-dependent membrane-binding pro…	16.8984	86.046	2.34822	26.4148	68.7623	1.38027	15.9328	34.6038	1.11893
#inter	TRINITY_DN65037_c0_g1_i11	GO:0050660;GO:0005507;GO:0009055;GO:0005759;GO:0033539;GO:0055114;GO:0005739;GO:0016491;GO:0022900;	Q75LJ3_ORYSA (Q75LJ3) Putative flavoprotein alpha-subunit, having alternative splicing products;Q75LJ3.1 RecName: Full=Electron transfer flavoprotein subunit alpha, mitochondrial; Short=Alpha-ETF; Flags: Precursor [Oryza sativa Japonica Group] A2XNR6.1 RecName: Full=Electron transfer flavoprotein subunit alpha, mitochondrial; Short=Alpha-ETF; Flags: Precursor [Oryza sativa Indica Group];Q9C6I6_AR…	15.2458	37.3976	1.29453	14.0822	45.278	1.68494	14.2323	21.1138	0.569017
#inter	TRINITY_DN65055_c1_g3_i2	GO:0016020;GO:0016310;GO:0005524;GO:0004672;GO:0000166;GO:0016021;GO:0005886;GO:0009506;GO:0016301;GO:0006468;GO:0004674;GO:0016740;	Q9FLW0_ARATH (Q9FLW0) Receptor-protein kinase-like protein;Q9FLW0.1 RecName: Full=Probable receptor-like protein kinase At5g24010; Flags: Precursor [Arabidopsis thaliana];Q75IR9_ORYSA (Q75IR9) Putative receptor-like protein kinase;Q94HA8_ORYSA (Q94HA8) Hypothetical protein OSJNBb0048A17.15;O23072_ARATH (O23072) A_IG005I10.16 protein (AT4g00300 protein) (F5I10.16 protein);Q8H7B0_ARATH (Q8H7B0) Hyp…	88.9604	178.848	1.0075	92.0005	149.105	0.696615	82.3899	128.325	0.639263
#inter	TRINITY_DN65130_c0_g1_i3	NA	Q9MBC4_ORYSA (Q9MBC4) OsNAC6 protein;Q7F2L3_ORYSA (Q7F2L3) OsNAC6 protein;Q7F2L3.1 RecName: Full=NAC domain-containing protein 48; Short=ONAC048 [Oryza sativa Japonica Group];Q6L4Y5_ORYSA (Q6L4Y5) Putative no apical meristem (NAM) protein;Q52QR4_SOYBN (Q52QR4) NAC2 protein;Q8LRL5_PETHY (Q8LRL5) Nam-like protein 10;Q39013.2 RecName: Full=NAC domain-containing protein 2; Short=ANAC002 [Arabidopsis …	1.107	11.6071	3.39028	3.10234	12.8903	2.05486	2.30299	10.4009	2.17513
#inter	TRINITY_DN65144_c0_g5_i25	GO:0000287;GO:0030643;GO:0008889;GO:0006071;GO:0016787;GO:0009507;GO:0046475;GO:0008081;GO:0009536;GO:0006629;	Q9SGA2_ARATH (Q9SGA2) F1C9.18 protein (Hypothetical protein At3g02040);Q84WI7_ARATH (Q84WI7) Expressed protein;Q9FLM1_ARATH (Q9FLM1) Similarity to unknown protein (Hypothetical protein At5g41080/MEE6_15);Q7XVM1_ORYSA (Q7XVM1) OSJNBa0072K14.4 protein;Q6NQN1_ARATH (Q6NQN1) At5g43300;Q680A6_ARATH (Q680A6) MRNA, complete cds, clone: RAFL22-65-D24;Q6Z1H1_ORYSA (Q6Z1H1) PHO85-like protein;Q6K9E0_ORYSA …	3.05362	30.8177	3.33517	3.85097	72.9765	4.24414	2.9157	10.4386	1.84001
#inter	TRINITY_DN65144_c0_g5_i6	GO:0030643;GO:0008889;GO:0006071;GO:0016787;GO:0005623;GO:0046475;GO:0006629;GO:0008081;	Q9FLM1_ARATH (Q9FLM1) Similarity to unknown protein (Hypothetical protein At5g41080/MEE6_15);Q7XVM1_ORYSA (Q7XVM1) OSJNBa0072K14.4 protein;Q84WI7_ARATH (Q84WI7) Expressed protein;Q9SGA2_ARATH (Q9SGA2) F1C9.18 protein (Hypothetical protein At3g02040);Q680A6_ARATH (Q680A6) MRNA, complete cds, clone: RAFL22-65-D24;Q6NQN1_ARATH (Q6NQN1) At5g43300;Q9FHR6_ARATH (Q9FHR6) Gb|AAF14831.1;Q619S5_CAEBR (Q619…	0.855979	38.3044	5.48379	1.33995	38.8261	4.85678	0.696594	3.80961	2.45125
#inter	TRINITY_DN65211_c4_g5_i4	GO:0010951;GO:0005576;GO:0004867;	Q6QM10_AEGTA (Q6QM10) Putative Bowman Birk trypsin inhibitor;Q6QM10_AEGTA (Q6QM10) Putative Bowman Birk trypsin inhibitor;P09863.1 RecName: Full=Bowman-Birk type proteinase inhibitor I-2B, partial [Triticum aestivum];P09864.1 RecName: Full=Bowman-Birk type proteinase inhibitor II-4, partial [Triticum aestivum];P12940.1 RecName: Full=Bowman-Birk type trypsin inhibitor [Hordeum vulgare];P12940.1 Re…	36.4559	61.8762	0.763232	25.3189	87.9245	1.79605	15.1481	38.7018	1.35326
#inter	TRINITY_DN65211_c4_g5_i5	NA	P12940.1 RecName: Full=Bowman-Birk type trypsin inhibitor [Hordeum vulgare];P12940.1 RecName: Full=Bowman-Birk type trypsin inhibitor [Hordeum vulgare];Q6QM10_AEGTA (Q6QM10) Putative Bowman Birk trypsin inhibitor;Q9M3V9_ORYSA (Q9M3V9) Putative Bowman Birk tryspin inhibitor;Q9M3V9_ORYSA (Q9M3V9) Putative Bowman Birk tryspin inhibitor;Q9AWV6_ORYSA (Q9AWV6) Putative Bowman Birk tryspin inhibitor;Q5Z…	57.3891	101.004	0.815564	41.0284	126.324	1.62243	18.1823	49.7142	1.45112
#inter	TRINITY_DN65217_c2_g11_i1	NA	Q94EE1_ORYSA (Q94EE1) Hypothetical protein P0665A11.26;Q6L4V8_ORYSA (Q6L4V8) Hypothetical protein OSJNBb0108E17.22 (Hypothetical protein OJ1005_B11.1);Q9SSC7_ARATH (Q9SSC7) F18B13.20 protein (Hypothetical protein At1g80120);Q9SSC7.1 RecName: Full=Protein LURP-one-related 5 [Arabidopsis thaliana];Q8LCQ1_ARATH (Q8LCQ1) Hypothetical protein;Q9LVZ8_ARATH (Q9LVZ8) Gb|AAD55470.1 (Hypothetical protein A…	14.0519	44.4801	1.66239	8.8916	35.2109	1.98551	10.9028	43.9261	2.01038
#inter	TRINITY_DN65222_c0_g3_i2	NA	Q60DC3_ORYSA (Q60DC3) Leucine rich repeat containing protein (Polygalacturonase-inhibiting protein-related);Q9M5J9.1 RecName: Full=Polygalacturonase inhibitor 1; AltName: Full=Polygalacturonase-inhibiting protein 1; Short=PGIP-1; Flags: Precursor [Arabidopsis thaliana];Q8L9Q0_ARATH (Q8L9Q0) Polygalacturonase inhibiting protein 1;Q9SAY9_9ROSI (Q9SAY9) Polygalacturonase inhibitor (PGIP);Q9ZWH6_PONT…	6.81935	57.8588	3.08483	30.2742	91.9	1.60198	13.059	54.2789	2.05535
#inter	TRINITY_DN65371_c2_g1_i2	NA	P93611_WHEAT (P93611) Cold acclimation protein WCOR518 (Fragment);P93611_WHEAT (P93611) Cold acclimation protein WCOR518 (Fragment);P93611_WHEAT (P93611) Cold acclimation protein WCOR518 (Fragment);P93611_WHEAT (P93611) Cold acclimation protein WCOR518 (Fragment);P93611_WHEAT (P93611) Cold acclimation protein WCOR518 (Fragment);P93611_WHEAT (P93611) Cold acclimation protein WCOR518 (Fragment);Q7X…	82.1251	198.08	1.27019	100.797	418.574	2.05403	85.5443	217.309	1.345
#inter	TRINITY_DN65382_c1_g2_i11	GO:0004034;GO:0005975;GO:0006006;GO:0016853;GO:0003824;GO:0033499;GO:0030246;GO:0019318;	Q7XV00_ORYSA (Q7XV00) OSJNBa0036B21.19 protein;Q7XV01_ORYSA (Q7XV01) OSJNBa0036B21.18 protein;Q69JW7_ORYSA (Q69JW7) Putative non-cell-autonomous protein pathway2; plasmodesmal receptor;Q75M64_ORYSA (Q75M64) Putative aldose 1-epimerase;Q947H4_TOBAC (Q947H4) Non-cell-autonomous protein pathway2;Q947H5_TOBAC (Q947H5) Non-cell-autonomous protein pathway1;O48971_TOBAC (O48971) Aldose-1-epimerase-like …	2.20087	6.21246	1.49709	3.50467	8.42628	1.26562	1.96375	4.09589	1.06057
#inter	TRINITY_DN65382_c1_g2_i13	GO:0004034;GO:0006006;GO:0003824;GO:0005975;GO:0016853;GO:0033499;GO:0030246;GO:0019318;	Q7XV00_ORYSA (Q7XV00) OSJNBa0036B21.19 protein;Q69JW7_ORYSA (Q69JW7) Putative non-cell-autonomous protein pathway2; plasmodesmal receptor;Q7XV01_ORYSA (Q7XV01) OSJNBa0036B21.18 protein;Q947H4_TOBAC (Q947H4) Non-cell-autonomous protein pathway2;Q75M64_ORYSA (Q75M64) Putative aldose 1-epimerase;Q947H5_TOBAC (Q947H5) Non-cell-autonomous protein pathway1;Q9LXG7_ARATH (Q9LXG7) Putative aldose 1-epimer…	17.3482	46.5909	1.42526	24.5688	73.846	1.58769	13.1918	50.472	1.93584
#inter	TRINITY_DN65440_c0_g2_i15	NA	.	2.43735	11.677	2.26028	2.8504	7.06549	1.30963	1.80142	4.52549	1.32894
#inter	TRINITY_DN65447_c2_g5_i6	GO:0008152;GO:0003824;	Q69LD2_ORYSA (Q69LD2) Putative branched-chain alpha-keto acid decarboxylase E1 beta subunit;Q69LD2_ORYSA (Q69LD2) Putative branched-chain alpha-keto acid decarboxylase E1 beta subunit;Q9SAV3_ARATH (Q9SAV3) Branched-chain alpha-keto acid decarboxylase E1 beta subunit;Q9SAV3_ARATH (Q9SAV3) Branched-chain alpha-keto acid decarboxylase E1 beta subunit;Q9SAV3.1 RecName: Full=2-oxoisovalerate dehydroge…	20.1617	41.1845	1.03048	15.5215	51.5914	1.73286	11.1258	23.3615	1.07022
#inter	TRINITY_DN65457_c0_g1_i2	NA	Q6ETZ7_ORYSA (Q6ETZ7) Hypothetical protein OJ1212_A08.13;	4.07791	29.9338	2.87587	3.26855	32.2821	3.30401	9.07147	17.9003	0.980576
#inter	TRINITY_DN65507_c0_g2_i4	GO:0003700;GO:0003677;GO:0006355;GO:0005634;GO:0006351;	Q7XTV6_ORYSA (Q7XTV6) OSJNBa0010D21.10 protein;Q7Y0Y9_SOYBN (Q7Y0Y9) Dehydration responsive element binding protein;Q7XAV5_GOSHI (Q7XAV5) Dehydration responsive element binding protein (DRE binding protein 1);	4.70911	24.4239	2.37477	4.01486	19.6916	2.29416	4.59001	10.9708	1.2571
#inter	TRINITY_DN65540_c2_g1_i12	GO:0016787;GO:0004806;GO:0008152;GO:0006629;GO:0016042;	Q94DR5_ORYSA (Q94DR5) P0460E08.35 protein (Phospholipase-like);Q56WV8_ARATH (Q56WV8) Hypothetical protein At5g04040;Q9LZA6_ARATH (Q9LZA6) Hypothetical protein F8F6_250 (Hypothetical protein At5g04040);Q9LZA6.1 RecName: Full=Triacylglycerol lipase SDP1; AltName: Full=Protein SUGAR-DEPENDENT 1 [Arabidopsis thaliana];Q7XZH2_ORYSA (Q7XZH2) Putative phospholipase (Putative patatin-like phospholipase);…	6.42407	13.5354	1.07518	7.80145	15.004	0.943533	8.20053	15.0801	0.878857
#inter	TRINITY_DN65540_c2_g1_i5	GO:0016787;GO:0004806;GO:0008152;GO:0006629;GO:0016042;	Q94DR5_ORYSA (Q94DR5) P0460E08.35 protein (Phospholipase-like);Q9LZA6_ARATH (Q9LZA6) Hypothetical protein F8F6_250 (Hypothetical protein At5g04040);Q9LZA6.1 RecName: Full=Triacylglycerol lipase SDP1; AltName: Full=Protein SUGAR-DEPENDENT 1 [Arabidopsis thaliana];Q9M1I6_ARATH (Q9M1I6) Hypothetical protein F24I3.220 (Hypothetical protein At3g57140/F24I3_220) (At3g57140);Q7XZH2_ORYSA (Q7XZH2) Putati…	8.10625	18.174	1.16477	11.1328	21.173	0.927409	11.0985	20.3826	0.876973
#inter	TRINITY_DN65543_c1_g2_i12	NA	Q9FY85_ARATH (Q9FY85) Branched-chain alpha keto-acid dehydrogenase E1 alpha subunit-like protein;Q84JL2_ARATH (Q84JL2) Putative branched-chain alpha keto-acid dehydrogenase E1 alpha subunit;Q84JL2.1 RecName: Full=2-oxoisovalerate dehydrogenase subunit alpha 2, mitochondrial; AltName: Full=Branched-chain alpha-keto acid dehydrogenase E1 component alpha chain; Short=BCKDE1A; Short=BCKDH E1-alpha; F…	4.72992	22.9884	2.28102	6.99795	30.6813	2.13236	6.09547	12.6978	1.05877
#inter	TRINITY_DN65543_c1_g2_i5	NA	Q9FY85_ARATH (Q9FY85) Branched-chain alpha keto-acid dehydrogenase E1 alpha subunit-like protein;Q84JL2_ARATH (Q84JL2) Putative branched-chain alpha keto-acid dehydrogenase E1 alpha subunit;Q84JL2.1 RecName: Full=2-oxoisovalerate dehydrogenase subunit alpha 2, mitochondrial; AltName: Full=Branched-chain alpha-keto acid dehydrogenase E1 component alpha chain; Short=BCKDE1A; Short=BCKDH E1-alpha; F…	2.55441	14.3587	2.49086	4.34024	18.4415	2.08711	5.59681	12.1428	1.11742
#inter	TRINITY_DN65562_c1_g3_i11	GO:0055114;GO:0016491;GO:0046872;	Q6JN53_MAIZE (Q6JN53) Acc oxidase;Q6ZHG2_ORYSA (Q6ZHG2) 1-aminocyclopropane-1-carboxylate oxidase;O65031_ORYSA (O65031) 1-aminocyclopropane-1-carboxylate oxidase;Q6JN54_MAIZE (Q6JN54) Acc oxidase;Q9AYS8_9POAL (Q9AYS8) 1-aminocyclopropane-1-carboxylate oxidase;A2Z1W9.1 RecName: Full=1-aminocyclopropane-1-carboxylate oxidase 1; Short=ACC oxidase 1; AltName: Full=Ethylene-forming enzyme; Short=EFE […	4.15556	41.5107	3.32037	5.5426	50.5625	3.18943	0.847972	6.44044	2.92507
#inter	TRINITY_DN65572_c3_g8_i5	GO:0016762;GO:0016787;GO:0008152;GO:0010411;GO:0016740;GO:0048046;GO:0006073;GO:0004553;GO:0005975;GO:0005576;GO:0071555;GO:0042546;GO:0016798;GO:0005618;	P93671_HORVU (P93671) Xyloglucan endotransglycosylase (XET);Q5Z6G7_ORYSA (Q5Z6G7) Putative xyloglucan endotransglycosylase;Q949I1_FESPR (Q949I1) Xet1 protein;Q9LLC2_ASPOF (Q9LLC2) Xyloglucan endotransglycosylase XET2 (EC 2.4.1.207);Q38907.2 RecName: Full=Probable xyloglucan endotransglucosylase/hydrolase protein 25; Short=At-XTH25; Short=XTH-25; Flags: Precursor [Arabidopsis thaliana];Q9LLC3_ASPO…	380.732	768.694	1.01363	353.45	899.823	1.34814	227.795	337.403	0.566737
#inter	TRINITY_DN65572_c3_g9_i1	GO:0016762;GO:0080022;GO:0016787;GO:0008152;GO:0010411;GO:0016740;GO:0048046;GO:0006073;GO:0004553;GO:0005975;GO:0005576;GO:0071555;GO:0042545;GO:0042546;GO:0016798;GO:0005618;	Q5Z6H0_ORYSA (Q5Z6H0) Putative xyloglucan endotransglycosylase;Q42446_MAIZE (Q42446) Xyloglucan endo-transglycosylase homolog;Q8H294_ANACO (Q8H294) Xyloglucan endotransglycosylase (Fragment);Q38857.1 RecName: Full=Xyloglucan endotransglucosylase/hydrolase protein 22; Short=At-XTH22; Short=XTH-22; AltName: Full=Touch protein 4; Flags: Precursor [Arabidopsis thaliana];Q8GTJ0_MALDO (Q8GTJ0) Xylogluc…	12.1035	35.4925	1.55209	11.22	46.6709	2.05645	6.02273	23.1368	1.9417
#inter	TRINITY_DN65600_c0_g6_i2	GO:0031625;GO:0005737;GO:0019005;GO:0030162;GO:0043161;	Q69UE9_ORYSA (Q69UE9) Kelch repeat-containing F-box-like;Q6H8E0_ORYSA (Q6H8E0) Kelch repeat-containing F-box-like;Q69UE8_ORYSA (Q69UE8) Hypothetical protein P0652A05.15 (Hypothetical protein P0502H06.50);Q8LBH0_ARATH (Q8LBH0) Hypothetical protein;Q9M8L2_ARATH (Q9M8L2) Hypothetical protein T21F11.23 (Hypothetical protein At1g80440);Q9M8L2.1 RecName: Full=F-box/kelch-repeat protein At1g80440 [Arabi…	2.22653	9.41833	2.08067	1.56979	17.4743	3.47659	0.939973	4.23737	2.17248
#inter	TRINITY_DN65604_c2_g6_i2	NA	Q53NA8_ORYSA (Q53NA8) Kelch motif, putative;Q59W31_CANAL (Q59W31) Hypothetical protein UBP16;	9.60202	34.5087	1.84555	14.06	50.4329	1.84277	16.7509	25.8946	0.628413
#inter	TRINITY_DN65611_c2_g3_i13	NA	Q65WR5_ORYSA (Q65WR5) Putative aminotransferase;Q9SR86_ARATH (Q9SR86) Putative aminotransferase;Q9SR86.1 RecName: Full=Alanine--glyoxylate aminotransferase 2 homolog 3, mitochondrial; AltName: Full=Beta-alanine-pyruvate aminotransferase 3; Flags: Precursor [Arabidopsis thaliana];O80911_ARATH (O80911) Putative beta-alanine-pyruvate aminotransferase (Alanine:glyoxylate aminotransferase 2 homolog);Q…	6.73784	26.9036	1.99744	6.1319	40.3381	2.71774	5.7989	12.3554	1.09129
#inter	TRINITY_DN65611_c2_g3_i14	NA	Q65WR5_ORYSA (Q65WR5) Putative aminotransferase;Q9SR86_ARATH (Q9SR86) Putative aminotransferase;Q9SR86.1 RecName: Full=Alanine--glyoxylate aminotransferase 2 homolog 3, mitochondrial; AltName: Full=Beta-alanine-pyruvate aminotransferase 3; Flags: Precursor [Arabidopsis thaliana];Q94AL9_ARATH (Q94AL9) Putative beta-alanine-pyruvate aminotransferase;O80911_ARATH (O80911) Putative beta-alanine-pyruv…	1.76319	7.96769	2.17597	1.84267	11.8899	2.68987	2.23879	4.39966	0.974673
#inter	TRINITY_DN65620_c2_g1_i4	GO:0010099;	Q5N7L8_ORYSA (Q5N7L8) Hypothetical protein P0519D04.18;Q6AUD1_ORYSA (Q6AUD1) Hypothetical protein OSJNBa0079H23.11;Q6L4G0_ORYSA (Q6L4G0) Hypothetical protein P0560C03.16;O65680_ARATH (O65680) Hypothetical protein T4L20.130 (Hypothetical protein AT4g34550);Q9SIW6_ARATH (Q9SIW6) Expressed protein (Hypothetical protein At2g16350; F16F14.15) (At2g16350);Q84V03.2 RecName: Full=F-box protein At2g16365 …	1.71775	3.88253	1.17648	3.47673	8.08013	1.21665	24.4811	43.5613	0.831379
#inter	TRINITY_DN65621_c2_g3_i1	GO:0016020;GO:0016887;GO:0005524;GO:0000166;GO:0016021;GO:0055085;GO:0042626;GO:0005774;GO:0000325;	Q5VMX7_ORYSA (Q5VMX7) Putative multidrug-resistance associated protein;Q5VMX7_ORYSA (Q5VMX7) Putative multidrug-resistance associated protein;Q53QH6_ORYSA (Q53QH6) ABC transporter, putative;Q53QH6_ORYSA (Q53QH6) ABC transporter, putative;Q6J0P5_MAIZE (Q6J0P5) Multidrug-resistance associated protein 3;Q6J0P5_MAIZE (Q6J0P5) Multidrug-resistance associated protein 3;Q9LYS2.2 RecName: Full=ABC transp…	6.31473	14.7803	1.22688	8.32588	14.1792	0.768101	5.80738	13.4478	1.21141
#inter	TRINITY_DN65635_c0_g1_i7	GO:0006368;GO:0005634;GO:0070449;	Q8GS21_ORYSA (Q8GS21) Hypothetical protein P0524G08.130 (Hypothetical protein OJ1003_C06.114);Q6AUA7_ORYSA (Q6AUA7) Hypothetical protein P0017D10.14;Q9FHK9_ARATH (Q9FHK9) Similarity to unknown protein;Q9FHK9.1 RecName: Full=Probable mediator of RNA polymerase II transcription subunit 26b [Arabidopsis thaliana];Q8W477_ARATH (Q8W477) Hypothetical protein At5g05140; K2A11.1 (Hypothetical protein At5…	4.403	11.0373	1.32583	3.7739	7.59365	1.00874	4.41023	9.15499	1.0537
#inter	TRINITY_DN65673_c0_g2_i4	GO:0047274;GO:0005975;GO:0016757;GO:0016740;	Q5VQG4_ORYSA (Q5VQG4) Putative alkaline alpha galactosidase I;Q5VQG4.1 RecName: Full=Galactinol--sucrose galactosyltransferase; AltName: Full=Raffinose synthase [Oryza sativa Japonica Group];Q9ZT62_CUCSA (Q9ZT62) Raffinose synthase (EC 2.4.1.82);Q9FND9_ARATH (Q9FND9) Raffinose synthase protein;Q9FND9.1 RecName: Full=Probable galactinol--sucrose galactosyltransferase 5; AltName: Full=Protein SEED …	26.4767	61.2825	1.21075	12.4129	24.6908	0.992133	7.88192	14.4193	0.871382
#inter	TRINITY_DN65691_c1_g11_i4	NA	Q8H916_ORYSA (Q8H916) Hypothetical protein OSJNBa0071K18.7;Q9LMJ7_ARATH (Q9LMJ7) F10K1.25 protein (Hypothetical protein) (Expressed protein) (At1g07040);Q5XWQ2_SOLTU (Q5XWQ2) Hypothetical protein;Q9LFY3_ARATH (Q9LFY3) T7N9.9 (At1g27030/T7N9_9);O04551_ARATH (O04551) T7N9.8 (Hypothetical protein At1g27020);Q5QZ05_IDILO (Q5QZ05) Uncharacterized conserved protein;Q5E2H0_VIBF1 (Q5E2H0) Hypothetical pr…	17.4042	29.7887	0.77533	21.4685	47.4683	1.14474	19.9956	31.9581	0.676499
#inter	TRINITY_DN65691_c1_g9_i3	NA	Q8H916_ORYSA (Q8H916) Hypothetical protein OSJNBa0071K18.7;Q5XWQ2_SOLTU (Q5XWQ2) Hypothetical protein;Q9LMJ7_ARATH (Q9LMJ7) F10K1.25 protein (Hypothetical protein) (Expressed protein) (At1g07040);Q9LFY3_ARATH (Q9LFY3) T7N9.9 (At1g27030/T7N9_9);O04551_ARATH (O04551) T7N9.8 (Hypothetical protein At1g27020);Q84X97_SOYBN (Q84X97) Dd15 (Fragment);Q9ALY4_VIBPA (Q9ALY4) Hypothetical protein (Fragment);Q…	29.436	55.3583	0.911218	31.8287	83.8647	1.39774	23.0219	44.8353	0.961628
#inter	TRINITY_DN65741_c0_g11_i5	GO:0003677;GO:0006355;GO:0043565;GO:0003700;GO:0005634;GO:0006351;	Q5W6M7_ORYSA (Q5W6M7) Putative WRKY transcription factor;Q6IEM8_ORYSA (Q6IEM8) WRKY transcription factor 53 (Transcription factor WRKY12);Q94IB4_TOBAC (Q94IB4) WRKY DNA-binding protein (Fragment);Q94IB4_TOBAC (Q94IB4) WRKY DNA-binding protein (Fragment);Q5QJ45_9SOLA (Q5QJ45) WRKY3;Q9SXP5_TOBAC (Q9SXP5) Transcription factor NtWRKY2;O81639_PIMBR (O81639) Zinc finger protein;O81639_PIMBR (O81639) Zi…	9.20382	22.1719	1.26843	9.51795	16.821	0.821541	4.65969	11.2859	1.27622
#inter	TRINITY_DN65741_c0_g14_i4	GO:0009507;	Q39636_CUCSA (Q39636) CR9 protein;Q7F737_ORYSA (Q7F737) Light-regulated protein (Putative CR9);Q03200.1 RecName: Full=Light-regulated protein; Flags: Precursor [Oryza sativa Japonica Group];Q84N27_9ROSI (Q84N27) CCR protein;Q7M1K1_CITPA (Q7M1K1) Ccr protein;Q41016_PEA (Q41016) GA protein;Q8S2S6_THEHA (Q8S2S6) Light regulated protein-like protein;Q96500_ARATH (Q96500) Hypothetical protein (A.thali…	3.30225	8.43571	1.35306	4.82407	28.3326	2.55414	5.9649	14.2326	1.25463
#inter	TRINITY_DN65787_c1_g4_i1	GO:0006520;GO:0004353;GO:0016639;GO:0055114;GO:0005739;GO:0016491;GO:1901698;GO:0006995;	Q852M0_ORYSA (Q852M0) Glutamate dehydrogenase;Q8L6A0_TOBAC (Q8L6A0) Glutamate dehydrogenase precursor (EC 1.4.1.2);Q8W1X4_LYCES (Q8W1X4) NADH-glutamate dehydrogenase (EC 1.4.1.2);P93541.1 RecName: Full=Glutamate dehydrogenase; Short=GDH; AltName: Full=Legdh1 [Solanum lycopersicum];Q5F2M9_SOYBN (Q5F2M9) Glutamate dehydrogenase 1 (EC 1.4.1.2);Q43260.1 RecName: Full=Glutamate dehydrogenase; Short=GD…	11.6016	22.5972	0.96182	7.31374	39.7454	2.44211	9.51119	20.7375	1.12454
#inter	TRINITY_DN65825_c0_g1_i23	GO:0004029;GO:0008152;GO:0055114;GO:0016491;GO:0016620;	Q94JC6_ORYSA (Q94JC6) Putative cytosolic aldehyde dehydrogenase RF2D;Q8S530_MAIZE (Q8S530) Cytosolic aldehyde dehydrogenase RF2D (Fragment);Q8S529_MAIZE (Q8S529) Cytosolic aldehyde dehydrogenase RF2D;Q70T30_BIXOR (Q70T30) Aldehyde dehydrogenase;Q8S532_MAIZE (Q8S532) Cytosolic aldehyde dehydrogenase RF2C;Q70SZ7_9ASPA (Q70SZ7) Aldehyde dehydrogenase;Q8S531_MAIZE (Q8S531) Cytosolic aldehyde dehydrog…	2.02788	6.5095	1.68257	5.18656	14.3331	1.4665	5.21239	8.74344	0.746256
#inter	TRINITY_DN65841_c2_g1_i2	NA	Q9FXT4.1 RecName: Full=Alpha-galactosidase; AltName: Full=Alpha-D-galactoside galactohydrolase; AltName: Full=Melibiase; Flags: Precursor [Oryza sativa Japonica Group];Q84VQ7_HELAN (Q84VQ7) Alpha-galactosidase;P14749.1 RecName: Full=Alpha-galactosidase; AltName: Full=Alpha-D-galactoside galactohydrolase; AltName: Full=Melibiase; Flags: Precursor [Cyamopsis tetragonoloba];Q9FUR8_LYCES (Q9FUR8) Alp…	135.088	227.881	0.754381	86.6249	371.659	2.10113	75.2059	157.848	1.06962
#inter	TRINITY_DN65841_c2_g8_i10	GO:0016787;GO:0008152;GO:0003824;GO:0004557;GO:0004553;GO:0005975;GO:0052692;GO:0016798;	O04944_HORVU (O04944) Alpha-galactosidase (EC 3.2.1.22) (Fragment);O04944_HORVU (O04944) Alpha-galactosidase (EC 3.2.1.22) (Fragment);O04944_HORVU (O04944) Alpha-galactosidase (EC 3.2.1.22) (Fragment);O04944_HORVU (O04944) Alpha-galactosidase (EC 3.2.1.22) (Fragment);Q9FXT4.1 RecName: Full=Alpha-galactosidase; AltName: Full=Alpha-D-galactoside galactohydrolase; AltName: Full=Melibiase; Flags: Pre…	12.9328	23.347	0.852203	15.7414	38.2119	1.27946	15.1118	29.2219	0.951374
#inter	TRINITY_DN65841_c2_g8_i8	GO:0016787;GO:0008152;GO:0003824;GO:0004557;GO:0004553;GO:0005975;GO:0052692;GO:0016798;	O04944_HORVU (O04944) Alpha-galactosidase (EC 3.2.1.22) (Fragment);Q9FXT4.1 RecName: Full=Alpha-galactosidase; AltName: Full=Alpha-D-galactoside galactohydrolase; AltName: Full=Melibiase; Flags: Precursor [Oryza sativa Japonica Group];Q42656.1 RecName: Full=Alpha-galactosidase; AltName: Full=Alpha-D-galactoside galactohydrolase; AltName: Full=Melibiase; Flags: Precursor [Coffea arabica];Q5DUH8_CO…	31.452	59.9784	0.931291	41.3207	103.889	1.33011	46.484	85.3627	0.876872
#inter	TRINITY_DN65853_c0_g3_i2	GO:0048046;GO:0055114;GO:0052716;GO:0005507;GO:0005576;GO:0016491;GO:0046274;GO:0046872;	Q8W0V4_LOLPR (Q8W0V4) Laccase LAC5-4 (EC 1.10.3.2);Q5N7B4_ORYSA (Q5N7B4) Putative laccase LAC5-4;Q5N7B4.1 RecName: Full=Laccase-7; AltName: Full=Benzenediol:oxygen oxidoreductase 7; AltName: Full=Diphenol oxidase 7; AltName: Full=Urishiol oxidase 7; Flags: Precursor [Oryza sativa Japonica Group];Q0JHP8.2 RecName: Full=Laccase-8; AltName: Full=Benzenediol:oxygen oxidoreductase 8; AltName: Full=Dip…	4.874	15.1407	1.63525	3.26098	21.554	2.72458	7.79013	13.2209	0.763101
#inter	TRINITY_DN65858_c6_g2_i4	NA	Q8LJ71_ORYSA (Q8LJ71) Hypothetical protein B1097D05.32;Q6L4R6_ORYSA (Q6L4R6) Hypothetical protein P0663C08.12;Q9LYH2_ARATH (Q9LYH2) Hypothetical protein F14F18_180 (AT5g12010/F14F18_180);Q9SZQ1_ARATH (Q9SZQ1) Hypothetical protein F27B13.20 (Hypothetical protein AT4g29780);Q8LCT9_ARATH (Q8LCT9) Hypothetical protein;Q84J48_ARATH (Q84J48) Hypothetical protein At4g29780;Q5SNE7_ORYSA (Q5SNE7) Hypothet…	7.93572	19.4639	1.29437	5.70423	14.2451	1.32036	4.57349	8.00674	0.807919
#inter	TRINITY_DN65866_c3_g6_i4	GO:0055114;GO:0006633;GO:0031408;GO:0016491;GO:0016702;GO:0051213;GO:0046872;	Q41520_WHEAT (Q41520) Lipoxygenase (Fragment);Q9AXG8_MAIZE (Q9AXG8) Lipoxygenase;Q8W0V2_MAIZE (Q8W0V2) Lipoxygenase;Q7G794_ORYSA (Q7G794) Lipoxygenase, putative;Q7G794.1 RecName: Full=Putative linoleate 9S-lipoxygenase 3; AltName: Full=Lipoxygenase 3 [Oryza sativa Japonica Group];Q7G786_ORYSA (Q7G786) Lipoxygenase, putative;Q53RB0_ORYSA (Q53RB0) Lipoxygenase, putative;Q76I22.2 RecName: Full=Linol…	4.10608	30.1604	2.87682	3.45013	15.9168	2.20583	4.26286	11.588	1.44274
#inter	TRINITY_DN65866_c4_g2_i14	GO:0055114;GO:0006633;GO:0031408;GO:0016491;GO:0016702;GO:0051213;GO:0046872;	Q42846_HORVU (Q42846) Lipoxygenase (EC 1.13.11.12);Q53RB0_ORYSA (Q53RB0) Lipoxygenase, putative;Q53RB0.1 RecName: Full=Probable linoleate 9S-lipoxygenase 4; AltName: Full=Lipoxygenase 4 [Oryza sativa Japonica Group];Q8W0V2_MAIZE (Q8W0V2) Lipoxygenase;Q9AXG8_MAIZE (Q9AXG8) Lipoxygenase;Q7G794_ORYSA (Q7G794) Lipoxygenase, putative;Q7G794.1 RecName: Full=Putative linoleate 9S-lipoxygenase 3; AltName…	31.0097	108.028	1.80061	30.1641	53.2036	0.818691	20.8835	28.935	0.470452
#inter	TRINITY_DN65931_c0_g4_i7	GO:0003700;GO:0006355;GO:0005634;	Q8W3M0_ORYSA (Q8W3M0) Ethylene-insensitive-3-like protein;Q8W3L9_ORYSA (Q8W3L9) Ethylene-insensitive-3-like protein;Q8W3L9_ORYSA (Q8W3L9) Ethylene-insensitive-3-like protein;Q8LIH6_ORYSA (Q8LIH6) Putative transcription factor OsEIL2;Q8LIH6_ORYSA (Q8LIH6) Putative transcription factor OsEIL2;Q94FV4_LYCES (Q94FV4) EIL1;Q9ZWK1_TOBAC (Q9ZWK1) Transcription factor TEIL;Q84QD4_TOBAC (Q84QD4) EIL1;Q84QD…	40.0147	78.3966	0.970261	39.7354	75.9473	0.934574	59.393	86.3113	0.539257
#inter	TRINITY_DN65990_c2_g7_i1	GO:0046983;	Q6JAH4_SORBI (Q6JAH4) B1-2;Q40643_ORYSA (Q40643) Ra;P13027.1 RecName: Full=Anthocyanin regulatory R-S protein [Zea mays];P13526.1 RecName: Full=Anthocyanin regulatory Lc protein [Zea mays];Q9M4A8_MAIZE (Q9M4A8) Transcription factor;Q41854_MAIZE (Q41854) SN protein;Q8S483_MAIZE (Q8S483) R1-B73;Q7XPS7_ORYSA (Q7XPS7) OSJNBa0065O17.4 protein;Q7XAW1_MAIZE (Q7XAW1) BHLH protein;Q41780_MAIZE (Q41780) Re…	2.9077	9.46756	1.70311	1.9136	16.9198	3.14435	1.79965	7.87026	2.12869
#inter	TRINITY_DN66075_c1_g5_i16	GO:0016874;	Q6YZ75_ORYSA (Q6YZ75) Putative methylcrotonyl-CoA carboxylase beta chain, mitochondrial;Q9LDD8.1 RecName: Full=Methylcrotonoyl-CoA carboxylase beta chain, mitochondrial; Short=MCCase subunit beta; AltName: Full=3-methylcrotonyl-CoA carboxylase 2; AltName: Full=3-methylcrotonyl-CoA:carbon dioxide ligase subunit beta; Flags: Precursor [Arabidopsis thaliana];Q9V9A7.1 RecName: Full=Probable methylcro…	9.56093	34.4385	1.8488	10.551	54.8909	2.37919	12.2083	20.2502	0.730074
#inter	TRINITY_DN66075_c1_g5_i2	GO:0016874;	Q6YZ75_ORYSA (Q6YZ75) Putative methylcrotonyl-CoA carboxylase beta chain, mitochondrial;Q6YZ75_ORYSA (Q6YZ75) Putative methylcrotonyl-CoA carboxylase beta chain, mitochondrial;Q9LDD8.1 RecName: Full=Methylcrotonoyl-CoA carboxylase beta chain, mitochondrial; Short=MCCase subunit beta; AltName: Full=3-methylcrotonyl-CoA carboxylase 2; AltName: Full=3-methylcrotonyl-CoA:carbon dioxide ligase subunit…	4.13056	13.4489	1.70308	4.64594	22.3159	2.26403	3.99441	8.58166	1.10327
#inter	TRINITY_DN66075_c1_g5_i30	GO:0016874;	Q6YZ75_ORYSA (Q6YZ75) Putative methylcrotonyl-CoA carboxylase beta chain, mitochondrial;Q6YZ75_ORYSA (Q6YZ75) Putative methylcrotonyl-CoA carboxylase beta chain, mitochondrial;Q9LDD8.1 RecName: Full=Methylcrotonoyl-CoA carboxylase beta chain, mitochondrial; Short=MCCase subunit beta; AltName: Full=3-methylcrotonyl-CoA carboxylase 2; AltName: Full=3-methylcrotonyl-CoA:carbon dioxide ligase subunit…	8.51121	33.0393	1.95675	9.15158	48.3038	2.40004	9.64889	18.0384	0.902636
#inter	TRINITY_DN66075_c1_g6_i3	GO:0016874;	Q6YZ75_ORYSA (Q6YZ75) Putative methylcrotonyl-CoA carboxylase beta chain, mitochondrial;Q9LDD8.1 RecName: Full=Methylcrotonoyl-CoA carboxylase beta chain, mitochondrial; Short=MCCase subunit beta; AltName: Full=3-methylcrotonyl-CoA carboxylase 2; AltName: Full=3-methylcrotonyl-CoA:carbon dioxide ligase subunit beta; Flags: Precursor [Arabidopsis thaliana];Q8Y2R6_RALSO (Q8Y2R6) PUTATIVE PROPIONYL-…	6.05336	18.6549	1.62375	5.53086	31.8444	2.52546	2.87759	6.14863	1.0954
#inter	TRINITY_DN66104_c0_g3_i4	NA	Q6ERE5.2 RecName: Full=Vacuolar iron transporter 1.2; Short=OsVIT1.2 [Oryza sativa Japonica Group];Q6MWE5_ORYSA (Q6MWE5) B1358B12.19 protein;Q6MWE5.1 RecName: Full=Vacuolar iron transporter 1.1; Short=OsVIT1.1 [Oryza sativa Japonica Group];Q9ZUA5_ARATH (Q9ZUA5) Putative membrane protein;Q9ZUA5.1 RecName: Full=Vacuolar iron transporter 1; Short=AtVIT1 [Arabidopsis thaliana];Q6ERE5_ORYSA (Q6ERE5) I…	11.9563	31.2974	1.38827	24.6268	54.2363	1.13903	28.2161	68.6068	1.28183
#inter	TRINITY_DN66129_c1_g2_i1	GO:0048046;GO:0005576;	Q8LME5_ORYSA (Q8LME5) Putative disease resistance response protein (Putative disease resistance protein);Q5ZAS9_ORYSA (Q5ZAS9) Putative beta-glucosidase aggregating factor;Q5Z8C1_ORYSA (Q5Z8C1) Disease resistance protein-like;Q8LMF1_ORYSA (Q8LMF1) Putative disease resistance response protein;Q5U7K2_9POAL (Q5U7K2) Dirigent-like protein;Q564C9_WHEAT (Q564C9) Jasmonate-induced protein;Q6TGM7_9POAL (…	11.1049	21.5235	0.954716	8.98665	27.1028	1.59259	19.0455	42.9994	1.17487
#inter	TRINITY_DN66142_c1_g6_i2	NA	Q53NA8_ORYSA (Q53NA8) Kelch motif, putative;Q6ZGB6_ORYSA (Q6ZGB6) Kelch repeat-containing F-box family protein-like;Q8L9E8_ARATH (Q8L9E8) Hypothetical protein;O80582_ARATH (O80582) Expressed protein (At2g44130/F6E13.26);O80582.2 RecName: Full=F-box/kelch-repeat protein At2g44130 [Arabidopsis thaliana];Q9M1Y1_ARATH (Q9M1Y1) Hypothetical protein F24G16.210 (Hypothetical protein At3g59940);Q9M1Y1.1 …	9.37721	23.0466	1.29732	7.50843	25.2827	1.75157	7.32568	13.0043	0.827954
#inter	TRINITY_DN66142_c1_g9_i6	NA	Q53NA8_ORYSA (Q53NA8) Kelch motif, putative;Q8L9E8_ARATH (Q8L9E8) Hypothetical protein;O80582_ARATH (O80582) Expressed protein (At2g44130/F6E13.26);O80582.2 RecName: Full=F-box/kelch-repeat protein At2g44130 [Arabidopsis thaliana];Q69UE9_ORYSA (Q69UE9) Kelch repeat-containing F-box-like;Q6H8E0_ORYSA (Q6H8E0) Kelch repeat-containing F-box-like;Q8L991_ARATH (Q8L991) Hypothetical protein;Q9M1Y1_ARAT…	6.51652	24.5515	1.91364	9.27122	20.9287	1.17465	7.58658	15.0839	0.991488
#inter	TRINITY_DN66172_c0_g2_i5	GO:0016020;GO:1902600;GO:0046323;GO:0090406;GO:0005215;GO:0005355;GO:0015293;GO:0005366;GO:0016021;GO:0023052;GO:0005886;GO:0055085;GO:0005351;GO:0015798;GO:0022857;	Q9C757_ARATH (Q9C757) Hypothetical protein F12P21.2 (Hypothetical protein At1g30220);Q9C757.1 RecName: Full=Probable inositol transporter 2 [Arabidopsis thaliana];Q7XIZ0_ORYSA (Q7XIZ0) Putative proton myo-inositol transporter;Q7XQ00_ORYSA (Q7XQ00) OSJNBa0004N05.8 protein;Q9LKH1_MESCR (Q9LKH1) Putative Na+/myo-inositol symporter;Q9LKH2_MESCR (Q9LKH2) Putative Na+/myo-inositol symporter;O23492_ARAT…	2.84144	7.51033	1.40225	1.91269	6.81963	1.83409	1.55431	3.37398	1.11818
#inter	TRINITY_DN66198_c1_g1_i5	NA	Q75HV7_ORYSA (Q75HV7) Hypothetical protein OSJNBb0092G21.8;Q6K769_ORYSA (Q6K769) Putative O-linked N-acetyl glucosamine transferase;Q9M8Y0_ARATH (Q9M8Y0) Putative O-linked GlcNAc transferase (O-linked N-acetyl glucosamine transferase);Q9M8Y0.1 RecName: Full=Probable UDP-N-acetylglucosamine--peptide N-acetylglucosaminyltransferase SEC; AltName: Full=Protein SECRET AGENT [Arabidopsis thaliana];	28.6534	87.5559	1.6115	23.6508	53.4376	1.17597	19.071	34.7097	0.863958
#inter	TRINITY_DN66211_c1_g2_i1	GO:0016787;GO:0102483;GO:0008152;GO:0008422;GO:0004553;GO:0005975;GO:0016798;GO:1901657;	Q5JK35_ORYSA (Q5JK35) Putative beta-glucosidase;Q5JK35.1 RecName: Full=Beta-glucosidase 5; Short=Os1bglu5; Flags: Precursor [Oryza sativa Japonica Group];Q8RZL1.2 RecName: Full=Beta-glucosidase 3; Short=Os1bglu3; Flags: Precursor [Oryza sativa Japonica Group];B7F8N7.1 RecName: Full=Beta-glucosidase 2; Short=Os1bglu2; Flags: Precursor [Oryza sativa Japonica Group];Q60DX8_ORYSA (Q60DX8) Putative be…	22.9396	44.2815	0.948864	21.8083	50.2374	1.20388	30.8214	52.6528	0.772578
#inter	TRINITY_DN66213_c1_g2_i1	NA	Q2R837.1 RecName: Full=PHD finger protein ALFIN-LIKE 8 [Oryza sativa Japonica Group] B8BJV8.1 RecName: Full=PHD finger protein ALFIN-LIKE 8 [Oryza sativa Indica Group];B8ADZ3.1 RecName: Full=PHD finger protein ALFIN-LIKE 7 [Oryza sativa Indica Group];Q6Z7F4_ORYSA (Q6Z7F4) Putative nucleic acid binding protein;Q6Z7F4.1 RecName: Full=PHD finger protein ALFIN-LIKE 7 [Oryza sativa Japonica Group];Q4Z…	9.65218	16.9143	0.809317	11.8154	32.5049	1.45999	13.4254	24.6877	0.878827
#inter	TRINITY_DN66240_c1_g1_i1	GO:0005507;GO:0008152;GO:0006979;GO:0055114;GO:0005739;GO:0016491;GO:0016620;GO:0004491;	Q6Z4E4_ORYSA (Q6Z4E4) Methylmalonate semi-aldehyde dehydrogenase;Q6Z4E4_ORYSA (Q6Z4E4) Methylmalonate semi-aldehyde dehydrogenase;O49218_ORYSA (O49218) Methylmalonate semi-aldehyde dehydrogenase;O49218_ORYSA (O49218) Methylmalonate semi-aldehyde dehydrogenase;Q84MJ5_WHEAT (Q84MJ5) Methylmalonate semialdehyde dehydrogenase (Fragment);Q84MJ5_WHEAT (Q84MJ5) Methylmalonate semialdehyde dehydrogenase …	23.8145	41.3626	0.796487	18.2062	65.3193	1.84308	13.7836	21.2257	0.622859
#inter	TRINITY_DN66240_c1_g8_i6	NA	Q8NT04_CORGL (Q8NT04) Hypothetical protein Cgl0512;Q67J26_ORYSA (Q67J26) Hypothetical protein OSJNBa0054F02.3 (Hypothetical protein B1045B05.25);	1.55763	8.13577	2.38493	0.859458	8.72797	3.34415	0.637331	3.49917	2.4569
#inter	TRINITY_DN66425_c1_g1_i22	GO:0008270;	Q7XDQ1_ORYSA (Q7XDQ1) Putative PGPD14 protein (Pollen germination related protein);Q9ZTM6_PETHY (Q9ZTM6) PGPD14;Q9FFB6_ARATH (Q9FFB6) PGPD14 protein (AT5g22920/MRN17_15);Q8L9Y9_ARATH (Q8L9Y9) PGPD14 protein;Q5JL96_ORYSA (Q5JL96) Zinc finger protein ZFP-like;Q6PVY8_ORYSA (Q6PVY8) Zinc finger protein;Q8VZK0_ARATH (Q8VZK0) Hypothetical protein At5g18650;Q84MB7_ARATH (Q84MB7) At3g62970;Q9LYC4_ARATH (…	6.20162	33.0771	2.41512	9.21211	75.6135	3.03704	8.17593	25.9965	1.66886
#inter	TRINITY_DN66430_c0_g6_i1	GO:0005506;GO:0055114;GO:0016705;GO:0020037;	Q94DD8_ORYSA (Q94DD8) Putative cytochrome P450-dependent fatty acid hydroxylase;Q65WU0_ORYSA (Q65WU0) Putative cytochrome P450;Q53PZ7_ORYSA (Q53PZ7) Cytochrome P450;Q9ZUX1_ARATH (Q9ZUX1) Putative cytochrome P450 (At2g27690/F15K20.21);Q9ZUX1.1 RecName: Full=Cytochrome P450 94C1 [Arabidopsis thaliana];P85191.1 RecName: Full=Cytochrome P450 {ECO:0000250|UniProtKB:O81117}, partial [Helianthus annuus]…	2.34297	17.3747	2.89058	1.82241	6.91034	1.92291	2.87194	6.47671	1.17324
#inter	TRINITY_DN66528_c0_g1_i11	GO:0016311;GO:0009507;GO:0008253;GO:0009570;	Q5NBD6_ORYSA (Q5NBD6) 5'-nucleotidase, cytosolic II-like;Q8W4J4_ARATH (Q8W4J4) Hypothetical protein At5g48960; K19E20.8;Q9FI75_ARATH (Q9FI75) Similarity to 5'-nucleotidase;Q6MHJ1_BDEBA (Q6MHJ1) Hypothetical protein;Q5X8Y3_LEGPA (Q5X8Y3) Hypothetical protein;Q5X0C6_LEGPL (Q5X0C6) Hypothetical protein;Q5ZZB6_LEGPH (Q5ZZB6) Cytosolic IMP-GMP specific 5'-nucleotidase;Q7XZV8_ORYSA (Q7XZV8) Putative N5…	2.77877	6.1497	1.14607	2.91394	8.61748	1.56429	3.87802	6.19147	0.674962
#inter	TRINITY_DN66528_c0_g1_i2	GO:0046872;	Q8W4J4_ARATH (Q8W4J4) Hypothetical protein At5g48960; K19E20.8;Q5NBD6_ORYSA (Q5NBD6) 5'-nucleotidase, cytosolic II-like;Q9FI75_ARATH (Q9FI75) Similarity to 5'-nucleotidase;Q6MHJ1_BDEBA (Q6MHJ1) Hypothetical protein;Q5X8Y3_LEGPA (Q5X8Y3) Hypothetical protein;Q5X0C6_LEGPL (Q5X0C6) Hypothetical protein;Q5ZZB6_LEGPH (Q5ZZB6) Cytosolic IMP-GMP specific 5'-nucleotidase;Q54XC1_DICDI (Q54XC1) 5'-nucleoti…	2.5485	5.54921	1.12263	2.99845	6.37036	1.08716	3.05071	4.62381	0.599937
#inter	TRINITY_DN66528_c0_g1_i22	GO:0046872;	Q8W4J4_ARATH (Q8W4J4) Hypothetical protein At5g48960; K19E20.8;Q5NBD6_ORYSA (Q5NBD6) 5'-nucleotidase, cytosolic II-like;Q9FI75_ARATH (Q9FI75) Similarity to 5'-nucleotidase;Q6MHJ1_BDEBA (Q6MHJ1) Hypothetical protein;Q5X8Y3_LEGPA (Q5X8Y3) Hypothetical protein;Q5X0C6_LEGPL (Q5X0C6) Hypothetical protein;Q5ZZB6_LEGPH (Q5ZZB6) Cytosolic IMP-GMP specific 5'-nucleotidase;Q54XC1_DICDI (Q54XC1) 5'-nucleoti…	1.39963	3.42468	1.29092	1.85378	3.45791	0.89943	1.76602	3.06239	0.794156
#inter	TRINITY_DN66540_c0_g1_i7	GO:0020037;GO:0009506;GO:0006979;GO:0098869;GO:0042744;GO:0055114;GO:0009664;GO:0005576;GO:0016491;GO:0009505;GO:0046872;GO:0004601;	Q94DM2_ORYSA (Q94DM2) Putative peroxidase (Class III peroxidase 22 precursor) (EC 1.11.1.7);Q5U1S3_ORYSA (Q5U1S3) Class III peroxidase 20 precursor (EC 1.11.1.7);Q5JMS4_ORYSA (Q5JMS4) Putative peroxidase;Q94DM0_ORYSA (Q94DM0) Putative peroxidase (Class III peroxidase 23 precursor) (EC 1.11.1.7);P84516.2 RecName: Full=Cationic peroxidase SPC4; Flags: Precursor [Sorghum bicolor];Q43854_PHAAN (Q4385…	4.58951	58.8664	3.68103	13.6353	31.2027	1.19432	1.36115	4.69707	1.78694
#inter	TRINITY_DN66551_c1_g1_i3	NA	Q3I410.1 RecName: Full=Gibberellin 3-beta-dioxygenase 2-2; AltName: Full=Gibberellin 3 beta-hydroxylase 2-2; AltName: Full=Gibberellin 3-oxidase 2-2 [Triticum aestivum];Q673G4_HORVD (Q673G4) GA 3-oxidase 2;Q60FR6_HORVU (Q60FR6) Gibberellin 3beta-hydroxylase;Q3I411.1 RecName: Full=Gibberellin 3-beta-dioxygenase 2-1; AltName: Full=Gibberellin 3 beta-hydroxylase 2-1; AltName: Full=Gibberellin 3-oxid…	1.80999	5.10561	1.4961	1.72508	5.67654	1.71835	1.36337	3.45695	1.34232
#inter	TRINITY_DN66551_c1_g8_i7	GO:0009738;GO:1905183;GO:0005737;GO:0005515;GO:0090351;GO:0009414;GO:0006970;GO:0005829;GO:0009651;GO:0004864;GO:0005634;GO:0009845;	Q6I5C3_ORYSA (Q6I5C3) Hypothetical protein OSJNBb0067H15.8;Q5DQ85_CAPAN (Q5DQ85) CAPIP1;Q5MJ53_PEA (Q5MJ53) AT-rich element binding factor 3;Q6EN42_ORYSA (Q6EN42) Bet v I allergen-like;Q9FGM1_ARATH (Q9FGM1) Arabidopsis thaliana genomic DNA, chromosome 5, P1 clone:MFH8 (At5g53160);Q9FGM1.1 RecName: Full=Abscisic acid receptor PYL8; AltName: Full=ABI1-binding protein 1; AltName: Full=PYR1-like prot…	12.0053	27.6954	1.20597	20.6505	37.2313	0.850339	16.8873	24.5037	0.537061
#inter	TRINITY_DN66602_c0_g3_i12	NA	Q7F9Y5_ORYSA (Q7F9Y5) OSJNBa0086O06.23 protein;Q5VSX3_ORYSA (Q5VSX3) OSJNBa0009P12.2 protein;Q6Z8A4_ORYSA (Q6Z8A4) Putative zinc-binding protein;Q8LDG9_ARATH (Q8LDG9) Hypothetical protein;Q9LPJ4_ARATH (Q9LPJ4) F6N18.8;O49689_ARATH (O49689) Hypothetical protein AT4g17900;Q9SYN7_ARATH (Q9SYN7) Hypothetical protein F9H16.1;Q93V70_ARATH (Q93V70) At1g21000/F9H16_1;Q9C9J9_ARATH (Q9C9J9) Hypothetical pr…	3.1106	14.3642	2.20721	4.13575	12.5819	1.60513	2.99014	6.99842	1.22682
#inter	TRINITY_DN66602_c0_g3_i21	NA	Q7F9Y5_ORYSA (Q7F9Y5) OSJNBa0086O06.23 protein;Q5VSX3_ORYSA (Q5VSX3) OSJNBa0009P12.2 protein;Q6Z8A4_ORYSA (Q6Z8A4) Putative zinc-binding protein;Q8LDG9_ARATH (Q8LDG9) Hypothetical protein;Q9LPJ4_ARATH (Q9LPJ4) F6N18.8;Q9AYK2_ORYSA (Q9AYK2) Hypothetical protein OSJNBa0003O19.3;Q7XBX3_ORYSA (Q7XBX3) Hypothetical protein;Q2R837.1 RecName: Full=PHD finger protein ALFIN-LIKE 8 [Oryza sativa Japonica G…	7.29567	32.9348	2.1745	10.5131	31.4796	1.58223	8.48187	19.824	1.22479
#inter	TRINITY_DN66602_c0_g3_i29	NA	Q7F9Y5_ORYSA (Q7F9Y5) OSJNBa0086O06.23 protein;Q5VSX3_ORYSA (Q5VSX3) OSJNBa0009P12.2 protein;Q6Z8A4_ORYSA (Q6Z8A4) Putative zinc-binding protein;Q9LPJ4_ARATH (Q9LPJ4) F6N18.8;Q8LDG9_ARATH (Q8LDG9) Hypothetical protein;O49689_ARATH (O49689) Hypothetical protein AT4g17900;Q93V70_ARATH (Q93V70) At1g21000/F9H16_1;Q9SYN7_ARATH (Q9SYN7) Hypothetical protein F9H16.1;Q8LFG9_ARATH (Q8LFG9) Hypothetical pr…	1.39154	6.63145	2.25264	2.32982	6.89744	1.56584	1.79491	3.68147	1.03637
#inter	TRINITY_DN66616_c0_g5_i16	GO:0016020;GO:0016021;GO:0005886;GO:0055085;GO:0022857;	Q5Z9H6_ORYSA (Q5Z9H6) Nodulin-like protein;F4KD68.1 RecName: Full=WAT1-related protein At5g45370 [Arabidopsis thaliana];Q8W4R9_ARATH (Q8W4R9) AT4g19180/T18B16_150 (Hypothetical protein At4g19185/At4g19180) (Hypothetical protein At4g19185);Q8W4R9.1 RecName: Full=WAT1-related protein At4g19185 [Arabidopsis thaliana];Q5PP32_ARATH (Q5PP32) At3g45870;Q5PP32.1 RecName: Full=WAT1-related protein At3g458…	8.98755	26.5939	1.5651	28.6448	51.5401	0.847422	14.4823	31.8642	1.13765
#inter	TRINITY_DN66616_c0_g5_i20	NA	Q6ZD31_ORYSA (Q6ZD31) Putative MtN19;Q64EX4_PEA (Q64EX4) MtN19-like protein;O24097_MEDTR (O24097) MtN19 protein precursor;Q8RXF7_ARATH (Q8RXF7) Hypothetical protein At5g61820;Q8VZ21_ARATH (Q8VZ21) Hypothetical protein At5g61820;Q9FLS7_ARATH (Q9FLS7) MtN19-like protein;Q95WB5_DROAN (Q95WB5) Xanthine dehydrogenase (Fragment);	15.3675	32.6649	1.08786	16.3368	27.2525	0.738263	12.2017	27.2466	1.15899
#inter	TRINITY_DN66616_c0_g5_i30	NA	Q6ZD31_ORYSA (Q6ZD31) Putative MtN19;Q64EX4_PEA (Q64EX4) MtN19-like protein;Q8RXF7_ARATH (Q8RXF7) Hypothetical protein At5g61820;Q8VZ21_ARATH (Q8VZ21) Hypothetical protein At5g61820;Q9FLS7_ARATH (Q9FLS7) MtN19-like protein;O24097_MEDTR (O24097) MtN19 protein precursor;Q86EL4_SCHJA (Q86EL4) Clone ZZD222 mRNA sequence;Q95WB5_DROAN (Q95WB5) Xanthine dehydrogenase (Fragment);	41.4064	102.073	1.30168	37.0394	80	1.11094	15.2218	47.7309	1.64878
#inter	TRINITY_DN66616_c0_g5_i5	NA	Q6ZD31_ORYSA (Q6ZD31) Putative MtN19;Q64EX4_PEA (Q64EX4) MtN19-like protein;O24097_MEDTR (O24097) MtN19 protein precursor;Q8VZ21_ARATH (Q8VZ21) Hypothetical protein At5g61820;Q8RXF7_ARATH (Q8RXF7) Hypothetical protein At5g61820;Q9FLS7_ARATH (Q9FLS7) MtN19-like protein;Q9C7X1_ARATH (Q9C7X1) Hypothetical protein F13N6.21;Q8VZ10_ARATH (Q8VZ10) Hypothetical protein At1g56500;Q8MWS2_BABBO (Q8MWS2) Myo…	14.5328	32.63	1.16689	15.0663	26.6452	0.822551	11.5067	26.7547	1.21732
#inter	TRINITY_DN66699_c1_g10_i1	GO:0016874;GO:0006541;GO:0008652;GO:0005524;GO:0000166;GO:0006529;GO:0004066;	Q5QFC3_WHEAT (Q5QFC3) Glutamine-dependent asparagine synthetase (EC 6.3.5.4);Q93XP9_HORVD (Q93XP9) Glutamine-dependent asparagine synthetase 1 (EC 6.3.5.4);O24338.3 RecName: Full=Asparagine synthetase [glutamine-hydrolyzing]; AltName: Full=Glutamine-dependent asparagine synthetase [Sandersonia aurantiaca];P49093.2 RecName: Full=Asparagine synthetase [glutamine-hydrolyzing] 2; AltName: Full=Glutam…	13.3876	118.849	3.15016	93.6894	269.504	1.52435	8.64063	28.1978	1.70637
#inter	TRINITY_DN66699_c1_g2_i11	GO:0008652;GO:0005524;GO:0016874;GO:0006541;GO:0000166;GO:0006529;GO:0004066;	Q5QFC3_WHEAT (Q5QFC3) Glutamine-dependent asparagine synthetase (EC 6.3.5.4);Q93XP9_HORVD (Q93XP9) Glutamine-dependent asparagine synthetase 1 (EC 6.3.5.4);Q84LA5_HORVU (Q84LA5) Asparagine synthetase 2 (EC 6.3.5.4);P31752.2 RecName: Full=Asparagine synthetase [glutamine-hydrolyzing]; Short=AS [Asparagus officinalis];O24661.3 RecName: Full=Asparagine synthetase [glutamine-hydrolyzing]; AltName: Fu…	18.8824	51.8887	1.45838	120.419	542.14	2.1706	4.41308	52.025	3.55935
#inter	TRINITY_DN66699_c1_g5_i6	GO:0008652;GO:0005524;GO:0016874;GO:0006541;GO:0000166;GO:0006529;GO:0004066;	Q5QFC3_WHEAT (Q5QFC3) Glutamine-dependent asparagine synthetase (EC 6.3.5.4);Q93XP9_HORVD (Q93XP9) Glutamine-dependent asparagine synthetase 1 (EC 6.3.5.4);Q84X69_9FABA (Q84X69) Asparagine synthetase;Q9SM55_PHAVU (Q9SM55) Asparagine synthetase (Type-I) (EC 6.3.5.4);Q8RVP2_9FABA (Q8RVP2) Asparagine synthetase (Fragment);P49092.2 RecName: Full=Asparagine synthetase [glutamine-hydrolyzing] 1; AltNam…	40.5579	118.387	1.54546	293.035	1271.44	2.11732	7.17581	102.512	3.83651
#inter	TRINITY_DN66699_c1_g6_i1	GO:0016874;GO:0006541;GO:0008652;GO:0005524;GO:0000166;GO:0006529;GO:0004066;	Q93XP9_HORVD (Q93XP9) Glutamine-dependent asparagine synthetase 1 (EC 6.3.5.4);Q5QFC3_WHEAT (Q5QFC3) Glutamine-dependent asparagine synthetase (EC 6.3.5.4);Q84X69_9FABA (Q84X69) Asparagine synthetase;O24338.3 RecName: Full=Asparagine synthetase [glutamine-hydrolyzing]; AltName: Full=Glutamine-dependent asparagine synthetase [Sandersonia aurantiaca];O24661.3 RecName: Full=Asparagine synthetase [gl…	2.25317	15.6543	2.79653	10.4718	36.8668	1.81581	1.89528	8.0724	2.09059
#inter	TRINITY_DN66707_c1_g4_i16	GO:0016020;GO:0009705;GO:0005215;GO:0016021;GO:0055085;GO:0015711;GO:0008514;GO:0022857;	Q5JQW8_ORYSA (Q5JQW8) OSJNBb0015D13.11 protein;Q9LHQ6_ARATH (Q9LHQ6) Organic anion transporter-like protein (Hypothetical protein At3g20660);Q9LHQ6.1 RecName: Full=Organic cation/carnitine transporter 4; Short=AtOCT4 [Arabidopsis thaliana];Q84L99_PHAVU (Q84L99) Putative organic cation transport protein;Q9CAT6_ARATH (Q9CAT6) Putative transporter; 29320-27598 (At1g73220) (Putative transporter);Q9CA…	1.30021	2.9426	1.17835	1.06254	3.41118	1.68275	1.28673	3.60831	1.48761
#inter	TRINITY_DN66721_c0_g5_i3	GO:0003700;GO:0006355;GO:0043565;GO:0005634;GO:0006351;	Q8RZQ6_ORYSA (Q8RZQ6) Putative chitin-inducible gibberellin-responsive protein;Q9SDQ3_ARATH (Q9SDQ3) Scarecrow-like 1 (F24J8.8 protein) (Putative scarecrow 1 protein) (Hypothetical protein At1g21450);Q9SDQ3.1 RecName: Full=Scarecrow-like protein 1; Short=AtSCL1; AltName: Full=GRAS family protein 4; Short=AtGRAS-4 [Arabidopsis thaliana];Q9XE51_ARATH (Q9XE51) Scarecrow-like 1 (Fragment);Q8S5N0_ORYS…	17.666	41.1721	1.22069	17.4667	36.1072	1.04768	16.9755	28.142	0.729271
#inter	TRINITY_DN66721_c0_g5_i4	GO:0003700;GO:0006355;GO:0043565;GO:0005634;GO:0006351;	Q8RZQ6_ORYSA (Q8RZQ6) Putative chitin-inducible gibberellin-responsive protein;Q9SDQ3_ARATH (Q9SDQ3) Scarecrow-like 1 (F24J8.8 protein) (Putative scarecrow 1 protein) (Hypothetical protein At1g21450);Q9SDQ3.1 RecName: Full=Scarecrow-like protein 1; Short=AtSCL1; AltName: Full=GRAS family protein 4; Short=AtGRAS-4 [Arabidopsis thaliana];Q9XE51_ARATH (Q9XE51) Scarecrow-like 1 (Fragment);Q8S5N0_ORYS…	14.2283	32.8606	1.2076	14.91	30.037	1.01046	12.9442	23.1102	0.836224
#inter	TRINITY_DN66813_c0_g11_i2	NA	Q6ET53_ORYSA (Q6ET53) Senescence-associated protein-like;Q6YU82_ORYSA (Q6YU82) Putative senescence-associated protein;Q5Z984_ORYSA (Q5Z984) Putative Ntdin;Q39129.2 RecName: Full=Thiosulfate sulfurtransferase 16, chloroplastic; AltName: Full=Rhodanese; AltName: Full=Senescence-associated protein; AltName: Full=Sulfurtransferase 16; Short=AtStr16 [Arabidopsis thaliana];Q9MBD6_TOBAC (Q9MBD6) Ntdin;Q…	3.1561	21.043	2.73713	7.03613	75.1542	3.417	1.93048	8.73364	2.17762
#inter	TRINITY_DN66865_c1_g1_i11	NA	.	1.4192	7.26392	2.35567	3.16666	12.6704	2.00043	1.47169	3.37811	1.19874
#inter	TRINITY_DN66875_c3_g2_i2	GO:0004672;GO:0006468;GO:0005524;	Q6K6A6_ORYSA (Q6K6A6) ABC1-like;Q9LRN0_ARATH (Q9LRN0) Arabidopsis thaliana genomic DNA, chromosome 3, P1 clone:MUJ8 (AT3g24190/MUJ8_17);Q8YMH3_ANASP (Q8YMH3) All4960 protein;Q55680.1 RecName: Full=Uncharacterized protein sll0005 [Synechocystis sp. PCC 6803 substr. Kazusa];Q5MZL5_SYNP6 (Q5MZL5) Hypothetical protein;Q8DKA9_SYNEL (Q8DKA9) Tll0950 protein;Q7NGP4_GLOVI (Q7NGP4) Glr3124 protein;Q9MA15_…	19.3062	37.9588	0.97537	8.02463	18.046	1.16917	11.5398	20.0583	0.797581
#inter	TRINITY_DN66879_c4_g4_i1	GO:0003824;GO:0055114;GO:0008270;GO:0005975;GO:0016491;GO:0051287;GO:0050661;GO:0016832;	Q652S1_ORYSA (Q652S1) Putative fructose/tagatose bisphosphate aldolase;Q8VYC5_ARATH (Q8VYC5) Hypothetical protein At1g18270;Q9LM23_ARATH (Q9LM23) T10O22.24;Q9LPP9_ARATH (Q9LPP9) F15H18.21;Q652S0_ORYSA (Q652S0) Ketose-bisphosphate aldolase class-II family-like;Q5BF07_EMENI (Q5BF07) Hypothetical protein;Q51QT7_MAGGR (Q51QT7) Hypothetical protein;Q7UTN5_RHOBA (Q7UTN5) Hypothetical protein;Q5AUV2_EME…	22.2412	45.7326	1.03999	19.2734	86.7977	2.17105	18.4688	42.2607	1.19423
#inter	TRINITY_DN66879_c4_g4_i9	GO:0003824;GO:0055114;GO:0008270;GO:0005975;GO:0016491;GO:0051287;GO:0050661;GO:0016832;	Q652S1_ORYSA (Q652S1) Putative fructose/tagatose bisphosphate aldolase;Q652S1_ORYSA (Q652S1) Putative fructose/tagatose bisphosphate aldolase;Q8VYC5_ARATH (Q8VYC5) Hypothetical protein At1g18270;Q8VYC5_ARATH (Q8VYC5) Hypothetical protein At1g18270;Q9LM23_ARATH (Q9LM23) T10O22.24;Q9LM23_ARATH (Q9LM23) T10O22.24;Q9LPP9_ARATH (Q9LPP9) F15H18.21;Q9LPP9_ARATH (Q9LPP9) F15H18.21;Q652S0_ORYSA (Q652S0) K…	20.1567	40.5281	1.00766	16.9852	75.0055	2.14272	16.913	37.72	1.1572
#inter	TRINITY_DN66922_c2_g4_i8	GO:0016020;GO:0016021;GO:0055085;GO:0022857;	Q6EP35_ORYSA (Q6EP35) Putative RCH2 protein;Q7XUS7_ORYSA (Q7XUS7) OSJNBa0060P14.9 protein;Q9LVE0_ARATH (Q9LVE0) Nitrate transporter (AT3g21670/MIL23_23);Q9LVE0.1 RecName: Full=Protein NRT1/ PTR FAMILY 6.4; Short=AtNPF6.4; AltName: Full=Nitrate transporter 1.3 [Arabidopsis thaliana];Q8LG02_ARATH (Q8LG02) Nitrate transporter;Q7XAK5_PRUPE (Q7XAK5) Nitrate transporter;Q6L7A3_PRUPE (Q6L7A3) Nitrate tr…	20.0625	45.2756	1.17423	4.50851	14.0481	1.63965	17.8952	42.055	1.2327
#inter	TRINITY_DN66923_c1_g2_i1	GO:0003824;	Q6Z5C3_ORYSA (Q6Z5C3) Putative alkaline alpha-galactosidase seed imbibition protein;Q8W2G5_ORYSA (Q8W2G5) Putative alkaline alpha-galactosidase seed imbibition protein;Q575Z6_MAIZE (Q575Z6) Alkaline alpha galactosidase 3 (EC 2.4.1.82);Q8H6N3_LYCES (Q8H6N3) Alkaline alpha-galactosidase seed imbibition protein;Q84NI7_CUCME (Q84NI7) Alkaline alpha galactosidase I (Fragment);Q9LFZ7_ARATH (Q9LFZ7) F20…	4.76295	39.8105	3.06322	2.76652	26.7743	3.2747	7.48272	29.3034	1.96943
#inter	TRINITY_DN66995_c0_g1_i2	GO:0005737;GO:0005524;GO:0000166;GO:0006420;GO:0004814;	Q5CRZ6_CRYPV (Q5CRZ6) VirR/VirH family protein (Fragment);	5.5388	15.0814	1.44513	5.90483	12.3612	1.06585	6.42999	10.8988	0.761281
#inter	TRINITY_DN66998_c0_g5_i5	NA	Q8H9F1_ORYSA (Q8H9F1) 12-oxophytodienoic acid reductase;Q84QK0_ORYSA (Q84QK0) Oxo-phytodienoic acid reductase (12-oxophytodienoic acid reductase);Q84QK0.1 RecName: Full=12-oxophytodienoate reductase 1; AltName: Full=12-oxophytodienoate-10,11-reductase 1; Short=OPDA-reductase 1; Short=OsOPR1 [Oryza sativa Japonica Group];Q69TH4_ORYSA (Q69TH4) Putative 12-oxophytodienoic acid reductase;Q69TH4.1 Rec…	11.3568	89.6455	2.98067	4.86565	39.6485	3.02656	0.815136	18.0641	4.46994
#inter	TRINITY_DN67011_c3_g2_i12	NA	Q7EZY8_ORYSA (Q7EZY8) Hypothetical protein P0496C02.128 (Hypothetical protein P0453E03.101);Q7XXS2_ORYSA (Q7XXS2) Hypothetical protein (17.7 kDa low temperature induced protein);Q8LBP5_ARATH (Q8LBP5) ERD15 protein;Q9LKW3_LYCES (Q9LKW3) Dehydration-induced protein ERD15;Q39096_ARATH (Q39096) ERD15 protein (At2g41429/F13H10.2) (Dehydration-induced protein) (F13H10.2/F13H10.2) (At2g41430/F13H10.2);Q…	40.665	105.964	1.38171	54.5617	92.5594	0.762491	43.6204	68.822	0.657867
#inter	TRINITY_DN67060_c1_g3_i24	GO:0016020;GO:0016310;GO:0005524;GO:0004672;GO:0000166;GO:0016021;GO:0005886;GO:0016301;GO:0006468;GO:0004674;GO:0016740;	Q65XU5_ORYSA (Q65XU5) Hypothetical protein P0033D06.1;Q9CAL3_ARATH (Q9CAL3) Hypothetical protein F24J13.9 (Hypothetical protein At1g70520/F24J13_9);Q9CAL3.1 RecName: Full=Cysteine-rich receptor-like protein kinase 2; Short=Cysteine-rich RLK2; Flags: Precursor [Arabidopsis thaliana];Q9FNE1_ARATH (Q9FNE1) Receptor-like serine/threonine kinase;Q9FNE1.1 RecName: Full=Cysteine-rich receptor-like prote…	0.765598	5.20176	2.76434	1.03978	3.68242	1.82438	0.636734	2.63083	2.04676
#inter	TRINITY_DN67065_c0_g3_i11	GO:0016020;GO:0016310;GO:0004672;GO:0016301;GO:0006468;GO:0048544;GO:0016740;GO:0005524;GO:0000166;GO:0016021;GO:0005886;GO:0004674;	Q60EJ2_ORYSA (Q60EJ2) Putative receptor-like protein kinase;Q5ZAK8_ORYSA (Q5ZAK8) Putative receptor-like protein kinase ARK1;Q7XJ40_ORYSA (Q7XJ40) Receptor-like protein kinase ARK1;Q9MB88_BRAOL (Q9MB88) S18 S-locus receptor kinase;Q9S972_ARATH (Q9S972) ARK2 product/receptor-like serine/threonine protein kinase ARK2;Q7XHV3_ORYSA (Q7XHV3) Putative receptor protein kinase;Q9S972.2 RecName: Full=Rece…	20.9837	34.7417	0.727399	21.0162	39.5977	0.913915	28.1231	41.7926	0.571492
#inter	TRINITY_DN67101_c1_g1_i1	GO:0046982;GO:0005634;	Q8W0W6_MAIZE (Q8W0W6) Repressor protein;Q8W0W7_ORYSA (Q8W0W7) Repressor protein;	27.8989	69.0219	1.30685	34.4896	75.7049	1.13423	23.4695	43.3771	0.886146
#inter	TRINITY_DN67120_c0_g4_i9	GO:0009535;GO:0009534;	Q6K9C2_ORYSA (Q6K9C2) Hypothetical protein OJ1476_F05.21-1;Q8LBN1_ARATH (Q8LBN1) Hypothetical protein;Q9C5F3_ARATH (Q9C5F3) Hypothetical protein At4g28025;Q9SUD7_ARATH (Q9SUD7) Hypothetical protein T13J8.130 (Hypothetical protein AT4g28020);Q52QI9_PRODI (Q52QI9) Subtilisin-like protein;	14.2354	26.2617	0.883477	9.89019	24.8801	1.33092	15.08	42.4255	1.4923
#inter	TRINITY_DN67203_c1_g2_i1	GO:0055114;GO:0016491;GO:0046872;	O65031_ORYSA (O65031) 1-aminocyclopropane-1-carboxylate oxidase;Q6ZHG2_ORYSA (Q6ZHG2) 1-aminocyclopropane-1-carboxylate oxidase;O81607_SORBI (O81607) 1-aminocyclopropane-1-carboxylate oxidase (Fragment);Q6JN54_MAIZE (Q6JN54) Acc oxidase;Q6JN53_MAIZE (Q6JN53) Acc oxidase;P31238.1 RecName: Full=1-aminocyclopropane-1-carboxylate oxidase 1; Short=ACC oxidase 1; AltName: Full=Ethylene-forming enzyme; …	3.92744	28.4359	2.85605	15.4982	88.2447	2.50941	6.4905	26.2017	2.01326
#inter	TRINITY_DN67309_c2_g4_i3	GO:0055114;GO:0008270;GO:0016491;GO:0046872;	Q6ZBH2_ORYSA (Q6ZBH2) Putative sorbitol dehydrogenase;Q6ZBH2_ORYSA (Q6ZBH2) Putative sorbitol dehydrogenase;Q9MBD7_PRUPE (Q9MBD7) NAD-dependent sorbitol dehydrogenase;Q9MBD7_PRUPE (Q9MBD7) NAD-dependent sorbitol dehydrogenase;Q8LEV5_ARATH (Q8LEV5) Sorbitol dehydrogenase-like protein;Q8LEV5_ARATH (Q8LEV5) Sorbitol dehydrogenase-like protein;Q9FJ95_ARATH (Q9FJ95) Putative sorbitol dehydrogenase;Q9F…	4.36136	9.47455	1.11928	2.55902	9.9768	1.96299	3.76733	8.88986	1.23862
#inter	TRINITY_DN67309_c2_g4_i5	NA	P19579.2 RecName: Full=Capsule biosynthesis protein CapA [Bacillus anthracis];Q6ZBH2_ORYSA (Q6ZBH2) Putative sorbitol dehydrogenase;Q93X81_9ROSA (Q93X81) Sorbitol dehydrogenase;Q9MBD7_PRUPE (Q9MBD7) NAD-dependent sorbitol dehydrogenase;Q6EM45_MALDO (Q6EM45) NAD-dependent sorbitol dehydrogenase 2 (EC 1.1.1.14);Q5I6M3_MALDO (Q5I6M3) Sorbitol dehydrogenase;Q6EM42_MALDO (Q6EM42) NAD-dependent sorbito…	4.75904	14.7525	1.63222	3.51786	13.6182	1.95277	4.03879	8.30052	1.03928
#inter	TRINITY_DN67360_c3_g4_i18	GO:0016020;GO:0003333;GO:0016021;GO:0005886;GO:0015171;	Q53LH2_ORYSA (Q53LH2) Transmembrane amino acid transporter protein;Q9ZPM6_NEPAL (Q9ZPM6) Amino acid transporter (Fragment);Q41132_RICCO (Q41132) Amino acid carrier (Fragment);Q39134_ARATH (Q39134) Amino acid permease (Amino acid carrier, putative);Q39134.2 RecName: Full=Amino acid permease 3; AltName: Full=Amino acid transporter AAP3 [Arabidopsis thaliana];Q8LE75_ARATH (Q8LE75) Amino acid carrier…	3.82999	24.9542	2.70387	6.1993	20.1567	1.70108	8.03261	14.0704	0.808723
#inter	TRINITY_DN67360_c3_g4_i8	GO:0016020;GO:0003333;GO:0016021;GO:0005886;GO:0015171;	Q53LH2_ORYSA (Q53LH2) Transmembrane amino acid transporter protein;Q60EP1_ORYSA (Q60EP1) Putative amino acid transporter;Q41132_RICCO (Q41132) Amino acid carrier (Fragment);Q39134_ARATH (Q39134) Amino acid permease (Amino acid carrier, putative);Q39134.2 RecName: Full=Amino acid permease 3; AltName: Full=Amino acid transporter AAP3 [Arabidopsis thaliana];Q8LE75_ARATH (Q8LE75) Amino acid carrier, …	5.25081	29.6668	2.49824	6.58226	26.4664	2.00751	8.74377	19.6251	1.16637
#inter	TRINITY_DN67370_c0_g1_i1	GO:0016020;GO:0016021;	Q7XTZ2_ORYSA (Q7XTZ2) OSJNBa0019K04.5 protein;Q9FIS3_ARATH (Q9FIS3) Arabidopsis thaliana genomic DNA, chromosome 5, P1 clone:MTG10 (At5g62150);Q6NLQ4_ARATH (Q6NLQ4) At4g25433;Q8H095_ORYSA (Q8H095) Expressed protein;Q7G239_ORYSA (Q7G239) Hypothetical protein;Q8H053_ORYSA (Q8H053) Putative dihydrodipicolinate reductase-like protein;Q9LXI6_ARATH (Q9LXI6) Hypothetical protein F3C22_190 (At3g52790);Q8…	3.75928	8.57277	1.18931	3.57059	7.92976	1.15111	5.64474	15.6335	1.46966
#inter	TRINITY_DN67378_c0_g15_i2	NA	Q6AU08_ORYSA (Q6AU08) Expressed protein;	1.30875	7.39873	2.49909	0.581919	4.79043	3.04126	1.01247	4.8417	2.25763
#inter	TRINITY_DN67394_c0_g7_i1	NA	Q9FR48_ARATH (Q9FR48) Acyl-CoA binding protein 2 (Fragment);Q9STP8_ARATH (Q9STP8) Acyl-CoA binding protein ACBP2 (AT4g27780/T27E11_20) (Putative membrane-bound acyl-CoA binding protein isoform 2);Q9STP8.1 RecName: Full=Acyl-CoA-binding domain-containing protein 2; Short=Acyl-CoA binding protein 2 [Arabidopsis thaliana];Q9SM23_ARATH (Q9SM23) Similarity to acyl-CoA binding protein (Hypothetical pro…	8.21706	26.818	1.70651	15.649	32.3444	1.04745	12.6993	23.1352	0.865341
#inter	TRINITY_DN67522_c0_g2_i10	NA	Q9AVC9_ORYSA (Q9AVC9) RISBZ5;Q654B3_ORYSA (Q654B3) RISBZ5;Q65JM8_BACLD (Q65JM8) FliF (Flagellar basal-body M-ring protein);Q6H8K4_9PARA (Q6H8K4) Phosphoprotein;Q9STN3_ARATH (Q9STN3) Hypothetical protein T28D5.40 (Hypothetical protein AT4g08350);Q9STN3.2 RecName: Full=Putative transcription elongation factor SPT5 homolog 1 [Arabidopsis thaliana];	2.05401	35.9907	4.13111	6.26557	52.4316	3.06492	3.47535	27.9251	3.00633
#inter	TRINITY_DN67522_c0_g2_i14	NA	Q7QS91_GIALA (Q7QS91) GLP_449_4252_2654;O89207_9HIV1 (O89207) Envelope glucoprotein (Fragment);O89198_9HIV1 (O89198) Envelope glycoprotein (Fragment);	29.9555	119.026	1.99038	49.6552	335.354	2.75567	26.4983	89.8052	1.7609
#inter	TRINITY_DN67522_c0_g2_i21	GO:0003700;GO:0003677;GO:0006355;GO:0005634;GO:0006351;	Q6H500_ORYSA (Q6H500) RISBZ4;Q9AVD0_ORYSA (Q9AVD0) RISBZ4;O82034_ORYSA (O82034) RITA-2 protein (Fragment);Q6ETX0_ORYSA (Q6ETX0) Putative RISBZ4;Q40724_ORYSA (Q40724) Transcriptional activator protein;Q6AI67_DESPS (Q6AI67) Hypothetical protein;Q66029_9ALPH (Q66029) Thymidine kinase;	0.05	3.93681	6.29896	0.05	12.5676	7.97357	0.05	3.79002	6.24413
#inter	TRINITY_DN67522_c0_g2_i5	GO:0043531;	Q8H1Z7_9ROSI (Q8H1Z7) Putative citrus disease resistance protein Pt19 (Fragment);	0.773277	12.0804	3.96554	1.16866	15.4403	3.72377	1.38049	7.10569	2.36379
#inter	TRINITY_DN67606_c2_g7_i5	GO:0016787;GO:0008152;GO:0009056;	Q7XTC5_ORYSA (Q7XTC5) OSJNBa0064H22.22 protein;Q6YTH5_ORYSA (Q6YTH5) Putative PrMC3;Q8LG06_ARATH (Q8LG06) Hypothetical protein;Q9SX78_ARATH (Q9SX78) F16N3.25 protein;Q9SX78.1 RecName: Full=Probable carboxylesterase 2; AltName: Full=AtCXE2 [Arabidopsis thaliana];Q67J02_ORYSA (Q67J02) Putative PrMC3;Q67IZ8_ORYSA (Q67IZ8) Putative PrMC3;Q67J10_ORYSA (Q67J10) Putative PrMC3;I4DST9.1 RecName: Full=Tul…	2.10026	14.8125	2.81818	2.7433	12.1191	2.1433	2.74067	7.34583	1.4224
#inter	TRINITY_DN67634_c2_g7_i1	NA	Q8C8W9_MOUSE (Q8C8W9) Mus musculus adult retina cDNA, RIKEN full-length enriched library, clone:A930007D05 product:hypothetical protein, full insert sequence;	3.47776	10.3468	1.57295	4.51994	13.46	1.5743	8.02584	14.8196	0.884782
#inter	TRINITY_DN67650_c0_g4_i10	NA	Q40077_HORVU (Q40077) Seed imbibition protein;Q575Z8_MAIZE (Q575Z8) Alkaline alpha galactosidase 1 (EC 2.4.1.82) (Fragment);Q6ATP7_ORYSA (Q6ATP7) Putative raffinose synthase or seed imbibition protein;Q6ZLJ9_ORYSA (Q6ZLJ9) Putative Sip1 protein;Q84NI6_CUCME (Q84NI6) Alkaline alpha galactosidase II;Q43408_BRAOL (Q43408) Putative imbibition protein;Q9SCM1_ARATH (Q9SCM1) Imbibition protein homolog;Q…	4.25929	9.87377	1.21299	3.33199	9.97022	1.58124	0.793645	4.04364	2.34909
#inter	TRINITY_DN67651_c5_g9_i12	NA	Q622H6_CAEBR (Q622H6) Hypothetical protein CBG02191;	7.04016	23.0794	1.71293	5.21207	20.2507	1.95804	7.92349	20.6278	1.38038
#inter	TRINITY_DN67651_c5_g9_i23	GO:0016020;GO:0006813;GO:0016021;GO:0005886;GO:0015079;GO:0006811;GO:0071805;	Q7XIV8_ORYSA (Q7XIV8) Putative potassium transporter;Q8VXB4_ORYSA (Q8VXB4) Putative potasium transporter;Q7XIV8.1 RecName: Full=Probable potassium transporter 9; AltName: Full=OsHAK9 [Oryza sativa Japonica Group];Q8VXB5.2 RecName: Full=Putative potassium transporter 8; AltName: Full=OsHAK8 [Oryza sativa Japonica Group];Q94KC6_MESCR (Q94KC6) Potassium transporter HAK2p;O22881.2 RecName: Full=Potas…	8.22526	19.98	1.28042	10.394	26.2624	1.33725	10.1131	21.9795	1.11993
#inter	TRINITY_DN67651_c5_g9_i4	GO:0016020;GO:0006813;GO:0016021;GO:0005886;GO:0015079;GO:0006811;GO:0071805;	Q7XIV8_ORYSA (Q7XIV8) Putative potassium transporter;Q8VXB4_ORYSA (Q8VXB4) Putative potasium transporter;Q7XIV8.1 RecName: Full=Probable potassium transporter 9; AltName: Full=OsHAK9 [Oryza sativa Japonica Group];Q8VXB5_ORYSA (Q8VXB5) Putative potasium transporter (Fragment);Q8VXB5.2 RecName: Full=Putative potassium transporter 8; AltName: Full=OsHAK8 [Oryza sativa Japonica Group];Q94KC6_MESCR (Q…	9.68596	23.4135	1.27337	12.1382	30.2589	1.31781	11.6643	26.1459	1.16449
#inter	TRINITY_DN67682_c0_g5_i21	GO:0016020;GO:0005887;GO:0098656;GO:0005452;GO:0016021;GO:0006820;GO:0051453;GO:0015698;GO:0008509;	Q5VRW6_ORYSA (Q5VRW6) Band 3 anion transport protein-like;Q6AT21_ORYSA (Q6AT21) Hypothetical protein OSJNBa0029B02.8;Q9SUU1.3 RecName: Full=Probable boron transporter 7 [Arabidopsis thaliana];Q9XI23_ARATH (Q9XI23) F9L1.41 protein (At1g15460/T16N11_24);Q9XI23.1 RecName: Full=Boron transporter 4 [Arabidopsis thaliana];Q9SUU1_ARATH (Q9SUU1) Hypothetical protein F8B4.210 (Hypothetical protein AT4g325…	2.97413	7.80493	1.39192	0.56187	1.91892	1.77199	1.12218	2.22742	0.98907
#inter	TRINITY_DN67689_c0_g4_i2	NA	P29114.2 RecName: Full=Linoleate 9S-lipoxygenase 1; AltName: Full=Lipoxygenase 1 [Hordeum vulgare];Q9XFL9_MAIZE (Q9XFL9) Lipoxygenase (EC 1.13.11.12) (Fragment);Q9AXG8_MAIZE (Q9AXG8) Lipoxygenase;Q8W0V2_MAIZE (Q8W0V2) Lipoxygenase;Q7G794_ORYSA (Q7G794) Lipoxygenase, putative;Q7G794.1 RecName: Full=Putative linoleate 9S-lipoxygenase 3; AltName: Full=Lipoxygenase 3 [Oryza sativa Japonica Group];Q7Y…	27.8667	76.564	1.45812	34.2829	65.522	0.93449	21.8259	34.8725	0.676049
#inter	TRINITY_DN67691_c0_g4_i7	NA	Q8LRJ2_ORYSA (Q8LRJ2) Hypothetical protein OSJNBa0016I09.11;Q8LRI2_ORYSA (Q8LRI2) Hypothetical protein OSJNBa0016I09.19;Q8LRJ4_ORYSA (Q8LRJ4) Hypothetical protein OSJNBa0016I09.9;P81898.2 RecName: Full=Peptide-N4-(N-acetyl-beta-glucosaminyl)asparagine amidase A; Short=PNGase A; AltName: Full=Glycopeptide N-glycosidase; AltName: Full=N-glycanase; Contains: RecName: Full=Peptide-N4-(N-acetyl-beta-g…	13.8365	63.5735	2.19995	11.4592	58.2296	2.34525	16.3452	41.2615	1.33593
#inter	TRINITY_DN67694_c0_g1_i13	GO:0016920;GO:0006508;GO:0005829;	Q8GVF6_ORYSA (Q8GVF6) Pyrrolidone carboxyl peptidase-like protein;Q6ERE8_ORYSA (Q6ERE8) Pyrrolidone carboxyl peptidase-like protein;Q9FRE4_ORYSA (Q9FRE4) Putative pyrrolidone carboxyl peptidase;Q9FXC0_ARATH (Q9FXC0) F25P12.86 protein (Putative pyrrolidone carboxyl peptidase) (At1g56700);Q9C5G6_ARATH (Q9C5G6) Hypothetical protein At1g23430 (Hypothetical protein At1g23440);Q9LQD2_ARATH (Q9LQD2) F28…	4.11684	9.60537	1.2223	3.08464	10.2492	1.73234	3.64221	6.83943	0.909062
#inter	TRINITY_DN67694_c0_g1_i16	GO:0016920;GO:0006508;GO:0005829;	Q8GVF6_ORYSA (Q8GVF6) Pyrrolidone carboxyl peptidase-like protein;Q6ERE8_ORYSA (Q6ERE8) Pyrrolidone carboxyl peptidase-like protein;Q9FRE4_ORYSA (Q9FRE4) Putative pyrrolidone carboxyl peptidase;Q9FXC0_ARATH (Q9FXC0) F25P12.86 protein (Putative pyrrolidone carboxyl peptidase) (At1g56700);Q9C5G6_ARATH (Q9C5G6) Hypothetical protein At1g23430 (Hypothetical protein At1g23440);Q9LQD2_ARATH (Q9LQD2) F28…	12.7	26.719	1.07304	10.6339	30.9894	1.5431	13.489	25.0662	0.89396
#inter	TRINITY_DN67694_c0_g1_i5	GO:0016920;GO:0006508;GO:0005829;	Q8GVF6_ORYSA (Q8GVF6) Pyrrolidone carboxyl peptidase-like protein;Q6ERE8_ORYSA (Q6ERE8) Pyrrolidone carboxyl peptidase-like protein;Q9FRE4_ORYSA (Q9FRE4) Putative pyrrolidone carboxyl peptidase;Q9FXC0_ARATH (Q9FXC0) F25P12.86 protein (Putative pyrrolidone carboxyl peptidase) (At1g56700);Q9C5G6_ARATH (Q9C5G6) Hypothetical protein At1g23430 (Hypothetical protein At1g23440);Q9LQD2_ARATH (Q9LQD2) F28…	14.9767	31.7361	1.08341	13.6651	37.2292	1.44594	17.4969	30.1128	0.783278
#inter	TRINITY_DN67709_c2_g1_i2	GO:0016787;GO:0003993;GO:0016311;GO:0046872;	Q6ZI95_ORYSA (Q6ZI95) Putative diphosphonucleotide phosphatase;Q8VXF4_LUPLU (Q8VXF4) Putative metallophosphatase;Q8VX11_LUPLU (Q8VX11) Diphosphonucleotide phosphatase 1 precursor;Q8VXF6_LUPLU (Q8VXF6) Putative metallophosphatase;Q9LMX4_ARATH (Q9LMX4) F21F23.18 protein (Putative purple acid phosphatase) (Hypothetical protein At1g13750);Q9LMX4.1 RecName: Full=Probable inactive purple acid phosphata…	1.07283	9.8924	3.2049	2.18336	9.18898	2.07335	1.2964	6.67781	2.36486
#inter	TRINITY_DN67709_c2_g1_i4	GO:0003993;GO:0016787;GO:0016311;GO:0046872;	Q8VXF4_LUPLU (Q8VXF4) Putative metallophosphatase;Q6ZI95_ORYSA (Q6ZI95) Putative diphosphonucleotide phosphatase;Q8VX11_LUPLU (Q8VX11) Diphosphonucleotide phosphatase 1 precursor;Q9LMX4_ARATH (Q9LMX4) F21F23.18 protein (Putative purple acid phosphatase) (Hypothetical protein At1g13750);Q9LMX4.1 RecName: Full=Probable inactive purple acid phosphatase 1; Flags: Precursor [Arabidopsis thaliana];Q8VX…	0.994393	4.98432	2.32551	2.11155	5.90666	1.48404	1.38048	4.86741	1.81798
#inter	TRINITY_DN67717_c1_g2_i10	GO:0000287;GO:0016310;GO:0005524;GO:0000166;GO:0052725;GO:0016301;GO:0005622;GO:0032957;GO:0047325;GO:0046872;GO:0016740;GO:0052726;	Q75GI4_ORYSA (Q75GI4) Putative inositol 1,3,4-trisphosphate 5/6-kinase (Putative inositol phosphate kinase);Q75GI4_ORYSA (Q75GI4) Putative inositol 1,3,4-trisphosphate 5/6-kinase (Putative inositol phosphate kinase);Q93VQ8_ARATH (Q93VQ8) AT4g08170/T12G13_10;Q93VQ8_ARATH (Q93VQ8) AT4g08170/T12G13_10;Q9SUG3.2 RecName: Full=Inositol-tetrakisphosphate 1-kinase 2; AltName: Full=Inositol 1,3,4-trisphos…	1.13952	3.67807	1.69052	2.14754	7.26844	1.75896	3.01109	4.87888	0.696264
#inter	TRINITY_DN67717_c1_g2_i9	GO:0000287;GO:0016310;GO:0005524;GO:0000166;GO:0052725;GO:0016301;GO:0005622;GO:0032957;GO:0047325;GO:0046872;GO:0016740;GO:0052726;	Q75GI4_ORYSA (Q75GI4) Putative inositol 1,3,4-trisphosphate 5/6-kinase (Putative inositol phosphate kinase);Q75GI4_ORYSA (Q75GI4) Putative inositol 1,3,4-trisphosphate 5/6-kinase (Putative inositol phosphate kinase);Q75GI4_ORYSA (Q75GI4) Putative inositol 1,3,4-trisphosphate 5/6-kinase (Putative inositol phosphate kinase);Q8GSI5_ORYSA (Q8GSI5) Putative inositol 1,3,4-trisphosphate 5/6-kinase;Q8GS…	1.13662	3.62377	1.67274	2.37314	7.51983	1.6639	2.49707	4.0427	0.695083
#inter	TRINITY_DN67720_c0_g2_i23	GO:0005986;GO:0016791;GO:0016787;GO:0006002;GO:0005829;GO:0005975;GO:0016311;GO:0042132;GO:0006000;GO:0006094;GO:0042578;GO:0030388;	Q75HX2_ORYSA (Q75HX2) Putative fructose-1,6-bisphosphatase;Q43139.2 RecName: Full=Fructose-1,6-bisphosphatase, cytosolic; Short=FBPase; AltName: Full=D-fructose-1,6-bisphosphate 1-phosphohydrolase [Saccharum sp.];Q5N9E2_ORYSA (Q5N9E2) Fructose-1,6-bisphosphatase;A2WXB2.2 RecName: Full=Fructose-1,6-bisphosphatase, cytosolic; Short=FBPase; AltName: Full=D-fructose-1,6-bisphosphate 1-phosphohydrolas…	1.07756	6.60126	2.61497	0.883959	14.2442	4.01025	1.07797	8.43614	2.96827
#inter	TRINITY_DN67733_c1_g6_i2	NA	Q9MBC4_ORYSA (Q9MBC4) OsNAC6 protein;Q7F2L3_ORYSA (Q7F2L3) OsNAC6 protein;Q7F2L3.1 RecName: Full=NAC domain-containing protein 48; Short=ONAC048 [Oryza sativa Japonica Group];Q6L4Y5_ORYSA (Q6L4Y5) Putative no apical meristem (NAM) protein;Q8LRL5_PETHY (Q8LRL5) Nam-like protein 10;Q948Z2_SOLTU (Q948Z2) Putative NAC domain protein;Q8LRM2_PETHY (Q8LRM2) Nam-like protein 3;Q6RH27_LYCES (Q6RH27) NAC d…	2.1031	15.1158	2.84547	5.14505	20.3445	1.98338	2.58417	8.47604	1.71369
#inter	TRINITY_DN67744_c1_g5_i1	NA	Q7XKI9_ORYSA (Q7XKI9) OSJNBa0038O10.19 protein;Q9FX34_ARATH (Q9FX34) Hypothetical protein T9L24.40 (Hypothetical protein At1g73390);Q9LMT6_ARATH (Q9LMT6) F2H15.16 (At1g17940);Q6K7Q0_ORYSA (Q6K7Q0) Hypothetical protein P0452F04.34;Q56XC0_ARATH (Q56XC0) Hypothetical protein At1g17940;Q9FFX3_ARATH (Q9FFX3) Arabidopsis thaliana genomic DNA, chromosome 5, P1 clone:MAC12;Q654X6_ORYSA (Q654X6) Hypotheti…	4.62359	13.0442	1.49632	5.46063	11.9475	1.12957	5.74947	8.7913	0.612648
#inter	TRINITY_DN67744_c1_g5_i3	NA	Q7XKI9_ORYSA (Q7XKI9) OSJNBa0038O10.19 protein;Q9FX34_ARATH (Q9FX34) Hypothetical protein T9L24.40 (Hypothetical protein At1g73390);Q9LMT6_ARATH (Q9LMT6) F2H15.16 (At1g17940);Q6K7Q0_ORYSA (Q6K7Q0) Hypothetical protein P0452F04.34;Q56XC0_ARATH (Q56XC0) Hypothetical protein At1g17940;Q9FFX3_ARATH (Q9FFX3) Arabidopsis thaliana genomic DNA, chromosome 5, P1 clone:MAC12;Q654X6_ORYSA (Q654X6) Hypotheti…	5.10999	13.1841	1.36741	5.54539	12.1949	1.13692	6.04786	9.84792	0.703394
#inter	TRINITY_DN67744_c1_g5_i4	NA	Q7XKI9_ORYSA (Q7XKI9) OSJNBa0038O10.19 protein;Q9FX34_ARATH (Q9FX34) Hypothetical protein T9L24.40 (Hypothetical protein At1g73390);Q9LMT6_ARATH (Q9LMT6) F2H15.16 (At1g17940);Q6K7Q0_ORYSA (Q6K7Q0) Hypothetical protein P0452F04.34;Q56XC0_ARATH (Q56XC0) Hypothetical protein At1g17940;Q9FFX3_ARATH (Q9FFX3) Arabidopsis thaliana genomic DNA, chromosome 5, P1 clone:MAC12;Q654X6_ORYSA (Q654X6) Hypotheti…	5.77395	14.9398	1.37153	5.82053	12.7281	1.12879	6.13571	9.16781	0.579347
#inter	TRINITY_DN67754_c2_g3_i13	GO:0016787;GO:0008152;GO:0042972;GO:0004553;GO:0005975;GO:0016798;	Q42518_AVESA (Q42518) (1-3, 1-4)-beta-glucanase precursor (EC 3.2.1.73);Q7DLM1_WHEAT (Q7DLM1) (1,3;1,4) beta glucanase precursor (EC 3.2.1.73);Q02345_HORVU (Q02345) Glb 1 1-3,1-4-beta-D-glucanase precursor (Lichenase precursor) (EC 3.2.1.73) ((1-3,1-4)-beta-D-glucanase);Q07556_WHEAT (Q07556) Beta glucanase precursor (EC 3.2.1.73) (Fragment);Q7DM44_HORVU (Q7DM44) Lichenase precursor (EC 3.2.1.73);…	8.39951	15.0682	0.84313	13.8199	70.0882	2.34242	8.24081	51.314	2.63849
#inter	TRINITY_DN67756_c0_g1_i2	GO:0016020;GO:0016021;	Q8RYH1_ORYSA (Q8RYH1) Hypothetical protein P0592G05.6 (Hypothetical protein B1455F06.22);Q8Q0X9_METMA (Q8Q0X9) Dipeptide ABC transporter, binding protein;	4.08428	79.3303	4.27972	4.03531	38.0671	3.23779	6.19507	27.9538	2.17385
#inter	TRINITY_DN67763_c0_g1_i7	NA	P31923.1 RecName: Full=Sucrose synthase 2; AltName: Full=Sucrose-UDP glucosyltransferase 2 [Hordeum vulgare];Q43223_WHEAT (Q43223) Sucrose synthase type 2;Q8GS23_ORYSA (Q8GS23) Sucrose synthase 3 (Sucrose-UDP glucosyltransferase 3);Q43009.2 RecName: Full=Sucrose synthase 3; Short=OsSUS3; Short=RSs3; AltName: Full=Sucrose-UDP glucosyltransferase 3 [Oryza sativa Japonica Group];Q7G7N0_ORYSA (Q7G7N0…	8.64691	21.6117	1.32156	7.77987	44.7072	2.52269	5.5733	10.4681	0.909396
#inter	TRINITY_DN67782_c0_g2_i2	GO:0016020;GO:0005355;GO:0016021;GO:0055085;GO:0005351;GO:1902600;GO:0046323;GO:0022857;GO:0005215;	Q6ZFM7_ORYSA (Q6ZFM7) Putative sorbitol transporter;Q945E5_ORYSA (Q945E5) Putative sugar transporter;Q6ZFM6_ORYSA (Q6ZFM6) Putative sorbitol transporter;Q5JJU9_ORYSA (Q5JJU9) Putative sorbitol transporter;Q68BK0_MALDO (Q68BK0) Sorbitol transporter;Q68BJ9_MALDO (Q68BJ9) Sorbitol transporter;Q6PN68_MALDO (Q6PN68) Sorbitol transporter;Q7XA50_SOYBN (Q7XA50) Sorbitol-like transporter;Q84RI2_MALDO (Q84…	0.898794	12.2122	3.76419	1.22837	13.7267	3.48217	0.322615	6.81683	4.40122
#inter	TRINITY_DN67782_c1_g1_i1	GO:0016020;GO:0005355;GO:0016021;GO:0055085;GO:0005351;GO:1902600;GO:0046323;GO:0022857;GO:0005215;	Q8W2W8_ORYSA (Q8W2W8) Putative mannitol transporter protein;Q9AUM9_ORYSA (Q9AUM9) Putative sugar transporter;Q9ZNS0_ARATH (Q9ZNS0) Putative sugar transporter;Q9ZNS0.1 RecName: Full=Probable polyol transporter 3 [Arabidopsis thaliana];O23213_ARATH (O23213) Sugar transporter like protein;Q8GXR2.2 RecName: Full=Probable polyol transporter 6 [Arabidopsis thaliana];Q84RI1_MALDO (Q84RI1) Sorbitol trans…	0.888542	4.52034	2.34692	1.10274	7.76391	2.81569	0.385725	5.19707	3.75205
#inter	TRINITY_DN67782_c1_g4_i4	GO:0016020;GO:0005355;GO:0016021;GO:0055085;GO:0005351;GO:1902600;GO:0046323;GO:0022857;GO:0005215;	Q6ZFM7_ORYSA (Q6ZFM7) Putative sorbitol transporter;Q945E5_ORYSA (Q945E5) Putative sugar transporter;Q5JJU9_ORYSA (Q5JJU9) Putative sorbitol transporter;Q6ZFM6_ORYSA (Q6ZFM6) Putative sorbitol transporter;Q84RI2_MALDO (Q84RI2) Sorbitol transporter;Q6PN68_MALDO (Q6PN68) Sorbitol transporter;Q68BJ8_MALDO (Q68BJ8) Sorbitol transporter;Q68BJ9_MALDO (Q68BJ9) Sorbitol transporter;Q84RI1_MALDO (Q84RI1) …	5.96403	37.1858	2.64039	16.8818	39.016	1.2086	4.49904	29.2665	2.70156
#inter	TRINITY_DN67810_c0_g6_i2	NA	Q84JT9_ORYSA (Q84JT9) Hypothetical protein P0686C03.145 (Hypothetical protein P0700D12.104);Q5Z4U8_ORYSA (Q5Z4U8) Hypothetical protein P0545E05.31-1;Q9LLM3_MEDTR (Q9LLM3) MTD1;Q9SJB0_ARATH (Q9SJB0) Expressed protein;Q945P6_ARATH (Q945P6) At2g24550/F25P17.15 (Hypothetical protein At2g24550);Q9M9N6_ARATH (Q9M9N6) T17B22.14 protein;Q8L9W8_ARATH (Q8L9W8) Hypothetical protein (At5g24890);Q84WC9_ARATH …	2.9697	10.9209	1.8787	3.57936	16.9567	2.24408	4.53245	10.7361	1.24411
#inter	TRINITY_DN67836_c2_g2_i20	GO:0007166;GO:0004672;GO:0006468;GO:0007178;GO:0005524;GO:0000166;GO:0005886;GO:0004674;GO:0004675;	Q852A0_ORYSA (Q852A0) Hypothetical protein OSJNBb0081B07.25;Q65XV8_ORYSA (Q65XV8) Hypothetical protein P0016H04.10;Q94HI7_ORYSA (Q94HI7) Hypothetical protein;Q7GAG3_ARATH (Q7GAG3) Hypothetical protein At2g28930;P46573.2 RecName: Full=Protein kinase APK1B, chloroplastic; Flags: Precursor [Arabidopsis thaliana];Q5JM84_ORYSA (Q5JM84) Hypothetical protein P0698H10.18 (Hypothetical protein P0518C01.44…	4.72562	12.4673	1.39957	6.02829	15.9636	1.40497	6.24621	10.4222	0.738607
#inter	TRINITY_DN67847_c1_g2_i2	GO:0016020;GO:0016310;GO:0007166;GO:0004672;GO:0016301;GO:0030247;GO:0006468;GO:0005524;GO:0016021;GO:0005886;GO:0004674;	Q8H7R6_ORYSA (Q8H7R6) Hypothetical protein OSJNBa0081P02.15;	22.6882	51.1648	1.17321	12.1733	27.1226	1.15578	7.67995	16.8715	1.13542
#inter	TRINITY_DN67851_c2_g10_i5	GO:0016020;GO:0016787;GO:0004553;GO:0005975;GO:0016021;	Q53MQ1_ORYSA (Q53MQ1) Beta-D-xylosidase;Q53MP2_ORYSA (Q53MP2) Beta-D-xylosidase;Q53MP9_ORYSA (Q53MP9) Glycosyl hydrolase family 3 C terminal domain, putative;Q53MR3_ORYSA (Q53MR3) Beta-xylosidase, putative;Q75RZ3_WHEAT (Q75RZ3) Putative beta-xylosidase (Fragment);Q8W011_HORVU (Q8W011) Beta-D-xylosidase;Q6Z8I7_ORYSA (Q6Z8I7) Putative beta-D-xylosidase;Q9SGZ5_ARATH (Q9SGZ5) F28K19.27;Q8VZG5_ARATH (…	5.55957	13.8457	1.31639	4.72204	33.1925	2.81338	9.34077	27.996	1.58361
#inter	TRINITY_DN67851_c2_g8_i2	GO:0016787;GO:0004553;GO:0005975;	Q53MP2_ORYSA (Q53MP2) Beta-D-xylosidase;Q53MP9_ORYSA (Q53MP9) Glycosyl hydrolase family 3 C terminal domain, putative;Q53MQ1_ORYSA (Q53MQ1) Beta-D-xylosidase;Q53MR3_ORYSA (Q53MR3) Beta-xylosidase, putative;Q8W011_HORVU (Q8W011) Beta-D-xylosidase;Q6Z8I7_ORYSA (Q6Z8I7) Putative beta-D-xylosidase;Q75RZ3_WHEAT (Q75RZ3) Putative beta-xylosidase (Fragment);Q9SGZ5_ARATH (Q9SGZ5) F28K19.27;Q8VZG5_ARATH (…	13.0589	33.335	1.352	8.59887	82.2686	3.25812	11.7521	43.8767	1.90054
#inter	TRINITY_DN67867_c3_g1_i3	GO:0016020;GO:0016021;	Q851R0_ORYSA (Q851R0) Putative nodule-specific protein;Q6Z4F2_ORYSA (Q6Z4F2) Putative nodule-specific protein;O80960_ARATH (O80960) Nodulin-like protein (At2g39210/T16B24.15);Q535K6_SOYBN (Q535K6) Nitrate and chloride transporter;Q7Y003_ORYSA (Q7Y003) Hypothetical protein OSJNBb0070O09.5;Q9ZUV4_ARATH (Q9ZUV4) Nodulin-like protein (At2g28120/F24D13.9);Q8S746_ORYSA (Q8S746) Hypothetical protein OSJ…	2.88372	15.7216	2.44675	2.76718	15.3573	2.47244	1.90082	7.28176	1.93767
#inter	TRINITY_DN67941_c0_g4_i2	GO:0009914;GO:0009736;GO:0009506;	Q5VQR7_ORYSA (Q5VQR7) F-box protein family-like;Q6F324_ORYSA (Q6F324) Hypothetical protein OSJNBa0088I06.3;Q7F2I4_ORYSA (Q7F2I4) P0432B10.4 protein;O49508_ARATH (O49508) Hypothetical protein F28J12.40 (Hypothetical protein AT4g18380);O49508.1 RecName: Full=F-box protein At4g18380 [Arabidopsis thaliana];Q9FNK5_ARATH (Q9FNK5) Arabidopsis thaliana genomic DNA, chromosome 5, P1 clone:MCL19 (Hypotheti…	5.36057	16.5755	1.62859	4.70794	17.7115	1.91152	2.76734	8.02252	1.53556
#inter	TRINITY_DN67949_c0_g6_i11	NA	Q5TKP0_ORYSA (Q5TKP0) Hypothetical protein OJ1362_G11.17;Q9LVU7_ARATH (Q9LVU7) Genomic DNA, chromosome 5, P1 clone:MNB8;Q6K4R5_ORYSA (Q6K4R5) Hydrolase, alpha/beta fold family protein-like;Q93Z93_ARATH (Q93Z93) AT5g53050/MNB8_11;Q54T91_DICDI (Q54T91) Hypothetical protein;Q54G24_DICDI (Q54G24) Hypothetical protein;Q9AJM9_9BACL (Q9AJM9) BioH;Q86AF4_DICDI (Q86AF4) genomic DNA, chromosome 5, P1 clone…	15.3895	71.0333	2.20655	13.3254	26.7764	1.00678	12.214	17.597	0.526794
#inter	TRINITY_DN67949_c0_g6_i4	NA	Q5TKP0_ORYSA (Q5TKP0) Hypothetical protein OJ1362_G11.17;Q6K4R5_ORYSA (Q6K4R5) Hydrolase, alpha/beta fold family protein-like;Q9LVU7_ARATH (Q9LVU7) Genomic DNA, chromosome 5, P1 clone:MNB8;Q93Z93_ARATH (Q93Z93) AT5g53050/MNB8_11;Q54T91_DICDI (Q54T91) Hypothetical protein;Q54G24_DICDI (Q54G24) Hypothetical protein;Q9AJM9_9BACL (Q9AJM9) BioH;Q86AF4_DICDI (Q86AF4) genomic DNA, chromosome 5, P1 clone…	15.427	69.9667	2.18121	15.0306	27.9375	0.8943	16.7819	31.1168	0.890788
#inter	TRINITY_DN67963_c2_g6_i17	GO:0016020;GO:0005783;GO:0016722;GO:0005507;GO:0005789;GO:0055114;GO:0016491;GO:0046872;	Q5ZE07_ORYSA (Q5ZE07) Spore coat protein-like;O23123_ARATH (O23123) F19G10.5 protein;Q8GXX3_ARATH (Q8GXX3) Hypothetical protein At1g23010/F19G10_5 (At1g23010);F4I4K5.1 RecName: Full=Multicopper oxidase LPR1; AltName: Full=Protein LOW PHOSPHATE ROOT 1; Flags: Precursor [Arabidopsis thaliana];Q9C9A4_ARATH (Q9C9A4) Spore coat protein-like protein; 24980-21957;Q8W4N2_ARATH (Q8W4N2) Spore coat protein…	3.22645	8.98256	1.47718	5.72182	17.037	1.57413	2.05744	8.12095	1.9808
#inter	TRINITY_DN67997_c2_g1_i3	GO:0005622;GO:0003677;GO:0006355;GO:0000160;GO:0006351;	Q9HV32_PSEAE (Q9HV32) Probable two-component response regulator;B8J0C6.1 RecName: Full=Biotin synthase {ECO:0000255|HAMAP-Rule:MF_01694} {ECO:0000255|HAMAP-Rule:MF_01694} [Desulfovibrio desulfuricans subsp. desulfuricans str. ATCC 27774];	2.42067	6.26703	1.37238	3.17607	8.48578	1.4178	3.22955	8.798	1.44584
#inter	TRINITY_DN68053_c1_g2_i10	GO:0016310;GO:0016301;	Q6F383_ORYSA (Q6F383) Putative leucine-rich receptor-like protein kinase;Q6F383_ORYSA (Q6F383) Putative leucine-rich receptor-like protein kinase;Q6ZEZ7_ORYSA (Q6ZEZ7) Extensin-like protein;Q6ZEZ7_ORYSA (Q6ZEZ7) Extensin-like protein;Q9LHF1_ARATH (Q9LHF1) Extensin-like protein;Q9LHF1_ARATH (Q9LHF1) Extensin-like protein;Q9LHF1.1 RecName: Full=Leucine-rich repeat extensin-like protein 4; Short=AtL…	34.3477	112.183	1.70757	21.9529	83.4959	1.92729	19.4137	45.9192	1.24202
#inter	TRINITY_DN68054_c2_g3_i2	GO:0003700;GO:0003677;GO:0006355;GO:0005634;GO:0006351;	Q6AU85_ORYSA (Q6AU85) Hypothetical protein P0668F02.16 (Hypothetical protein P0017D10.1);	15.8725	30.2527	0.930535	29.3703	65.0833	1.14793	18.9887	32.6956	0.783955
#inter	TRINITY_DN68054_c4_g5_i1	NA	Q7XKK2_ORYSA (Q7XKK2) OSJNBa0038O10.5 protein;Q6Z3M0_ORYSA (Q6Z3M0) Putative Aldose 1-epimerase;Q40784.1 RecName: Full=Putative glucose-6-phosphate 1-epimerase; AltName: Full=Putative D-hexose-6-phosphate mutarotase; AltName: Full=Putative apospory-associated protein C [Cenchrus ciliaris];Q7XSR8_ORYSA (Q7XSR8) OSJNBa0041A02.19 protein;Q8S3Q3_ORYSA (Q8S3Q3) Putative apospory-associated protein C (…	1.69887	5.70815	1.74845	1.87154	8.26341	2.14251	1.82811	4.27186	1.22451
#inter	TRINITY_DN68072_c0_g2_i8	GO:0016567;GO:0010114;GO:0031463;GO:0005634;GO:0004842;	Q6K229_ORYSA (Q6K229) Putative BTB/POZ domain-containing protein;Q5Z9M6_ORYSA (Q5Z9M6) Putative GAMYB-binding protein;Q6J6M8_HORVD (Q6J6M8) GAMYB-binding protein;Q9FPW6_ARATH (Q9FPW6) POZ/BTB containing-protein AtPOB1;Q9FPW6.2 RecName: Full=BTB/POZ domain-containing protein POB1; AltName: Full=POZ/BTB CONTAINING-PROTEIN 1; Short=AtPOB1 [Arabidopsis thaliana];Q9M309_ARATH (Q9M309) Hypothetical pro…	21.4972	39.4574	0.876147	22.6604	49.7843	1.13552	21.3017	39.8529	0.903716
#inter	TRINITY_DN68100_c2_g4_i5	NA	Q7XS37_ORYSA (Q7XS37) OSJNBa0058K23.7 protein;Q7XS37_ORYSA (Q7XS37) OSJNBa0058K23.7 protein;Q7XS37_ORYSA (Q7XS37) OSJNBa0058K23.7 protein;Q7XS37_ORYSA (Q7XS37) OSJNBa0058K23.7 protein;Q7XS37_ORYSA (Q7XS37) OSJNBa0058K23.7 protein;Q9FL28_ARATH (Q9FL28) Receptor protein kinase;Q9FL28_ARATH (Q9FL28) Receptor protein kinase;Q9FL28_ARATH (Q9FL28) Receptor protein kinase;Q9FL28_ARATH (Q9FL28) Receptor …	3.27699	131.767	5.32947	2.2135	20.4713	3.2092	1.39298	7.63764	2.45495
#inter	TRINITY_DN68100_c2_g6_i2	NA	Q7XS37_ORYSA (Q7XS37) OSJNBa0058K23.7 protein;Q7XS37_ORYSA (Q7XS37) OSJNBa0058K23.7 protein;Q7XS37_ORYSA (Q7XS37) OSJNBa0058K23.7 protein;Q7XS37_ORYSA (Q7XS37) OSJNBa0058K23.7 protein;Q7XS37_ORYSA (Q7XS37) OSJNBa0058K23.7 protein;Q7XS37_ORYSA (Q7XS37) OSJNBa0058K23.7 protein;Q7XS37_ORYSA (Q7XS37) OSJNBa0058K23.7 protein;Q7XS37_ORYSA (Q7XS37) OSJNBa0058K23.7 protein;Q9FL28_ARATH (Q9FL28) Receptor …	3.38739	79.7922	4.558	1.32399	11.1873	3.0789	0.252883	7.08375	4.80797
#inter	TRINITY_DN68121_c0_g1_i1	GO:0016788;	Q5ZBI0_ORYSA (Q5ZBI0) Lanatoside 15'-O-acetylesterase-like;Q8RZ61_ORYSA (Q8RZ61) Lipase-like;Q9LHW8_ORYSA (Q9LHW8) Putative esterase;Q8RXT9.2 RecName: Full=GDSL esterase/lipase At1g28590; AltName: Full=Extracellular lipase At1g28590; Flags: Precursor [Arabidopsis thaliana];Q9ZQI3_ARATH (Q9ZQI3) Putative lipase;Q9ZQI3.1 RecName: Full=GDSL esterase/lipase At2g27360; AltName: Full=Extracellular lipa…	43.6171	126.325	1.53417	20.5914	59.426	1.52905	16.7493	33.4995	1.00004
#inter	TRINITY_DN68121_c0_g1_i2	GO:0016788;	Q5ZBI0_ORYSA (Q5ZBI0) Lanatoside 15'-O-acetylesterase-like;Q5ZBI0_ORYSA (Q5ZBI0) Lanatoside 15'-O-acetylesterase-like;Q8RXT9.2 RecName: Full=GDSL esterase/lipase At1g28590; AltName: Full=Extracellular lipase At1g28590; Flags: Precursor [Arabidopsis thaliana];Q8RXT9.2 RecName: Full=GDSL esterase/lipase At1g28590; AltName: Full=Extracellular lipase At1g28590; Flags: Precursor [Arabidopsis thaliana]…	33.7046	107.195	1.66922	18.0481	52.9995	1.55413	13.0598	27.2384	1.06051
#inter	TRINITY_DN68146_c2_g7_i5	NA	Q6K311_ORYSA (Q6K311) Putative apoplastic invertase;Q56UC9_ORYSA (Q56UC9) Cell-wall invertase 7;Q0J360.1 RecName: Full=Beta-fructofuranosidase, insoluble isoenzyme 7; AltName: Full=Cell wall beta-fructosidase 7; AltName: Full=Invertase 7; AltName: Full=OsCIN7; AltName: Full=Sucrose hydrolase 7; Flags: Precursor [Oryza sativa Japonica Group];A2YZ01.2 RecName: Full=Beta-fructofuranosidase, insolubl…	2.16857	16.0271	2.8857	1.30667	11.2133	3.10124	2.4887	5.69547	1.19442
#inter	TRINITY_DN68186_c3_g2_i3	NA	Q947Z0_ORYSA (Q947Z0) Putative anion transporter;Q7XDX5_ORYSA (Q7XDX5) Contains similarity to anion transporter;O81915_ARATH (O81915) T7I23.21 protein;Q6K6Z6_ORYSA (Q6K6Z6) Putative arsenite transport subunit B;Q8H7R0_ORYSA (Q8H7R0) Putative anion transporter;Q9AV23_ORYSA (Q9AV23) Putative anion transporter;Q6Q800_ELAOL (Q6Q800) Sodium sulfate symporter/arsenite permease (Fragment);Q54GU0_DICDI (…	24.4085	46.8294	0.940031	20.0161	51.5123	1.36376	33.9085	61.7427	0.864622
#inter	TRINITY_DN68193_c3_g2_i2	GO:0008375;GO:0016020;GO:0009506;	Q6Z134_ORYSA (Q6Z134) Hypothetical protein P0455F03.29;Q60DJ5_ORYSA (Q60DJ5) Expressed protein;Q9SUZ8_ARATH (Q9SUZ8) Hypothetical protein F4F15.170 (Hypothetical protein At3g52060);Q9C581_ARATH (Q9C581) Hypothetical protein At5g22070 (Hypothetical protein At5g22070/T6G21_180) (Hypothetical protein not annotated);Q7XSY3_ORYSA (Q7XSY3) OSJNBb0056F09.13 protein;O49584_ARATH (O49584) Predicted protei…	3.40977	16.1042	2.23969	2.76221	23.4006	3.08265	4.13979	9.22465	1.15594
#inter	TRINITY_DN68237_c3_g3_i4	NA	Q67X77_ORYSA (Q67X77) Putative phi-1;Q6Z676_ORYSA (Q6Z676) Putative phi-1;Q6Z7W3_ORYSA (Q6Z7W3) Putative phi-1;Q6Z677_ORYSA (Q6Z677) Putative phi-1;Q9ZPE7_ARATH (Q9ZPE7) Hypothetical protein At4g08950; T3H13.3 (Hypothetical protein At4g08950) (Cell cycle-related protein) (Putative phi-1-like phosphate-induced protein);Q8LB34_ARATH (Q8LB34) Putative phi-1-like phosphate-induced protein;Q9ZPE7.1 Re…	1.74559	20.6225	3.56243	2.30646	12.6407	2.45432	2.70959	6.7576	1.31844
#inter	TRINITY_DN68238_c2_g2_i2	GO:0016020;GO:0016021;GO:0055085;GO:0022857;	Q6EP35_ORYSA (Q6EP35) Putative RCH2 protein;Q7XUS7_ORYSA (Q7XUS7) OSJNBa0060P14.9 protein;Q9ZPE3_ARATH (Q9ZPE3) Nitrate transporter (Fragment);Q9LVE0_ARATH (Q9LVE0) Nitrate transporter (AT3g21670/MIL23_23);Q9LVE0.1 RecName: Full=Protein NRT1/ PTR FAMILY 6.4; Short=AtNPF6.4; AltName: Full=Nitrate transporter 1.3 [Arabidopsis thaliana];Q8LG02_ARATH (Q8LG02) Nitrate transporter;Q6ZJR2_ORYSA (Q6ZJR2)…	72.071	171.189	1.2481	28.3653	53.7029	0.920873	11.6403	24.422	1.06905
#inter	TRINITY_DN68238_c2_g5_i1	GO:0016020;GO:0016021;GO:0055085;GO:0022857;	Q6EP35_ORYSA (Q6EP35) Putative RCH2 protein;Q7XUS7_ORYSA (Q7XUS7) OSJNBa0060P14.9 protein;Q9ZPE3_ARATH (Q9ZPE3) Nitrate transporter (Fragment);Q9LVE0_ARATH (Q9LVE0) Nitrate transporter (AT3g21670/MIL23_23);Q8LG02_ARATH (Q8LG02) Nitrate transporter;Q9LVE0.1 RecName: Full=Protein NRT1/ PTR FAMILY 6.4; Short=AtNPF6.4; AltName: Full=Nitrate transporter 1.3 [Arabidopsis thaliana];Q43390_BRANA (Q43390)…	11.4364	32.7417	1.5175	3.40294	11.7272	1.785	2.49226	6.23115	1.32204
#inter	TRINITY_DN68248_c1_g9_i3	NA	Q7X8W6_ORYSA (Q7X8W6) OSJNBa0081C01.20 protein (OSJNBb0039L24.1 protein);Q7X779_ORYSA (Q7X779) OSJNBa0081C01.23 protein (OSJNBb0039L24.4 protein);Q7X6V2_ORYSA (Q7X6V2) OSJNBa0081C01.19 protein;Q7X7F0_ORYSA (Q7X7F0) OSJNBa0081C01.25 protein (OSJNBb0039L24.6 protein);Q7XNZ0_ORYSA (Q7XNZ0) OSJNBa0081C01.18 protein;Q6H7C9_ORYSA (Q6H7C9) Short-chain dehydrogenase/reductase protein-like;Q7XIR1_ORYSA (Q…	3.373	23.1796	2.78075	1.79585	10.1197	2.49443	1.42777	4.71303	1.72289
#inter	TRINITY_DN68255_c0_g4_i2	NA	A7TDM3.1 RecName: Full=Spindle pole component BBP1 [Vanderwaltozyma polyspora DSM 70294];B2UMT2.1 RecName: Full=50S ribosomal protein L16 {ECO:0000255|HAMAP-Rule:MF_01342} [Akkermansia muciniphila ATCC BAA-835];	29.059	82.2692	1.50137	6.58564	17.4238	1.40366	6.88779	19.438	1.49677
#inter	TRINITY_DN68263_c1_g1_i19	GO:0003700;GO:0006355;	P93667_HORVU (P93667) Blz-1 protein;Q41757_MAIZE (Q41757) Opaque-2 heterodimerizing protein 1b;Q03462_MAIZE (Q03462) Opaque2 heterodimerizing protein 1;Q9ZWG0_ORYSA (Q9ZWG0) BZIP protein;Q7X9A8_ORYSA (Q7X9A8) BZIP protein;P93405_ORYSA (P93405) BZIP protein;Q946H5_ORYSA (Q946H5) Transcription activator REB;Q41786_MAIZE (Q41786) Opaque2 heterodimerizing protein 2;Q8RU62_ORYSA (Q8RU62) BZIP protein …	9.68471	17.6584	0.866574	8.77844	20.18	1.20089	7.14273	12.6102	0.820044
#inter	TRINITY_DN68270_c1_g1_i1	NA	.	17.5194	103.932	2.56861	30.0507	95.3428	1.66573	27.9928	57.8946	1.04837
#inter	TRINITY_DN68270_c3_g1_i6	GO:0016020;GO:0003333;GO:0016021;GO:0005774;GO:0015171;	Q6ESP5_ORYSA (Q6ESP5) Putative amino acid transport protein;Q7XQJ4_ORYSA (Q7XQJ4) OSJNBa0017B10.14 protein;Q8GXJ5_ARATH (Q8GXJ5) Hypothetical protein;Q9SVG0_ARATH (Q9SVG0) Putative amino acid transport protein (AT4g38250/F22I13_20);Q8LAI4_ARATH (Q8LAI4) Putative amino acid transport protein;Q6NNP8_ARATH (Q6NNP8) At5g65990;Q9FKY3_ARATH (Q9FKY3) Amino acid transporter protein-like;Q84TX7_ORYSA (Q84…	17.6991	85.5888	2.27375	24.4761	75.5967	1.62695	19.6851	42.2195	1.10081
#inter	TRINITY_DN68287_c1_g2_i1	GO:0006355;GO:0003700;	Q53UC7_WHEAT (Q53UC7) BZIP transcription factor;Q949I6_ORYSA (Q949I6) Glip19 protein;Q688Q7_ORYSA (Q688Q7) Putative bZIP protein;Q08418_ORYSA (Q08418) Basic/leucine zipper protein;Q41833_MAIZE (Q41833) MLIP15 (Gmlip15 protein);Q706H8_SECCE (Q706H8) Ocs-element binding factor 1;Q9LEB7_PETCR (Q9LEB7) Common plant regulatory factor 6;Q9LZP8_ARATH (Q9LZP8) Putative bZIP transcription factor (Transcri…	41.3246	89.4334	1.11381	48.8692	103.101	1.07706	42.2668	59.6952	0.49809
#inter	TRINITY_DN68292_c1_g3_i13	GO:0008233;GO:0006508;	Q75K52_ORYSA (Q75K52) Hypothetical protein OSJNBb0108E08.1;Q9FXH3_ARATH (Q9FXH3) F6F9.20 protein (Hypothetical protein At1g19740);Q9FWT4_ARATH (Q9FWT4) F1B16.1 protein (Protease, putative);Q8S9K2_ARATH (Q8S9K2) At1g75460/F1B16_22;Q6Z4A9_ORYSA (Q6Z4A9) Putative ATP-dependent proteinase; BsgA;Q8DG63_SYNEL (Q8DG63) Tlr2461 protein;Q55701_SYNY3 (Q55701) ATP-dependent proteinase; BsgA;Q7NEB2_GLOVI (Q7…	18.4053	53.6447	1.54331	13.4702	66.2278	2.29767	25.4798	42.6755	0.744054
#inter	TRINITY_DN68310_c0_g6_i12	GO:0003676;	Q7XQW9_ORYSA (Q7XQW9) OSJNBa0014K14.6 protein;Q7XQW9_ORYSA (Q7XQW9) OSJNBa0014K14.6 protein;Q7XQW9_ORYSA (Q7XQW9) OSJNBa0014K14.6 protein;Q7XQW9_ORYSA (Q7XQW9) OSJNBa0014K14.6 protein;Q6K620_ORYSA (Q6K620) Leucine-rich repeat-like protein;Q6K620_ORYSA (Q6K620) Leucine-rich repeat-like protein;Q6K620_ORYSA (Q6K620) Leucine-rich repeat-like protein;Q6K620_ORYSA (Q6K620) Leucine-rich repeat-like pro…	6.58125	18.4628	1.48819	6.44307	23.6448	1.8757	5.91051	17.076	1.53062
#inter	TRINITY_DN68310_c0_g6_i3	GO:0003676;	Q7XQW9_ORYSA (Q7XQW9) OSJNBa0014K14.6 protein;Q7XQW9_ORYSA (Q7XQW9) OSJNBa0014K14.6 protein;Q7XQW9_ORYSA (Q7XQW9) OSJNBa0014K14.6 protein;Q7XQW9_ORYSA (Q7XQW9) OSJNBa0014K14.6 protein;Q7XQW9_ORYSA (Q7XQW9) OSJNBa0014K14.6 protein;Q7XQW9_ORYSA (Q7XQW9) OSJNBa0014K14.6 protein;Q7XQW9_ORYSA (Q7XQW9) OSJNBa0014K14.6 protein;Q6K620_ORYSA (Q6K620) Leucine-rich repeat-like protein;Q6K620_ORYSA (Q6K620) …	5.2003	13.5591	1.38259	5.2783	17.4757	1.7272	3.9317	11.1615	1.50531
#inter	TRINITY_DN68310_c0_g6_i4	GO:0003676;	Q7XQW9_ORYSA (Q7XQW9) OSJNBa0014K14.6 protein;Q6K620_ORYSA (Q6K620) Leucine-rich repeat-like protein;Q9C5C9_ARATH (Q9C5C9) Hypothetical protein At1g15740;Q8H1Q4_ARATH (Q8H1Q4) Hypothetical protein At1g15740;Q9LMR0_ARATH (Q9LMR0) F7H2.8 protein;Q94F07_ARATH (Q94F07) Hypothetical protein F7H2.8 (Hypothetical protein At1g15740);Q94F07_ARATH (Q94F07) Hypothetical protein F7H2.8 (Hypothetical protein …	11.296	27.8369	1.30119	11.6494	37.3845	1.68218	9.10035	26.8942	1.5633
#inter	TRINITY_DN68357_c5_g5_i1	GO:0016788;	Q5ZBI0_ORYSA (Q5ZBI0) Lanatoside 15'-O-acetylesterase-like;Q9ZQI3_ARATH (Q9ZQI3) Putative lipase;Q9ZQI3.1 RecName: Full=GDSL esterase/lipase At2g27360; AltName: Full=Extracellular lipase At2g27360; Flags: Precursor [Arabidopsis thaliana];Q67XB4_ARATH (Q67XB4) Putative lipase (Fragment);Q8GS76_ORYSA (Q8GS76) Lipase-like protein;Q8LAS3_ARATH (Q8LAS3) Lipase, putative;Q94F40_ARATH (Q94F40) At1g28600…	25.5109	62.3639	1.2896	13.2617	23.9388	0.852085	11.3012	17.8307	0.657887
#inter	TRINITY_DN68423_c1_g12_i14	NA	Q5Z8V8_ORYSA (Q5Z8V8) Putative UOS1;Q5Z8V8_ORYSA (Q5Z8V8) Putative UOS1;Q84P75_ORYSA (Q84P75) Hypothetical protein;Q84P75_ORYSA (Q84P75) Hypothetical protein;Q6YXY0_ORYSA (Q6YXY0) Putative UOS1;Q6YXY0_ORYSA (Q6YXY0) Putative UOS1;Q8W4D6_ARATH (Q8W4D6) Hypothetical protein At1g16720; F17F16.7 (Hypothetical protein At1g16720);Q8W4D6_ARATH (Q8W4D6) Hypothetical protein At1g16720; F17F16.7 (Hypotheti…	11.5021	22.3836	0.960545	5.24564	15.3702	1.55095	12.7357	20.1618	0.662746
#inter	TRINITY_DN68423_c1_g12_i4	NA	Q5Z8V8_ORYSA (Q5Z8V8) Putative UOS1;Q84P75_ORYSA (Q84P75) Hypothetical protein;Q6YXY0_ORYSA (Q6YXY0) Putative UOS1;Q8W4D6_ARATH (Q8W4D6) Hypothetical protein At1g16720; F17F16.7 (Hypothetical protein At1g16720);Q9FWQ6_ARATH (Q9FWQ6) F17F16.7 protein;Q8YMA8_ANASP (Q8YMA8) All5026 protein;Q8DMQ0_SYNEL (Q8DMQ0) Tll0061 protein;Q8S4X1_PEA (Q8S4X1) UOS1;Q6EUK5_ORYSA (Q6EUK5) Putative UOS1;Q8VYA4_ARATH…	16.3454	31.7817	0.959312	7.03553	20.8922	1.57023	17.4789	27.0223	0.628536
#inter	TRINITY_DN68423_c1_g5_i2	NA	Q84P75_ORYSA (Q84P75) Hypothetical protein;Q5Z8V8_ORYSA (Q5Z8V8) Putative UOS1;Q9FWQ6_ARATH (Q9FWQ6) F17F16.7 protein;Q8W4D6_ARATH (Q8W4D6) Hypothetical protein At1g16720; F17F16.7 (Hypothetical protein At1g16720);Q6YXY0_ORYSA (Q6YXY0) Putative UOS1;Q8ZYJ7_PYRAE (Q8ZYJ7) Hypothetical protein PAE0742;Q39681_DAUCA (Q39681) Daucus carota LEA protein (Fragment);	94.6616	167.624	0.824378	49.1443	105.554	1.10289	103.229	181.194	0.811687
#inter	TRINITY_DN68424_c1_g12_i17	NA	Q6ZA67_ORYSA (Q6ZA67) Hypothetical protein P0433E10.24;Q6H5B1_ORYSA (Q6H5B1) Hypothetical protein P0027G10.32;Q851W9_ORYSA (Q851W9) Putative reverse transcriptase;Q7XUE8_ORYSA (Q7XUE8) OJ991113_30.21 protein;Q6UUN4_ORYSA (Q6UUN4) Putative reverse transcriptase;Q9VQU3_DROME (Q9VQU3) CG2818-PA, isoform A (LD22655p);Q94HY0_ORYSA (Q94HY0) Putative reverse transcriptase;Q7XCS1_ORYSA (Q7XCS1) Putative …	1.01931	4.57406	2.16588	1.85528	6.30798	1.76554	1.78747	5.3162	1.57248
#inter	TRINITY_DN68491_c1_g4_i17	NA	A5H8G4.1 RecName: Full=Peroxidase 1; AltName: Full=Plasma membrane-bound peroxidase 1; Short=pmPOX1; Flags: Precursor [Zea mays];Q9FEQ9_MAIZE (Q9FEQ9) Peroxidase;Q5U1T1_ORYSA (Q5U1T1) Class III peroxidase 12 precursor (EC 1.11.1.7);Q654S1_ORYSA (Q654S1) Putative peroxidase;Q5U1S9_ORYSA (Q5U1S9) Class III peroxidase 14 precursor (EC 1.11.1.7);Q5U1T0_ORYSA (Q5U1T0) Class III peroxidase 13 precursor…	15.8227	29.3416	0.890952	15.3251	34.9372	1.18887	13.9633	20.6335	0.563349
#inter	TRINITY_DN68494_c2_g4_i8	GO:0051537;GO:0010277;GO:0055114;GO:0016491;	O04127_MAIZE (O04127) Lethal leaf-spot 1 (Fragment);Q947Y2_ORYSA (Q947Y2) Putative cell death suppressor protein;O04129_MAIZE (O04129) Lethal leaf-spot 1 (Fragment);Q8W5A3_LYCES (Q8W5A3) Lethal leaf spot 1-like protein;Q84MM3_VIGUN (Q84MM3) Lethal leaf spot 1-like protein;Q9FYC2.1 RecName: Full=Pheophorbide a oxygenase, chloroplastic; Short=AtPaO; Short=Pheide a oxygenase; AltName: Full=Accelerat…	14.6995	27.9043	0.92472	14.0092	26.8439	0.93822	11.2103	19.1549	0.772889
#inter	TRINITY_DN68502_c3_g2_i14	NA	Q6Z9W8_ORYSA (Q6Z9W8) Hypothetical protein P0453D01.23;	11.663	26.2347	1.16954	8.28835	31.4693	1.92479	15.699	46.4156	1.56394
#inter	TRINITY_DN68560_c2_g1_i18	GO:0004386;	Q6YVI6_ORYSA (Q6YVI6) Putative DNA helicase;Q9FGC2_ARATH (Q9FGC2) DNA helicase-like;Q6EQ49_ORYSA (Q6EQ49) DNA helicase-like;Q9FNX9_ARATH (Q9FNX9) Putative helicase;O81047_ARATH (O81047) Putative helicase;Q9EQN5_RAT (Q9EQN5) Antifreeze-enhancer binding protein AEP;Q9EQN5.1 RecName: Full=DNA-binding protein SMUBP-2; AltName: Full=ATP-dependent helicase IGHMBP2; AltName: Full=Antifreeze enhancer-bin…	4.80998	8.79545	0.870726	2.38485	6.87102	1.52663	2.89652	5.12543	0.823352
#inter	TRINITY_DN68560_c2_g1_i3	GO:0004386;	Q6YVI6_ORYSA (Q6YVI6) Putative DNA helicase;Q9FGC2_ARATH (Q9FGC2) DNA helicase-like;Q6EQ49_ORYSA (Q6EQ49) DNA helicase-like;Q9FNX9_ARATH (Q9FNX9) Putative helicase;Q6F2U8_ORYSA (Q6F2U8) Putative DNA helicase;O81047_ARATH (O81047) Putative helicase;P38935.3 RecName: Full=DNA-binding protein SMUBP-2; AltName: Full=ATP-dependent helicase IGHMBP2; AltName: Full=Glial factor 1; Short=GF-1; AltName: Fu…	11.1171	18.9007	0.765659	4.98225	15.2676	1.6156	5.06828	10.8358	1.09624
#inter	TRINITY_DN68563_c0_g2_i2	GO:0047216;GO:0016740;GO:0016757;GO:0006012;	Q84XZ2_LOLPR (Q84XZ2) Galactinol synthase 3 (Fragment);Q8H1B8_LOLPR (Q8H1B8) Galactinol synthase 2 (Fragment);Q8H1B9_LOLPR (Q8H1B9) Galactinol synthase 1 (Fragment);Q40710_ORYSA (Q40710) WSI76 protein induced by water stress;Q5DVS7_MAIZE (Q5DVS7) Galactinol synthase 1 (EC 2.4.1.123);Q7XYY1_MAIZE (Q7XYY1) Galactinol synthase 3 (EC 2.4.1.123);O80518_ARATH (O80518) F14J9.1 protein (Galactinol syntha…	8.71976	41.0893	2.2364	5.23848	17.2728	1.72128	5.25533	23.617	2.16797
#inter	TRINITY_DN68574_c0_g11_i4	GO:0009733;	Q6ZGJ3_ORYSA (Q6ZGJ3) Hypothetical protein OJ1767_D02.23 (Hypothetical protein OJ1079_F11.8);O65168_MESCR (O65168) Auxin-induced protein (Fragment);P33083.1 RecName: Full=Auxin-induced protein 6B [Glycine max];P33080.1 RecName: Full=Auxin-induced protein X10A [Glycine max];Q9SW55_ARATH (Q9SW55) Hypothetical protein T11I11.30 (Hypothetical protein AT4g34790);P33079.1 RecName: Full=Auxin-induced pr…	3.29232	9.6078	1.5451	2.28672	11.6549	2.34958	3.35711	9.96267	1.56931
#inter	TRINITY_DN68610_c1_g2_i3	NA	Q5Z8H4_ORYSA (Q5Z8H4) Putative DNA binding zinc finger protein;Q67UX1_ORYSA (Q67UX1) Putative RING-H2 finger protein RHG1a;Q8L775_ARATH (Q8L775) RING finger-like protein (At5g24870);Q9FT67_ARATH (Q9FT67) Pspzf zinc finger protein-like;Q9FT67_ARATH (Q9FT67) Pspzf zinc finger protein-like;Q8LPJ6_ARATH (Q8LPJ6) Pspzf zinc finger protein-like;Q8LPJ6_ARATH (Q8LPJ6) Pspzf zinc finger protein-like;Q5XEP…	9.52304	19.2824	1.01779	8.20296	20.8742	1.3475	7.51637	13.0601	0.797058
#inter	TRINITY_DN68610_c1_g2_i4	NA	Q5Z8H4_ORYSA (Q5Z8H4) Putative DNA binding zinc finger protein;Q67UX1_ORYSA (Q67UX1) Putative RING-H2 finger protein RHG1a;Q9FT67_ARATH (Q9FT67) Pspzf zinc finger protein-like;Q5XEP8_ARATH (Q5XEP8) At5g10650;Q8LPJ6_ARATH (Q8LPJ6) Pspzf zinc finger protein-like;Q876G3_SACBA (Q876G3) AAC3;Q876G4_SACBA (Q876G4) PET9 (Fragment);P18238.1 RecName: Full=ADP,ATP carrier protein 3; AltName: Full=ADP/ATP t…	7.94547	17.2665	1.11977	6.15124	12.1338	0.980082	4.52432	8.9454	0.983445
#inter	TRINITY_DN68634_c0_g5_i2	GO:0016020;GO:0019028;GO:0046740;GO:0016021;GO:0044219;GO:0005198;	Q9Q2Q3_9COMO (Q9Q2Q3) 119kDa protein;Q6TGC4.3 RecName: Full=Protein-arginine deiminase type-6; AltName: Full=Peptidyl arginine deiminase-like protein; AltName: Full=Peptidylarginine deiminase VI; Short=hPADVI; AltName: Full=Protein-arginine deiminase type VI [Homo sapiens];Q06582_NEIGO (Q06582) Partial homolog of PilT;Q9IZU4_9COMO (Q9IZU4) Polyprotein-2;Q9JWV8_NEIMA (Q9JWV8) PilT-like protein;Q9K…	37.2678	71.9378	0.94882	21.5132	97.8616	2.18552	14.0779	31.3933	1.15702
#inter	TRINITY_DN68737_c1_g5_i2	GO:0016020;GO:0004553;GO:0016787;GO:0016021;GO:0005975;GO:0008152;GO:0004575;GO:0016798;GO:0004564;	Q7XU69_ORYSA (Q7XU69) OSJNBb0020O11.6 protein;	2.54175	15.0608	2.5669	0.972643	4.77503	2.29553	4.26824	12.7118	1.57446
#inter	TRINITY_DN68748_c0_g1_i10	GO:0006520;GO:0003824;GO:0006545;GO:0006567;GO:0008732;GO:0016829;GO:0005829;	Q7X634_ORYSA (Q7X634) OSJNBb0072M01.18 protein;Q7XKW5_ORYSA (Q7XKW5) OSJNBa0073E02.3 protein;Q8LC88_ARATH (Q8LC88) Hypothetical protein;Q9FRS2_ARATH (Q9FRS2) F22O13.11;Q8RXU4_ARATH (Q8RXU4) Hypothetical protein At1g08630;Q8RXU4.1 RecName: Full=Probable low-specificity L-threonine aldolase 1; AltName: Full=Threonine aldolase 1 [Arabidopsis thaliana];Q9FPH3_ARATH (Q9FPH3) AT3g04520 (L-allo-threonin…	8.88993	88.7814	3.32001	7.62687	101.015	3.72733	7.46925	18.5048	1.30886
#inter	TRINITY_DN68748_c0_g2_i11	GO:0006520;GO:0003824;GO:0006545;GO:0006567;GO:0008732;GO:0016829;GO:0005829;	Q7XKW5_ORYSA (Q7XKW5) OSJNBa0073E02.3 protein;Q7X634_ORYSA (Q7X634) OSJNBb0072M01.18 protein;Q9FPH3_ARATH (Q9FPH3) AT3g04520 (L-allo-threonine aldolase, putative) (L-allo-threonine aldolase like protein);Q9FPH3.1 RecName: Full=Probable low-specificity L-threonine aldolase 2; AltName: Full=Threonine aldolase 2 [Arabidopsis thaliana];Q8RXU4_ARATH (Q8RXU4) Hypothetical protein At1g08630;Q8RXU4.1 Rec…	16.2911	149.095	3.19408	17.0503	151.195	3.14854	14.9818	34.9681	1.22283
#inter	TRINITY_DN68771_c0_g1_i12	GO:0016020;GO:0008150;GO:0016021;	Q93ZV0_ARATH (Q93ZV0) Hypothetical protein At5g18980;Q8RWU0_ARATH (Q8RWU0) Hypothetical protein At3g06210 (Fragment);Q9M8J7_ARATH (Q9M8J7) F28L1.15 protein;O23286_ARATH (O23286) Hypothetical protein AT4g14280;Q8LIE4_ORYSA (Q8LIE4) BLE2 protein-like protein;Q8H034_ORYSA (Q8H034) Hypothetical protein OJ1172F09.9;Q7XIB7_ORYSA (Q7XIB7) Putative BLE2 protein;Q7XIC5_ORYSA (Q7XIC5) Putative BLE2 protein…	1.5169	5.2988	1.80454	1.89684	5.30628	1.4841	1.58104	4.56776	1.53061
#inter	TRINITY_DN68771_c0_g1_i5	GO:0016020;GO:0008150;GO:0016021;	Q9M8J7_ARATH (Q9M8J7) F28L1.15 protein;Q9M8J7_ARATH (Q9M8J7) F28L1.15 protein;Q8RWU0_ARATH (Q8RWU0) Hypothetical protein At3g06210 (Fragment);Q8RWU0_ARATH (Q8RWU0) Hypothetical protein At3g06210 (Fragment);Q93ZV0_ARATH (Q93ZV0) Hypothetical protein At5g18980;Q93ZV0_ARATH (Q93ZV0) Hypothetical protein At5g18980;O23286_ARATH (O23286) Hypothetical protein AT4g14280;O23286_ARATH (O23286) Hypothetical…	1.05899	3.97189	1.90714	1.37473	4.70418	1.77479	1.24506	3.32473	1.41702
#inter	TRINITY_DN68782_c0_g1_i2	NA	Q9AV75_ORYSA (Q9AV75) Hypothetical protein OSJNBa0006L06.26;Q9AV76_ORYSA (Q9AV76) Hypothetical protein OSJNBa0006L06.25;Q84WM1_ARATH (Q84WM1) At5g44005;	1.01768	15.315	3.91159	1.69945	11.7501	2.78953	1.33675	4.76924	1.83503
#inter	TRINITY_DN68783_c2_g3_i2	GO:0016020;GO:0003333;GO:0016021;GO:0005886;GO:0015171;	Q53LH2_ORYSA (Q53LH2) Transmembrane amino acid transporter protein;Q60EP1_ORYSA (Q60EP1) Putative amino acid transporter;Q8RZP7_ORYSA (Q8RZP7) Putative amino acid carrier;O82044_RICCO (O82044) Amino acid carrier;Q8LE75_ARATH (Q8LE75) Amino acid carrier, putative;Q39134_ARATH (Q39134) Amino acid permease (Amino acid carrier, putative);Q39134.2 RecName: Full=Amino acid permease 3; AltName: Full=Ami…	5.29684	31.2478	2.56055	10.7554	23.3137	1.11612	10.3645	17.2585	0.735657
#inter	TRINITY_DN68783_c2_g3_i3	GO:0016020;GO:0003333;GO:0016021;GO:0005886;GO:0015171;	Q53LH2_ORYSA (Q53LH2) Transmembrane amino acid transporter protein;Q60EP1_ORYSA (Q60EP1) Putative amino acid transporter;Q93X13_VICFA (Q93X13) Amino acid permease AAP4;Q9FN04_ARATH (Q9FN04) Amino acid transporter AAP4;Q9FN04.1 RecName: Full=Amino acid permease 4; AltName: Full=Amino acid transporter AAP4 [Arabidopsis thaliana];O82044_RICCO (O82044) Amino acid carrier;Q8RZP7_ORYSA (Q8RZP7) Putativ…	4.24346	26.9173	2.66522	9.81312	22.6898	1.20926	9.47067	16.1426	0.769335
#inter	TRINITY_DN68785_c3_g5_i20	NA	.	4.1447	14.7537	1.83174	6.05162	17.7268	1.55054	4.18188	10.7882	1.36723
#inter	TRINITY_DN68868_c1_g1_i5	GO:0010951;GO:0005576;GO:0004867;	Q43666_WHEAT (Q43666) Wali6 protein;Q43663_WHEAT (Q43663) Wali3 protein;Q6Z998_ORYSA (Q6Z998) Putative xyloglucan endotransglycosylase;Q6QAX7_WHEAT (Q6QAX7) Hypothetical protein wrsi5-1;Q40036_HORVU (Q40036) Putative protease inhibitor;Q43665_WHEAT (Q43665) Wali5 protein;Q7XTP9_ORYSA (Q7XTP9) OSJNBa0041A02.25 protein;Q7XTP8_ORYSA (Q7XTP8) OSJNBa0041A02.26 protein;Q84JX3_CUCSA (Q84JX3) Putative xy…	1.6341	4.49839	1.46091	3.9557	13.1731	1.73559	0.616916	6.42119	3.37969
#inter	TRINITY_DN68872_c0_g1_i2	GO:0016020;GO:0016759;GO:0016760;GO:0000977;GO:0030244;GO:0016740;GO:0000139;GO:0016021;GO:0071555;GO:0005886;GO:0016757;GO:0005794;GO:0009833;	Q651X6_ORYSA (Q651X6) Putative cellulose synthase-like protein OsCslE1;Q651X6.1 RecName: Full=Cellulose synthase-like protein E6; AltName: Full=OsCslE6 [Oryza sativa Japonica Group];Q651X7_ORYSA (Q651X7) Putative cellulose synthase-like protein OsCslE1;Q944E4_ORYSA (Q944E4) Cellulose synthase-like protein OsCslE1;Q651X8_ORYSA (Q651X8) Putative cellulose synthase-like protein OsCslE1;Q651X7.2 RecN…	10.1126	28.5919	1.49945	24.9554	55.7633	1.15996	6.9902	20.9892	1.58624
#inter	TRINITY_DN68901_c0_g5_i2	NA	.	21.9791	39.287	0.83792	20.9118	38.9882	0.89872	25.1287	57.0326	1.18245
#inter	TRINITY_DN68906_c0_g2_i13	GO:0009738;GO:1905183;GO:0005737;GO:0005515;GO:0010427;GO:0009414;GO:0005829;GO:0004864;GO:0005634;GO:0009409;GO:0009845;	Q6EN42_ORYSA (Q6EN42) Bet v I allergen-like;Q9FGM1_ARATH (Q9FGM1) Arabidopsis thaliana genomic DNA, chromosome 5, P1 clone:MFH8 (At5g53160);Q9FGM1.1 RecName: Full=Abscisic acid receptor PYL8; AltName: Full=ABI1-binding protein 1; AltName: Full=PYR1-like protein 8; AltName: Full=Regulatory components of ABA receptor 3 [Arabidopsis thaliana];Q5DQ85_CAPAN (Q5DQ85) CAPIP1;Q5MJ53_PEA (Q5MJ53) AT-rich …	31.5995	53.1354	0.749772	16.003	53.0079	1.72787	29.6662	64.0136	1.10956
#inter	TRINITY_DN68940_c0_g4_i24	NA	Q8H554_ORYSA (Q8H554) Hypothetical protein OJ1714_H10.123;Q73DC6_BACC1 (Q73DC6) Hypothetical protein;Q81HR9_BACCR (Q81HR9) ATP-binding protein (P-loop);Q63FS8_BACCZ (Q63FS8) Hypothetical protein;Q6HN97_BACHK (Q6HN97) Hypothetical protein;Q6I369_BACAN (Q6I369) Hypothetical protein;Q81UY8_BACAN (Q81UY8) Hypothetical protein;Q5VIY8_AERHY (Q5VIY8) Predicted kinase;Q92KU1_RHIME (Q92KU1) Hypothetical p…	0.84987	3.81319	2.16568	0.814718	3.76252	2.20733	1.01853	3.03023	1.57294
#inter	TRINITY_DN68950_c0_g4_i10	GO:0020037;GO:0004497;GO:0005506;GO:0055114;GO:0016705;GO:0016491;GO:0046872;	Q9ATV5_LOLRI (Q9ATV5) Putative cytochrome P450;Q9ATV4_LOLRI (Q9ATV4) Putative cytochrome P450;Q6F4F2_LOLRI (Q6F4F2) P450;Q9ATV6_LOLRI (Q9ATV6) Putative cytochrome P450;Q6F4F4_LOLRI (Q6F4F4) P450;Q6F4F3_LOLRI (Q6F4F3) P450;Q94HA5_ORYSA (Q94HA5) Putative cytochrome P450;Q94HA6_ORYSA (Q94HA6) Putative cytochrome P450;Q94HA4_ORYSA (Q94HA4) Putative cytochrome P450;Q94HA3_ORYSA (Q94HA3) Putative cytoc…	11.9213	39.3698	1.72355	8.51894	23.2055	1.44572	8.89264	14.926	0.747144
#inter	TRINITY_DN68973_c3_g1_i7	GO:0000904;GO:0009506;GO:0007275;GO:0005199;GO:0005576;GO:0071555;GO:0009826;GO:0009505;GO:0005618;GO:0010054;	O65375_ARATH (O65375) F12F1.9 protein (Leucine-rich repeat/extensin 1);O65375_ARATH (O65375) F12F1.9 protein (Leucine-rich repeat/extensin 1);O65375.1 RecName: Full=Leucine-rich repeat extensin-like protein 1; Short=AtLRX1; Short=LRR/EXTENSIN1; AltName: Full=Cell wall hydroxyproline-rich glycoprotein; Flags: Precursor [Arabidopsis thaliana];O65375.1 RecName: Full=Leucine-rich repeat extensin-like…	2.38919	10.7937	2.1756	2.05196	6.07089	1.56491	1.91979	8.42623	2.13394
#inter	TRINITY_DN68998_c0_g8_i1	GO:0016787;GO:0008152;GO:0004553;GO:0005975;GO:0016798;	Q8GUB8_LOLTE (Q8GUB8) Putative soluble acid invertase (Fragment);Q8S3M4_LOLPR (Q8S3M4) Fructosyltransferase;Q6PVN1_TRIMO (Q6PVN1) Vacuolar invertase1;O81331_WHEAT (O81331) Vacuolar invertase (EC 3.2.1.26) (Fragment);Q7XTK7_MAIZE (Q7XTK7) Vacuolar invertase (EC 3.2.1.26) (Fragment);Q575T1_WHEAT (Q575T1) Acid beta-fructofuranosidase precursor (EC 3.2.1.26);Q41755_MAIZE (Q41755) Invertase (Fragment)…	20.3121	48.4627	1.25454	16.3873	41.8166	1.3515	20.5099	39.9022	0.960148
#inter	TRINITY_DN69036_c1_g11_i8	NA	.	0.537573	1.5236	1.50295	0.762404	2.81247	1.88321	0.849889	2.37577	1.48305
#inter	TRINITY_DN69058_c0_g1_i3	GO:0016787;GO:0046856;	Q6L5I9_ORYSA (Q6L5I9) 'putative inositol-1,4,5-trisphosphate phosphatase';Q75KT5_ORYSA (Q75KT5) Putative inositol-1,4,5-trisphosphate 5-phosphatase;Q8H0Z6_ARATH (Q8H0Z6) At1g71710/F14O23_9;Q9M9H5_ARATH (Q9M9H5) F14O23.9 protein;Q94AB6_ARATH (Q94AB6) At1g71710/F14O23_9;Q9C9J4_ARATH (Q9C9J4) Putative inositol polyphosphate phosphatase, 5' partial; 1-2276 (Fragment);Q84MA2.2 RecName: Full=Type I ino…	6.28522	14.8416	1.23961	4.81095	15.0952	1.6497	6.00039	11.0366	0.879168
#inter	TRINITY_DN69080_c0_g9_i3	NA	Q84T11_ORYSA (Q84T11) Hypothetical protein OSJNBa0087C10.19;Q6Z4H6_ORYSA (Q6Z4H6) Hypothetical protein OSJNBb0003E08.39 (Hypothetical protein OSJNBa0049I08.7);Q9XIF7_ARATH (Q9XIF7) F23H11.2 protein (At1g59710/T30E16_31);Q8GXC9_ARATH (Q8GXC9) Hypothetical protein At3g28630/MZN14_9 (Hypothetical protein At3g28630);O04559_ARATH (O04559) T7N9.16;O04559_ARATH (O04559) T7N9.16;Q9LJJ2_ARATH (Q9LJJ2) Gb|…	5.36126	36.3142	2.75989	5.2668	10.8184	1.03849	3.38022	5.59659	0.727431
#inter	TRINITY_DN69137_c0_g5_i12	GO:0020037;GO:0009506;GO:0006979;GO:0098869;GO:0042744;GO:0055114;GO:0009664;GO:0005576;GO:0016491;GO:0009505;GO:0046872;GO:0004601;	Q7XSU2_ORYSA (Q7XSU2) OSJNBa0039K24.14 protein (Class III peroxidase 64 precursor) (EC 1.11.1.7);Q9ST84_ORYSA (Q9ST84) CAA303713.1 protein;Q9ST85_ORYSA (Q9ST85) CAA303712.1 protein;Q5U1N0_ORYSA (Q5U1N0) Class III peroxidase 63 precursor (EC 1.11.1.7);Q7XSU6_ORYSA (Q7XSU6) Peroxidase (EC 1.11.1.7);Q5U1N1_ORYSA (Q5U1N1) Class III peroxidase 62 precursor (EC 1.11.1.7);Q5U1N2_ORYSA (Q5U1N2) Class III…	1.34941	9.76598	2.85544	1.40931	25.9672	4.20363	1.78318	10.5957	2.57095
#inter	TRINITY_DN69152_c1_g8_i7	NA	Q5N6U7_ORYSA (Q5N6U7) Putative MTD2;Q5K4G3_ORYSA (Q5K4G3) E3 ubiquitin ligase;Q6YXI9_ORYSA (Q6YXI9) Zinc finger (C3HC4-type RING finger) protein-like;Q8LNG7_ORYSA (Q8LNG7) Hypothetical protein OSJNBa0078O01.6;Q7EYM0_ORYSA (Q7EYM0) Zinc finger protein family-like;Q9SD57_ARATH (Q9SD57) RNA-binding protein-like protein;Q8L8R1_ARATH (Q8L8R1) RNA-binding protein-like protein;Q9FYL9_ARATH (Q9FYL9) F21J…	14.839	30.9769	1.0618	12.2922	41.1792	1.74417	16.0954	29.3284	0.86565
#inter	TRINITY_DN69184_c0_g3_i2	GO:0016020;GO:0016021;GO:0055085;GO:0006857;GO:0005215;GO:0022857;	Q852B2_ORYSA (Q852B2) Putative peptide transport protein;Q9ASZ3_ARATH (Q9ASZ3) AT3g53960/F5K20_260;Q9M331.2 RecName: Full=Protein NRT1/ PTR FAMILY 5.7; Short=AtNPF5.7 [Arabidopsis thaliana];Q9M331_ARATH (Q9M331) Transporter-like protein;Q7XJQ3_ARATH (Q7XJQ3) Putative peptide/amino acid transporter;P0CI03.1 RecName: Full=Protein NRT1/ PTR FAMILY 5.6; Short=AtNPF5.6 [Arabidopsis thaliana];Q5PP22_AR…	1.78257	8.02817	2.17111	1.42096	7.06868	2.31457	0.862582	3.75779	2.12315
#inter	TRINITY_DN69238_c1_g2_i13	GO:0080043;GO:0008152;GO:0016740;GO:0016758;GO:0043231;GO:0016757;GO:0080044;	Q6EP59_ORYSA (Q6EP59) Putative UDP-glycosyltransferase 85A8;Q69JV0_ORYSA (Q69JV0) Putative glucosyltransferase-10;Q7XV42_ORYSA (Q7XV42) OSJNBa0086B14.13 protein;Q69JV3_ORYSA (Q69JV3) Putative UDP-glucose glucosyltransferase;Q7XKH9_ORYSA (Q7XKH9) OSJNBb0033P05.8 protein;F8WKW1.1 RecName: Full=7-deoxyloganetin glucosyltransferase; AltName: Full=Genipin glucosyltransferase; AltName: Full=UDP-glucose…	0.844014	2.86832	1.76487	1.66461	4.65238	1.48278	0.368263	2.21137	2.58613
#inter	TRINITY_DN69257_c1_g3_i2	GO:0010018;GO:0003700;GO:0006355;GO:0045893;GO:0009585;GO:0008270;GO:0005634;GO:0042753;	Q6AT58_ORYSA (Q6AT58) Putative FAR1 protein;Q6AT58_ORYSA (Q6AT58) Putative FAR1 protein;Q9SZL8_ARATH (Q9SZL8) Hypothetical protein F20D10.300 (Hypothetical protein At4g38180);Q9SZL8.1 RecName: Full=Protein FAR1-RELATED SEQUENCE 5 [Arabidopsis thaliana];Q84JA7_ARATH (Q84JA7) Hypothetical protein At3g07500;Q9SRR6_ARATH (Q9SRR6) F21O3.21 protein;Q93Z68_ARATH (Q93Z68) AT3g59470/T16L24_20;Q9M1C0_ARATH…	10.6773	19.2031	0.846792	8.65909	18.8013	1.11855	8.58735	17.716	1.04477
#inter	TRINITY_DN69264_c0_g5_i1	NA	Q8RZL1.2 RecName: Full=Beta-glucosidase 3; Short=Os1bglu3; Flags: Precursor [Oryza sativa Japonica Group];Q5JK35_ORYSA (Q5JK35) Putative beta-glucosidase;Q5JK35.1 RecName: Full=Beta-glucosidase 5; Short=Os1bglu5; Flags: Precursor [Oryza sativa Japonica Group];B7F8N7.1 RecName: Full=Beta-glucosidase 2; Short=Os1bglu2; Flags: Precursor [Oryza sativa Japonica Group];Q60DX8_ORYSA (Q60DX8) Putative be…	6.46557	23.7953	1.87983	7.17441	21.2888	1.56916	11.8782	28.971	1.28629
#inter	TRINITY_DN69268_c1_g4_i19	GO:0016020;GO:0006812;GO:0098655;GO:0016021;GO:0055085;GO:0006811;GO:0005773;GO:0005774;GO:0008324;	Q5NA18_ORYSA (Q5NA18) Putative cation diffusion facilitator 9;Q5NA18.1 RecName: Full=Metal tolerance protein 5; Short=OsMTP5 [Oryza sativa Japonica Group];Q0DHJ5.2 RecName: Full=Metal tolerance protein 6; Short=OsMTP6 [Oryza sativa Japonica Group];O80632_ARATH (O80632) Hypothetical protein At2g39450;O80632.1 RecName: Full=Metal tolerance protein 11; Short=AtMTP11 [Arabidopsis thaliana];Q9SAJ7_ARA…	21.3346	36.6918	0.782263	17.1303	30.8861	0.850407	26.0689	55.7757	1.09731
#inter	TRINITY_DN69269_c2_g2_i4	GO:0003677;GO:0006355;GO:0005634;GO:0006351;	Q9AVV5_HORVU (Q9AVV5) MCB2 protein;Q8W0M6_ORYSA (Q8W0M6) Putative MCB2 protein;Q5ZBC6_ORYSA (Q5ZBC6) Putative MCB2 protein;Q6I5E6_ORYSA (Q6I5E6) Putative myb transcription factor;Q6L4N3_ORYSA (Q6L4N3) Putative Myb-related transcription factor;Q5SNG6_ORYSA (Q5SNG6) Putative MCB2 protein;Q6L564_ORYSA (Q6L564) Putative MYB transcription factor;Q9LVS0_ARATH (Q9LVS0) Putative Myb-related transcription…	11.0096	27.8739	1.34015	8.05606	29.6049	1.87769	16.2232	31.2691	0.946679
#inter	TRINITY_DN69269_c2_g4_i1	NA	.	46.2929	103.556	1.16155	37.9897	99.1121	1.38345	47.2148	83.3218	0.819455
#inter	TRINITY_DN69288_c1_g1_i4	GO:0016020;GO:0016021;	Q6YZD9_ORYSA (Q6YZD9) Nodulin-related protein-like;Q9S7R2_ARATH (Q9S7R2) F1C9.29 protein (F28J7.26 protein) (Hypothetical protein At3g01930);Q9FMT8_ARATH (Q9FMT8) Nodulin-like protein;O81121_ARATH (O81121) Nodulin-like protein (Fragment);Q96311_ARATH (Q96311) AT.I.24-7 protein;Q9LUF8_ARATH (Q9LUF8) Putative nodulin protein;Q56XM8_ARATH (Q56XM8) Nodulin-like protein;O80960_ARATH (O80960) Nodulin-l…	2.66943	9.0031	1.75389	7.55854	20.4996	1.43942	5.50629	10.1423	0.881232
#inter	TRINITY_DN69360_c1_g10_i7	GO:0016020;GO:0005215;GO:0016021;GO:0055085;GO:0022857;	Q84KI7_9ROSA (Q84KI7) Sorbitol transporter;Q6PN68_MALDO (Q6PN68) Sorbitol transporter;Q84RI2_MALDO (Q84RI2) Sorbitol transporter;Q68BJ9_MALDO (Q68BJ9) Sorbitol transporter;Q84RI1_MALDO (Q84RI1) Sorbitol transporter;Q6ZFM7_ORYSA (Q6ZFM7) Putative sorbitol transporter;Q68BK0_MALDO (Q68BK0) Sorbitol transporter;Q945E5_ORYSA (Q945E5) Putative sugar transporter;Q5JJU9_ORYSA (Q5JJU9) Putative sorbitol …	9.73471	17.5631	0.851338	12.925	25.518	0.981351	6.29847	14.4395	1.19695
#inter	TRINITY_DN69361_c1_g3_i6	GO:0016020;GO:0016021;	Q69JG4_ORYSA (Q69JG4) Putative nodulin-like protein;Q9SW40_ARATH (Q9SW40) Hypothetical protein T11I11.190 (Hypothetical protein AT4g34950);Q9SLF1_ARATH (Q9SLF1) Putative nodulin protein (At2g16660/T24I21.7);Q9SLF1_ARATH (Q9SLF1) Putative nodulin protein (At2g16660/T24I21.7);Q6NKP5_ARATH (Q6NKP5) At4g34950;Q8H6R3_PONTR (Q8H6R3) Nodulin-like protein;Q8H6R3_PONTR (Q8H6R3) Nodulin-like protein;Q7XQX1…	1.52169	16.8065	3.46527	4.05244	38.5989	3.2517	3.68831	13.6628	1.88922
#inter	TRINITY_DN69361_c1_g7_i2	GO:0016020;GO:0008233;GO:0008236;GO:0016787;GO:0016021;GO:0004252;GO:0006508;	Q5QDM4_HAEIR (Q5QDM4) Subtilisin-like proprotein convertase;Q9HHA2.2 RecName: Full=Thermosome subunit 3; AltName: Full=Heat shock protein CCT3 [Haloferax volcanii DS2];	1.8928	20.9015	3.46501	6.99453	51.4205	2.87804	6.59022	25.749	1.96612
#inter	TRINITY_DN69372_c2_g1_i14	GO:0003677;GO:0006355;GO:0005634;	Q5NBA7_ORYSA (Q5NBA7) Putative ascorbate oxidase promoter-binding protein AOBP;Q84PD2_ORYSA (Q84PD2) Putative ascorbate oxidase promoter-binding protein AOBP;Q5NBP4_ORYSA (Q5NBP4) Ascorbate oxidase promoter-binding protein AOBP-like;Q5XF25_ARATH (Q5XF25) At5g39660;Q93ZL5.2 RecName: Full=Cyclic dof factor 2; AltName: Full=Dof zinc finger protein DOF5.2; Short=AtDOF5.2 [Arabidopsis thaliana];Q8S7W1…	1.09927	3.43501	1.64377	0.68441	2.18771	1.67649	1.28805	2.71863	1.07769
#inter	TRINITY_DN69377_c0_g3_i4	NA	Q6Z2W3.2 RecName: Full=Auxin response factor 5 [Oryza sativa Japonica Group];Q6Z2W3_ORYSA (Q6Z2W3) Putative auxin response factor 7a;Q5Z826_ORYSA (Q5Z826) Putative auxin response factor 7a;Q8S979_ORYSA (Q8S979) Auxin response factor 7a (Fragment);Q0D9R7.2 RecName: Full=Auxin response factor 19; AltName: Full=OsARF7a [Oryza sativa Japonica Group];Q6L8U2_CUCSA (Q6L8U2) Auxin response factor 2;Q6YZW…	17.3877	34.0659	0.970261	15.7614	28.1764	0.838092	15.5795	27.1376	0.800644
#inter	TRINITY_DN69382_c1_g7_i1	NA	Q5QJA6_WHEAT (Q5QJA6) Harpin binding protein 1;Q5QJA5_WHEAT (Q5QJA5) Harpin binding protein 1;Q5QJB5_HORVD (Q5QJB5) Harpin binding protein 1;Q5QJA2_MAIZE (Q5QJA2) Harpin binding protein 1;Q5QJA8_ORYSA (Q5QJA8) Harpin binding protein 1;Q5QJA9_ORYSA (Q5QJA9) Harpin binding protein 1;Q5QJB4_LYCES (Q5QJB4) Harpin binding protein 1;Q5QJA7_SOLTU (Q5QJA7) Harpin binding protein 1;Q5QJB2_TOBAC (Q5QJB2) H…	27.0765	47.2207	0.802378	27.5226	69.0758	1.32756	29.5043	68.0422	1.2055
#inter	TRINITY_DN69398_c0_g2_i9	GO:0004657;GO:0055114;GO:0006562;GO:0005739;GO:0071949;GO:0016491;GO:0006560;GO:0010133;	Q9FWN3_ORYSA (Q9FWN3) Putative proline oxidase;Q6RUF9_SOYBN (Q6RUF9) Proline dehydrogenase (EC 1.5.99.8);Q6JA03_MEDSA (Q6JA03) Proline dehydrogenase;Q8W415_TOBAC (Q8W415) CIG1;Q6GUH3_TOBAC (Q6GUH3) Proline oxidase/dehydrogenase 2;Q6GUH4_TOBAC (Q6GUH4) Proline oxidase/dehydrogenase 1;Q6NKX1_ARATH (Q6NKX1) At5g38710 (Proline oxidase, mitochondrial-like protein);Q6NKX1.1 RecName: Full=Proline dehydr…	5.50264	29.2132	2.40842	2.94978	36.9085	3.64527	5.39408	13.7108	1.34586
#inter	TRINITY_DN69492_c3_g9_i3	GO:0047216;GO:0016740;GO:0016757;GO:0006012;	Q40710_ORYSA (Q40710) WSI76 protein induced by water stress;Q5DVS7_MAIZE (Q5DVS7) Galactinol synthase 1 (EC 2.4.1.123);Q945L1_ARATH (Q945L1) At1g56600/F25P12_16;Q7XYY1_MAIZE (Q7XYY1) Galactinol synthase 3 (EC 2.4.1.123);Q9XEJ7_BRANA (Q9XEJ7) Galactinol synthase (Fragment);Q9FXB2_ARATH (Q9FXB2) Galactinol synthase (At1g56600/F25P12_16);Q9FXB2.1 RecName: Full=Galactinol synthase 2; Short=AtGolS2; S…	2.57284	6.93221	1.42995	1.40537	5.45923	1.95775	1.1793	3.22467	1.45122
#inter	TRINITY_DN69501_c1_g1_i1	GO:0055114;GO:0016491;GO:0046872;	Q6JN56_MAIZE (Q6JN56) Acc oxidase;O81606_SORBI (O81606) 1-aminocyclopropane-1-carboxylate oxidase;Q6JN55_MAIZE (Q6JN55) Acc oxidase;Q65XE5_ORYSA (Q65XE5) Putative 1-aminocyclopropane-1-carboxylate oxidase;Q9FR98_MUSAC (Q9FR98) 1-aminocyclopropane-1-carboxylate oxidase;Q9FR99.1 RecName: Full=1-aminocyclopropane-1-carboxylate oxidase; Short=ACC oxidase; AltName: Full=Ethylene-forming enzyme; Short=…	76.2587	269.531	1.82148	75.7788	184.819	1.28625	34.2858	68.882	1.00652
#inter	TRINITY_DN69501_c1_g1_i11	GO:0055114;GO:0009693;GO:0016491;GO:0046872;	O81606_SORBI (O81606) 1-aminocyclopropane-1-carboxylate oxidase;Q6JN56_MAIZE (Q6JN56) Acc oxidase;Q65XE5_ORYSA (Q65XE5) Putative 1-aminocyclopropane-1-carboxylate oxidase;Q6JN55_MAIZE (Q6JN55) Acc oxidase;Q9FR99.1 RecName: Full=1-aminocyclopropane-1-carboxylate oxidase; Short=ACC oxidase; AltName: Full=Ethylene-forming enzyme; Short=EFE [Musa acuminata];Q9FR98_MUSAC (Q9FR98) 1-aminocyclopropane-1…	53.0308	155.378	1.55088	48.2128	114.704	1.25043	16.9808	37.276	1.13434
#inter	TRINITY_DN69521_c0_g2_i4	GO:0016787;GO:0008152;GO:0048046;GO:0004553;GO:0005975;GO:0005576;GO:0005773;GO:0016798;GO:0005618;GO:0004565;	Q6Z6K4_ORYSA (Q6Z6K4) Putative beta-galactosidase;Q6Z6K4_ORYSA (Q6Z6K4) Putative beta-galactosidase;Q6Z6K4.1 RecName: Full=Beta-galactosidase 4; Short=Lactase 4; Flags: Precursor [Oryza sativa Japonica Group];Q6Z6K4.1 RecName: Full=Beta-galactosidase 4; Short=Lactase 4; Flags: Precursor [Oryza sativa Japonica Group];A2X2H7.1 RecName: Full=Beta-galactosidase 4; Short=Lactase 4; Flags: Precursor [O…	6.87172	32.5296	2.24301	7.04019	40.1742	2.51258	9.24329	18.993	1.03899
#inter	TRINITY_DN69603_c2_g4_i23	GO:0016020;GO:0008152;GO:0055114;GO:0006081;GO:0016021;GO:0016491;GO:0016620;	Q53NG8_ORYSA (Q53NG8) Aldehyde dehydrogenase, putative;Q53P72_ORYSA (Q53P72) Aldehyde dehydrogenase, putative;Q8LFT7_ARATH (Q8LFT7) Aldehyde dehydrogenase, putative;Q9C6Y7_ARATH (Q9C6Y7) Aldehyde dehydrogenase, putative;Q70DU8.2 RecName: Full=Aldehyde dehydrogenase family 3 member H1; Short=AtALDH4; Short=Ath-ALDH4 [Arabidopsis thaliana];Q70DU8_ARATH (Q70DU8) Putative aldehyde dehydrogenase (EC 1…	29.8596	56.8853	0.929861	64.9141	116.258	0.840726	75.7658	121.631	0.682892
#inter	TRINITY_DN69642_c1_g4_i4	GO:0005576;	Q8LLU7_ORYSA (Q8LLU7) Pathogenesis-related protein 1;Q6YT69_ORYSA (Q6YT69) Pathogenesis-related protein 1;Q6YSF8_ORYSA (Q6YSF8) PR-1 type pathogenesis-related protein PR-1a;Q9FE57_ORYSA (Q9FE57) Acidic PR-1 type pathogenesis-related protein PR-1a precursor;Q7FP72_ORYSA (Q7FP72) PR1a protein;Q05968.1 RecName: Full=Pathogenesis-related protein 1; Flags: Precursor [Hordeum vulgare];O82715_WHEAT (O82…	1.50393	4.58234	1.60735	5.44167	21.5214	1.98365	3.66027	12.2359	1.7411
#inter	TRINITY_DN69704_c1_g2_i17	GO:0016020;GO:0005215;GO:0016021;	Q6YXG6_ORYSA (Q6YXG6) Putative purine permease;Q6K5F0_ORYSA (Q6K5F0) Putative purine permease;Q6K5E9_ORYSA (Q6K5E9) Putative purine permease;Q9FZ95_ARATH (Q9FZ95) F3H9.12 protein;Q9FZ95.1 RecName: Full=Purine permease 3; Short=AtPUP3 [Arabidopsis thaliana];Q94GB1_ARATH (Q94GB1) Putative purine permease (Fragment);Q94GB1.1 RecName: Full=Purine permease 2; Short=AtPUP2 [Arabidopsis thaliana];P93010…	3.23044	12.5956	1.96312	1.67728	14.4854	3.1104	2.30909	6.49321	1.49161
#inter	TRINITY_DN69746_c0_g2_i6	NA	Q8H1V4_HORVD (Q8H1V4) Hypersensitive-induced reaction protein 3;Q6L4S3_ORYSA (Q6L4S3) Putative hypersensitive-induced response protein;Q9M582_MAIZE (Q9M582) Hypersensitive-induced response protein;Q6UNT3_CUCSA (Q6UNT3) Hypersensitive-induced response protein;Q5GI04_CAPAN (Q5GI04) Hypersensitive-induced reaction protein;Q9FM19_ARATH (Q9FM19) Hypersensitive-induced response protein;Q9FM19.1 RecName…	27.9468	58.8623	1.07466	36.7965	112.39	1.61087	36.0693	74.5371	1.04719
#inter	TRINITY_DN69771_c5_g4_i1	GO:0016020;GO:0005783;GO:0050660;GO:0016126;GO:0004497;GO:0055114;GO:0016021;GO:0004506;	Q8GTX7_ORYSA (Q8GTX7) Putative Squalene monooxygenase;Q8GTX8_ORYSA (Q8GTX8) Putative Squalene monooxygenase;Q75W20_PANGI (Q75W20) Squalene epoxidase;O48651.1 RecName: Full=Squalene monooxygenase; AltName: Full=Squalene epoxidase; Short=SE [Panax ginseng];Q506K3_DATIN (Q506K3) Squalene monooxygenase;Q8GSM8_MEDTR (Q8GSM8) Squalene monooxygenase 1 (EC 1.14.99.7);Q9SM02_ARATH (Q9SM02) XF1 protein (Sq…	228.818	448.882	0.972136	118.314	277.354	1.22911	90.9272	153.843	0.758675
#inter	TRINITY_DN69771_c5_g5_i1	GO:0016020;GO:0006813;GO:0016021;GO:0005886;GO:0015079;GO:0006811;GO:0071805;	Q7XIV8_ORYSA (Q7XIV8) Putative potassium transporter;Q8VXB4_ORYSA (Q8VXB4) Putative potasium transporter;Q7XIV8.1 RecName: Full=Probable potassium transporter 9; AltName: Full=OsHAK9 [Oryza sativa Japonica Group];O22881.2 RecName: Full=Potassium transporter 2; Short=AtKT2; Short=AtKUP2; Short=AtPOT2 [Arabidopsis thaliana];Q8VXB5.2 RecName: Full=Putative potassium transporter 8; AltName: Full=OsHA…	2.29731	5.92138	1.36599	1.61621	4.95281	1.61563	1.74476	6.50426	1.89836
#inter	TRINITY_DN69781_c1_g5_i4	GO:0016020;GO:0016021;	Q6Z4F2_ORYSA (Q6Z4F2) Putative nodule-specific protein;Q851R0_ORYSA (Q851R0) Putative nodule-specific protein;Q7Y003_ORYSA (Q7Y003) Hypothetical protein OSJNBb0070O09.5;Q9ZUV4_ARATH (Q9ZUV4) Nodulin-like protein (At2g28120/F24D13.9);O80960_ARATH (O80960) Nodulin-like protein (At2g39210/T16B24.15);Q8S746_ORYSA (Q8S746) Hypothetical protein OSJNBb0081F12.22;Q7XGH1_ORYSA (Q7XGH1) Hypothetical protei…	13.0727	28.7454	1.13677	14.4853	28.742	0.988571	12.8666	20.5644	0.676518
#inter	TRINITY_DN69877_c2_g1_i11	GO:0008017;GO:0000226;	Q67V48_ORYSA (Q67V48) Putative microtubule-associated protein MAP65-1a;Q67V48_ORYSA (Q67V48) Putative microtubule-associated protein MAP65-1a;Q8H006_ORYSA (Q8H006) Hypothetical protein OJ1081D05.10;Q8H006_ORYSA (Q8H006) Hypothetical protein OJ1081D05.10;Q8L836_ARATH (Q8L836) Hypothetical protein At1g14690;Q8L836_ARATH (Q8L836) Hypothetical protein At1g14690;Q8L836.1 RecName: Full=65-kDa microtubu…	6.65157	19.1777	1.52766	7.86641	18.7595	1.25384	8.75235	21.6584	1.30718
#inter	TRINITY_DN69877_c2_g1_i3	GO:0008017;GO:0000226;	Q67V48_ORYSA (Q67V48) Putative microtubule-associated protein MAP65-1a;Q8H006_ORYSA (Q8H006) Hypothetical protein OJ1081D05.10;Q67Z18_ARATH (Q67Z18) MRNA, partial cds, clone: RAFL23-25-J01 (MRNA, partial cds, clone: RAFL23-09-L14) (Fragment);Q8L836_ARATH (Q8L836) Hypothetical protein At1g14690;Q8L836.1 RecName: Full=65-kDa microtubule-associated protein 7; Short=AtMAP65-7 [Arabidopsis thaliana];Q…	7.14689	22.959	1.68367	8.76266	23.3077	1.41137	9.19324	23.9015	1.37846
#inter	TRINITY_DN69934_c0_g1_i6	GO:0016787;GO:0030247;GO:0004553;GO:0005975;GO:0046658;	Q7Y157_ORYSA (Q7Y157) Putative glucanase;Q6ZL97_ORYSA (Q6ZL97) Putative elicitor inducible beta-1,3-glucanase;Q5SNE2_ORYSA (Q5SNE2) Hypothetical protein P0512G09.5 (Hypothetical protein P0695A04.14);Q5Z791_ORYSA (Q5Z791) Putative beta-1,3-glucanase;Q94CD8.1 RecName: Full=Glucan endo-1,3-beta-glucosidase 4; AltName: Full=(1-3)-beta-glucan endohydrolase 4; Short=(1-3)-beta-glucanase 4; AltName: Ful…	10.0912	25.6728	1.34714	7.44165	18.5605	1.31854	7.61914	13.9778	0.875437
#inter	TRINITY_DN69943_c0_g2_i9	NA	D4A9R4.1 RecName: Full=Proline-rich transmembrane protein 4; Flags: Precursor [Rattus norvegicus];	17.1493	28.951	0.755463	16.3916	51.1026	1.64044	14.9397	25.5093	0.771872
#inter	TRINITY_DN69946_c1_g3_i2	GO:0016020;GO:0005355;GO:0016021;GO:0055085;GO:0005351;GO:0008643;GO:1902600;GO:0046323;GO:0022857;GO:0005215;	Q9AUM9_ORYSA (Q9AUM9) Putative sugar transporter;Q8W2W8_ORYSA (Q8W2W8) Putative mannitol transporter protein;O23213_ARATH (O23213) Sugar transporter like protein;Q8GXR2.2 RecName: Full=Probable polyol transporter 6 [Arabidopsis thaliana];Q9ZNS0_ARATH (Q9ZNS0) Putative sugar transporter;Q9ZNS0.1 RecName: Full=Probable polyol transporter 3 [Arabidopsis thaliana];Q84KI7_9ROSA (Q84KI7) Sorbitol trans…	0.459735	4.25533	3.2104	0.447716	5.66562	3.66158	0.536165	3.12663	2.54386
#inter	TRINITY_DN70035_c1_g4_i1	GO:0004553;GO:0016787;GO:0005975;GO:0008152;GO:0016798;	Q6JAD9_MAIZE (Q6JAD9) Putative 3-glucanase;Q8W0R0_SORBI (Q8W0R0) 3-glucanase;Q7Y090_ORYSA (Q7Y090) Putative beta-1,3-glucanase;Q852K4_ORYSA (Q852K4) Putative beta-1,3 glucanase;Q6TQD7_COFAR (Q6TQD7) Beta-1,3-glucanase, acidic;Q69LE4_ORYSA (Q69LE4) Putative 3-glucanase;Q9ZUP5_ARATH (Q9ZUP5) Putative beta-1,3-glucanase;Q67XG3_ARATH (Q67XG3) Hypothetical protein At1g64760;Q6NKW9.2 RecName: Full=Gluc…	1.77537	18.9637	3.41705	0.616136	5.18997	3.07441	0.981026	3.99801	2.02692
#inter	TRINITY_DN70072_c1_g3_i2	GO:0009607;GO:0006952;	Q945E9_ORYSA (Q945E9) Pathogen-related protein (JIOsPR10);Q41298_SORBI (Q41298) Pathogenesis-related protein;Q38756_ASPOF (Q38756) Pathogenesis related protein (Fragment);Q9ZPP8_LILLO (Q9ZPP8) Intracellular pathogenesis-related protein PR-107;Q96233_ASPOF (Q96233) Early flowering protein 1;Q9ZPP9_LILLO (Q9ZPP9) Intracellular pathogenesis-related protein PR-101;Q9SEY9_LILLO (Q9SEY9) Intracellular …	6.64714	15.457	1.21745	6.86432	21.5209	1.64855	3.8653	8.03024	1.05486
#inter	TRINITY_DN70117_c0_g1_i5	GO:0050660;GO:0003824;GO:0055114;GO:0016491;GO:0071949;	Q5Z952_ORYSA (Q5Z952) Putative CPRD2;Q5TIW4_HORVU (Q5TIW4) Pollen allergen Hor v 4 precursor (Fragment);Q5TIW7_SECCE (Q5TIW7) Pollen allergen Sec c 4 precursor (Fragment);Q5TIW5_WHEAT (Q5TIW5) Pollen allergen Tri a 4 precursor (Fragment);Q5TIW8_SECCE (Q5TIW8) Pollen allergen Sec c 4 precursor (Fragment);Q5QJ60_CYNDA (Q5QJ60) FAD-linked oxidoreductase BG60;Q5TIW6_WHEAT (Q5TIW6) Pollen allergen Tri…	5.62031	11.5542	1.0397	7.07866	23.7456	1.74611	3.65891	8.455	1.20839
#inter	TRINITY_DN70142_c1_g2_i3	GO:0016020;GO:0030247;GO:0004553;GO:0016021;GO:0046658;	Q75LH8_ORYSA (Q75LH8) Putative glucanase;Q5JK31_ORYSA (Q5JK31) Hypothetical protein OSJNBa0052O12.18-1;	3.21519	12.6498	1.97614	1.18276	15.9158	3.75023	1.39945	12.5085	3.15998
#inter	TRINITY_DN70142_c1_g3_i3	GO:0016020;GO:0030247;GO:0004553;GO:0016021;GO:0046658;	Q75LH8_ORYSA (Q75LH8) Putative glucanase;Q75LH8_ORYSA (Q75LH8) Putative glucanase;Q8RZK0_ORYSA (Q8RZK0) Beta 1,3-glucanase-like;O80529_ARATH (O80529) F14J9.12 protein;Q6ZLQ2_ORYSA (Q6ZLQ2) Putative glycosyl hydrolase;Q6L5D9_ORYSA (Q6L5D9) Hypothetical protein OJ1651_G11.6;Q6DST9_ARATH (Q6DST9) Hypothetical protein (Beta-1,3 glucanase);Q5JN21_ORYSA (Q5JN21) Glycosyl hydrolase family protein 17-lik…	1.55378	6.0875	1.97007	1.20459	6.09883	2.33999	0.998403	5.25308	2.39547
#inter	TRINITY_DN70160_c2_g13_i5	GO:0016787;GO:0004553;GO:0005975;	Q53MP2_ORYSA (Q53MP2) Beta-D-xylosidase;Q53MQ1_ORYSA (Q53MQ1) Beta-D-xylosidase;Q53MP9_ORYSA (Q53MP9) Glycosyl hydrolase family 3 C terminal domain, putative;Q53MR3_ORYSA (Q53MR3) Beta-xylosidase, putative;Q8W011_HORVU (Q8W011) Beta-D-xylosidase;Q75RZ3_WHEAT (Q75RZ3) Putative beta-xylosidase (Fragment);Q6Z8I7_ORYSA (Q6Z8I7) Putative beta-D-xylosidase;Q8VZG5_ARATH (Q8VZG5) At1g78060/F28K19_32;Q9SG…	9.20797	27.3655	1.5714	8.39872	62.535	2.89642	13.7692	43.1577	1.64817
#inter	TRINITY_DN70160_c2_g13_i6	GO:0016787;GO:0004553;GO:0005975;	Q53MP2_ORYSA (Q53MP2) Beta-D-xylosidase;Q53MQ1_ORYSA (Q53MQ1) Beta-D-xylosidase;Q53MP9_ORYSA (Q53MP9) Glycosyl hydrolase family 3 C terminal domain, putative;Q53MR3_ORYSA (Q53MR3) Beta-xylosidase, putative;Q8W011_HORVU (Q8W011) Beta-D-xylosidase;Q6Z8I7_ORYSA (Q6Z8I7) Putative beta-D-xylosidase;Q8VZG5_ARATH (Q8VZG5) At1g78060/F28K19_32;Q9SGZ5.2 RecName: Full=Probable beta-D-xylosidase 7; Short=AtB…	4.78476	14.3917	1.58872	4.10726	30.1783	2.87726	6.2829	22.8072	1.85999
#inter	TRINITY_DN70160_c2_g13_i9	GO:0016787;GO:0004553;GO:0005975;	Q53MP2_ORYSA (Q53MP2) Beta-D-xylosidase;Q53MQ1_ORYSA (Q53MQ1) Beta-D-xylosidase;Q53MP9_ORYSA (Q53MP9) Glycosyl hydrolase family 3 C terminal domain, putative;Q53MR3_ORYSA (Q53MR3) Beta-xylosidase, putative;Q8W011_HORVU (Q8W011) Beta-D-xylosidase;Q6Z8I7_ORYSA (Q6Z8I7) Putative beta-D-xylosidase;Q8VZG5_ARATH (Q8VZG5) At1g78060/F28K19_32;Q9SGZ5.2 RecName: Full=Probable beta-D-xylosidase 7; Short=AtB…	5.76765	19.5086	1.75805	5.42288	42.8389	2.98179	8.9107	30.089	1.75563
#inter	TRINITY_DN70164_c2_g1_i1	NA	Q6ETZ7_ORYSA (Q6ETZ7) Hypothetical protein OJ1212_A08.13;Q7XUD3_ORYSA (Q7XUD3) OSJNBa0088A01.13 protein;Q9LVB9_ARATH (Q9LVB9) Emb|CAB83157.1 (Hypothetical protein At5g56550);Q8RX53_DESAN (Q8RX53) Hypothetical protein;Q94JH8_ORYSA (Q94JH8) Cold induced protein-like;Q6H5Z0_ORYSA (Q6H5Z0) Hypothetical protein P0620H05.6 (Hypothetical protein P0495C02.33);Q8L9W8_ARATH (Q8L9W8) Hypothetical protein (A…	3.75141	29.0018	2.95064	1.59535	31.2766	4.29314	4.46554	8.81989	0.981926
#inter	TRINITY_DN70164_c2_g1_i3	NA	.	2.99358	22.069	2.88208	1.40343	36.0945	4.68475	0.990437	23.9463	4.59559
#inter	TRINITY_DN70164_c2_g2_i2	NA	Q7XUD3_ORYSA (Q7XUD3) OSJNBa0088A01.13 protein;Q6ETZ7_ORYSA (Q6ETZ7) Hypothetical protein OJ1212_A08.13;Q9LVB9_ARATH (Q9LVB9) Emb|CAB83157.1 (Hypothetical protein At5g56550);Q94JH8_ORYSA (Q94JH8) Cold induced protein-like;Q6H5Z0_ORYSA (Q6H5Z0) Hypothetical protein P0620H05.6 (Hypothetical protein P0495C02.33);Q8RX53_DESAN (Q8RX53) Hypothetical protein;Q5Z7F9_ORYSA (Q5Z7F9) Hypothetical protein OS…	0.674204	5.83566	3.11364	0.351733	6.14831	4.12764	0.520429	3.80209	2.86902
#inter	TRINITY_DN70168_c1_g3_i10	NA	Q8GSA8_ORYSA (Q8GSA8) Hypothetical protein OSJNBa0050H14.24 (Hypothetical protein OSJNBb0076N15.10);Q947U5_ORYSA (Q947U5) Hypothetical protein OSJNBa0068A07.11;Q7XEZ1_ORYSA (Q7XEZ1) Hypothetical protein;Q8GRS2_ORYSA (Q8GRS2) Hypothetical protein OSJNBa0050H14.23 (Hypothetical protein OSJNBb0076N15.9);Q84R94_ORYSA (Q84R94) Hypothetical protein OSJNBb0041J20.5;Q9AXP7_IPONI (Q9AXP7) PnFL-2;Q9S7M2_AR…	19.9898	77.8952	1.96227	8.46942	21.2808	1.32922	8.02011	15.8083	0.978988
#inter	TRINITY_DN70174_c1_g2_i1	GO:0016020;GO:0050660;GO:0016614;GO:0005622;GO:0046577;GO:0055114;GO:0016491;	Q8W5P8_ORYSA (Q8W5P8) Putative oxidase;Q7XDF5_ORYSA (Q7XDF5) Putative oxidase;Q8W5P5_ORYSA (Q8W5P5) Putative alcohol oxidase;Q8W5P3_ORYSA (Q8W5P3) Putative alcohol oxidase;Q7XDF7_ORYSA (Q7XDF7) Putative alcohol oxidase;Q8W5N7_ORYSA (Q8W5N7) Putative alcohol oxidase;Q7XDG3_ORYSA (Q7XDG3) Putative alcohol oxidase;B5WWZ9.1 RecName: Full=Long-chain-alcohol oxidase FAO2; AltName: Full=Long-chain fatty…	6.26002	13.6525	1.12493	5.74679	16.8187	1.54924	6.83443	11.5613	0.758411
#inter	TRINITY_DN70194_c1_g7_i2	NA	Q84JT9_ORYSA (Q84JT9) Hypothetical protein P0686C03.145 (Hypothetical protein P0700D12.104);Q5Z4U8_ORYSA (Q5Z4U8) Hypothetical protein P0545E05.31-1;Q9LLM3_MEDTR (Q9LLM3) MTD1;Q9SJB0_ARATH (Q9SJB0) Expressed protein;Q945P6_ARATH (Q945P6) At2g24550/F25P17.15 (Hypothetical protein At2g24550);Q8L9W8_ARATH (Q8L9W8) Hypothetical protein (At5g24890);Q84WC9_ARATH (Q84WC9) Hypothetical protein At5g24890;…	3.09392	15.072	2.28436	4.01795	18.6703	2.21621	3.8815	7.05837	0.862721
#inter	TRINITY_DN70204_c0_g4_i1	GO:0020011;GO:0031071;GO:0005515;GO:0003824;GO:0006534;GO:0016740;	Q8IBT4_PLAF7 (Q8IBT4) Cysteine desulfurase, putative (EC 4.4.1.-);Q7QW26_GIALA (Q7QW26) GLP_239_7782_1021;Q9LTB2.1 RecName: Full=Methionine S-methyltransferase; AltName: Full=AdoMet:Met S-methyltransferase [Arabidopsis thaliana];	7.08066	47.8224	2.75573	7.35343	59.6296	3.01954	8.00612	21.699	1.43845
#inter	TRINITY_DN70213_c1_g1_i4	GO:0006096;GO:0004332;GO:0003824;GO:0016829;	Q69V57_ORYSA (Q69V57) Putative fructose-bisphosphate aldolase;Q6RJ32_9LILI (Q6RJ32) Fructose-bisphosphate aldolase (EC 4.1.2.13);Q6RUF6_SOYBN (Q6RUF6) Fructose-bisphosphate aldolase (EC 4.1.2.13);O65581_ARATH (O65581) Fructose-bisphosphate aldolase-like protein (At4g26530). Fructose-bisphosphate aldolase (EC 4.1.2.13);P46256.1 RecName: Full=Fructose-bisphosphate aldolase, cytoplasmic isozyme 1 [P…	12.5653	23.8991	0.927511	15.841	52.3122	1.72348	63.051	101.087	0.681006
#inter	TRINITY_DN70213_c1_g3_i2	GO:0006096;GO:0004332;GO:0003824;GO:0016829;	Q6RJ32_9LILI (Q6RJ32) Fructose-bisphosphate aldolase (EC 4.1.2.13);O65581_ARATH (O65581) Fructose-bisphosphate aldolase-like protein (At4g26530). Fructose-bisphosphate aldolase (EC 4.1.2.13);Q69GY5_SOLTU (Q69GY5) Putative fructose-bisphosphate aldolase protein (Fragment);Q94FU4_LYCES (Q94FU4) Fructose-1,6-bisphosphate aldolase (Fragment);Q6RUF6_SOYBN (Q6RUF6) Fructose-bisphosphate aldolase (EC 4.…	18.9532	45.0098	1.2478	16.6678	102.442	2.61967	89.2573	164.94	0.885899
#inter	TRINITY_DN70290_c4_g2_i5	GO:0003824;	Q8W2G5_ORYSA (Q8W2G5) Putative alkaline alpha-galactosidase seed imbibition protein;Q575Z6_MAIZE (Q575Z6) Alkaline alpha galactosidase 3 (EC 2.4.1.82);Q6Z5C3_ORYSA (Q6Z5C3) Putative alkaline alpha-galactosidase seed imbibition protein;Q84NI7_CUCME (Q84NI7) Alkaline alpha galactosidase I (Fragment);Q8H6N3_LYCES (Q8H6N3) Alkaline alpha-galactosidase seed imbibition protein;Q84VX0_ARATH (Q84VX0) At1…	23.6811	55.0366	1.21666	11.3939	86.9843	2.93249	11.2073	17.8973	0.675303
#inter	TRINITY_DN70290_c4_g3_i1	GO:0003824;	Q6Z5C3_ORYSA (Q6Z5C3) Putative alkaline alpha-galactosidase seed imbibition protein;Q6Z5C3_ORYSA (Q6Z5C3) Putative alkaline alpha-galactosidase seed imbibition protein;Q8W2G5_ORYSA (Q8W2G5) Putative alkaline alpha-galactosidase seed imbibition protein;Q8W2G5_ORYSA (Q8W2G5) Putative alkaline alpha-galactosidase seed imbibition protein;Q8H6N3_LYCES (Q8H6N3) Alkaline alpha-galactosidase seed imbibit…	10.6643	34.8424	1.70805	10.5305	44.1489	2.0678	10.2782	24.7233	1.26628
#inter	TRINITY_DN70336_c1_g5_i10	GO:0046148;GO:0008152;GO:0004097;GO:0055114;GO:0016491;GO:0046872;	Q94KC2_POPTM (Q94KC2) Polyphenol oxidase;Q9FQ81_9ROSI (Q9FQ81) Polyphenol oxidase PPO1;	3.43476	9.57864	1.47961	1.5984	4.88177	1.61078	2.41542	10.6112	2.13524
#inter	TRINITY_DN70374_c0_g6_i15	GO:0052655;GO:0009082;GO:0004084;GO:0052656;GO:0052654;GO:0008152;GO:0003824;GO:0009081;GO:0008483;GO:0016740;GO:0008652;	Q70KX9_HORVU (Q70KX9) Branched-chain amino acid aminotransferase;Q8GRH8_ORYSA (Q8GRH8) Hypothetical protein OJ1017C11.6 (Putative branched-chain amino acid aminotransferase);Q5GR14_TRITU (Q5GR14) DRP3 protein (Fragment);Q94LV4_ORYSA (Q94LV4) Putative aminotransferase;Q6AT43_ORYSA (Q6AT43) Putative aminotransferase;Q9FYA6.1 RecName: Full=Branched-chain-amino-acid aminotransferase 5, chloroplastic;…	1.51228	12.1173	3.00227	2.63283	25.9626	3.30175	1.65796	4.45067	1.42461
#inter	TRINITY_DN70374_c0_g6_i22	GO:0052655;GO:0009082;GO:0004084;GO:0052656;GO:0052654;GO:0008152;GO:0003824;GO:0009081;GO:0008483;GO:0016740;GO:0008652;	Q70KX9_HORVU (Q70KX9) Branched-chain amino acid aminotransferase;Q8GRH8_ORYSA (Q8GRH8) Hypothetical protein OJ1017C11.6 (Putative branched-chain amino acid aminotransferase);Q9M401.1 RecName: Full=Branched-chain-amino-acid aminotransferase 3, chloroplastic; Short=Atbcat-3; Flags: Precursor [Arabidopsis thaliana];Q9SNY8_SOLTU (Q9SNY8) Branched-chain amino acid aminotransferase (EC 2.6.1.42);Q9SNY9…	1.62294	14.5159	3.16095	1.97687	23.1941	3.55247	2.00389	5.85996	1.54809
#inter	TRINITY_DN70374_c0_g6_i4	GO:0052655;GO:0009082;GO:0004084;GO:0052656;GO:0052654;GO:0008152;GO:0003824;GO:0009081;GO:0008483;GO:0016740;GO:0008652;	Q70KX9_HORVU (Q70KX9) Branched-chain amino acid aminotransferase;Q8GRH8_ORYSA (Q8GRH8) Hypothetical protein OJ1017C11.6 (Putative branched-chain amino acid aminotransferase);Q9SNY8_SOLTU (Q9SNY8) Branched-chain amino acid aminotransferase (EC 2.6.1.42);Q9M401.1 RecName: Full=Branched-chain-amino-acid aminotransferase 3, chloroplastic; Short=Atbcat-3; Flags: Precursor [Arabidopsis thaliana];Q9SNY9…	2.6903	24.8593	3.20795	2.54876	26.8261	3.39577	3.01102	13.4806	2.16256
#inter	TRINITY_DN70383_c0_g1_i1	GO:0016020;GO:0020037;GO:0004497;GO:0016709;GO:0005506;GO:0055114;GO:0016705;GO:0016021;GO:0044550;GO:0016491;GO:0046872;	Q8W0B4_ORYSA (Q8W0B4) Putative Cytochrome P450 71A1;Q6L4M6_ORYSA (Q6L4M6) Putative cytochrome P450;Q8W0B2_ORYSA (Q8W0B2) Putative Cytochrome P450 71A1;Q8W0B6_ORYSA (Q8W0B6) Putative Cytochrome P450 71A1;P24465.2 RecName: Full=Cytochrome P450 71A1; AltName: Full=ARP-2; AltName: Full=CYPLXXIA1 [Persea americana];P37117.1 RecName: Full=Cytochrome P450 71A4; AltName: Full=CYPLXXIA4; AltName: Full=Cyt…	0.865927	5.90564	2.76978	1.19222	5.47149	2.19828	1.20532	3.68944	1.61399
#inter	TRINITY_DN70469_c1_g2_i8	GO:0005544;GO:0005509;	Q6S9D8_WHEAT (Q6S9D8) Annexin;Q6S9D8_WHEAT (Q6S9D8) Annexin;Q6H450_ORYSA (Q6H450) Putative annexin;Q6H450_ORYSA (Q6H450) Putative annexin;Q84Q48_ORYSA (Q84Q48) Putative calcium-binding protein annexin;Q9ZR53_MEDSA (Q9ZR53) Annexin-like protein;Q9ZR53_MEDSA (Q9ZR53) Annexin-like protein;Q9ZR53_MEDSA (Q9ZR53) Annexin-like protein;Q9C5V4_ARATH (Q9C5V4) Calcium-binding protein annexin 5;Q9C5V4_ARATH …	3.47239	10.5156	1.59853	2.98253	11.8825	1.99423	3.34238	10.239	1.61513
#inter	TRINITY_DN70477_c0_g2_i13	NA	P27969.1 RecName: Full=Nitrate reductase [NADH]; Short=NR, partial [Hordeum vulgare];P27967.1 RecName: Full=Nitrate reductase [NADH]; Short=NR [Hordeum vulgare];Q6ZC37_ORYSA (Q6ZC37) Nitrate reductase apoenzyme;P16081.3 RecName: Full=Nitrate reductase [NADH] 1; Short=NR1 [Oryza sativa Japonica Group];Q6ZC33_ORYSA (Q6ZC33) Putative nitrate reductase apoenzyme;Q9XGW5_MAIZE (Q9XGW5) Nitrate reductas…	12.4726	24.2031	0.95643	9.31206	46.9139	2.33284	20.8459	37.0416	0.829383
#inter	TRINITY_DN70514_c0_g2_i10	GO:0008233;GO:0010951;GO:0005576;GO:0010466;GO:0004867;GO:0030414;GO:0006508;	Q84LH6_ORYSA (Q84LH6) Putative Bowman-Birk serine protease inhibitor;P81713.1 RecName: Full=Bowman-Birk type trypsin inhibitor; Short=WTI [Triticum aestivum];P01056.1 RecName: Full=Bowman-Birk type proteinase inhibitor [Phaseolus lunatus];Q7M1P9_CANLI (Q7M1P9) Double-headed proteinase inhibitor, CLTI-II;P01057.1 RecName: Full=Bowman-Birk type proteinase inhibitor DE-3 [Macrotyloma axillare];Q7M1Q…	1.06796	11.1858	3.38874	1.35099	54.7905	5.34184	1.18078	28.402	4.58818
#inter	TRINITY_DN70514_c0_g2_i15	GO:0008233;GO:0010951;GO:0005576;GO:0010466;GO:0004867;GO:0030414;GO:0006508;	Q84LH6_ORYSA (Q84LH6) Putative Bowman-Birk serine protease inhibitor;P81713.1 RecName: Full=Bowman-Birk type trypsin inhibitor; Short=WTI [Triticum aestivum];P01056.1 RecName: Full=Bowman-Birk type proteinase inhibitor [Phaseolus lunatus];Q8RVY7_ALLCE (Q8RVY7) Trypsin inhibitor precursor;Q941H3_PHALU (Q941H3) Double-headed Bowman-Birk inhibitor (Fragment);Q7M1Q0_CANLI (Q7M1Q0) Double-headed prote…	2.61264	22.4124	3.10072	2.45795	25.1394	3.35442	1.97655	5.67975	1.52284
#inter	TRINITY_DN70543_c1_g1_i7	GO:0055114;GO:0016491;GO:0008152;GO:0004097;GO:0046872;	Q6PLR1_WHEAT (Q6PLR1) Polyphenol oxidase (Fragment);Q6PLR1_WHEAT (Q6PLR1) Polyphenol oxidase (Fragment);Q8LRN3_WHEAT (Q8LRN3) Polyphenol oxidase (Fragment);Q8LRN3_WHEAT (Q8LRN3) Polyphenol oxidase (Fragment);Q6PLR0_WHEAT (Q6PLR0) Polyphenol oxidase (Fragment);O49960_SACHY (O49960) Polyphenol oxidase;O49960_SACHY (O49960) Polyphenol oxidase;Q93XM8_MALDO (Q93XM8) Polyphenol oxidase 2 precursor;Q93X…	0.519995	2.27751	2.13089	4.71332	36.484	2.95245	2.13551	23.2865	3.44684
#inter	TRINITY_DN70544_c1_g7_i13	GO:0016020;GO:0016021;	Q6L4R1_ORYSA (Q6L4R1) Hypothetical protein P0708D12.1;Q5QMN8_ORYSA (Q5QMN8) Hypothetical protein P0419B01.2;Q9LIC6_ARATH (Q9LIC6) Gb|AAC14054.1 (Hypothetical protein At3g13720);Q9LIC6.1 RecName: Full=PRA1 family protein F3; Short=AtPRA1.F3 [Arabidopsis thaliana];Q8L959_ARATH (Q8L959) Hypothetical protein;Q9LIC7_ARATH (Q9LIC7) Gb|AAC14054.1;Q9LIC7.1 RecName: Full=PRA1 family protein F4; Short=AtPR…	3.4581	8.44664	1.2884	3.58733	8.37908	1.22388	2.47295	5.39741	1.12603
#inter	TRINITY_DN70545_c0_g2_i4	GO:0003700;GO:0003677;GO:0006355;GO:0005634;GO:0006351;	Q6ZGQ0_ORYSA (Q6ZGQ0) Putative dehydration-responsive element binding protein 3;Q8S5S4_ORYSA (Q8S5S4) Putative AP2-domain transcriptional regulator;Q67VY1_ORYSA (Q67VY1) Putative AP2-domain DRE binding factor DBF1;Q8LKW9_MAIZE (Q8LKW9) DRE binding factor 1;Q6Z9V4_ORYSA (Q6Z9V4) AP2-domain DRE binding factor DBF1;Q7Y046_ORYSA (Q7Y046) AP2-domain DRE binding factor DBF1;Q7XZP8_ORYSA (Q7XZP8) DRE bi…	1.2169	4.84065	1.99199	0.780773	3.26017	2.06197	0.648764	3.6487	2.49162
#inter	TRINITY_DN70557_c0_g2_i3	GO:0016310;GO:0004672;GO:0016301;GO:0006468;GO:0004540;GO:0005524;GO:0006397;GO:0090501;	Q7S470_NEUCR (Q7S470) Hypothetical protein;	3.77846	51.6885	3.77397	3.99597	47.5623	3.5732	6.13713	13.2908	1.11479
#inter	TRINITY_DN70572_c4_g4_i2	NA	Q1WM16.2 RecName: Full=Hexokinase-7; AltName: Full=Hexokinase-6 [Oryza sativa Japonica Group];Q9FVD3_CITSI (Q9FVD3) Hexokinase;Q5SNH9_ORYSA (Q5SNH9) Putative hexokinase;Q1WM15.2 RecName: Full=Hexokinase-8; AltName: Full=Hexokinase-4 [Oryza sativa Japonica Group];Q9SEK3.1 RecName: Full=Hexokinase-1; AltName: Full=SoHxK1 [Spinacia oleracea];Q6Q8A1_TOBAC (Q6Q8A1) Hexokinase 5 (EC 2.7.1.1);Q6Q8A3_TOB…	17.2893	41.838	1.27493	8.99648	107.464	3.57835	6.69649	14.7603	1.14025
#inter	TRINITY_DN70632_c0_g3_i12	GO:0019012;GO:0019033;	Q91TP1_TUHV1 (Q91TP1) T48;	4.22735	10.1488	1.26348	3.43791	10.778	1.64849	3.90719	9.19521	1.23475
#inter	TRINITY_DN70638_c1_g2_i18	GO:0016887;GO:0005524;GO:0000166;GO:0016021;GO:0055085;GO:0042626;	Q5JJV5_ORYSA (Q5JJV5) Putative ABC transporter;Q5JJV5_ORYSA (Q5JJV5) Putative ABC transporter;Q5JJV5_ORYSA (Q5JJV5) Putative ABC transporter;Q84ZW6_ORYSA (Q84ZW6) Putative ABC transporter;Q84ZW6_ORYSA (Q84ZW6) Putative ABC transporter;Q84ZW6_ORYSA (Q84ZW6) Putative ABC transporter;Q94FB9_ARATH (Q94FB9) Peroxisomal ABC transporter PXA1 (ABC transporter);Q94FB9_ARATH (Q94FB9) Peroxisomal ABC transp…	3.75777	8.22774	1.13062	3.84211	6.86123	0.836568	2.94189	5.23252	0.830763
#inter	TRINITY_DN70638_c1_g2_i8	GO:0016887;GO:0005524;GO:0000166;GO:0016021;GO:0055085;GO:0042626;	Q5JJV5_ORYSA (Q5JJV5) Putative ABC transporter;Q5JJV5_ORYSA (Q5JJV5) Putative ABC transporter;Q5JJV5_ORYSA (Q5JJV5) Putative ABC transporter;Q5JJV5_ORYSA (Q5JJV5) Putative ABC transporter;Q5JJV5_ORYSA (Q5JJV5) Putative ABC transporter;Q84ZW6_ORYSA (Q84ZW6) Putative ABC transporter;Q84ZW6_ORYSA (Q84ZW6) Putative ABC transporter;Q84ZW6_ORYSA (Q84ZW6) Putative ABC transporter;Q84ZW6_ORYSA (Q84ZW6) P…	3.20512	7.13157	1.15384	3.09902	5.84227	0.914717	2.66345	4.85944	0.867494
#inter	TRINITY_DN70657_c1_g1_i1	NA	Q6CRU5_KLULA (Q6CRU5) Kluyveromyces lactis strain NRRL Y-1140 chromosome D of strain NRRL Y-1140 of Kluyveromyces lactis (Fragment);	1.4466	4.02214	1.4753	1.16036	2.74169	1.24049	1.75118	4.16853	1.25121
#inter	TRINITY_DN70657_c2_g5_i7	NA	Q8W364_ORYSA (Q8W364) Hypothetical protein OSJNBa0029C15.6;Q7XD99_ORYSA (Q7XD99) Hypothetical protein;Q93YW0.1 RecName: Full=Protein EXECUTER 1, chloroplastic; Flags: Precursor [Arabidopsis thaliana];Q93YW0.1 RecName: Full=Protein EXECUTER 1, chloroplastic; Flags: Precursor [Arabidopsis thaliana];Q657X6_ORYSA (Q657X6) Hypothetical protein P0005A05.36 (Hypothetical protein P0482C06.14);Q657X6_ORYS…	15.5194	29.1147	0.907675	16.7237	29.8187	0.834323	18.522	27.0112	0.544318
#inter	TRINITY_DN70718_c0_g1_i5	NA	Q94HY3_ORYSA (Q94HY3) Putative gamma-lyase;Q7XCS3_ORYSA (Q7XCS3) Putative gamma-lyase;Q8H9F3_ORYSA (Q8H9F3) Rrj1 (Fragment);Q9SGU9_ARATH (Q9SGU9) F1N19.23 (Similar to O-succinylhomoserine sulfhydrylase) (At1g64660/F1N19_22) (At1g64660);Q9SGU9.1 RecName: Full=Methionine gamma-lyase; Short=AtMGL; AltName: Full=L-methioninase [Arabidopsis thaliana];Q84AR1_CITFR (Q84AR1) Methionine gamma-lyase;Q9RVV1…	3.94914	14.7162	1.89779	12.6033	60.0033	2.25124	1.89195	7.47193	1.98161
#inter	TRINITY_DN70733_c0_g3_i5	GO:0003978;GO:0016853;GO:0006012;	Q58IJ6_HORVU (Q58IJ6) UDP-D-galactose epimerase 1;Q8LNZ3_ORYSA (Q8LNZ3) UDP-glucose 4-epimerase;Q8LNZ3.1 RecName: Full=UDP-glucose 4-epimerase 1; Short=OsUGE-1; AltName: Full=UDP-galactose 4-epimerase 1 [Oryza sativa Japonica Group];Q7XZQ2_MAIZE (Q7XZQ2) UDP-glucose-4-epimerase;O65781.1 RecName: Full=UDP-glucose 4-epimerase GEPI48; AltName: Full=Galactowaldenase; AltName: Full=UDP-galactose 4-epi…	5.2207	13.7473	1.39683	4.29999	13.2311	1.62153	3.79873	7.27841	0.938106
#inter	TRINITY_DN70733_c0_g3_i6	GO:0003978;GO:0016853;GO:0006012;	Q58IJ6_HORVU (Q58IJ6) UDP-D-galactose epimerase 1;Q58IJ6_HORVU (Q58IJ6) UDP-D-galactose epimerase 1;Q8LNZ3_ORYSA (Q8LNZ3) UDP-glucose 4-epimerase;Q8LNZ3_ORYSA (Q8LNZ3) UDP-glucose 4-epimerase;Q8LNZ3.1 RecName: Full=UDP-glucose 4-epimerase 1; Short=OsUGE-1; AltName: Full=UDP-galactose 4-epimerase 1 [Oryza sativa Japonica Group];Q8LNZ3.1 RecName: Full=UDP-glucose 4-epimerase 1; Short=OsUGE-1; AltNa…	7.69877	20.3455	1.40201	7.36198	17.9619	1.28677	5.29043	11.7464	1.15076
#inter	TRINITY_DN70733_c0_g3_i7	GO:0003978;GO:0016853;GO:0006012;	Q58IJ6_HORVU (Q58IJ6) UDP-D-galactose epimerase 1;Q58IJ6_HORVU (Q58IJ6) UDP-D-galactose epimerase 1;Q8LNZ3_ORYSA (Q8LNZ3) UDP-glucose 4-epimerase;Q8LNZ3_ORYSA (Q8LNZ3) UDP-glucose 4-epimerase;Q8LNZ3.1 RecName: Full=UDP-glucose 4-epimerase 1; Short=OsUGE-1; AltName: Full=UDP-galactose 4-epimerase 1 [Oryza sativa Japonica Group];Q8LNZ3.1 RecName: Full=UDP-glucose 4-epimerase 1; Short=OsUGE-1; AltNa…	5.92209	12.4705	1.07434	3.28748	11.4835	1.80451	3.0054	7.19792	1.26002
#inter	TRINITY_DN70754_c0_g2_i4	NA	O04343_ARATH (O04343) Hypothetical protein At2g30520;Q84YF6_SORBI (Q84YF6) RPT2-like protein;Q9M6N8_ARATH (Q9M6N8) RPT2;Q93VA6_ARATH (Q93VA6) Hypothetical protein At2g30520 (Hypothetical protein At2g30510);Q682S0.2 RecName: Full=Root phototropism protein 2; AltName: Full=BTB/POZ domain-containing protein RPT2 [Arabidopsis thaliana];Q66GP0_ARATH (Q66GP0) At5g67385;Q66GP0.2 RecName: Full=BTB/POZ do…	32.6584	61.079	0.903222	8.68074	32.6339	1.91048	2.57133	7.38699	1.52247
#inter	TRINITY_DN70754_c0_g4_i3	GO:0009638;	Q84YF6_SORBI (Q84YF6) RPT2-like protein;Q682S0_ARATH (Q682S0) Hypothetical protein At2g30510;Q9M6N8_ARATH (Q9M6N8) RPT2;Q93VA6_ARATH (Q93VA6) Hypothetical protein At2g30520 (Hypothetical protein At2g30510);Q682S0.2 RecName: Full=Root phototropism protein 2; AltName: Full=BTB/POZ domain-containing protein RPT2 [Arabidopsis thaliana];O04344_ARATH (O04344) Hypothetical protein At2g30510;Q9FKB6_ARATH…	18.1342	33.7541	0.89635	8.94769	18.1178	1.01782	3.84738	9.4624	1.29833
#inter	TRINITY_DN70778_c0_g5_i1	NA	Q97VV4_SULSO (Q97VV4) Hypothetical protein;Q7SG86_NEUCR (Q7SG86) Hypothetical protein (Probable cell wall alpha-1, 3-glucan synthase);	0.8736	5.09524	2.54411	0.327346	4.62887	3.82177	0.855948	2.66156	1.63668
#inter	TRINITY_DN70810_c1_g1_i6	GO:0019904;	O81976_SOYBN (O81976) 14-3-3 Protein (Fragment);Q70CE7_FAGSY (Q70CE7) 14-3-3 protein (Fragment);Q7XY16_WHEAT (Q7XY16) 14-3-3 protein;O24001_HORVU (O24001) 14-3-3 protein;Q5XUU8_WHEAT (Q5XUU8) 14-3-3 protein;Q5XUU8_WHEAT (Q5XUU8) 14-3-3 protein;Q8LJR3_SOYBN (Q8LJR3) 14-.3.3 protein;Q9M3X9_ORYSA (Q9M3X9) 14-3-3-like protein;Q6EUP4_ORYSA (Q6EUP4) Putative GF14-b protein;Q6EUP4.1 RecName: Full=14-3-3…	15.9255	36.6216	1.20136	15.3958	70.6976	2.19912	23.3154	37.1888	0.673585
#inter	TRINITY_DN70820_c0_g1_i2	GO:0010150;GO:0009867;GO:0003677;GO:0008270;GO:0005634;GO:0046872;	Q9FU27_ORYSA (Q9FU27) CCCH-type zinc finger protein-like;Q9FU27.1 RecName: Full=Zinc finger CCCH domain-containing protein 2; Short=OsC3H2; AltName: Full=Protein DELAY OF THE ONSET OF SENESCENCE; Short=OsDOS [Oryza sativa Japonica Group];Q6L4N4_ORYSA (Q6L4N4) Putative zinc finger transcription factor;Q6L4N4.1 RecName: Full=Zinc finger CCCH domain-containing protein 35; Short=OsC3H35; AltName: Ful…	8.4683	53.4356	2.65766	6.13682	61.9368	3.33523	3.55663	11.0636	1.63724
#inter	TRINITY_DN70827_c0_g5_i11	GO:0008152;GO:0003824;	Q9SMK7_CICAR (Q9SMK7) Putative enoyl CoA hydratase;Q6NL24_ARATH (Q6NL24) At4g16210;O23468_ARATH (O23468) Enoyl-CoA hydratase like protein;Q9A7K0_CAUCR (Q9A7K0) Enoyl-CoA hydratase/isomerase family protein;Q5KC50_CRYNE (Q5KC50) Enoyl-CoA hydratase, putative;Q891F2_CLOTE (Q891F2) Putative crotonase;Q55NR5_CRYNE (Q55NR5) Hypothetical protein;Q7PZC0_ANOGA (Q7PZC0) ENSANGP00000020199;Q9V6U5_DROME (Q9V…	1.92604	6.2514	1.69854	2.02245	5.30548	1.39138	2.42728	4.77615	0.976508
#inter	TRINITY_DN70833_c2_g7_i1	GO:0005886;GO:0007165;GO:0043531;	Q6F2H5_ORYSA (Q6F2H5) Putative NBS-LRR type disease resistance protein;Q5CXS9_CRYPV (Q5CXS9) Protein with 3 transmembrane domains near C-terminus, membrane protein with no homologs, signal peptide;Q4X0Z3.1 RecName: Full=Probable DNA-binding protein creA; AltName: Full=Carbon catabolite repressor A [Aspergillus fumigatus Af293];	4.39265	21.8786	2.31636	13.7822	147.347	3.41834	9.37952	42.7624	2.18876
#inter	TRINITY_DN70833_c2_g7_i3	NA	Q60EN2_ORYSA (Q60EN2) Hypothetical protein OJ1651_D06.1;Q5N782_ORYSA (Q5N782) Hypothetical protein P0005H10.37;Q9FGU5_ARATH (Q9FGU5) Emb|CAB82975.1 (Hypothetical protein At5g59080);Q9LZM9_ARATH (Q9LZM9) Hypothetical protein T7H20_70 (AT5g02020/T7H20_70);Q84WZ5_ARATH (Q84WZ5) Hypothetical protein At2g39855/T5I7.3;Q8Y1T0_RALSO (Q8Y1T0) PUTATIVE LIPOPROTEIN;Q6R323_RALSO (Q6R323) Putative lipoprotein…	3.37015	18.4244	2.45073	11.9256	129.312	3.43872	8.7041	38.4957	2.14493
#inter	TRINITY_DN70835_c0_g7_i1	NA	.	1.06088	9.8314	3.21214	1.91113	8.83429	2.20869	2.85413	9.08083	1.66977
#inter	TRINITY_DN70836_c2_g8_i16	GO:0005544;GO:0005509;	Q6L4C5_ORYSA (Q6L4C5) Putative annexin;Q8H5B8_ORYSA (Q8H5B8) Annexin-like protein;Q9ZVJ7_ARATH (Q9ZVJ7) Putative annexin (At2g38760);Q9SE45.2 RecName: Full=Annexin D3; AltName: Full=AnnAt3 [Arabidopsis thaliana];Q9SE45_ARATH (Q9SE45) AnnAt3;Q69DC2_GOSHI (Q69DC2) Anx1;Q67VZ1_ORYSA (Q67VZ1) Putative annexin;Q9ZRU7_CAPAN (Q9ZRU7) Annexin P38;P93158_GOSHI (P93158) Annexin (Fragment);Q9SYT0_ARATH (Q9S…	1.93763	7.31398	1.91636	1.91845	6.67323	1.79844	3.23523	6.92195	1.09731
#inter	TRINITY_DN70842_c1_g3_i11	GO:0016310;GO:0005524;GO:0035556;GO:0005737;GO:0004672;GO:0000166;GO:0005634;GO:0007165;GO:0016301;GO:0006468;GO:0004674;GO:0016740;	Q9LGV5_ORYSA (Q9LGV5) Putative CBL-interacting protein kinase 1;Q9LGV5_ORYSA (Q9LGV5) Putative CBL-interacting protein kinase 1;Q9LGV5.1 RecName: Full=CBL-interacting protein kinase 1; AltName: Full=OsCIPK01 [Oryza sativa Japonica Group];Q9LGV5.1 RecName: Full=CBL-interacting protein kinase 1; AltName: Full=OsCIPK01 [Oryza sativa Japonica Group];Q75L42_ORYSA (Q75L42) Hypothetical protein OJ1127_B…	12.8792	26.1872	1.02382	3.0671	7.71429	1.33066	3.64896	6.08548	0.737886
#inter	TRINITY_DN70842_c1_g3_i13	GO:0016310;GO:0005524;GO:0035556;GO:0005737;GO:0004672;GO:0000166;GO:0005634;GO:0007165;GO:0016301;GO:0006468;GO:0004674;GO:0016740;	Q9LGV5_ORYSA (Q9LGV5) Putative CBL-interacting protein kinase 1;Q9LGV5_ORYSA (Q9LGV5) Putative CBL-interacting protein kinase 1;Q9LGV5_ORYSA (Q9LGV5) Putative CBL-interacting protein kinase 1;Q9LGV5_ORYSA (Q9LGV5) Putative CBL-interacting protein kinase 1;Q9LGV5.1 RecName: Full=CBL-interacting protein kinase 1; AltName: Full=OsCIPK01 [Oryza sativa Japonica Group];Q9LGV5.1 RecName: Full=CBL-intera…	9.67821	19.9563	1.04403	2.39745	6.12291	1.35272	2.78104	5.24548	0.91545
#inter	TRINITY_DN70842_c1_g3_i2	GO:0016310;GO:0005524;GO:0035556;GO:0005737;GO:0004672;GO:0000166;GO:0005634;GO:0007165;GO:0016301;GO:0006468;GO:0004674;GO:0016740;	Q9LGV5_ORYSA (Q9LGV5) Putative CBL-interacting protein kinase 1;Q9LGV5_ORYSA (Q9LGV5) Putative CBL-interacting protein kinase 1;Q9LGV5_ORYSA (Q9LGV5) Putative CBL-interacting protein kinase 1;Q9LGV5.1 RecName: Full=CBL-interacting protein kinase 1; AltName: Full=OsCIPK01 [Oryza sativa Japonica Group];Q9LGV5.1 RecName: Full=CBL-interacting protein kinase 1; AltName: Full=OsCIPK01 [Oryza sativa Jap…	11.9725	24.9763	1.06084	2.91068	7.09385	1.28521	3.16575	6.11074	0.9488
#inter	TRINITY_DN70855_c0_g3_i12	GO:0005615;GO:0009506;GO:0008150;GO:0048046;GO:0005829;GO:0005576;GO:0009505;GO:0005618;GO:0005794;	Q9FE06_ARATH (Q9FE06) Putative phi-1 protein (AT5g64260/MSJ1_10);Q9FE06.1 RecName: Full=Protein EXORDIUM-like 2; Flags: Precursor [Arabidopsis thaliana];Q67X78_ORYSA (Q67X78) Putative phi-1;Q9FY71_ARATH (Q9FY71) Hypothetical protein T5E8_240 (Hypothetical protein At5g09440; T5E8_240) (Hypothetical protein At5g09440) (Phi-1-like protein);Q9FY71.1 RecName: Full=Protein EXORDIUM-like 4; Flags: Precu…	11.751	48.1226	2.03393	7.57744	61.2049	3.01386	14.4086	36.7111	1.34929
#inter	TRINITY_DN70889_c2_g9_i1	GO:0009607;GO:0006952;	Q945E9_ORYSA (Q945E9) Pathogen-related protein (JIOsPR10);Q41298_SORBI (Q41298) Pathogenesis-related protein;Q96233_ASPOF (Q96233) Early flowering protein 1;Q9ZPP8_LILLO (Q9ZPP8) Intracellular pathogenesis-related protein PR-107;Q5YJR3_9ASPA (Q5YJR3) Pathogenesis-related protein;Q9SEY9_LILLO (Q9SEY9) Intracellular pathogenesis-related protein PR-103;Q9ZPP9_LILLO (Q9ZPP9) Intracellular pathogenesi…	0.636744	5.49357	3.10896	3.7128	10.1346	1.44871	0.710581	10.9306	3.94323
#inter	TRINITY_DN70897_c0_g5_i6	NA	Q6EUF4_ORYSA (Q6EUF4) Major intrinsic protein;Q40746_ORYSA (Q40746) Major intrinsic protein;Q40746.1 RecName: Full=Aquaporin NIP1-1; AltName: Full=NOD26-like intrinsic protein 1-1; AltName: Full=OsNIP1;1 [Oryza sativa Japonica Group];Q5W6J2_ORYSA (Q5W6J2) Hypothetical protein OSJNBb0115F21.2;Q0DK16.2 RecName: Full=Aquaporin NIP1-3; AltName: Full=NOD26-like intrinsic protein 1-3; AltName: Full=OsN…	2.14713	8.91721	2.05418	3.01303	13.8398	2.19954	4.12677	12.5259	1.60183
#inter	TRINITY_DN70899_c2_g1_i1	GO:0000981;GO:0003677;GO:0006357;GO:0043565;GO:0005634;GO:0030154;GO:0044212;GO:0001135;	Q6ZJJ2_ORYSA (Q6ZJJ2) Typical P-type R2R3 Myb protein;Q69JE8_ORYSA (Q69JE8) Putative Myb-related protein Zm38;Q84XW2_LOLPR (Q84XW2) R2R3 MYB protein MYB1 (Fragment);P20025.1 RecName: Full=Myb-related protein Zm38 [Zea mays];P20026.1 RecName: Full=Myb-related protein Hv1 [Hordeum vulgare];Q8S3Y0_ORYSA (Q8S3Y0) Typical P-type R2R3 Myb protein (Fragment);Q6IX78_WHEAT (Q6IX78) Transcription factor My…	3.5048	15.2459	2.12102	4.18038	24.8883	2.57376	2.57683	9.17895	1.83273
#inter	TRINITY_DN70905_c0_g3_i2	GO:0016020;GO:0020037;GO:0004497;GO:0016709;GO:0005506;GO:0055114;GO:0016705;GO:0044550;GO:0016491;GO:0046872;	Q69NF3_ORYSA (Q69NF3) Putative Cytochrome P450;Q69NF4_ORYSA (Q69NF4) Putative Cytochrome P450;Q58A32_WHEAT (Q58A32) P450;O81970.1 RecName: Full=Cytochrome P450 71A9; AltName: Full=Cytochrome P450 CP1 [Glycine max];Q58A33_WHEAT (Q58A33) P450;Q8GZU7_WHEAT (Q8GZU7) Cytochrome P450;Q8S9E8_WHEAT (Q8S9E8) P450;Q6ZIG1_ORYSA (Q6ZIG1) Putative cytochrome P450;Q6ZIG2_ORYSA (Q6ZIG2) Putative cytochrome P450…	1.56736	9.66615	2.6246	3.59098	11.1889	1.63962	1.11978	4.33757	1.95367
#inter	TRINITY_DN70905_c0_g5_i2	GO:0016020;GO:0020037;GO:0004497;GO:0016709;GO:0005506;GO:0055114;GO:0016705;GO:0044550;GO:0016491;GO:0046872;	Q69NF3_ORYSA (Q69NF3) Putative Cytochrome P450;Q69NF4_ORYSA (Q69NF4) Putative Cytochrome P450;Q75T49_9ASPA (Q75T49) Cytochrome P450;P24465.2 RecName: Full=Cytochrome P450 71A1; AltName: Full=ARP-2; AltName: Full=CYPLXXIA1 [Persea americana];O48923.1 RecName: Full=Cytochrome P450 71D10 [Glycine max];Q6ZIH6_ORYSA (Q6ZIH6) Putative cytochrome P450;Q9STK8.1 RecName: Full=Cytochrome P450 71A25 [Arabid…	3.36688	11.7877	1.8078	5.89557	13.9185	1.2393	2.07284	5.05006	1.28469
#inter	TRINITY_DN70913_c1_g1_i1	GO:0005737;GO:0010331;GO:0016787;GO:0009939;GO:0008152;GO:0048444;GO:0009739;GO:0009740;GO:0005634;GO:0010325;GO:0009056;	Q6L545_ORYSA (Q6L545) Hypothetical protein OJ1657_H11.10 (Hypothetical protein P0040B10.6);Q6L545.1 RecName: Full=Gibberellin receptor GID1; AltName: Full=Gibberellin-insensitive dwarf protein 1; AltName: Full=Protein GIBBERELLIN INSENSITIVE DWARF1 [Oryza sativa Japonica Group];Q940G6_ARATH (Q940G6) Hypothetical protein At5g27320;Q940G6.1 RecName: Full=Gibberellin receptor GID1C; AltName: Full=At…	8.41093	20.4688	1.28309	8.54254	24.7015	1.53186	10.153	20.9665	1.04618
#inter	TRINITY_DN70967_c2_g6_i2	GO:0005509;	Q8SAU4_ORYSA (Q8SAU4) Putative calcium-binding protein;Q7XGB5_ORYSA (Q7XGB5) Putative calcium-binding protein;Q9T0I9_ARATH (Q9T0I9) Putative EF-hand containing protein;O82062_SOLTU (O82062) 39 kDa EF-Hand containing protein;Q8L428_ARATH (Q8L428) EF-hand containing protein-like;Q5MZG2_SYNP6 (Q5MZG2) Carotene isomerase;Q8NQN2_CORGL (Q8NQN2) Hypothetical protein Cgl1402 (Putative secreted protein);Q…	16.1009	38.5573	1.25986	16.5356	32.217	0.962247	13.3838	25.9959	0.957796
#inter	TRINITY_DN70980_c2_g7_i1	GO:0008233;GO:0008234;GO:0006508;	Q41522_WHEAT (Q41522) Thiol protease;Q9SQH3_BRANA (Q9SQH3) Senescence-specific cysteine protease;Q5Y7Z9_PETHY (Q5Y7Z9) Cysteine proteinase (Fragment);Q9LUX8_PYRPY (Q9LUX8) Cysteine protease (Fragment);Q38886_ARATH (Q38886) SAG12 protein;Q9FJ47_ARATH (Q9FJ47) Putative senescence-specific cysteine protease SAG12;Q84QH8_WHEAT (Q84QH8) Putative thiol protease (Fragment);Q7XQ30_ORYSA (Q7XQ30) OSJNBb00…	159.027	283.576	0.834464	88.8117	338.952	1.93226	82.8231	218.414	1.39896
#inter	TRINITY_DN71037_c4_g2_i4	GO:0016020;GO:0016021;GO:0055085;GO:0022857;	Q8LLN6_ORYSA (Q8LLN6) Putative peptide transporter protein;Q93VE2_ORYSA (Q93VE2) Putative peptide transporter 1;Q9ZTX4_LYCES (Q9ZTX4) LeOPT1;Q9ZTX4_LYCES (Q9ZTX4) LeOPT1;Q7XAC3_VICFA (Q7XAC3) Peptide transporter 1;Q7XAC3_VICFA (Q7XAC3) Peptide transporter 1;P46032.1 RecName: Full=Protein NRT1/ PTR FAMILY 8.3; Short=AtNPF8.3; AltName: Full=Histidine-transporting protein; AltName: Full=Peptide tran…	0.566742	2.11022	1.89663	0.877625	2.70671	1.62486	0.83328	1.7553	1.07484
#inter	TRINITY_DN71085_c0_g3_i32	GO:0016020;GO:0016021;GO:0055085;	Q8H6D5_ORYSA (Q8H6D5) Major facilitator superfamily antiporter;Q8H6D7_MAIZE (Q8H6D7) Major facilitator superfamily antiporter;Q5NBL6_ORYSA (Q5NBL6) Putative major facilitator superfamily antiporter;Q94BZ1_ARATH (Q94BZ1) AT5g13750/MXE10_2 (Transporter-like protein);Q94BZ1.1 RecName: Full=Protein ZINC INDUCED FACILITATOR-LIKE 1; AltName: Full=Protein ZIF-LIKE 1 [Arabidopsis thaliana];Q3EAQ5.2 RecNa…	2.57129	6.7534	1.39312	1.16922	3.96577	1.76205	0.954926	3.42897	1.84431
#inter	TRINITY_DN71085_c0_g3_i35	GO:0016020;GO:0016021;GO:0055085;	Q8H6D5_ORYSA (Q8H6D5) Major facilitator superfamily antiporter;Q8H6D7_MAIZE (Q8H6D7) Major facilitator superfamily antiporter;Q94BZ1_ARATH (Q94BZ1) AT5g13750/MXE10_2 (Transporter-like protein);Q94BZ1.1 RecName: Full=Protein ZINC INDUCED FACILITATOR-LIKE 1; AltName: Full=Protein ZIF-LIKE 1 [Arabidopsis thaliana];Q8H6D6_ORYSA (Q8H6D6) Major facilitator superfamily antiporter;Q3EAQ5.2 RecName: Full=…	3.43745	8.59252	1.32174	2.03156	5.04228	1.31149	1.32791	4.79409	1.8521
#inter	TRINITY_DN71120_c4_g3_i2	GO:0031305;GO:0005739;GO:0050833;GO:0006850;GO:0005743;	Q6H4I2_ORYSA (Q6H4I2) Brain protein 44-like;Q5XLE2_MAIZE (Q5XLE2) Brain protein 44-like;Q6Z565_ORYSA (Q6Z565) Brain protein 44-like;Q949R9_ARATH (Q949R9) Hypothetical protein At5g20090;Q5ZJW5_CHICK (Q5ZJW5) Hypothetical protein;Q5TI66_HUMAN (Q5TI66) OTTHUMP00000017591;Q9Y5U8.1 RecName: Full=Mitochondrial pyruvate carrier 1; AltName: Full=Brain protein 44-like protein [Homo sapiens];Q5ZIR0_CHICK (…	8.17945	20.3814	1.31718	11.7622	65.7045	2.48183	7.93059	36.4126	2.19894
#inter	TRINITY_DN71134_c0_g2_i10	NA	Q7XS37_ORYSA (Q7XS37) OSJNBa0058K23.7 protein;Q84WF4_ARATH (Q84WF4) Putative leucine-rich repeat transmembrane protein kinase;Q9FL28_ARATH (Q9FL28) Receptor protein kinase;Q9FL28.1 RecName: Full=LRR receptor-like serine/threonine-protein kinase FLS2; AltName: Full=Protein FLAGELLIN-SENSING 2; AltName: Full=Protein FLAGELLIN-SENSITIVE 2; Flags: Precursor [Arabidopsis thaliana];Q6YUZ9_ORYSA (Q6YUZ9…	1.50916	37.0613	4.6181	1.1524	6.07104	2.3973	0.726701	2.86537	1.97929
#inter	TRINITY_DN71145_c2_g1_i1	GO:0008233;GO:0010951;GO:0009611;GO:0006508;GO:0004867;	Q96465_HORVU (Q96465) Subtilisin-chymotrypsin inhibitor 2 (Putative protease inhibitor);Q5ZDX3_ORYSA (Q5ZDX3) Putative subtilisin-chymotrypsin inhibitor 2;Q5EII1_ORYSA (Q5EII1) Subitilisin-chymotrypsin inhibitor;Q6KCV8_ORYSA (Q6KCV8) Protease inhibitor;Q5ZDX2_ORYSA (Q5ZDX2) Protease inhibitor-like (Subitilisin-chymotrypsin inhibitor);Q8LLB0_HORVU (Q8LLB0) CI2E;Q5EII3_ORYSA (Q5EII3) Subitilisin-ch…	12.8559	23.3838	0.863079	14.0074	47.3967	1.7586	2.55055	11.9159	2.22401
#inter	TRINITY_DN71159_c2_g5_i4	GO:0008233;GO:0008236;GO:0016787;GO:0006508;GO:0004252;	Q7XQQ3_ORYSA (Q7XQQ3) OSJNBa0084A10.2 protein;Q6I5K9_ORYSA (Q6I5K9) Putative subtilisin-like proteinase;Q38708_ALNGL (Q38708) Subtilisin-like protease;O65351_ARATH (O65351) Cucumisin-like serine protease (Putative subtilisin serine protease ARA12);O65351.1 RecName: Full=Subtilisin-like protease; AltName: Full=Cucumisin-like serine protease; Flags: Precursor [Arabidopsis thaliana];Q8LGA0_ARATH (Q8…	3.29583	6.43983	0.966381	3.78047	8.47256	1.16423	3.61325	7.02664	0.959538
#inter	TRINITY_DN71192_c1_g11_i7	GO:0003677;GO:0006355;GO:0005634;	Q8S5U8_ORYSA (Q8S5U8) Putative homeodomain protein;Q6QUW0_ORYSA (Q6QUW0) Benzothiadiazole-induced homeodomain protein 1;Q9AYD9_ORYSA (Q9AYD9) Putative homeodomain protein;Q5KQP1_ORYSA (Q5KQP1) Putative homeodomain protein;Q53IX3_ORYSA (Q53IX3) BEL1-like homeodomain protein HB2 (Fragment);Q59KP6_CANAL (Q59KP6) Hypothetical protein (Fragment);	4.43962	11.0032	1.30942	4.40619	9.63932	1.1294	3.18508	7.22152	1.18097
#inter	TRINITY_DN71202_c1_g1_i1	GO:0055114;GO:0005576;GO:0016491;GO:0020037;GO:0006979;GO:0046872;GO:0004601;GO:0098869;GO:0042744;	Q5I3F5_TRIMO (Q5I3F5) Peroxidase 3;Q43218_WHEAT (Q43218) Peroxidase (EC 1.11.1.7);O81524_AVESA (O81524) Peroxidase PXC2 precursor;Q05855.1 RecName: Full=Peroxidase; AltName: Full=WP2; Flags: Precursor [Triticum aestivum];O81525_AVESA (O81525) Peroxidase PXC6 precursor;Q40068_HORVU (Q40068) Peroxidase;P27337.1 RecName: Full=Peroxidase 1; Flags: Precursor [Hordeum vulgare];Q5I3F6_TRIMO (Q5I3F6) Per…	3.56465	16.2465	2.1883	43.6703	175.836	2.00951	1.4475	162.872	6.81403
#inter	TRINITY_DN71229_c1_g7_i3	GO:0016020;GO:0016021;GO:0005886;GO:0055085;GO:0009624;GO:0022857;	Q7FA05_ORYSA (Q7FA05) OSJNBa0064D20.8 protein;Q7X619_ORYSA (Q7X619) P0076O17.8 protein;Q9C808_ARATH (Q9C808) Nitrate transporter NTL1, putative; 54085-51470;Q56XQ6_ARATH (Q56XQ6) Nitrate transporter NTL1;Q56XQ6.1 RecName: Full=Protein NRT1/ PTR FAMILY 4.4; Short=AtNPF4.4; AltName: Full=Nitrate transporter 1.13 [Arabidopsis thaliana];Q9XIF3_ARATH (Q9XIF3) F23H11.6 protein;Q53NB6_ORYSA (Q53NB6) POT…	4.35922	12.9895	1.5752	3.52917	9.97478	1.49896	3.79034	10.7866	1.50884
#inter	TRINITY_DN71267_c1_g11_i1	GO:0016020;GO:0004553;GO:0016787;GO:0016021;GO:0005975;GO:0008152;GO:0004575;GO:0016798;GO:0004564;	Q8GUC0_LOLTE (Q8GUC0) Putative soluble acid invertase;Q8RVK8_LOLPR (Q8RVK8) Fructosyltransferase;Q575T1_WHEAT (Q575T1) Acid beta-fructofuranosidase precursor (EC 3.2.1.26);Q6KCH6_HORVU (Q6KCH6) Soluble acid invertase (EC 3.2.1.26);Q8GUB7_LOLTE (Q8GUB7) Putative soluble acid invertase (Fragment);Q7XZS5_9POAL (Q7XZS5) Soluble acid invertase (EC 3.2.1.26) (Fragment);Q8S3M4_LOLPR (Q8S3M4) Fructosyltr…	68.7396	178.074	1.37326	13.1816	67.0857	2.34748	8.72876	23.3082	1.41699
#inter	TRINITY_DN71282_c1_g7_i16	GO:0034007;GO:0008152;GO:0016114;GO:0009536;GO:0000287;GO:0042742;GO:0016829;GO:0009507;GO:0010333;GO:0046872;GO:0006952;GO:0043693;	Q6ZH94_ORYSA (Q6ZH94) Putative linalool synthase;Q75G62_ORYSA (Q75G62) Putative terpene synthase;Q8W5J7_ORYSA (Q8W5J7) Putative monoterpene synthase;Q7XD63_ORYSA (Q7XD63) Putative monoterpene synthase;B9RXW4.1 RecName: Full=Probable terpene synthase 13; Short=RcSeTPS13 [Ricinus communis];P0CV95.1 RecName: Full=(3S,6E)-nerolidol synthase 2, chloroplastic/mitochondrial; Short=FaNES2; Flags: Precurs…	1.99522	3.93618	0.980248	4.06546	14.1652	1.80086	17.7933	28.5676	0.683046
#inter	TRINITY_DN71283_c1_g2_i2	GO:0031047;GO:0003676;	Q5Z5B2_ORYSA (Q5Z5B2) Putative AGO1 homologous protein;Q5Z5B2.1 RecName: Full=Protein argonaute 1D; Short=OsAGO1d [Oryza sativa Japonica Group];Q6K972_ORYSA (Q6K972) AGO1 homologous protein;Q6K972.1 RecName: Full=Protein argonaute 1C; Short=OsAGO1c; AltName: Full=Protein argonaute 1; Short=OsAGO1 [Oryza sativa Japonica Group];Q8LNZ9_ORYSA (Q8LNZ9) AGO1 homologous protein;Q7XSA2_ORYSA (Q7XSA2) OSJ…	6.06146	12.2429	1.01421	5.10572	25.5162	2.32123	7.29928	14.3615	0.97638
#inter	TRINITY_DN71283_c1_g2_i7	NA	Q7XSA2.3 RecName: Full=Protein argonaute 1B; Short=OsAGO1b [Oryza sativa Japonica Group];O04379.1 RecName: Full=Protein argonaute 1 [Arabidopsis thaliana];Q7XSA2_ORYSA (Q7XSA2) OSJNBa0005N02.3 protein;Q6EU14_ORYSA (Q6EU14) Putative argonaute protein;Q6EU14.1 RecName: Full=Protein argonaute 1A; Short=OsAGO1a [Oryza sativa Japonica Group];Q69VD5_ORYSA (Q69VD5) ZLL/PNH homologous protein;Q69VD5.1 Re…	69.537	151.313	1.12168	58.8917	319.958	2.44175	52.1368	105.261	1.0136
#inter	TRINITY_DN71331_c0_g3_i6	GO:0016020;GO:0004553;GO:0016787;GO:0016021;GO:0005975;GO:0008152;GO:0004575;GO:0016798;GO:0004564;	Q8GUC0_LOLTE (Q8GUC0) Putative soluble acid invertase;Q8RVK8_LOLPR (Q8RVK8) Fructosyltransferase;Q575T1_WHEAT (Q575T1) Acid beta-fructofuranosidase precursor (EC 3.2.1.26);Q9LKI9_ORYSA (Q9LKI9) Vacuolar acid invertase (EC 3.2.1.26);Q6ETD3_ORYSA (Q6ETD3) Vacuolar acid invertase;Q7XTK7_MAIZE (Q7XTK7) Vacuolar invertase (EC 3.2.1.26) (Fragment);Q41755_MAIZE (Q41755) Invertase (Fragment);O82517_9POAL…	24.7569	75.7723	1.61384	5.41018	34.9045	2.68966	7.02745	11.8526	0.75413
#inter	TRINITY_DN71336_c1_g1_i2	NA	Q6YXY6_ORYSA (Q6YXY6) Hypothetical protein OSJNBa0026E05.3 (Hypothetical protein OSJNBa0081C13.27);Q5Z8V1_ORYSA (Q5Z8V1) Hypothetical protein P0018H04.12-1;Q940M5_ARATH (Q940M5) AT3g10250/F14P13_15 (Hypothetical protein);Q9SS36_ARATH (Q9SS36) F14P13.15 protein;Q66GM7_ARATH (Q66GM7) At5g04090;Q9FYF1_ARATH (Q9FYF1) Hypothetical protein F21E1_10;Q9LZA1_ARATH (Q9LZA1) Hypothetical protein F8F6_300 (F…	6.47296	12.6557	0.96729	7.31926	16.2674	1.15221	7.10119	13.2707	0.902112
#inter	TRINITY_DN71338_c0_g3_i1	NA	P92942.1 RecName: Full=Chloride channel protein CLC-b; Short=AtCLC-b; AltName: Full=CBS domain-containing protein CBSCLC7 [Arabidopsis thaliana];P92941.2 RecName: Full=Chloride channel protein CLC-a; Short=AtCLC-a; AltName: Full=CBS domain-containing protein CBSCLC5 [Arabidopsis thaliana];Q9XF71_TOBAC (Q9XF71) CLC-Nt2 protein;Q96325_ARATH (Q96325) Voltage-gated chloride channel;Q8LPA2_ORYSA (Q8LP…	69.0982	120.598	0.803486	57.2941	92.935	0.697835	34.9326	67.2342	0.944621
#inter	TRINITY_DN71364_c1_g5_i2	GO:0006572;GO:0003868;GO:0051213;GO:0009072;GO:0055114;GO:0005829;GO:0016701;GO:0046872;	Q6H4V1_ORYSA (Q6H4V1) Putative 4-hydroxyphenylpyruvate dioxygenase;O48604.1 RecName: Full=4-hydroxyphenylpyruvate dioxygenase; AltName: Full=4-hydroxyphenylpyruvic acid oxidase; Short=4HPPD; Short=HPD; Short=HPPDase [Hordeum vulgare];O23920.1 RecName: Full=4-hydroxyphenylpyruvate dioxygenase; AltName: Full=4-hydroxyphenylpyruvic acid oxidase; Short=4HPPD; Short=HPD; Short=HPPDase [Daucus carota];…	12.221	28.8134	1.23738	9.88504	31.2888	1.66233	8.62431	15.9464	0.88675
#inter	TRINITY_DN71364_c2_g1_i15	GO:0003824;GO:0050662;	Q6K3G8_ORYSA (Q6K3G8) Putative cinnamoyl-CoA reductase;Q84JD0_MAIZE (Q84JD0) Cinnamoyl-CoA reductase;O82726_MAIZE (O82726) Cinnamoyl-CoA reductase (EC 1.2.1.44);Q84J56_MAIZE (Q84J56) Cinnamoyl-CoA reductase;Q8H1H6_SOLTU (Q8H1H6) Cinnamoyl CoA reductase (EC 1.2.1.44);O04878_EUCGU (O04878) Cinnamoyl-CoA reductase (EC 1.2.1.44);O04877_EUCGU (O04877) Cinnamoyl-CoA reductase (EC 1.2.1.44);Q8VWI9_LOLPR…	15.6412	28.9776	0.889587	8.93878	24.6085	1.46101	13.1055	29.9141	1.19065
#inter	TRINITY_DN71369_c2_g1_i15	NA	Q8GS52_ORYSA (Q8GS52) Putative shock protein SRC2;Q942Z3_ORYSA (Q942Z3) Putative shock protein;Q60EX0_ORYSA (Q60EX0) Hypothetical protein OJ1118_F06.5;Q8GRM0_ORYSA (Q8GRM0) Shock protein SRC2-like protein;Q93W71_ORYSA (Q93W71) Putative shock protein SRC2;Q94I72_ORYSA (Q94I72) Putative shock protein;Q65XE8_ORYSA (Q65XE8) Hypothetical protein OJ1504_G04.5;Q9LK74_ARATH (Q9LK74) Similarity to SRC2 pr…	0.874502	3.71654	2.08743	1.26659	5.27924	2.05938	0.712317	3.46334	2.28157
#inter	TRINITY_DN71384_c1_g4_i1	NA	Q9FRT5_ORYSA (Q9FRT5) Monosaccharide transporter 3;Q7EZD7_ORYSA (Q7EZD7) Putative monosaccharide transport protein MST1;Q6B4G9_MAIZE (Q6B4G9) Monosaccharide transport protein 1;Q6VEF1_ORYSA (Q6VEF1) Monosaccharide transporter 6;Q6Z401_ORYSA (Q6Z401) Putative monosaccharide transporter 3;Q6ZKF0_ORYSA (Q6ZKF0) Putative monosaccharide transporter 3;Q94EC4_ORYSA (Q94EC4) Putative monosaccharide trans…	8.22922	34.677	2.07515	12.8286	80.5006	2.64964	4.83763	24.1203	2.31788
#inter	TRINITY_DN71384_c1_g5_i3	GO:0016020;GO:0008643;GO:1902600;GO:0046323;GO:0005215;GO:0005355;GO:0015293;GO:0016021;GO:0005886;GO:0055085;GO:0005351;GO:0022857;	Q6Z401_ORYSA (Q6Z401) Putative monosaccharide transporter 3;Q6VEF1_ORYSA (Q6VEF1) Monosaccharide transporter 6;Q9FRT5_ORYSA (Q9FRT5) Monosaccharide transporter 3;Q7EZD7_ORYSA (Q7EZD7) Putative monosaccharide transport protein MST1;Q6B4G9_MAIZE (Q6B4G9) Monosaccharide transport protein 1;Q6ZKF0_ORYSA (Q6ZKF0) Putative monosaccharide transporter 3;Q94EC4_ORYSA (Q94EC4) Putative monosaccharide trans…	1.04097	17.8692	4.10147	0.592876	14.4179	4.60399	0.643569	3.4603	2.42673
#inter	TRINITY_DN71389_c0_g5_i8	NA	Q8W5D9_ORYSA (Q8W5D9) Hypothetical protein OSJNBb0008A05.2;Q7G645_ORYSA (Q7G645) Hypothetical protein OSJNAb0008A05.12;Q9LS71_ARATH (Q9LS71) Emb|CAB72194.1 (AT3g29240/MXO21_9) (Hypothetical protein);Q8W467_ARATH (Q8W467) Hypothetical protein At1g33780; F14M2.10 (Hypothetical protein At1g33780);Q9LQ30_ARATH (Q9LQ30) F14M2.10 protein;Q60DV8_ORYSA (Q60DV8) Hypothetical protein P0426G01.14;Q8S0Q9_ORY…	10.7043	24.414	1.18952	5.3616	16.2431	1.59909	37.0418	51.742	0.482182
#inter	TRINITY_DN71437_c0_g2_i1	GO:0016020;GO:0016021;GO:0015079;GO:0006813;GO:0006811;GO:0071805;	Q9AYN6_PHRAU (Q9AYN6) High-affinity potassium transporter;Q9AYN7_PHRAU (Q9AYN7) High-affinity potassium transporter;Q9AYN4_PHRAU (Q9AYN4) High-affinity potassium transporter;O48941_HORVU (O48941) Putative high-affinity potassium transporter;Q9AYN5_PHRAU (Q9AYN5) High-affinity potassium transporter;Q6VVA6.2 RecName: Full=Potassium transporter 1; AltName: Full=OsHAK1 [Oryza sativa Japonica Group];Q…	1.85537	6.79322	1.87239	2.94566	6.08907	1.04763	2.12442	7.94968	1.90383
#inter	TRINITY_DN71471_c2_g2_i1	GO:0003700;GO:0006355;GO:0043565;	Q6Q7D4_ORYSA (Q6Q7D4) Hox19 (Fragment);Q8GRL4_ORYSA (Q8GRL4) Hypothetical protein OJ1017C11.5 (Hypothetical protein OJ1781E12.8);Q8GRL4.1 RecName: Full=Homeobox-leucine zipper protein HOX19; AltName: Full=HD-ZIP protein HOX19; AltName: Full=Homeodomain transcription factor HOX19; AltName: Full=OsHox19 [Oryza sativa Japonica Group] A2XE76.1 RecName: Full=Homeobox-leucine zipper protein HOX19; AltN…	5.78544	18.8803	1.70638	4.45072	9.43221	1.08356	5.42552	10.122	0.899661
#inter	TRINITY_DN71566_c0_g5_i5	GO:0046983;	Q9ZPN6_MAIZE (Q9ZPN6) Transcription factor MYC7E (Fragment);Q9AYK0_ORYSA (Q9AYK0) Putative MYC transcription factor;Q7XBX1_ORYSA (Q7XBX1) Putative MYC transcription factor;Q6QJB9_ORYSA (Q6QJB9) MYC protein;Q41102_PHAVU (Q41102) Phaseolin G-box binding protein PG2 (Fragment);Q700C0_SOLTU (Q700C0) MYC transcription factor (Fragment);Q700B9_SOLTU (Q700B9) MYC transcription factor (Fragment);O49687_A…	43.8249	90.2552	1.04226	28.9257	64.7734	1.16305	21.8011	31.497	0.530813
#inter	TRINITY_DN71566_c0_g7_i2	GO:0016020;GO:0005783;GO:0009058;GO:0016788;GO:0016844;	Q8H3A4_ORYSA (Q8H3A4) ABC transporter permease protein-like protein;Q9I451_PSEAE (Q9I451) Hypothetical protein;Q9M1J5_ARATH (Q9M1J5) Hypothetical protein F24I3.110;Q6SG98_9BACT (Q6SG98) Strictosidine synthase family protein;Q84J97_ARATH (Q84J97) Putative strictosidine synthase;Q58L86_BRANA (Q58L86) Strictosidine synthase family protein;Q75LL5_ORYSA (Q75LL5) Putative strictosidine synthase;Q5EB60_…	5.10651	17.1077	1.74424	4.51662	15.9929	1.82412	1.0071	9.03279	3.16496
#inter	TRINITY_DN71569_c4_g4_i2	GO:0008152;GO:0055114;GO:0016491;GO:0016620;GO:0004491;	Q84MJ5_WHEAT (Q84MJ5) Methylmalonate semialdehyde dehydrogenase (Fragment);Q6Z4E4_ORYSA (Q6Z4E4) Methylmalonate semi-aldehyde dehydrogenase;O49218_ORYSA (O49218) Methylmalonate semi-aldehyde dehydrogenase;Q9SI43_ARATH (Q9SI43) Putative methylmalonate semi-aldehyde dehydrogenase;Q0WM29.2 RecName: Full=Methylmalonate-semialdehyde dehydrogenase [acylating], mitochondrial; Short=MM-ALDH; Short=MMSDH;…	78.4464	139.763	0.833203	86.8464	193.801	1.15804	64.6377	96.1886	0.57349
#inter	TRINITY_DN71576_c0_g1_i4	GO:0016020;GO:0016021;GO:0005886;GO:0055085;GO:0022857;	Q7XKF4_ORYSA (Q7XKF4) OSJNBb0065J09.15 protein;Q7XKF4.2 RecName: Full=Probable metal-nicotianamine transporter YSL13; AltName: Full=Protein YELLOW STRIPE LIKE 13; Short=OsYSL13 [Oryza sativa Japonica Group];Q6H7J6_ORYSA (Q6H7J6) Oligopeptide transporter OPT-like;Q6H7J6.1 RecName: Full=Probable metal-nicotianamine transporter YSL14; AltName: Full=Protein YELLOW STRIPE LIKE 14; Short=OsYSL14 [Oryza…	2.92434	8.04652	1.46025	5.40565	11.1674	1.04675	3.31422	11.6081	1.80839
#inter	TRINITY_DN71589_c0_g5_i10	NA	Q7XN72_ORYSA (Q7XN72) OSJNBa0089N06.10 protein;Q0J9W0.2 RecName: Full=Cyclin-P1-1; Short=CycP1;1 [Oryza sativa Japonica Group];Q9LJ45_ARATH (Q9LJ45) PREG1-like negative regulator-like protein (At3g21870);Q9LJ45.1 RecName: Full=Cyclin-U1-1; Short=CycU1;1; AltName: Full=Cyclin-P2.1; Short=CycP2;1 [Arabidopsis thaliana];O65065_PICMA (O65065) PREG-like protein (Fragment);O80513_ARATH (O80513) Putativ…	0.677514	3.0273	2.15971	0.853194	3.15508	1.88673	0.748861	7.07765	3.2405
#inter	TRINITY_DN71690_c2_g5_i1	GO:0016787;GO:0006032;GO:0004568;GO:0008152;GO:0008061;GO:0005975;GO:0000272;GO:0016998;GO:0016798;GO:0006952;	Q6K8R2_ORYSA (Q6K8R2) Putative class IV chitinase (CHIV);Q6K8R2.1 RecName: Full=Chitinase 6; AltName: Full=Pathogenesis related (PR)-3 chitinase 6; Flags: Precursor [Oryza sativa Japonica Group];Q9M2U5_ARATH (Q9M2U5) Class IV chitinase (CHIV) (At3g54420);O23248_ARATH (O23248) Class IV chitinase (EC 3.2.1.14);Q7X9F8_9FABA (Q7X9F8) Class IV chitinase;Q7Y1Z0_ORYSA (Q7Y1Z0) Chitinase (OSJNBb0091E11.1…	1.38635	12.8802	3.21579	3.78467	14.8386	1.97112	2.39537	5.45394	1.18705
#inter	TRINITY_DN71690_c2_g6_i2	GO:0016787;GO:0006032;GO:0004568;GO:0008152;GO:0008061;GO:0005975;GO:0016998;GO:0016798;	O24530_VITVI (O24530) Class IV endochitinase (EC 3.2.1.14);Q7XU64_ORYSA (Q7XU64) OSJNBb0091E11.8 protein;O04138.2 RecName: Full=Chitinase 4; AltName: Full=OsChia2b; AltName: Full=Pathogenesis related (PR)-3 chitinase 4; Flags: Precursor [Oryza sativa Japonica Group];Q7XAU6_VITVI (Q7XAU6) Class IV chitinase;Q6JBL6_TRIDA (Q6JBL6) Chitinase;Q7Y1Z0_ORYSA (Q7Y1Z0) Chitinase (OSJNBb0091E11.12 protein);…	1.669	6.75881	2.01779	7.10684	22.7453	1.67829	0.64009	11.0329	4.10739
#inter	TRINITY_DN71697_c5_g3_i11	NA	Q8GSM2.1 RecName: Full=Lipoxygenase 2.3, chloroplastic; AltName: Full=LOX2:Hv:3; Flags: Precursor [Hordeum vulgare];Q6H7Q6_ORYSA (Q6H7Q6) Putative Lipoxygenase 2.3, chloroplast;P93184.1 RecName: Full=Lipoxygenase 2.1, chloroplastic; AltName: Full=LOX-100; AltName: Full=LOX2:Hv:1; Flags: Precursor [Hordeum vulgare];Q8GSM3.1 RecName: Full=Lipoxygenase 2.2, chloroplastic; AltName: Full=LOX2:Hv:2; Fl…	3.62714	18.1486	2.32295	2.81703	12.6274	2.16431	4.25298	11.8491	1.47823
#inter	TRINITY_DN71697_c5_g6_i4	GO:0016740;GO:0016747;	Q5N7V3_ORYSA (Q5N7V3) Putative hydroxycinnamoyl transferase;Q60EH6_ORYSA (Q60EH6) Hypothetical protein B1122D01.3;Q8LLM2_TOBAC (Q8LLM2) AER;O04201_ARATH (O04201) Putative anthocyanin 5-aromatic acyltransferase (At2g39980/T28M21.14);Q9LFB5_ARATH (Q9LFB5) Anthranilate N-benzoyltransferase-like protein (AT5g01210/F7J8_190);Q6ZC51_ORYSA (Q6ZC51) Putative AER;Q6ZCC9_ORYSA (Q6ZCC9) Putative AER;Q53M10_…	1.04083	14.3785	3.78811	0.798402	4.11615	2.36611	1.49394	5.02253	1.74929
#inter	TRINITY_DN71711_c0_g2_i1	GO:0016020;GO:0016021;GO:0055085;GO:0022857;	Q9FWL0_ORYSA (Q9FWL0) Putative peptide transport protein;Q7XDI7_ORYSA (Q7XDI7) Putative peptide transport protein;Q8VZK3_ARATH (Q8VZK3) Putative peptide transporter protein;Q9FNL7_ARATH (Q9FNL7) Peptide transporter;Q9FNL7.1 RecName: Full=Protein NRT1/ PTR FAMILY 5.2; Short=AtNPF5.2; AltName: Full=Peptide transporter PTR3-A; Short=AtPTR3 [Arabidopsis thaliana];Q9FRU4_SOYBN (Q9FRU4) Putative nitrat…	1.50082	4.20236	1.48545	0.999855	8.88553	3.15167	1.15449	4.88673	2.08161
#inter	TRINITY_DN71761_c3_g1_i2	NA	Q6K219_ORYSA (Q6K219) Hypothetical protein B1469H02.18;Q7XUA4_ORYSA (Q7XUA4) OSJNBa0019D11.12 protein;Q9LYW2_ARATH (Q9LYW2) Hypothetical protein F15A17_260 (Arabidopsis thaliana genomic DNA, chromosome 5, P1 clone:MOK16) (Hypothetical protein At5g03230);Q9FF51_ARATH (Q9FF51) Emb|CAB72159.1 (Hypothetical protein At5g60680);Q9M1T8_ARATH (Q9M1T8) Hypothetical protein T14D3.150 (AT3g45210/T14D3_150);…	1.26694	15.5293	3.61557	1.4842	25.408	4.09753	0.384054	3.1358	3.02945
#inter	TRINITY_DN71769_c4_g4_i1	GO:0006950;GO:0009415;	O64942_LOPEL (O64942) Dehydrin-/LEA group 2-like protein;O64942_LOPEL (O64942) Dehydrin-/LEA group 2-like protein;O64941_LOPEL (O64941) Dehydrin-/LEA group 2-like protein;O64941_LOPEL (O64941) Dehydrin-/LEA group 2-like protein;O64939_LOPEL (O64939) Dehydrin-/LEA group 2-like protein;O64939_LOPEL (O64939) Dehydrin-/LEA group 2-like protein;O64939_LOPEL (O64939) Dehydrin-/LEA group 2-like protein;…	19.4856	59.8368	1.61862	10.8938	73.6456	2.75709	11.3427	46.6968	2.04156
#inter	TRINITY_DN71789_c1_g2_i1	GO:0016787;GO:0016311;GO:0008253;GO:0046872;	Q7XZV8_ORYSA (Q7XZV8) Putative N5'-nucleotidase;Q9FRL2_ARATH (Q9FRL2) Cytosolic IMP-GMP specific 5'-nucleotidase, putative; 41097-37373;Q8RWN4_ARATH (Q8RWN4) Cytosolic IMP-GMP specific 5-nucleotidase, putative;Q54XC1_DICDI (Q54XC1) 5'-nucleotidase;Q54XC1.1 RecName: Full=Cytosolic purine 5'-nucleotidase; AltName: Full=Cytosolic 5'-nucleotidase II [Dictyostelium discoideum];Q9VWV5_DROME (Q9VWV5) CG…	5.57855	10.7994	0.952989	2.97208	8.10719	1.44773	4.41055	6.90112	0.645872
#inter	TRINITY_DN71789_c1_g2_i6	GO:0016787;GO:0016311;GO:0008253;GO:0046872;	Q7XZV8_ORYSA (Q7XZV8) Putative N5'-nucleotidase;Q8RWN4_ARATH (Q8RWN4) Cytosolic IMP-GMP specific 5-nucleotidase, putative;Q9FRL2_ARATH (Q9FRL2) Cytosolic IMP-GMP specific 5'-nucleotidase, putative; 41097-37373;Q5X0C6_LEGPL (Q5X0C6) Hypothetical protein;Q5X8Y3_LEGPA (Q5X8Y3) Hypothetical protein;Q6MHJ1_BDEBA (Q6MHJ1) Hypothetical protein;Q5ZZB6_LEGPH (Q5ZZB6) Cytosolic IMP-GMP specific 5'-nucleoti…	29.7051	57.8613	0.961888	20.5388	51.5494	1.3276	23.7377	38.5523	0.699637
#inter	TRINITY_DN71789_c1_g2_i7	GO:0016787;GO:0016311;GO:0008253;GO:0046872;	Q7XZV8_ORYSA (Q7XZV8) Putative N5'-nucleotidase;Q7XZV8_ORYSA (Q7XZV8) Putative N5'-nucleotidase;Q8RWN4_ARATH (Q8RWN4) Cytosolic IMP-GMP specific 5-nucleotidase, putative;Q8RWN4_ARATH (Q8RWN4) Cytosolic IMP-GMP specific 5-nucleotidase, putative;Q9FRL2_ARATH (Q9FRL2) Cytosolic IMP-GMP specific 5'-nucleotidase, putative; 41097-37373;Q9FRL2_ARATH (Q9FRL2) Cytosolic IMP-GMP specific 5'-nucleotidase, p…	19.1924	37.6614	0.972551	12.6401	33.8095	1.41942	13.8873	23.1918	0.739849
#inter	TRINITY_DN71797_c0_g8_i8	GO:0003993;GO:0016787;GO:0016311;GO:0046872;	Q6ZI95_ORYSA (Q6ZI95) Putative diphosphonucleotide phosphatase;Q8VXF4_LUPLU (Q8VXF4) Putative metallophosphatase;Q8H1R2_ARATH (Q8H1R2) Hypothetical protein At4g24890;Q8H1R2.1 RecName: Full=Probable inactive purple acid phosphatase 24; Flags: Precursor [Arabidopsis thaliana];Q5MAV0_ARATH (Q5MAV0) Putative purple acid phosphatase;Q9LMX4_ARATH (Q9LMX4) F21F23.18 protein (Putative purple acid phospha…	2.92273	10.1	1.78897	3.29174	13.8678	2.07482	2.33789	10.4876	2.16541
#inter	TRINITY_DN71812_c1_g3_i4	GO:0004553;GO:0016787;GO:0005975;GO:0008152;GO:0016798;	Q8NJN4_9HYPO (Q8NJN4) B-1,6-glucanase;Q8TG97_TRIVE (Q8TG97) Beta-1,6-glucanase precursor;Q12712_TRIHA (Q12712) Glucan endo-1,6-beta-glucosidase (Glucan endo-1,6-beta-glucanase) precursor (EC 3.2.1.75);Q68GV7_9HYPO (Q68GV7) Beta-1,6-glucanase (EC 3.2.1.75) (Fragment);Q7ZA48_9HYPO (Q7ZA48) Beta-1,6-glucanase;A1DGM6.1 RecName: Full=Probable glucan endo-1,6-beta-glucosidase B; AltName: Full=Beta-1,6-…	5.11005	38.5433	2.91507	5.46823	29.6806	2.44037	2.75678	9.85479	1.83784
#inter	TRINITY_DN71812_c1_g4_i8	GO:0004553;GO:0016787;GO:0005975;GO:0008152;GO:0016798;	Q8NJN4_9HYPO (Q8NJN4) B-1,6-glucanase;Q8TG97_TRIVE (Q8TG97) Beta-1,6-glucanase precursor;Q12712_TRIHA (Q12712) Glucan endo-1,6-beta-glucosidase (Glucan endo-1,6-beta-glucanase) precursor (EC 3.2.1.75);Q68GV7_9HYPO (Q68GV7) Beta-1,6-glucanase (EC 3.2.1.75) (Fragment);Q7ZA48_9HYPO (Q7ZA48) Beta-1,6-glucanase;Q0C8Z0.1 RecName: Full=Probable glucan endo-1,6-beta-glucosidase B; AltName: Full=Beta-1,6-…	3.19001	28.0077	3.13419	3.33566	21.3782	2.6801	3.56706	12.764	1.83927
#inter	TRINITY_DN71832_c1_g1_i1	GO:0016020;GO:0098656;GO:0005215;GO:0016021;GO:0006814;GO:0055085;	Q6ZFH7_ORYSA (Q6ZFH7) Putative sodium-dicarboxylate cotransporter;Q8LG88_ARATH (Q8LG88) Sodium-dicarboxylate cotransporter-like;Q9MAW4_ARATH (Q9MAW4) Sodium sulfate or dicarboxylate transporter (Putative sodium-dicarboxylate cotransporter protein);Q8LG88.2 RecName: Full=Tonoplast dicarboxylate transporter; Short=AttDT; AltName: Full=Sodium-dicarboxylate cotransporter-like; Short=AtSDAT; AltName: …	18.3888	59.8767	1.70317	12.8521	103.258	3.00618	9.08284	46.6508	2.36069
#inter	TRINITY_DN71832_c2_g5_i2	GO:0016020;GO:0098656;GO:0005215;GO:0016021;GO:0006814;GO:0055085;	Q6ZFH7_ORYSA (Q6ZFH7) Putative sodium-dicarboxylate cotransporter;Q9FEH9_ARATH (Q9FEH9) SDAT(At);Q9MAW4_ARATH (Q9MAW4) Sodium sulfate or dicarboxylate transporter (Putative sodium-dicarboxylate cotransporter protein);Q8LG88.2 RecName: Full=Tonoplast dicarboxylate transporter; Short=AttDT; AltName: Full=Sodium-dicarboxylate cotransporter-like; Short=AtSDAT; AltName: Full=Vacuolar malate transporte…	5.44087	30.4466	2.48437	4.32866	44.9262	3.37556	2.35944	16.0953	2.77012
#inter	TRINITY_DN71845_c4_g1_i2	NA	Q67X78_ORYSA (Q67X78) Putative phi-1;Q6Z7W3_ORYSA (Q6Z7W3) Putative phi-1;Q7Y0S8_SOLTU (Q7Y0S8) Erg-1;Q9FE06_ARATH (Q9FE06) Putative phi-1 protein (AT5g64260/MSJ1_10);Q9FE06.1 RecName: Full=Protein EXORDIUM-like 2; Flags: Precursor [Arabidopsis thaliana];O82161_TOBAC (O82161) Phi-1 protein;Q9FY71_ARATH (Q9FY71) Hypothetical protein T5E8_240 (Hypothetical protein At5g09440; T5E8_240) (Hypothetical…	2.5806	9.22294	1.83752	3.11222	12.5262	2.00893	1.80397	6.43007	1.83366
#inter	TRINITY_DN71852_c0_g2_i6	GO:0005524;GO:1902584;GO:0000166;GO:0009507;GO:1901002;GO:0034605;GO:0019538;GO:0009536;	Q6H795_ORYSA (Q6H795) ATP-dependent Clp protease ATP-binding subunit;Q6H795_ORYSA (Q6H795) ATP-dependent Clp protease ATP-binding subunit;Q6H795.1 RecName: Full=Chaperone protein ClpD1, chloroplastic; AltName: Full=ATP-dependent Clp protease ATP-binding subunit ClpD homolog 1; AltName: Full=Casein lytic proteinase D1; Flags: Precursor [Oryza sativa Japonica Group];Q6H795.1 RecName: Full=Chaperone…	7.75065	33.2746	2.10203	10.625	21.8884	1.0427	7.05882	19.7776	1.48637
#inter	TRINITY_DN71852_c0_g2_i9	GO:0005524;GO:0008233;GO:0000166;GO:0006508;GO:0019538;	Q8GT62_ORYSA (Q8GT62) ATP-dependent Clp protease ATP-binding subunit;Q6H795_ORYSA (Q6H795) ATP-dependent Clp protease ATP-binding subunit;Q6H795.1 RecName: Full=Chaperone protein ClpD1, chloroplastic; AltName: Full=ATP-dependent Clp protease ATP-binding subunit ClpD homolog 1; AltName: Full=Casein lytic proteinase D1; Flags: Precursor [Oryza sativa Japonica Group];Q7XL03.2 RecName: Full=Chaperone…	10.3925	45.935	2.14405	14.1789	30.3525	1.09807	9.2124	30.4927	1.72681
#inter	TRINITY_DN71895_c1_g4_i4	GO:0016020;GO:0005783;GO:0009058;GO:0016788;GO:0016844;	Q8H3A4_ORYSA (Q8H3A4) ABC transporter permease protein-like protein;Q9FWE6_ORYSA (Q9FWE6) Mucin-like protein;Q7XCK3_ORYSA (Q7XCK3) Mucin-like protein;Q64B61_9ARCH (Q64B61) Hypothetical protein;Q9I451_PSEAE (Q9I451) Hypothetical protein;Q9SD07_ARATH (Q9SD07) Mucin-like protein;Q9SD04_ARATH (Q9SD04) Mucin-like protein (AT3g51450/F26O13_90);Q9SD06_ARATH (Q9SD06) Mucin-like protein;Q9CAZ7_ARATH (Q9CA…	1.93677	6.48079	1.74252	1.83207	5.98733	1.70844	1.25275	4.12532	1.71941
#inter	TRINITY_DN71896_c0_g5_i1	GO:0016020;GO:0000145;GO:0015031;GO:0016021;GO:0006887;	Q7XPT9_ORYSA (Q7XPT9) OSJNBa0088H09.17 protein;Q7XPT8_ORYSA (Q7XPT8) OSJNBa0088H09.18 protein;Q9LZD3_ARATH (Q9LZD3) Hypothetical protein F12E4_320 (Hypothetical protein At5g03540);Q9LZD3.1 RecName: Full=Exocyst complex component EXO70A1; Short=AtExo70a1; AltName: Full=Exocyst subunit Exo70 family protein A1 [Arabidopsis thaliana];Q9FHC6_ARATH (Q9FHC6) Emb|CAB83315.1;Q9FHC5_ARATH (Q9FHC5) Emb|CAB8…	0.448243	1.9468	2.11875	0.717402	2.20599	1.62057	0.516374	1.84074	1.8338
#inter	TRINITY_DN71896_c0_g5_i13	GO:0016020;GO:0000145;GO:0015031;GO:0016021;GO:0006887;	Q7XPT9_ORYSA (Q7XPT9) OSJNBa0088H09.17 protein;Q7XPT8_ORYSA (Q7XPT8) OSJNBa0088H09.18 protein;Q9LZD3_ARATH (Q9LZD3) Hypothetical protein F12E4_320 (Hypothetical protein At5g03540);Q9LZD3.1 RecName: Full=Exocyst complex component EXO70A1; Short=AtExo70a1; AltName: Full=Exocyst subunit Exo70 family protein A1 [Arabidopsis thaliana];Q9FHC6_ARATH (Q9FHC6) Emb|CAB83315.1;Q9FHC5_ARATH (Q9FHC5) Emb|CAB8…	0.53098	1.51784	1.51529	0.979145	3.07561	1.65128	0.698094	2.3079	1.72509
#inter	TRINITY_DN71896_c0_g5_i4	GO:0016020;GO:0000145;GO:0015031;GO:0016021;GO:0006887;	Q7XPT9_ORYSA (Q7XPT9) OSJNBa0088H09.17 protein;Q7XPT8_ORYSA (Q7XPT8) OSJNBa0088H09.18 protein;Q9LZD3_ARATH (Q9LZD3) Hypothetical protein F12E4_320 (Hypothetical protein At5g03540);Q9LZD3.1 RecName: Full=Exocyst complex component EXO70A1; Short=AtExo70a1; AltName: Full=Exocyst subunit Exo70 family protein A1 [Arabidopsis thaliana];Q9FHC6_ARATH (Q9FHC6) Emb|CAB83315.1;Q9FHC5_ARATH (Q9FHC5) Emb|CAB8…	0.517928	1.91246	1.88461	0.804598	2.30931	1.52112	1.24331	2.29683	0.885458
#inter	TRINITY_DN71898_c0_g2_i6	GO:0052689;GO:0016787;GO:0044255;	Q949V0_ARATH (Q949V0) Hypothetical protein At5g51180;Q9LU56_ARATH (Q9LU56) Arabidopsis thaliana genomic DNA, chromosome 5, P1 clone:MWD22;Q6ZDM1_ORYSA (Q6ZDM1) Hypothetical protein P0025F03.21;Q949C9_ORYSA (Q949C9) Hypothetical protein C780ERIPDK;Q8GWA3_ARATH (Q8GWA3) Hypothetical protein At4g25770/F14M19_50;Q75GJ0_ORYSA (Q75GJ0) Expressed protein (Putative serine esterase);Q6K4Q2_ORYSA (Q6K4Q2) …	7.71641	23.8015	1.62505	10.2445	21.7951	1.08915	9.8003	15.2201	0.63508
#inter	TRINITY_DN71907_c2_g3_i9	GO:0005737;GO:0016791;GO:0016311;GO:0070413;GO:0005992;GO:0003824;	Q6Z548_ORYSA (Q6Z548) Putative trehalose-6-phosphate synthase;O80738_ARATH (O80738) T13D8.4 protein (Trehalose-6-phosphate synthase 3);O80738.1 RecName: Full=Probable alpha,alpha-trehalose-phosphate synthase [UDP-forming] 10; AltName: Full=Trehalose-6-phosphate synthase 10; Short=AtTPS10 [Arabidopsis thaliana];Q9LRA7_ARATH (Q9LRA7) T23E23.3 (Putative trehalose 6-phosphate synthase);Q9LRA7.1 RecNa…	5.90934	20.6433	1.8046	7.2897	38.0588	2.3843	5.3656	16.4394	1.61535
#inter	TRINITY_DN71907_c2_g4_i1	GO:0004379;GO:0005737;GO:0018008;GO:0016746;GO:0006499;GO:0016740;	Q94L32_ARATH (Q94L32) N-myristoyltransferase-like protein 2;Q94L32.1 RecName: Full=Putative glycylpeptide N-tetradecanoyltransferase 2; AltName: Full=Myristoyl-CoA:protein N-myristoyltransferase 2; Short=NMT 2; Short=Type I N-myristoyltransferase 2; AltName: Full=Peptide N-myristoyltransferase 2 [Arabidopsis thaliana];	6.88317	31.7557	2.20587	10.5922	50.1471	2.24316	8.23221	25.0936	1.60797
#inter	TRINITY_DN71907_c2_g4_i3	NA	Q7QRR7_GIALA (Q7QRR7) GLP_260_28746_26224;Q5B3L7_EMENI (Q5B3L7) Hypothetical protein;	9.99418	83.6073	3.06447	6.98535	50.3313	2.84905	8.01981	37.399	2.22136
#inter	TRINITY_DN71908_c0_g2_i2	GO:0043621;GO:0006573;GO:0008442;GO:0055114;GO:0006574;GO:0016491;GO:0009083;GO:0006551;GO:0051287;GO:0050661;	Q653U8_ORYSA (Q653U8) Putative 3-hydroxyisobutyrate dehydrogenase, mitochondrial;Q653U8_ORYSA (Q653U8) Putative 3-hydroxyisobutyrate dehydrogenase, mitochondrial;Q9SUC0.3 RecName: Full=Probable 3-hydroxyisobutyrate dehydrogenase, mitochondrial; Short=HIBADH; Flags: Precursor [Arabidopsis thaliana];Q9SUC0.3 RecName: Full=Probable 3-hydroxyisobutyrate dehydrogenase, mitochondrial; Short=HIBADH; Fla…	0.865407	3.28483	1.92437	1.45145	7.48228	2.36598	1.04547	3.37518	1.69081
#inter	TRINITY_DN71908_c0_g2_i9	GO:0043621;GO:0006573;GO:0008442;GO:0055114;GO:0006574;GO:0016491;GO:0009083;GO:0006551;GO:0051287;GO:0050661;	Q653U8_ORYSA (Q653U8) Putative 3-hydroxyisobutyrate dehydrogenase, mitochondrial;Q9SUC0.3 RecName: Full=Probable 3-hydroxyisobutyrate dehydrogenase, mitochondrial; Short=HIBADH; Flags: Precursor [Arabidopsis thaliana];Q5ZLI9_CHICK (Q5ZLI9) Hypothetical protein;Q5XGV0_XENLA (Q5XGV0) LOC495134 protein;Q6NRB2_XENLA (Q6NRB2) MGC84587 protein;Q5BKJ0_XENTR (Q5BKJ0) Hypothetical protein;Q546Z2_HUMAN (Q5…	1.71841	4.30618	1.32533	1.67376	10.0999	2.59318	1.47148	4.664	1.6643
#inter	TRINITY_DN71940_c1_g7_i2	NA	Q6I5K2_ORYSA (Q6I5K2) Hypothetical protein OSJNBa0009E21.2 (Hypothetical protein OJ1280_A04.14);Q6I5K1_ORYSA (Q6I5K1) Hypothetical protein OSJNBa0009E21.4;Q9GHX0_9ROSI (Q9GHX0) Ribulose 1,5-bisphosphate carboxylase (Fragment);Q8LPU8_DESAN (Q8LPU8) Ribulose 1,5-bisphosphate carboxylase (Fragment);Q95A41_9LAMI (Q95A41) Ribulose bisphosphate carboxylase (Fragment);Q85WL9_CITLI (Q85WL9) Ribulose 1,5-…	0.79894	9.13965	3.51598	1.30717	6.18932	2.24333	0.828934	2.5903	1.64379
#inter	TRINITY_DN71951_c0_g8_i4	GO:0055114;GO:0008270;GO:0016491;GO:0046872;	Q8S412_LOLPR (Q8S412) Cinnamyl alcohol dehydrogenase;Q6ERW5_ORYSA (Q6ERW5) Putative cinnamyl alcohol dehydrogenase;Q6ERW5.1 RecName: Full=Probable cinnamyl alcohol dehydrogenase 8D; Short=OsCAD8D [Oryza sativa Japonica Group];Q6ERX1_ORYSA (Q6ERX1) Putative cinnamyl alcohol dehydrogenase;Q6ERX1.1 RecName: Full=Probable cinnamyl alcohol dehydrogenase 8A; Short=OsCAD8A [Oryza sativa Japonica Group];…	5.14068	22.1408	2.10668	5.43207	12.1354	1.15965	4.67452	9.89881	1.08244
#inter	TRINITY_DN72023_c1_g1_i13	GO:0004386;GO:0008150;	Q9SUG8_ARATH (Q9SUG8) Hypothetical protein T10C21.130 (Hypothetical protein AT4g30780);Q7GAD9_ARATH (Q7GAD9) Expressed protein;Q9ZUI1_ARATH (Q9ZUI1) At2g24100/F27D4.1 (Hypothetical protein At2g24100; F27D4.1) (At2g24100);Q8RVI2_PINPS (Q8RVI2) Hypothetical protein (Fragment);Q6K679_ORYSA (Q6K679) Hypothetical protein P0700F06.23 (Hypothetical protein OJ1249_F12.35);Q9M9L9_ARATH (Q9M9L9) F10A16.6 p…	2.87832	12.1781	2.08099	5.1403	16.3744	1.67152	7.97902	13.7512	0.785274
#inter	TRINITY_DN72023_c1_g2_i1	NA	Q5SMV3_ORYSA (Q5SMV3) Hypothetical protein P0470C02.5-1;Q7GAD9_ARATH (Q7GAD9) Expressed protein;Q9ZUI1_ARATH (Q9ZUI1) At2g24100/F27D4.1 (Hypothetical protein At2g24100; F27D4.1) (At2g24100);Q9SUG8_ARATH (Q9SUG8) Hypothetical protein T10C21.130 (Hypothetical protein AT4g30780);Q6K679_ORYSA (Q6K679) Hypothetical protein P0700F06.23 (Hypothetical protein OJ1249_F12.35);Q9KPD9_VIBCH (Q9KPD9) Topoisom…	4.32996	21.2796	2.29705	10.6246	31.279	1.55779	9.53979	20.7334	1.11993
#inter	TRINITY_DN72029_c1_g4_i1	GO:0016787;GO:0008152;	Q53RB5_ORYSA (Q53RB5) HAD-superfamily hydrolase, subfamily IA, variant 3, putative;Q53RB5_ORYSA (Q53RB5) HAD-superfamily hydrolase, subfamily IA, variant 3, putative;Q41855_MAIZE (Q41855) Sugar-starvation induced protein (Fragment);Q41855_MAIZE (Q41855) Sugar-starvation induced protein (Fragment);Q9LZK9_ARATH (Q9LZK9) Hypothetical protein T7H20_280;Q8LAW1_ARATH (Q8LAW1) Hypothetical protein;Q9SKY…	0.845886	4.39413	2.37704	1.76207	26.5693	3.91442	0.688753	2.48572	1.85161
#inter	TRINITY_DN72029_c1_g4_i4	GO:0016787;GO:0008152;	Q53RB5_ORYSA (Q53RB5) HAD-superfamily hydrolase, subfamily IA, variant 3, putative;Q9SKY5_ARATH (Q9SKY5) Putative hydrolase (At2g32150/F22D22.10);Q8LJU2_SOYBN (Q8LJU2) Putative hydrolase;Q8GT38_PHAVU (Q8GT38) Putative phosphatase;Q8GT55_SOYBN (Q8GT55) Putative phosphatase;Q9M4H5_VITVI (Q9M4H5) Putative ripening-related protein;Q9M262_ARATH (Q9M262) Hypothetical protein F21F14.210 (At3g62040);Q75L…	5.69024	21.7777	1.93629	8.06243	231.3	4.84241	2.30479	12.8735	2.4817
#inter	TRINITY_DN72029_c1_g4_i6	GO:0016787;GO:0008152;	Q53RB5_ORYSA (Q53RB5) HAD-superfamily hydrolase, subfamily IA, variant 3, putative;Q9SKY5_ARATH (Q9SKY5) Putative hydrolase (At2g32150/F22D22.10);Q8GT38_PHAVU (Q8GT38) Putative phosphatase;Q8LJU2_SOYBN (Q8LJU2) Putative hydrolase;Q8GT55_SOYBN (Q8GT55) Putative phosphatase;Q9M262_ARATH (Q9M262) Hypothetical protein F21F14.210 (At3g62040);Q9M4H5_VITVI (Q9M4H5) Putative ripening-related protein;Q5JM…	2.28454	10.0696	2.14003	3.77716	94.825	4.64989	1.26151	8.09182	2.68131
#inter	TRINITY_DN72063_c1_g4_i32	GO:0016020;GO:0016021;GO:0005215;	Q6YXG6_ORYSA (Q6YXG6) Putative purine permease;Q9FZ95_ARATH (Q9FZ95) F3H9.12 protein;Q9FZ95.1 RecName: Full=Purine permease 3; Short=AtPUP3 [Arabidopsis thaliana];Q8H7P2_ORYSA (Q8H7P2) Hypothetical protein OJ1217B09.4;Q9M7R1_ARATH (Q9M7R1) Purine permease;Q9FZ96_ARATH (Q9FZ96) Purine permease;Q9FZ96.1 RecName: Full=Purine permease 1; Short=AtPUP1 [Arabidopsis thaliana];Q94GB1_ARATH (Q94GB1) Putat…	0.78394	14.9868	4.25681	2.06624	6.22397	1.59083	1.36474	4.7994	1.81423
#inter	TRINITY_DN72074_c0_g3_i3	GO:0006950;	Q40048_HORVU (Q40048) ORF1 protein;Q8RYA3_ORYSA (Q8RYA3) Ramy1;Q40647_ORYSA (Q40647) Zn-induced protein;Q8H297_ANACO (Q8H297) Late-embryogenesis abundant protein-like protein (Fragment);P32292.1 RecName: Full=Indole-3-acetic acid-induced protein ARG2;Q859D7_9CAUD (Q859D7) Putative cell lysis protein;O22538_ORYSA (O22538) Zinc inducible protein;Q42475_LYCES (Q42475) Heat shock protein (Lycopersicu…	1.465	7.10411	2.27775	3.04692	9.72936	1.67499	2.09964	5.9374	1.49969
#inter	TRINITY_DN72093_c1_g11_i4	GO:0016310;GO:0006741;GO:0008152;GO:0016301;GO:0009536;GO:0016740;GO:0003951;GO:0005524;GO:0000166;GO:0005516;GO:0009507;GO:0019674;	Q53NI2_ORYSA (Q53NI2) ATP-NAD kinase, putative;Q53NI2.1 RecName: Full=Probable NAD kinase 2, chloroplastic; Flags: Precursor [Oryza sativa Japonica Group];Q9XI15_ARATH (Q9XI15) F8K7.5 protein;Q9C5W3_ARATH (Q9C5W3) Hypothetical protein At1g21640;Q9C5W3.1 RecName: Full=NAD kinase 2, chloroplastic; Short=AtNADK-2; Flags: Precursor [Arabidopsis thaliana];Q568T8_BRARE (Q568T8) Hypothetical protein zgc…	15.3656	30.8821	1.00707	15.2194	27.4172	0.84917	23.0709	34.7333	0.590245
#inter	TRINITY_DN72102_c0_g3_i5	GO:0016787;GO:0006032;GO:0004568;GO:0045493;GO:0008152;GO:0008061;GO:0005975;GO:0005576;GO:0016798;	Q53NL9_ORYSA (Q53NL9) Chitinase (EC 3.2.1.14) III C10701-rice;Q8LHN3_ORYSA (Q8LHN3) Putative chitinase;Q53NM0_ORYSA (Q53NM0) Chitinase (EC 3.2.1.14) III C10701-rice;Q7GCM7_ORYSA (Q7GCM7) Class III chitinase homologue (OsChib3H-a);O49828_ORYSA (O49828) Chitinase (EC 3.2.1.14) III C10701-rice (EC 3.2.1.14) (Class III chitinase homologue (OsChib3H-a)H-);Q7GCM7.1 RecName: Full=Xylanase inhibitor prot…	21.1812	174.886	3.04556	60.6228	261.093	2.10663	2.73739	33.6696	3.62057
#inter	TRINITY_DN72115_c1_g5_i12	GO:0008152;GO:0016740;GO:0016758;	Q8LKT6_SORBI (Q8LKT6) Putative glucosyl transferase;Q9AUV2_ORYSA (Q9AUV2) Putative glucosyltransferase;Q9AUU9_ORYSA (Q9AUU9) Putative glucosyltransferase;Q8LKT5_SORBI (Q8LKT5) Putative glucosyl transferase;Q8LKT4_SORBI (Q8LKT4) Putative glucosyl transferase;Q9AUV1_ORYSA (Q9AUV1) Putative glucosyltransferase;Q9AUV3_ORYSA (Q9AUV3) Putative glucosyltransferase;Q9AUV4_ORYSA (Q9AUV4) Putative glucosyl…	7.76586	13.2384	0.769511	7.06715	21.4704	1.60315	12.0028	18.366	0.613666
#inter	TRINITY_DN72122_c0_g6_i14	GO:0009941;	Q6YSF0_ORYSA (Q6YSF0) Hypothetical protein OSJNBa0072I06.33;Q9LHC4_ARATH (Q9LHC4) Arabidopsis thaliana genomic DNA, chromosome 3, BAC clone: T13O13 (Hypothetical protein At3g32930);	4.04043	8.59469	1.08894	7.03982	23.8804	1.76222	7.2586	15.6766	1.11085
#inter	TRINITY_DN72150_c3_g5_i1	NA	Q8LCD6_ARATH (Q8LCD6) Hypothetical protein;	17.6396	65.6783	1.8966	13.9201	52.3725	1.91164	17.0781	63.2651	1.88926
#inter	TRINITY_DN72184_c1_g2_i1	GO:0000287;GO:0004427;GO:0005737;GO:0006796;	Q75HX3_ORYSA (Q75HX3) Putative soluble inorganic pyrophosphatase;Q56US1_ORYSA (Q56US1) Inorganic pyrophosphatase (Fragment);Q7XTL6_ORYSA (Q7XTL6) OSJNBa0070M12.12 protein;O48556.1 RecName: Full=Soluble inorganic pyrophosphatase; AltName: Full=Pyrophosphate phospho-hydrolase; Short=PPase [Zea mays];Q9LFF9_ARATH (Q9LFF9) Inorganic pyrophosphatase-like protein;Q8LA73_ARATH (Q8LA73) Inorganic pyropho…	61.9604	356.11	2.5229	53.3212	95.4293	0.839723	18.0392	33.7631	0.904312
#inter	TRINITY_DN72184_c1_g2_i2	GO:0000287;GO:0004427;GO:0005737;GO:0006796;	Q75HX3_ORYSA (Q75HX3) Putative soluble inorganic pyrophosphatase;Q948I7_ORYSA (Q948I7) Putative soluble inorganic pyrophosphatase;Q7XEV0_ORYSA (Q7XEV0) Putative soluble inorganic pyrophosphatase;Q9SWI0_9ROSI (Q9SWI0) Soluble inorganic pyrophosphatase (EC 3.6.1.1);Q6PW70_9ROSI (Q6PW70) Soluble inorganic pyrophosphatase;O82793_ARATH (O82793) Putative inorganic pyrophosphatase;Q93V56_ARATH (Q93V56) …	80.2818	481.217	2.58354	78.2164	131.374	0.748137	27.7075	51.5295	0.895122
#inter	TRINITY_DN72207_c1_g1_i3	GO:0003677;GO:0006355;GO:0003700;GO:0005634;GO:0006351;	Q84TB5_ORYSA (Q84TB5) APETALA2-like protein;Q84TB5_ORYSA (Q84TB5) APETALA2-like protein;Q84TB5_ORYSA (Q84TB5) APETALA2-like protein;Q84TV8_ORYSA (Q84TV8) Putative transcription factor AP2 family protein, 3'-partial (Fragment);Q84TV8_ORYSA (Q84TV8) Putative transcription factor AP2 family protein, 3'-partial (Fragment);Q84TV8_ORYSA (Q84TV8) Putative transcription factor AP2 family protein, 3'-part…	10.4335	24.2148	1.21467	13.8399	26.6347	0.944474	8.30576	16.0402	0.949508
#inter	TRINITY_DN72265_c0_g1_i1	NA	C5DEP0.1 RecName: Full=Altered inheritance of mitochondria protein 34, mitochondrial; Flags: Precursor [Lachancea thermotolerans CBS 6340];Q6TXF0_RAT (Q6TXF0) LRRGT00049;	84.8047	266.599	1.65246	65.1708	120.018	0.880953	57.3468	91.5554	0.674932
#inter	TRINITY_DN72291_c0_g1_i2	GO:0055114;GO:0045454;GO:0005623;	Q6Z4N3_ORYSA (Q6Z4N3) Putative thioredoxin;Q6Z4N3.1 RecName: Full=Thioredoxin-like 1-1, chloroplastic; AltName: Full=Lilium-type thioredoxin 1-1 [Oryza sativa Japonica Group];Q10M18.1 RecName: Full=Thioredoxin-like 1-2, chloroplastic; AltName: Full=Lilium-type thioredoxin 1-2; Flags: Precursor [Oryza sativa Japonica Group];O64654.1 RecName: Full=Thioredoxin-like 1-1, chloroplastic; AltName: Full=…	1.37604	22.2723	4.01666	2.0971	36.2958	4.11334	6.92612	16.815	1.27963
#inter	TRINITY_DN72304_c0_g3_i11	GO:0033926;GO:0005739;GO:0003824;	Q5ZA22_ORYSA (Q5ZA22) Putative neutral invertase;Q84XG8_ORYSA (Q84XG8) Invertase;Q9FXA8_ARATH (Q9FXA8) Putative invertase (Putative alkaline/neutral invertase) (At1g56560);Q9ZR47_DAUCA (Q9ZR47) Neutral invertase (EC 3.2.1.26);Q9C8Z1_ARATH (Q9C8Z1) Neutral invertase, putative; 73674-70896;Q7Y209_ARATH (Q7Y209) Putative neutral invertase;Q84JL5_ARATH (Q84JL5) Putative alkaline/neutral invertase;Q9M…	13.1719	34.4052	1.38516	15.0008	32.6483	1.12197	36.5717	68.9411	0.914637
#inter	TRINITY_DN72307_c0_g9_i1	GO:0007166;GO:0004672;GO:0006468;GO:0007178;GO:0005524;GO:0005886;GO:0004675;	Q7X6Q8_ORYSA (Q7X6Q8) OSJNBa0084K20.11 protein (OSJNBa0076N16.9 protein);Q84P43_SOYBN (Q84P43) Protein kinase Pti1;Q5N854_ORYSA (Q5N854) Hypothetical protein P0506A10.23;Q9SX57_ARATH (Q9SX57) F11A17.22 protein;Q75LD0_ORYSA (Q75LD0) Hypothetical protein OSJNBa0032G11.13;Q9LKY3_SOYBN (Q9LKY3) Pti1 kinase-like protein;Q69IN5_ORYSA (Q69IN5) Putative Pto kinase interactor 1;Q9LKY4_SOYBN (Q9LKY4) Pti1 …	1.97835	7.12786	1.84917	2.83051	8.34894	1.56053	2.85398	7.42851	1.3801
#inter	TRINITY_DN72315_c3_g2_i1	GO:0008152;GO:0016746;GO:0016740;	Q655Q2_ORYSA (Q655Q2) Putative dihydrolipoylacyltransferase subunit of the branched-chain alpha-keto acid dehydrogenase complex;Q9M7Z1_ARATH (Q9M7Z1) Branched chain alpha-keto acid dehydrogenase E2 subunit;Q9M7Z1.1 RecName: Full=Lipoamide acyltransferase component of branched-chain alpha-keto acid dehydrogenase complex, mitochondrial; AltName: Full=Branched-chain alpha-keto acid dehydrogenase com…	19.4228	39.0614	1.00799	17.1541	84.5762	2.3017	14.0012	27.7758	0.988278
#inter	TRINITY_DN72315_c3_g2_i13	GO:0008152;GO:0016746;GO:0016740;	Q655Q2_ORYSA (Q655Q2) Putative dihydrolipoylacyltransferase subunit of the branched-chain alpha-keto acid dehydrogenase complex;O64968_ARATH (O64968) Dihydrolipoylacyltransferase subunit of the branched-chain alpha-keto acid dehydrogenase complex;Q9M724_ARATH (Q9M724) Branched chain alpha-keto acid dehydrogenase E2 subunit;Q9M7Z1_ARATH (Q9M7Z1) Branched chain alpha-keto acid dehydrogenase E2 subu…	37.1248	80.1467	1.11026	28.7025	167.734	2.54693	21.6621	49.0237	1.17831
#inter	TRINITY_DN72315_c3_g2_i8	GO:0008152;GO:0016746;GO:0016740;	Q655Q2_ORYSA (Q655Q2) Putative dihydrolipoylacyltransferase subunit of the branched-chain alpha-keto acid dehydrogenase complex;Q9M7Z1_ARATH (Q9M7Z1) Branched chain alpha-keto acid dehydrogenase E2 subunit;Q9M7Z1.1 RecName: Full=Lipoamide acyltransferase component of branched-chain alpha-keto acid dehydrogenase complex, mitochondrial; AltName: Full=Branched-chain alpha-keto acid dehydrogenase com…	18.1141	89.2182	2.30022	18.9038	69.1905	1.8719	12.5485	27.4945	1.13163
#inter	TRINITY_DN72322_c1_g2_i3	NA	Q10QA5.1 RecName: Full=Probable strigolactone esterase D14; AltName: Full=Protein DWARF-14; AltName: Full=Protein DWARF-88; AltName: Full=Protein HIGH-TILLERING DWARF 2 [Oryza sativa Japonica Group];J9U5U9.1 RecName: Full=Probable strigolactone esterase DAD2; Short=3.1.-.-; AltName: Full=Protein DECREASED APICAL DOMINANCE 2 [Petunia x hybrida];Q8L9M4_ARATH (Q8L9M4) Hypothetical protein;Q9SQR3_ARA…	8.35828	44.6374	2.41698	6.29515	56.0464	3.15431	4.85306	16.2703	1.74527
#inter	TRINITY_DN72322_c1_g8_i4	NA	Q10QA5.1 RecName: Full=Probable strigolactone esterase D14; AltName: Full=Protein DWARF-14; AltName: Full=Protein DWARF-88; AltName: Full=Protein HIGH-TILLERING DWARF 2 [Oryza sativa Japonica Group];Q8L9M4_ARATH (Q8L9M4) Hypothetical protein;Q9SQR3_ARATH (Q9SQR3) T11I18.10 protein (AT3g03990/T11I18_10);Q9SQR3.1 RecName: Full=Probable strigolactone esterase D14 homolog; AltName: Full=Protein DWARF…	10.7554	63.6711	2.56558	10.975	79.6658	2.85974	3.76523	23.5881	2.64725
#inter	TRINITY_DN72330_c0_g6_i12	GO:0016020;GO:0005366;GO:0009705;GO:0005887;GO:0016021;GO:0055085;GO:0005773;GO:0015798;GO:0005215;GO:0022857;	Q7XUE4_ORYSA (Q7XUE4) OSJNBa0076N16.21 protein;Q84UY4_MESCR (Q84UY4) Putative Na+/myo-inositol symporter;Q8VZR6_ARATH (Q8VZR6) Putative membrane transporter protein;Q8VZR6.1 RecName: Full=Inositol transporter 1 [Arabidopsis thaliana];O22848_ARATH (O22848) Putative membrane transporter;Q7XIZ0_ORYSA (Q7XIZ0) Putative proton myo-inositol transporter;Q9C757_ARATH (Q9C757) Hypothetical protein F12P21.…	5.63099	13.5676	1.26871	3.40864	25.7904	2.91957	3.93991	10.2432	1.37843
#inter	TRINITY_DN72330_c0_g6_i22	NA	Q5Z005_NOCFA (Q5Z005) Putative transposase;Q5Z010_NOCFA (Q5Z010) Putative transposase;	3.32899	20.7054	2.63685	3.02892	19.9725	2.72114	4.3013	19.9062	2.21037
#inter	TRINITY_DN72330_c0_g6_i23	GO:0008152;GO:0004591;GO:0016624;GO:0055114;GO:0006099;GO:0030976;GO:0016491;	Q6D7G4_ERWCT (Q6D7G4) 2-oxoglutarate dehydrogenase E1 component (EC 1.2.4.2);Q9ZZX4_YEAST (Q9ZZX4) SCAI2 protein;P03876.2 RecName: Full=Putative COX1/OXI3 intron 2 protein (mitochondrion) [Saccharomyces cerevisiae S288c];Q90WT8_XENLA (Q90WT8) RAP1 (Fragment);A5D7F5.1 RecName: Full=DnaJ homolog subfamily C member 27; AltName: Full=Rab and DnaJ domain-containing protein [Bos taurus];Q5B110_EMENI (Q…	3.44361	27.8637	3.01639	4.22135	27.4178	2.69934	7.08639	40.3145	2.50818
#inter	TRINITY_DN72330_c0_g6_i3	GO:0016020;GO:0005366;GO:0009705;GO:0005887;GO:0016021;GO:0055085;GO:0005773;GO:0015798;GO:0005215;GO:0022857;	Q7XUE4_ORYSA (Q7XUE4) OSJNBa0076N16.21 protein;Q7XUE4_ORYSA (Q7XUE4) OSJNBa0076N16.21 protein;O22848_ARATH (O22848) Putative membrane transporter;O22848_ARATH (O22848) Putative membrane transporter;Q8VZR6_ARATH (Q8VZR6) Putative membrane transporter protein;Q8VZR6_ARATH (Q8VZR6) Putative membrane transporter protein;Q8VZR6.1 RecName: Full=Inositol transporter 1 [Arabidopsis thaliana];Q8VZR6.1 Rec…	22.0082	67.5127	1.61712	8.98341	96.5979	3.42666	9.17068	20.4969	1.16031
#inter	TRINITY_DN72398_c2_g1_i2	NA	Q40077_HORVU (Q40077) Seed imbibition protein;Q6ATP7_ORYSA (Q6ATP7) Putative raffinose synthase or seed imbibition protein;Q6ZLJ9_ORYSA (Q6ZLJ9) Putative Sip1 protein;Q9M442_CICAR (Q9M442) Putative imbibition protein (Fragment);Q9M4M7_PERAE (Q9M4M7) Putative seed imbibition protein;Q9SCM1_ARATH (Q9SCM1) Imbibition protein homolog;Q94A08_ARATH (Q94A08) Putative imbibition protein homolog;Q94A08.2 …	121.571	229.804	0.918605	50.4582	144.949	1.52238	6.781	44.4515	2.71266
#inter	TRINITY_DN72407_c1_g1_i1	NA	G1JSL4.1 RecName: Full=Peroxygenase 1; Short=AsPXG1 [Avena sativa];Q6UFY6_HORVU (Q6UFY6) Caleosin 2;Q7FAX1_ORYSA (Q7FAX1) OSJNBa0004N05.7 protein;Q40679_ORYSA (Q40679) EFA27 for EF hand, abscisic acid, 27kD;Q7FAX1.1 RecName: Full=Peroxygenase [Oryza sativa Japonica Group] A2XVG1.1 RecName: Full=Peroxygenase [Oryza sativa Indica Group];Q94B09_HORVU (Q94B09) Calcium-binding protein 1;Q7XQ03_ORYSA (…	1.10412	7.08626	2.68213	0.848889	13.5135	3.99268	0.414555	2.25477	2.44334
#inter	TRINITY_DN72409_c4_g6_i6	NA	Q53JH8_ORYSA (Q53JH8) CBS domain, putative;Q9LF97_ARATH (Q9LF97) Hypothetical protein F8J2_120;Q9LF97.1 RecName: Full=CBS domain-containing protein CBSCBSPB3 [Arabidopsis thaliana];Q9SJQ5_ARATH (Q9SJQ5) Hypothetical protein At2g36500;Q9SJQ5.1 RecName: Full=CBS domain-containing protein CBSCBSPB2 [Arabidopsis thaliana];Q5JMT5_ORYSA (Q5JMT5) CBS domain-containing protein-like;Q84TJ1_ARATH (Q84TJ1) …	8.06783	14.0656	0.801919	4.9849	10.1005	1.01879	10.531	23.3828	1.15081
#inter	TRINITY_DN72450_c4_g8_i1	NA	Q8GSM2.1 RecName: Full=Lipoxygenase 2.3, chloroplastic; AltName: Full=LOX2:Hv:3; Flags: Precursor [Hordeum vulgare];Q6H7Q6_ORYSA (Q6H7Q6) Putative Lipoxygenase 2.3, chloroplast;Q6X5R6_9SOLA (Q6X5R6) Lipoxygenase (Fragment);O24370_SOLTU (O24370) 13-lipoxygenase (EC 1.13.11.12);O24370.1 RecName: Full=Linoleate 13S-lipoxygenase 2-1, chloroplastic; AltName: Full=Lipoxygenase 2-1; Flags: Precursor [So…	8.73162	46.9471	2.42671	10.2326	26.7381	1.38572	8.41357	20.118	1.2577
#inter	TRINITY_DN72470_c0_g7_i22	GO:0055114;GO:0016491;GO:0046872;	Q6I615_ORYSA (Q6I615) Hypothetical protein OJ1214_E03.4;Q9T0L1_ARATH (Q9T0L1) Hypothetical protein AT4g13400;Q8L7B0_ARATH (Q8L7B0) Hypothetical protein At4g13400;Q7KWR1_DICDI (Q7KWR1) Hypothetical protein;O65060_PICMA (O65060) Hypothetical protein Sb26 (Fragment);Q7SHQ5_NEUCR (Q7SHQ5) Hypothetical protein B5K2.250;Q55XP4_CRYNE (Q55XP4) Hypothetical protein;Q522Z0_MAGGR (Q522Z0) Hypothetical prote…	6.25268	11.5852	0.889736	8.37806	16.6768	0.993154	6.52177	12.6249	0.952936
#inter	TRINITY_DN72487_c3_g1_i2	NA	Q8GSM2.1 RecName: Full=Lipoxygenase 2.3, chloroplastic; AltName: Full=LOX2:Hv:3; Flags: Precursor [Hordeum vulgare];Q6H7Q6_ORYSA (Q6H7Q6) Putative Lipoxygenase 2.3, chloroplast;P93184.1 RecName: Full=Lipoxygenase 2.1, chloroplastic; AltName: Full=LOX-100; AltName: Full=LOX2:Hv:1; Flags: Precursor [Hordeum vulgare];O49888_LYCPM (O49888) Loxc homologue protein (Fragment);Q96573_LYCES (Q96573) Lipox…	70.2535	353.6	2.33148	82.6014	257.086	1.63801	38.1866	130.555	1.77352
#inter	TRINITY_DN72494_c1_g3_i1	NA	Q7XM95_ORYSA (Q7XM95) OSJNBa0043L24.22 protein;Q6K937_ORYSA (Q6K937) Zinc finger (C3HC4-type RING finger)-like protein;Q6K8E9_ORYSA (Q6K8E9) Zinc finger-like;Q948G7_ORYSA (Q948G7) Hypothetical protein OSJNBa0049O12.7;Q9ZV10_ARATH (Q9ZV10) Putative retroelement pol polyprotein;Q8S9I2_ARATH (Q8S9I2) At2g38970/T7F6.14;Q84WA3_ARATH (Q84WA3) Hypothetical protein At3g54780 (Fragment);Q9M1S2_ARATH (Q9M1…	3.25314	12.3538	1.92505	4.82513	10.0726	1.0618	4.11876	8.08077	0.972283
#inter	TRINITY_DN72507_c1_g2_i12	GO:0005622;GO:0008270;GO:0005634;	Q8LKZ4_HORVD (Q8LKZ4) CONSTANS-like protein;Q8LKZ2_HORVD (Q8LKZ2) CONSTANS-like protein;O82117_ORYSA (O82117) Zinc finger protein;Q8LKZ3_HORVD (Q8LKZ3) CONSTANS-like protein;Q68UR6_ORYSA (Q68UR6) Zinc finger protein-like;Q6R3R1_POPDE (Q6R3R1) CONSTANS-like protein CO2;Q6R3R1_POPDE (Q6R3R1) CONSTANS-like protein CO2;Q9FDX8_ORYSA (Q9FDX8) Hd1;Q9FDX8_ORYSA (Q9FDX8) Hd1;Q9FDX8.1 RecName: Full=Zinc fi…	8.47418	17.1305	1.01542	2.3489	11.3116	2.26775	4.11108	12.5201	1.60666
#inter	TRINITY_DN72522_c1_g2_i11	NA	.	4.35597	17.641	2.01787	2.64342	7.33101	1.47161	3.64392	12.2942	1.75441
#inter	TRINITY_DN72522_c1_g2_i17	GO:0003723;	Q6DFI0_XENLA (Q6DFI0) MGC83110 protein;Q9PDV2_XYLFA (Q9PDV2) Hypothetical protein;Q7ZY94_XENLA (Q7ZY94) LOC398471 protein (Fragment);Q5M7C1_XENLA (Q5M7C1) LOC398471 protein;	6.2254	36.5675	2.55432	5.81759	14.7881	1.34594	5.6596	15.0004	1.40623
#inter	TRINITY_DN72532_c1_g2_i2	GO:0016747;	Q60EH6_ORYSA (Q60EH6) Hypothetical protein B1122D01.3;Q5N7V3_ORYSA (Q5N7V3) Putative hydroxycinnamoyl transferase;Q9LFB5_ARATH (Q9LFB5) Anthranilate N-benzoyltransferase-like protein (AT5g01210/F7J8_190);O04201_ARATH (O04201) Putative anthocyanin 5-aromatic acyltransferase (At2g39980/T28M21.14);Q8LLM2_TOBAC (Q8LLM2) AER;Q53M10_ORYSA (Q53M10) Hypothetical protein (Transferase family);	7.52898	53.6572	2.83325	14.7011	36.7591	1.32218	4.74246	10.1469	1.09733
#inter	TRINITY_DN72532_c2_g4_i5	NA	Q6ZKY1_ORYSA (Q6ZKY1) Zinc finger protein family-like;Q9SV59_ARATH (Q9SV59) Hypothetical protein At4g13100;Q9LJR9_ARATH (Q9LJR9) Emb|CAB45509.1 (At3g25030);Q8GXD8_ARATH (Q8GXD8) Hypothetical protein At4g22250/T10I14_80 (Hypothetical protein At4g22250);O49630_ARATH (O49630) Hypothetical protein AT4g22250;O48801_ARATH (O48801) F2401.10;Q8RZV3_ORYSA (Q8RZV3) Zinc finger (C3HC4-type RING finger)-like…	7.36249	15.9361	1.11403	5.1622	13.2515	1.3601	3.68065	7.19207	0.966446
#inter	TRINITY_DN72546_c0_g6_i12	GO:0020037;GO:0004497;GO:0005506;GO:0055114;GO:0016705;GO:0016491;GO:0046872;	Q8H810_ORYSA (Q8H810) Putative cytochrome P450;Q9LXX7_ARATH (Q9LXX7) Cytochrome P450-like protein;Q8LRA0_ORYSA (Q8LRA0) Putative cytochrome P450-dependent fatty acid hydroxylase;Q8LRA4_ORYSA (Q8LRA4) Putative cytochrome P450-dependent fatty acid hydroxylase;Q9LNL3_ARATH (Q9LNL3) F12K21.15;Q8LRA6_ORYSA (Q8LRA6) Putative cytochrome P450-dependent fatty acid hydroxylase;Q8LRA3_ORYSA (Q8LRA3) Putativ…	2.65252	5.46032	1.04162	2.60966	6.31177	1.27418	2.87536	4.69341	0.706894
#inter	TRINITY_DN72558_c1_g5_i4	GO:0007165;GO:0009416;GO:0005886;	Q6Z8P4_ORYSA (Q6Z8P4) Putative PSR9;Q6Z8P4.1 RecName: Full=Plant intracellular Ras-group-related LRR protein 4; AltName: Full=Intracellular Ras-group-related LRR protein 4; Short=OsIRL4 [Oryza sativa Japonica Group];Q8RX50_BRANI (Q8RX50) PSR9 (Fragment);Q9SVW8_ARATH (Q9SVW8) Hypothetical protein AT4g35470 (Hypothetical protein At4g35470; F15J1.40) (Plant intracellular Ras-group-related LRR protei…	15.2228	53.5775	1.81539	13.5052	61.1471	2.17877	13.0149	22.156	0.767533
#inter	TRINITY_DN72587_c2_g3_i5	GO:0005622;GO:0008270;GO:0005634;	Q8L545_HORVD (Q8L545) CONSTANS-like protein CO6;Q8LGM2_HORVD (Q8LGM2) CONSTANS-like protein CO6 (Fragment);Q67WB9_ORYSA (Q67WB9) Putative constans;Q8L4X3_HORVD (Q8L4X3) CONSTANS-like protein;Q7XQH7_ORYSA (Q7XQH7) OSJNBa0067K08.19 protein;Q9FHH8.2 RecName: Full=Zinc finger protein CONSTANS-LIKE 5 [Arabidopsis thaliana];Q6K9C5_ORYSA (Q6K9C5) Putative COL1 protein;Q5H7P0_PHYPA (Q5H7P0) PpCOL1;Q8LGM4…	2.38205	7.62043	1.67767	2.17596	7.80327	1.84243	1.58832	4.89096	1.62262
#inter	TRINITY_DN72594_c0_g1_i3	GO:0016787;GO:0016788;	Q84NX7_ORYSA (Q84NX7) Putative GDSL-like lipase/acylhydrolase;Q84NZ1_ORYSA (Q84NZ1) Hypothetical protein OSJNBb0016P23.19;Q84NW9_ORYSA (Q84NW9) Hypothetical protein OSJNBb0016P23.18;Q75IE0_ORYSA (Q75IE0) Putative GDSL-like lipase/acylhydrolase;Q9M235_ARATH (Q9M235) Hypothetical protein T18D12_120;Q9C653_ARATH (Q9C653) Proline-rich protein, putative;Q9C653.1 RecName: Full=GDSL esterase/lipase At1g…	0.473222	26.6322	5.81451	2.32611	11.7723	2.3394	1.27769	7.2941	2.51319
#inter	TRINITY_DN72594_c0_g3_i3	GO:0016787;GO:0016788;	Q84NX7_ORYSA (Q84NX7) Putative GDSL-like lipase/acylhydrolase;Q75IE0_ORYSA (Q75IE0) Putative GDSL-like lipase/acylhydrolase;Q9AYM7_VIGUN (Q9AYM7) CPRD47 protein;Q6ESR5_ORYSA (Q6ESR5) Putative anter-specific proline-rich protein APG;Q9SF78_ARATH (Q9SF78) Putative GDSL-motif lipase/hydrolase; 24593-26678 (F14O23.4 protein);Q9SF78.1 RecName: Full=GDSL esterase/lipase At1g71691; AltName: Full=Extrace…	0.431307	10.2972	4.57739	0.987756	10.1486	3.36098	1.01555	3.89993	1.94119
#inter	TRINITY_DN72795_c0_g5_i2	GO:0009733;GO:0006355;GO:0005634;GO:0009734;GO:0006351;	Q5W670_ORYSA (Q5W670) Hypothetical protein OSJNBa0075A10.11;Q5W670.1 RecName: Full=Auxin-responsive protein IAA18; AltName: Full=Indoleacetic acid-induced protein 18 [Oryza sativa Japonica Group];Q8LQ74_ORYSA (Q8LQ74) Putative Aux/IAA protein;Q8LQ74.1 RecName: Full=Auxin-responsive protein IAA6; AltName: Full=Indoleacetic acid-induced protein 6 [Oryza sativa Japonica Group];Q6H543_ORYSA (Q6H543) …	0.776668	6.40945	3.04483	1.68022	5.64804	1.7491	2.34201	5.19613	1.14969
#inter	TRINITY_DN72820_c0_g3_i2	GO:0016787;GO:0003993;GO:0016311;GO:0046872;	Q84V55_ORYSA (Q84V55) Secretory acid phosphatase;Q8LJ43_ORYSA (Q8LJ43) Putative purple acid phosphatase;Q6J5M9_SOLTU (Q6J5M9) Purple acid phosphatase 2 (Fragment);Q9ZS50_IPOBA (Q9ZS50) Purple acid phosphatase (EC 3.1.3.2);Q9SDZ9_IPOBA (Q9SDZ9) Purple acid phosphatase precursor (EC 3.1.3.2);Q9SDZ9.1 RecName: Full=Purple acid phosphatase 2; AltName: Full=Manganese(II) purple acid phosphatase 2; Fla…	5.93915	19.1081	1.68586	11.0182	22.1892	1.00997	5.33172	14.0046	1.39323
#inter	TRINITY_DN72850_c0_g1_i1	GO:0005515;GO:2000022;GO:0006952;GO:0002213;	Q6Y9P5_ORYSA (Q6Y9P5) COI1;Q6Y9P5_ORYSA (Q6Y9P5) COI1;Q60EH4_ORYSA (Q60EH4) Putative LRR-containing F-box protein;Q60EH4_ORYSA (Q60EH4) Putative LRR-containing F-box protein;Q84QA7_ORYSA (Q84QA7) Hypothetical protein OJ1012B02.14;Q84QA7_ORYSA (Q84QA7) Hypothetical protein OJ1012B02.14;Q6TDU2_LYCES (Q6TDU2) Coronatine-insensitive 1;Q6TDU2_LYCES (Q6TDU2) Coronatine-insensitive 1;O04197.1 RecName: F…	56.7304	98.7371	0.79947	65.036	114.417	0.814991	52.7147	73.0494	0.470667
#inter	TRINITY_DN72909_c2_g3_i2	GO:0006541;GO:0009058;GO:0008152;GO:0046656;GO:0003824;GO:0046654;GO:0016740;GO:0009536;GO:0009396;GO:0046820;GO:0009507;	Q5Z856_ORYSA (Q5Z856) Putative aminodeoxychorismate synthase/glutamin amidotransferase;Q5Z856_ORYSA (Q5Z856) Putative aminodeoxychorismate synthase/glutamin amidotransferase;Q5Z856.1 RecName: Full=Probable aminodeoxychorismate synthase, chloroplastic; Short=ADC synthase; AltName: Full=P-aminobenzoic acid synthase; Short=PABA synthase; AltName: Full=Para-aminobenzoate synthase; Flags: Precursor [O…	5.71297	10.351	0.857457	6.36177	12.6409	0.990599	8.46524	12.7397	0.589708
#inter	TRINITY_DN72922_c0_g2_i3	NA	Q69X17_ORYSA (Q69X17) Hypothetical protein P0481H08.9;	6.23537	13.8252	1.14875	4.29653	13.6125	1.66369	3.93659	9.28619	1.23814
#inter	TRINITY_DN72939_c2_g7_i8	NA	Q6L556_ORYSA (Q6L556) Hypothetical protein OJ1115_D04.15 (Hypothetical protein OSJNBa0022J22.9);Q8L562_ORYSA (Q8L562) Hydrolase-like;Q9LK01_ARATH (Q9LK01) Hydrolase-like protein (At3g24420);Q9SQR3_ARATH (Q9SQR3) T11I18.10 protein (AT3g03990/T11I18_10);Q9SQR3.1 RecName: Full=Probable strigolactone esterase D14 homolog; AltName: Full=Protein DWARF-14; Short=AtD14 [Arabidopsis thaliana];Q8L9M4_ARATH…	0.173828	5.61835	5.01441	0.372485	6.12649	4.03981	0.223419	4.2584	4.25249
#inter	TRINITY_DN72958_c0_g1_i5	GO:0047216;GO:0016740;GO:0016757;GO:0006012;	Q7XYY1_MAIZE (Q7XYY1) Galactinol synthase 3 (EC 2.4.1.123);Q5DVS7_MAIZE (Q5DVS7) Galactinol synthase 1 (EC 2.4.1.123);Q5DVS6_MAIZE (Q5DVS6) Galactinol synthase 2 (EC 2.4.1.123);Q40710_ORYSA (Q40710) WSI76 protein induced by water stress;Q8S9H1_CUCME (Q8S9H1) Galactinol synthase;C7G304.1 RecName: Full=Galactinol synthase 2; Short=GolS-2; Short=SlGolS2 [Solanum lycopersicum];Q84V66_CUCSA (Q84V66) G…	5.71687	57.6093	3.333	7.30052	76.0345	3.38058	6.19984	11.1935	0.852358
#inter	TRINITY_DN72958_c1_g3_i15	NA	Q10MX3.1 RecName: Full=Asparagine synthetase [glutamine-hydrolyzing] 1; AltName: Full=Glutamine-dependent asparagine synthetase 1 [Oryza sativa Japonica Group];Q9LKQ9_HELAN (Q9LKQ9) Asparagine synthetase (EC 6.3.5.4);O24661.3 RecName: Full=Asparagine synthetase [glutamine-hydrolyzing]; AltName: Full=Glutamine-dependent asparagine synthetase [Triphysaria versicolor];P31752.2 RecName: Full=Asparagi…	21.3234	206.984	3.27901	32.5234	252.356	2.95591	26.1689	53.7959	1.03964
#inter	TRINITY_DN72958_c1_g3_i18	NA	Q10MX3.1 RecName: Full=Asparagine synthetase [glutamine-hydrolyzing] 1; AltName: Full=Glutamine-dependent asparagine synthetase 1 [Oryza sativa Japonica Group];P49094.2 RecName: Full=Asparagine synthetase [glutamine-hydrolyzing]; AltName: Full=Glutamine-dependent asparagine synthetase [Zea mays];Q5QFC3_WHEAT (Q5QFC3) Glutamine-dependent asparagine synthetase (EC 6.3.5.4);Q93XP9_HORVD (Q93XP9) Glu…	10.094	61.9996	2.61876	22.558	78.9362	1.80705	14.0292	21.6601	0.626607
#inter	TRINITY_DN72958_c1_g3_i5	NA	Q10MX3.1 RecName: Full=Asparagine synthetase [glutamine-hydrolyzing] 1; AltName: Full=Glutamine-dependent asparagine synthetase 1 [Oryza sativa Japonica Group];Q5QFC3_WHEAT (Q5QFC3) Glutamine-dependent asparagine synthetase (EC 6.3.5.4);Q93XP9_HORVD (Q93XP9) Glutamine-dependent asparagine synthetase 1 (EC 6.3.5.4);P49094.2 RecName: Full=Asparagine synthetase [glutamine-hydrolyzing]; AltName: Full…	16.1378	100.11	2.63307	31.5336	130.779	2.05217	17.5733	29.894	0.766471
#inter	TRINITY_DN72959_c1_g7_i7	GO:0016020;GO:0020037;GO:0004497;GO:0016709;GO:0005506;GO:0055114;GO:0016705;GO:0016021;GO:0044550;GO:0016491;GO:0046872;	Q6ZJM5_ORYSA (Q6ZJM5) Putative P450;Q6ZD83_ORYSA (Q6ZD83) Putative cytochrome P450 71C4;Q6ZD79_ORYSA (Q6ZD79) Putative cytochrome P450 71C4;Q6ZD80_ORYSA (Q6ZD80) Putative P450;Q8S9E6_WHEAT (Q8S9E6) P450;Q8S9E5_WHEAT (Q8S9E5) P450;Q69T84_ORYSA (Q69T84) Putative P450;Q58A34_WHEAT (Q58A34) P450;Q43257.1 RecName: Full=indole-2-monooxygenase; AltName: Full=Cytochrome P450 71C4; AltName: Full=Protein b…	4.67464	8.82621	0.916939	0.916327	2.57202	1.48897	2.0078	3.52255	0.811005
#inter	TRINITY_DN72992_c0_g4_i2	GO:0030247;GO:0004553;GO:0046658;	Q7XI50_ORYSA (Q7XI50) Beta-1,3-glucanase-like protein;Q7Y157_ORYSA (Q7Y157) Putative glucanase;O65399.3 RecName: Full=Glucan endo-1,3-beta-glucosidase 1; AltName: Full=(1-3)-beta-glucan endohydrolase 1; Short=(1-3)-beta-glucanase 1; AltName: Full=Beta-1,3-endoglucanase 1; Short=Beta-1,3-glucanase 1; Flags: Precursor [Arabidopsis thaliana];Q94CD8.1 RecName: Full=Glucan endo-1,3-beta-glucosidase 4;…	11.616	29.3893	1.33918	7.45624	17.4312	1.22515	7.46639	11.6089	0.636749
#inter	TRINITY_DN73060_c3_g2_i5	NA	P27967.1 RecName: Full=Nitrate reductase [NADH]; Short=NR [Hordeum vulgare];P27969.1 RecName: Full=Nitrate reductase [NADH]; Short=NR, partial [Hordeum vulgare];P17571.2 RecName: Full=Nitrate reductase [NADH]; Short=NR, partial [Zea mays];Q9XGW5_MAIZE (Q9XGW5) Nitrate reductase;Q43265_MAIZE (Q43265) Nitrate reductase (EC 1.6.6.1) (Fragment);Q6ZC33_ORYSA (Q6ZC33) Putative nitrate reductase apoenzy…	34.4068	59.3752	0.787167	26.7568	120.65	2.17285	56.006	112.397	1.00495
#inter	TRINITY_DN73066_c1_g3_i33	GO:0016020;GO:0051980;GO:0048316;GO:0016021;GO:0005886;GO:0015688;GO:0055085;GO:0010039;	Q7XN54_ORYSA (Q7XN54) OSJNBb0103I08.15 protein;Q6R5L8_ORYSA (Q6R5L8) Iron transport protein 2;Q7XN54.2 RecName: Full=Probable metal-nicotianamine transporter YSL16; AltName: Full=Protein YELLOW STRIPE LIKE 16; Short=OsYSL16 [Oryza sativa Japonica Group];Q6H3Z6.2 RecName: Full=Metal-nicotianamine transporter YSL2; AltName: Full=Protein YELLOW STRIPE LIKE 2; Short=OsYSL2 [Oryza sativa Japonica Grou…	2.67107	12.4012	2.21499	2.64089	6.90602	1.38683	3.99971	7.00966	0.809449
#inter	TRINITY_DN73073_c0_g1_i22	NA	Q9D9E2_MOUSE (Q9D9E2) Mus musculus adult male testis cDNA, RIKEN full-length enriched library, clone:1700093K21 product:hypothetical protein, full insert sequence;Q810S2_MOUSE (Q810S2) RIKEN cDNA 1700093K21;Q810S2.1 RecName: Full=Uncharacterized protein C2orf74 homolog [Mus musculus];Q8S0Q9_ORYSA (Q8S0Q9) Hypothetical protein P0408G07.23 (Hypothetical protein P0434C04.2);	0.748178	5.22466	2.80388	1.24237	4.08084	1.71577	0.987858	2.73299	1.4681
#inter	TRINITY_DN73118_c2_g1_i16	NA	Q2QMG2.2 RecName: Full=Methylcrotonoyl-CoA carboxylase subunit alpha, mitochondrial; Short=MCCase subunit alpha; AltName: Full=3-methylcrotonyl-CoA carboxylase 1; AltName: Full=3-methylcrotonyl-CoA:carbon dioxide ligase subunit alpha; Flags: Precursor [Oryza sativa Japonica Group];Q8W2G0_ORYSA (Q8W2G0) 3-methylcrotonyl CoA carboxylase biotin-containing subunit (Fragment);Q42777.2 RecName: Full=Me…	17.1654	37.6383	1.1327	16.5608	102.458	2.62919	17.1737	33.2275	0.952177
#inter	TRINITY_DN73118_c2_g1_i34	NA	Q2QMG2.2 RecName: Full=Methylcrotonoyl-CoA carboxylase subunit alpha, mitochondrial; Short=MCCase subunit alpha; AltName: Full=3-methylcrotonyl-CoA carboxylase 1; AltName: Full=3-methylcrotonyl-CoA:carbon dioxide ligase subunit alpha; Flags: Precursor [Oryza sativa Japonica Group];Q42523.2 RecName: Full=Methylcrotonoyl-CoA carboxylase subunit alpha, mitochondrial; Short=MCCase subunit alpha; AltN…	14.3567	99.8155	2.79754	15.4661	94.6713	2.61382	12.0903	30.789	1.34856
#inter	TRINITY_DN73142_c1_g7_i5	NA	.	6.17111	17.7743	1.52619	6.90856	22.703	1.71643	10.3132	28.3271	1.45769
#inter	TRINITY_DN73218_c0_g1_i3	NA	Q852H5_ORYSA (Q852H5) Putative transposase;Q852H5_ORYSA (Q852H5) Putative transposase;Q852H5_ORYSA (Q852H5) Putative transposase;Q9SZL8_ARATH (Q9SZL8) Hypothetical protein F20D10.300 (Hypothetical protein At4g38180);Q9SZL8_ARATH (Q9SZL8) Hypothetical protein F20D10.300 (Hypothetical protein At4g38180);Q9SZL8.1 RecName: Full=Protein FAR1-RELATED SEQUENCE 5 [Arabidopsis thaliana];Q9SZL8.1 RecName: …	10.7935	18.2853	0.760522	6.73378	20.1663	1.58246	10.5826	18.5425	0.809142
#inter	TRINITY_DN73234_c1_g5_i1	NA	Q10SC8.1 RecName: Full=CBL-interacting protein kinase 9; AltName: Full=OsCIPK09 [Oryza sativa Japonica Group];Q10SC8.1 RecName: Full=CBL-interacting protein kinase 9; AltName: Full=OsCIPK09 [Oryza sativa Japonica Group];Q10SC8.1 RecName: Full=CBL-interacting protein kinase 9; AltName: Full=OsCIPK09 [Oryza sativa Japonica Group];Q8S5V9_ORYSA (Q8S5V9) Putative serine/threonine kinase;Q8S5V9_ORYSA (…	10.7422	21.3158	0.988634	5.71296	10.3071	0.851328	15.4181	34.1191	1.14595
#inter	TRINITY_DN73234_c1_g5_i12	NA	Q10SC8.1 RecName: Full=CBL-interacting protein kinase 9; AltName: Full=OsCIPK09 [Oryza sativa Japonica Group];Q8S5V9_ORYSA (Q8S5V9) Putative serine/threonine kinase;Q9MAM1.2 RecName: Full=CBL-interacting serine/threonine-protein kinase 9; AltName: Full=SNF1-related kinase 3.12; AltName: Full=SOS2-like protein kinase PKS6 [Arabidopsis thaliana];Q94F03_ARATH (Q94F03) Similar to wpk4 protein kinase;…	26.3881	54.7995	1.05428	14.7282	25.9307	0.81608	12.2105	18.8634	0.627467
#inter	TRINITY_DN73242_c0_g7_i1	GO:0005634;	Q84UR0_ORYSA (Q84UR0) Putative zinc-finger protein Lsd1;Q84UR0.1 RecName: Full=Protein LOL4; AltName: Full=Protein LSD ONE LIKE 4; Short=OsLOL4; AltName: Full=Putative zinc finger LOL4 [Oryza sativa Japonica Group];Q6ASS2_ORYSA (Q6ASS2) Zinc finger protein, putative;Q6ASS2.1 RecName: Full=Protein LOL3; AltName: Full=Protein LSD ONE LIKE 3; Short=OsLOL3; AltName: Full=Putative zinc finger LOL3 [Or…	0.437075	3.00395	2.78091	0.653699	2.92389	2.16119	0.68176	2.14628	1.6545
#inter	TRINITY_DN73244_c0_g1_i3	GO:0031625;GO:0005737;GO:0061630;GO:0016567;	Q6YZC2_ORYSA (Q6YZC2) Hypothetical protein B1099H05.3 (Hypothetical protein P0020B10.27);Q9SZ42_ARATH (Q9SZ42) Hypothetical protein F10M23.370 (Hypothetical protein AT4g27030);Q9SZ42.1 RecName: Full=Fatty acid desaturase 4, chloroplastic; AltName: Full=Fatty acid desaturase A; Flags: Precursor [Arabidopsis thaliana];O04584_ARATH (O04584) F19K23.12 protein;O04584.1 RecName: Full=Fatty acid desatur…	2.41485	9.62448	1.99478	0.585837	5.31879	3.18253	1.94961	5.81235	1.57594
#inter	TRINITY_DN73246_c1_g6_i11	GO:0016020;GO:0005506;GO:0055114;GO:0016705;GO:0016021;GO:0020037;	Q65WU0_ORYSA (Q65WU0) Putative cytochrome P450;Q94DD8_ORYSA (Q94DD8) Putative cytochrome P450-dependent fatty acid hydroxylase;Q9ZUX1_ARATH (Q9ZUX1) Putative cytochrome P450 (At2g27690/F15K20.21);Q9ZUX1.1 RecName: Full=Cytochrome P450 94C1 [Arabidopsis thaliana];Q53PZ7_ORYSA (Q53PZ7) Cytochrome P450;Q9LNL3_ARATH (Q9LNL3) F12K21.15;Q8LRA6_ORYSA (Q8LRA6) Putative cytochrome P450-dependent fatty aci…	3.4652	20.048	2.53245	2.7149	11.5868	2.09351	2.40193	6.53731	1.4445
#inter	TRINITY_DN73246_c1_g6_i4	GO:0016020;GO:0005506;GO:0055114;GO:0016705;GO:0016021;GO:0020037;	Q65WU0_ORYSA (Q65WU0) Putative cytochrome P450;Q94DD8_ORYSA (Q94DD8) Putative cytochrome P450-dependent fatty acid hydroxylase;Q9ZUX1_ARATH (Q9ZUX1) Putative cytochrome P450 (At2g27690/F15K20.21);Q9ZUX1.1 RecName: Full=Cytochrome P450 94C1 [Arabidopsis thaliana];Q53PZ7_ORYSA (Q53PZ7) Cytochrome P450;Q9SMP5_ARATH (Q9SMP5) Cytochrome P450-like protein (At3g48520);Q9SMP5.1 RecName: Full=Cytochrome P…	8.12061	49.7181	2.61411	7.04645	24.7465	1.81226	6.85365	12.878	0.909964
#inter	TRINITY_DN73249_c0_g3_i4	GO:0016787;GO:0005829;GO:0009691;GO:0005634;	Q84M85_ORYSA (Q84M85) Putative decarboxylase;Q84M85.1 RecName: Full=Probable cytokinin riboside 5'-monophosphate phosphoribohydrolase LOGL5; AltName: Full=Protein LONELY GUY-like 5 [Oryza sativa Japonica Group];Q8RUN2_ARATH (Q8RUN2) Expressed protein (Hypothetical protein);Q8RUN2.1 RecName: Full=Cytokinin riboside 5'-monophosphate phosphoribohydrolase LOG1; AltName: Full=Protein LONELY GUY 1 [Ara…	2.86852	13.7349	2.25947	2.34102	9.29333	1.98906	3.59521	8.8408	1.2981
#inter	TRINITY_DN73259_c1_g1_i1	NA	Q6Z676_ORYSA (Q6Z676) Putative phi-1;Q67X77_ORYSA (Q67X77) Putative phi-1;O82161_TOBAC (O82161) Phi-1 protein;Q9ZPE7_ARATH (Q9ZPE7) Hypothetical protein At4g08950; T3H13.3 (Hypothetical protein At4g08950) (Cell cycle-related protein) (Putative phi-1-like phosphate-induced protein);Q8LB34_ARATH (Q8LB34) Putative phi-1-like phosphate-induced protein;Q9ZPE7.1 RecName: Full=Protein EXORDIUM; Flags: P…	8.11664	24.0012	1.56415	6.53053	31.9396	2.29007	5.78463	12.6462	1.12841
#inter	TRINITY_DN73314_c3_g7_i3	GO:0016757;GO:0047216;GO:0006012;GO:0016740;	Q40710_ORYSA (Q40710) WSI76 protein induced by water stress;Q5DVS7_MAIZE (Q5DVS7) Galactinol synthase 1 (EC 2.4.1.123);Q7XYY1_MAIZE (Q7XYY1) Galactinol synthase 3 (EC 2.4.1.123);O22893_ARATH (O22893) Galactinol synthase;O22893.1 RecName: Full=Galactinol synthase 1; Short=AtGolS1; Short=GolS-1 [Arabidopsis thaliana];C7G304.1 RecName: Full=Galactinol synthase 2; Short=GolS-2; Short=SlGolS2 [Solanum…	6.85621	14.5582	1.08635	2.81421	11.6218	2.04603	3.57664	7.2404	1.01746
#inter	TRINITY_DN73326_c0_g8_i1	GO:0003824;GO:0055114;GO:0008270;GO:0005975;GO:0016491;GO:0051287;GO:0050661;GO:0016832;	Q652S1_ORYSA (Q652S1) Putative fructose/tagatose bisphosphate aldolase;Q8VYC5_ARATH (Q8VYC5) Hypothetical protein At1g18270;Q9LM23_ARATH (Q9LM23) T10O22.24;Q9LPP8_ARATH (Q9LPP8) F15H18.22;Q7NHK2_GLOVI (Q7NHK2) Fructose-bisphosphate aldolase (EC 4.1.2.13);Q8RDA4_THETN (Q8RDA4) Fructose/tagatose bisphosphate aldolase;Q8ZHP6_YERPE (Q8ZHP6) Putative aldolase (EC 4.1.2.-) (Tagatose-bisphosphate aldola…	106.856	203.07	0.926309	106.056	388.483	1.87303	129.013	263.819	1.03203
#inter	TRINITY_DN73337_c1_g1_i10	GO:0016020;GO:0055114;GO:0016021;GO:0005886;GO:0003954;GO:0051536;	Q6YT98_ORYSA (Q6YT98) Integral membrane protein-like;Q6YT98.1 RecName: Full=CASP-like protein 1D1; Short=OsCASPL1D1 [Oryza sativa Japonica Group];B6U361.1 RecName: Full=CASP-like protein 1D1; Short=ZmCASPL1D1 [Zea mays];Q1EPG6.2 RecName: Full=CASP-like protein 1D1; Short=MaCASPL1D1 [Musa acuminata];C5X4A5.1 RecName: Full=CASP-like protein 1D1; Short=SbCASPL1D1 [Sorghum bicolor];B9RT03.1 RecName: …	7.41832	22.1983	1.58128	7.35602	71.2264	3.27541	2.66269	30.1565	3.50151
#inter	TRINITY_DN73337_c1_g1_i12	NA	Q5D9Y4_SCHJA (Q5D9Y4) Hypothetical protein;	3.53495	36.5015	3.36819	3.95934	51.8995	3.71239	2.08144	26.8008	3.68662
#inter	TRINITY_DN73348_c1_g1_i10	GO:0016020;GO:0005524;GO:0007166;GO:0004672;GO:0016021;GO:0005886;GO:0006468;GO:0007178;GO:0004675;	Q6ATX3_ORYSA (Q6ATX3) Hypothetical protein P0015C02.3 (Hypothetical protein OSJNBa0052E20.8);Q9FJ52_ARATH (Q9FJ52) Receptor protein kinase-like protein;C0LGU7.1 RecName: Full=Probable LRR receptor-like serine/threonine-protein kinase At5g45840; Flags: Precursor [Arabidopsis thaliana];Q8GY10_ARATH (Q8GY10) Putative receptor protein kinase;Q8GY10_ARATH (Q8GY10) Putative receptor protein kinase;Q8GY…	2.63215	9.28639	1.81888	2.90004	6.19747	1.09561	2.2815	5.19582	1.18737
#inter	TRINITY_DN73359_c2_g9_i12	GO:0016020;GO:0016021;GO:0055085;GO:0022857;	Q7XKA5_ORYSA (Q7XKA5) OSJNBb0020J19.4 protein;Q5N747_ORYSA (Q5N747) Putative oligopeptide transporter;Q7F2J8_ORYSA (Q7F2J8) OSJNBb0008G24.12 protein;Q5N746_ORYSA (Q5N746) Putative oligopeptide transporter;Q7F2J9_ORYSA (Q7F2J9) OSJNBb0008G24.11 protein;Q0WP01.1 RecName: Full=Protein NRT1/ PTR FAMILY 5.10; Short=AtNPF5.10 [Arabidopsis thaliana];Q9SK95_ARATH (Q9SK95) Similar to peptide transporter;Q…	0.920344	3.81438	2.0512	4.21665	10.6855	1.34149	3.4947	7.06265	1.01504
#inter	TRINITY_DN73359_c2_g9_i19	GO:0016020;GO:0016021;GO:0055085;GO:0022857;	Q7XKA5_ORYSA (Q7XKA5) OSJNBb0020J19.4 protein;Q6ZKX5_ORYSA (Q6ZKX5) Putative peptide transporter;Q5N747_ORYSA (Q5N747) Putative oligopeptide transporter;Q5N746_ORYSA (Q5N746) Putative oligopeptide transporter;Q7F2J8_ORYSA (Q7F2J8) OSJNBb0008G24.12 protein;Q6I5V1_ORYSA (Q6I5V1) Hypothetical protein OJ1378_A04.7 (Hypothetical protein OJ1301_G07.2);Q7F2J9_ORYSA (Q7F2J9) OSJNBb0008G24.11 protein;Q8RU…	1.75091	6.2707	1.84052	4.26726	11.7747	1.46431	3.93742	6.70094	0.767113
#inter	TRINITY_DN73380_c1_g8_i1	GO:0000149;GO:0016020;GO:0006623;GO:0048280;GO:0031902;GO:0006886;GO:0031201;GO:0005789;GO:0012507;GO:0005484;GO:0006896;GO:0006891;GO:0016192;GO:0005829;GO:0016021;GO:0042147;GO:0005794;GO:0006888;	Q8S0N4_ORYSA (Q8S0N4) Vesicle transport v-SNARE (Vesicle soluble NSF attachment protein receptor) protein-like;Q8S9S2_ORYSA (Q8S9S2) Vesicle transport v-SNARE (Vesicle soluble NSF attachment protein receptor) protein-like;Q9LVP9.1 RecName: Full=Vesicle transport v-SNARE 13; Short=AtVTI13; AltName: Full=Vesicle soluble NSF attachment protein receptor 13; AltName: Full=Vesicle transport v-SNARE pro…	14.036	31.6996	1.17533	13.7033	45.9724	1.74624	16.8429	32.1378	0.932131
#inter	TRINITY_DN73380_c2_g2_i10	GO:0016020;GO:0003333;GO:0016021;GO:0005886;GO:0015171;	Q6ZK52_ORYSA (Q6ZK52) Putative histidine amino acid transporter;Q85V22_ORYSA (Q85V22) Histidine amino acid transporter;Q9FKS8_ARATH (Q9FKS8) Amino acid permease (AT5g40780/K1B16_3);Q9FKS8.1 RecName: Full=Lysine histidine transporter 1 [Arabidopsis thaliana];Q9LRB5_ARATH (Q9LRB5) Amino acid transporter-like protein 2 (F21J9.6);Q9LRB5.1 RecName: Full=Lysine histidine transporter 2; Short=AtLHT2; Al…	13.8673	59.5422	2.10223	21.0461	86.0658	2.03189	5.94492	50.2386	3.07907
#inter	TRINITY_DN73406_c0_g2_i1	NA	.	14.2426	30.1375	1.08135	10.7106	55.7224	2.37922	8.51256	26.9824	1.66435
#inter	TRINITY_DN73430_c0_g7_i6	GO:0016020;GO:0016021;GO:0055085;	Q5ZE68_ORYSA (Q5ZE68) Hypothetical protein P0501G01.17;Q6I589_ORYSA (Q6I589) Hypothetical protein OSJNBa0009C07.7;Q8L4G8_ORYSA (Q8L4G8) C4-dicarboxylate transporter-like protein;Q75G55_ORYSA (Q75G55) Hypothetical protein B1003C08.2;Q9FLV9_ARATH (Q9FLV9) Similarity to unknown protein (At5g24030);Q9FLV9.1 RecName: Full=S-type anion channel SLAH3; AltName: Full=SLAC1-homolog protein 3 [Arabidopsis t…	1.66158	3.9305	1.24216	1.46589	6.27435	2.09769	1.10614	4.17646	1.91675
#inter	TRINITY_DN73440_c3_g1_i3	GO:0016020;GO:0006121;GO:0050660;GO:0055114;GO:0006099;GO:0005749;GO:0000104;GO:0005739;GO:0009061;GO:0016491;GO:0045282;GO:0016627;GO:0009055;GO:0045273;GO:0022900;GO:0005743;GO:0008177;	Q6ZDY8_ORYSA (Q6ZDY8) Putative succinate dehydrogenase flavoprotein alpha subunit;Q6ZDY8.1 RecName: Full=Succinate dehydrogenase [ubiquinone] flavoprotein subunit, mitochondrial; AltName: Full=Flavoprotein subunit of complex II; Short=FP; Flags: Precursor [Oryza sativa Japonica Group];O82663.1 RecName: Full=Succinate dehydrogenase [ubiquinone] flavoprotein subunit 1, mitochondrial; AltName: Full=…	6.7238	14.8842	1.14643	8.23553	17.3032	1.07111	5.83167	17.3172	1.57022
#inter	TRINITY_DN73477_c1_g2_i2	GO:0016310;GO:0016301;GO:0005622;GO:0016740;GO:0000287;GO:0005524;GO:0000166;GO:0052725;GO:0032957;GO:0047325;GO:0046872;GO:0052726;	Q75GI4_ORYSA (Q75GI4) Putative inositol 1,3,4-trisphosphate 5/6-kinase (Putative inositol phosphate kinase);Q9AYJ2_ORYSA (Q9AYJ2) Putative inositol 1,3,4-trisphosphate 5/6-kinase;Q7XHG0_ORYSA (Q7XHG0) Putative inositol 1,3,4-trisphosphate 5/6-kinase;Q93VQ8_ARATH (Q93VQ8) AT4g08170/T12G13_10;Q9SUG3.2 RecName: Full=Inositol-tetrakisphosphate 1-kinase 2; AltName: Full=Inositol 1,3,4-trisphosphate 5/…	14.1228	42.6352	1.59402	22.0681	79.2043	1.84362	12.4385	22.9788	0.885491
#inter	TRINITY_DN73480_c0_g5_i1	NA	B9EXZ6.1 RecName: Full=Amino-acid permease BAT1 homolog [Oryza sativa Japonica Group];Q8RXY5_ARATH (Q8RXY5) Putative amino acid or GABA permease;Q9ZU50_ARATH (Q9ZU50) Putative amino acid or GABA permease;Q9ZU50.2 RecName: Full=Amino-acid permease BAT1; AltName: Full=Bidirectional amino acid transporter 1; AltName: Full=GABA permease; Short=AtGABP [Arabidopsis thaliana];Q5JKJ0_ORYSA (Q5JKJ0) Putat…	1.16735	8.14228	2.8022	2.41263	8.68433	1.84781	2.47399	6.79079	1.45674
#inter	TRINITY_DN73491_c2_g1_i2	NA	Q9TZN0_CAEEL (Q9TZN0) Hypothetical protein F43B10.1;Q6YTF4_ORYSA (Q6YTF4) Hypothetical protein P0025F02.21;	4.72765	14.9989	1.66566	4.69926	19.3791	2.044	5.9896	9.89021	0.723541
#inter	TRINITY_DN73512_c1_g1_i8	NA	Q5N8H4_ORYSA (Q5N8H4) Hypothetical protein P0408G07.11;Q6L4Z2_ORYSA (Q6L4Z2) Hypothetical protein OSJNBb0092E21.2 (Hypothetical protein P0426G01.17);Q6L4Z2_ORYSA (Q6L4Z2) Hypothetical protein OSJNBb0092E21.2 (Hypothetical protein P0426G01.17);Q6L4Z2_ORYSA (Q6L4Z2) Hypothetical protein OSJNBb0092E21.2 (Hypothetical protein P0426G01.17);	10.2195	55.3433	2.43708	11.1764	39.4836	1.8208	11.4262	29.8103	1.38347
#inter	TRINITY_DN73527_c2_g10_i3	GO:0016020;GO:0005544;GO:0016021;GO:0005509;	Q6L4C6_ORYSA (Q6L4C6) Hypothetical protein OSJNBa0088M05.15;Q9ZVJ6_ARATH (Q9ZVJ6) Putative annexin (AnnAt4);Q9ZVJ6.1 RecName: Full=Annexin D4; AltName: Full=AnnAt4 [Arabidopsis thaliana];O82090_GOSHI (O82090) Fiber annexin;P93157_GOSHI (P93157) Annexin (Fragment);Q94CK4.2 RecName: Full=Annexin D8; AltName: Full=AnnAt8 [Arabidopsis thaliana];Q9ZVJ7_ARATH (Q9ZVJ7) Putative annexin (At2g38760);Q9SE4…	202.548	397.121	0.971315	200.813	409.088	1.02656	166.952	290.641	0.799805
#inter	TRINITY_DN73575_c1_g4_i1	NA	.	12.6011	53.1938	2.07771	5.23544	51.2874	3.29222	7.91207	53.5823	2.75963
#inter	TRINITY_DN73589_c1_g3_i7	GO:0005737;GO:0009051;GO:0016787;GO:0006098;GO:0017057;GO:0005975;	Q6Z4H0_ORYSA (Q6Z4H0) Putative 6-phosphogluconolactonase;Q6Z4H0_ORYSA (Q6Z4H0) Putative 6-phosphogluconolactonase;Q6Z4H0.1 RecName: Full=Probable 6-phosphogluconolactonase 2; Short=6PGL 2 [Oryza sativa Japonica Group] A2YNH4.1 RecName: Full=Probable 6-phosphogluconolactonase 2; Short=6PGL 2 [Oryza sativa Indica Group];Q6Z4H0.1 RecName: Full=Probable 6-phosphogluconolactonase 2; Short=6PGL 2 [Oryz…	2.11884	5.09426	1.2656	3.83847	12.6884	1.72491	3.74638	6.47723	0.78988
#inter	TRINITY_DN73626_c0_g1_i5	GO:0016020;GO:0016021;	Q73I68_WOLPM (Q73I68) Hypothetical protein;	1.20726	5.04195	2.06225	0.933604	7.65385	3.0353	0.850109	3.42603	2.01082
#inter	TRINITY_DN73626_c0_g1_i6	NA	.	0.951242	5.08596	2.41864	0.67961	8.28294	3.60736	0.840285	2.90968	1.79191
#inter	TRINITY_DN73663_c0_g2_i14	GO:0016787;GO:0004553;GO:0005975;	Q9XEI3_HORVD (Q9XEI3) Beta-D-glucan exohydrolase isoenzyme ExoI;Q8W2Z2_ORYSA (Q8W2Z2) Putative exohydrolase;Q9XE93_MAIZE (Q9XE93) Exhydrolase II;Q6UY81_LILLO (Q6UY81) Exo-beta-glucanase;O82074_TROMA (O82074) Beta-D-glucosidase precursor (EC 3.2.1.21);Q7XAS3_GOSHI (Q7XAS3) Beta-D-glucosidase;Q8RWR5_WHEAT (Q8RWR5) Beta-D-glucan exohydrolase;O82151_TOBAC (O82151) Beta-D-glucan exohydrolase;Q75Z80_LI…	20.4242	43.2191	1.08139	24.0162	75.0634	1.6441	20.9251	55.7551	1.41387
#inter	TRINITY_DN73695_c1_g3_i1	NA	Q5JMJ8_ORYSA (Q5JMJ8) Putative photosystem II protein reaction center W;Q0JG75.2 RecName: Full=Photosystem II reaction center PSB28 protein, chloroplastic; AltName: Full=Photosystem II protein W-like; Flags: Precursor [Oryza sativa Japonica Group];Q8W0Y8_ARATH (Q8W0Y8) AT4g28660/T5F17_110 (Photosystem II protein W-like);Q8W0Y8.1 RecName: Full=Photosystem II reaction center PSB28 protein, chloropl…	3.86496	11.6881	1.59652	1.6234	10.1867	2.6496	6.01971	27.9993	2.21762
#inter	TRINITY_DN73714_c1_g2_i9	NA	Q2RBF0.1 RecName: Full=CBL-interacting protein kinase 15; AltName: Full=OsCIPK15 [Oryza sativa Japonica Group];Q2QYM3.1 RecName: Full=CBL-interacting protein kinase 14; AltName: Full=OsCIPK14 [Oryza sativa Japonica Group];O24180_ORYSA (O24180) Protein kinase;A3B529.2 RecName: Full=CBL-interacting protein kinase 28; AltName: Full=OsCIPK28 [Oryza sativa Japonica Group];Q8H2C2_PERAE (Q8H2C2) Serine/…	2.82122	19.0022	2.75178	5.56703	34.4129	2.62797	5.56618	10.7528	0.949953
#inter	TRINITY_DN73722_c0_g1_i8	GO:0015074;GO:0003676;	Q8W0X9_MAIZE (Q8W0X9) Putative copia-like retrotransposon Hopscotch polyprotein;Q8W0X9_MAIZE (Q8W0X9) Putative copia-like retrotransposon Hopscotch polyprotein;Q7X972_MAIZE (Q7X972) Putative copia-like retrotransposon Hopscotch polyprotein (Fragment);Q7X972_MAIZE (Q7X972) Putative copia-like retrotransposon Hopscotch polyprotein (Fragment);Q53MM3_ORYSA (Q53MM3) Retrotransposon protein, putative, …	0.944055	4.46148	2.24058	1.15718	6.48977	2.48755	1.13412	2.90246	1.3557
#inter	TRINITY_DN73736_c0_g1_i20	GO:0016787;GO:0005992;GO:0003824;GO:0004805;GO:0016311;	Q6ZAL2_ORYSA (Q6ZAL2) Putative trehalose-phosphatase;Q6ZAL2.1 RecName: Full=Probable trehalose-phosphate phosphatase 6; Short=OsTPP6; AltName: Full=Trehalose 6-phosphate phosphatase [Oryza sativa Japonica Group];Q6H5L4.2 RecName: Full=Probable trehalose-phosphate phosphatase 7; Short=OsTPP7; AltName: Full=Trehalose 6-phosphate phosphatase [Oryza sativa Japonica Group];Q6H5L4_ORYSA (Q6H5L4) Putati…	4.57536	9.93489	1.11862	2.33555	8.31791	1.83246	2.69674	5.4729	1.02109
#inter	TRINITY_DN73748_c1_g9_i1	GO:0016020;GO:0016887;GO:0005524;GO:0000166;GO:0016021;GO:0005886;GO:0055085;GO:0042626;	Q53PR3_ORYSA (Q53PR3) ABC transporter protein, putative;Q9C8W6_ARATH (Q9C8W6) Putative ABC transporter; 60211-54925;Q949Y4_ARATH (Q949Y4) Putative ABC transporter protein;Q84TH5_ARATH (Q84TH5) Putative ABC transporter protein;Q84TH5.1 RecName: Full=ABC transporter G family member 25; Short=ABC transporter ABCG.25; Short=AtABCG25; AltName: Full=White-brown complex homolog protein 26; Short=AtWBC26…	1.63883	5.00867	1.61176	1.85751	4.10701	1.14472	1.19273	3.01128	1.33611
#inter	TRINITY_DN73749_c0_g4_i2	NA	Q943H0_ORYSA (Q943H0) Hypothetical protein P0046E05.12;Q75G48_ORYSA (Q75G48) Hypothetical protein B1003C08.9 (Hypothetical protein OSJNBb0043H23.7);Q94K26_ARATH (Q94K26) Hypothetical protein At5g11500;Q9LYE1_ARATH (Q9LYE1) Hypothetical protein F15N18_90 (Hypothetical protein At5g11500);Q8LA72_ARATH (Q8LA72) Hypothetical protein;Q7Z5U5_HUMAN (Q7Z5U5) FLJ10853 protein (Fragment);Q96SI2_HUMAN (Q96SI…	1.43173	12.4615	3.12165	0.968547	15.9243	4.03926	0.918494	6.56721	2.83794
#inter	TRINITY_DN73764_c0_g4_i4	GO:0016787;GO:0008152;GO:0004553;GO:0005975;GO:0016798;	O04139_ORYSA (O04139) Basic class III chitinase OsChib3b precursor;O49827_ORYSA (O49827) Chitinase (EC 3.2.1.14);Q84ZH2_ORYSA (Q84ZH2) Putative class III acidic chitinase;O22080_ORYSA (O22080) Acidic class III chitinase OsChib3a precursor (Chitinase) (EC 3.2.1.14);Q43098_PSOTE (Q43098) Chitinase (EC 3.2.1.14);Q84S31_VITVI (Q84S31) Chitinase III;P51614.1 RecName: Full=Acidic endochitinase; Flags: …	0.861014	5.29102	2.61944	1.26041	4.46823	1.82581	1.00547	4.51976	2.16838
#inter	TRINITY_DN73771_c1_g4_i1	NA	Q8RX53_DESAN (Q8RX53) Hypothetical protein;Q94JH8_ORYSA (Q94JH8) Cold induced protein-like;Q6ETZ7_ORYSA (Q6ETZ7) Hypothetical protein OJ1212_A08.13;Q9LVB9_ARATH (Q9LVB9) Emb|CAB83157.1 (Hypothetical protein At5g56550);Q7XUD3_ORYSA (Q7XUD3) OSJNBa0088A01.13 protein;Q6H5Z0_ORYSA (Q6H5Z0) Hypothetical protein P0620H05.6 (Hypothetical protein P0495C02.33);Q5Z7F9_ORYSA (Q5Z7F9) Hypothetical protein OS…	6.22131	34.245	2.4606	7.49911	32.6025	2.12019	11.1746	20.1061	0.84741
#inter	TRINITY_DN73833_c1_g2_i12	GO:0016020;GO:0061630;GO:0016567;GO:0016021;GO:0043161;	Q84MU8_ORYSA (Q84MU8) Putative ring-H2 zinc finger protein;Q5GAQ1_MAIZE (Q5GAQ1) Ring-H2 zinc finger protein;Q5RIP6_BRARE (Q5RIP6) Novel hemicentin protein (Fragment);O30451_CLOPA (O30451) Hypothetical protein (Fragment);Q5K8L0_CRYNE (Q5K8L0) Hypothetical protein;Q55M60_CRYNE (Q55M60) Hypothetical protein;	2.49205	20.9094	3.06875	5.6797	17.1247	1.59219	4.1287	10.065	1.28559
#inter	TRINITY_DN73836_c1_g3_i1	GO:0005737;GO:0005975;GO:0006004;GO:0016757;GO:0016740;	Q5N7B2_ORYSA (Q5N7B2) Putative axi 1;Q53WP4_ORYSA (Q53WP4) Putative auxin-independent growth promoter;Q9SH89_ARATH (Q9SH89) Putative axi 1 protein from Nicotiana tabacum;Q9M393_ARATH (Q9M393) Hypothetical protein F24B22.60;Q9LFC6_ARATH (Q9LFC6) Hypothetical protein F7J8_80;Q67UT6_ORYSA (Q67UT6) Putative auxin-independent growth promoter;Q94BY4_ARATH (Q94BY4) AT5g35570/K2K18_1;Q9FH12_ARATH (Q9FH12…	1.56035	4.12975	1.40418	1.8863	3.85376	1.03071	2.61396	4.16985	0.673758
#inter	TRINITY_DN73863_c3_g3_i1	GO:0045735;GO:0048046;GO:0005576;GO:0030145;GO:0046872;GO:0005618;	Q688L5_ORYSA (Q688L5) Hypothetical protein P0636E04.5 (Hypothetical protein P0617H07.14);Q688L5.1 RecName: Full=Germin-like protein 5-1; Flags: Precursor [Oryza sativa Japonica Group];Q6K5Q0_ORYSA (Q6K5Q0) Putative germin-like protein;Q6K5Q0.1 RecName: Full=Putative germin-like protein 2-1; Flags: Precursor [Oryza sativa Japonica Group];Q6K5P9_ORYSA (Q6K5P9) Putative germin-like protein;Q6K5P9.1 …	2.89221	6.71307	1.2148	1.21933	7.06828	2.53527	2.03562	5.95218	1.54795
#inter	TRINITY_DN73912_c0_g3_i1	GO:0006355;GO:0000160;GO:0005634;GO:0006351;GO:0048511;	Q689G6_ORYSA (Q689G6) Pseudo-response regulator 95 (Peudo-response regulator-like);Q689G6.1 RecName: Full=Two-component response regulator-like PRR95; AltName: Full=Pseudo-response regulator 95; Short=OsPRR95 [Oryza sativa Japonica Group];Q6LA42.2 RecName: Full=Two-component response regulator-like APRR5; AltName: Full=Pseudo-response regulator 5 [Arabidopsis thaliana];Q6LA42.2 RecName: Full=Two-…	2.82377	6.59267	1.22324	7.37116	16.366	1.15074	3.12084	6.33882	1.02228
#inter	TRINITY_DN73912_c0_g3_i11	GO:0006355;GO:0000160;GO:0005634;GO:0006351;GO:0048511;	Q689G6_ORYSA (Q689G6) Pseudo-response regulator 95 (Peudo-response regulator-like);Q689G6.1 RecName: Full=Two-component response regulator-like PRR95; AltName: Full=Pseudo-response regulator 95; Short=OsPRR95 [Oryza sativa Japonica Group];Q6LA42.2 RecName: Full=Two-component response regulator-like APRR5; AltName: Full=Pseudo-response regulator 5 [Arabidopsis thaliana];Q6LA42.2 RecName: Full=Two-…	1.86918	4.4593	1.25441	9.17022	18.7823	1.03435	3.23627	6.28244	0.956993
#inter	TRINITY_DN73919_c0_g1_i4	NA	Q5VMP1_ORYSA (Q5VMP1) F-box protein ORE9-like;Q5VMP0.2 RecName: Full=F-box/LRR-repeat MAX2 homolog; AltName: Full=F-box and leucine-rich repeat MAX2 homolog; AltName: Full=Protein DWARF-3 [Oryza sativa Japonica Group];I1SSI5.1 RecName: Full=F-box/LRR-repeat MAX2 homolog A; AltName: Full=F-box and leucine-rich repeat MAX2 homolog A [Petunia x hybrida];Q9SIM9_ARATH (Q9SIM9) F-box protein ORE9, AtFB…	2.93676	12.2447	2.05986	3.79991	16.8943	2.1525	2.81633	6.89796	1.29235
#inter	TRINITY_DN73976_c1_g1_i1	GO:0080043;GO:0008152;GO:0016740;GO:0016758;GO:0043231;GO:0016757;GO:0080044;	Q6Z684_ORYSA (Q6Z684) Putative UDP-glucose glucosyltransferase1;F8WKW1.1 RecName: Full=7-deoxyloganetin glucosyltransferase; AltName: Full=Genipin glucosyltransferase; AltName: Full=UDP-glucose glucosyltransferase 2; Short=GjUGT2; AltName: Full=UDP-glycosyltransferase 85A24 [Gardenia jasminoides];Q589Y1_TOBAC (Q589Y1) Glycosyltransferase NTGT5b;Q589Y2_TOBAC (Q589Y2) Glycosyltransferase NTGT5a;F8W…	0.300235	8.34573	4.79687	1.3933	7.48899	2.42627	0.512903	2.66334	2.37648
#inter	TRINITY_DN73981_c0_g7_i6	GO:0020037;GO:0004497;GO:0005506;GO:0055114;GO:0016705;GO:0016491;GO:0046872;	Q9ATU6_LOLRI (Q9ATU6) Putative cytochrome P450 (Fragment);Q6ETT1_ORYSA (Q6ETT1) Putative cytochrome P450;Q9FW92_ORYSA (Q9FW92) Putative cytochrome P450;Q9FW93_ORYSA (Q9FW93) Putative cytochrome P450;Q9FW80_ORYSA (Q9FW80) Putative cytochrome P450;Q9FW84_ORYSA (Q9FW84) Putative cytochrome P450;Q8S220_ORYSA (Q8S220) Putative cytochrome P450;Q944R6_ARATH (Q944R6) AT3g03470/T21P5_11;Q9SRQ1_ARATH (Q9SR…	2.85867	8.23374	1.5262	1.8933	6.32092	1.73923	1.94348	6.52648	1.74766
#inter	TRINITY_DN73993_c1_g4_i1	NA	Q2QMG2.2 RecName: Full=Methylcrotonoyl-CoA carboxylase subunit alpha, mitochondrial; Short=MCCase subunit alpha; AltName: Full=3-methylcrotonyl-CoA carboxylase 1; AltName: Full=3-methylcrotonyl-CoA:carbon dioxide ligase subunit alpha; Flags: Precursor [Oryza sativa Japonica Group];Q42777.2 RecName: Full=Methylcrotonoyl-CoA carboxylase subunit alpha, mitochondrial; Short=MCCase subunit alpha; AltN…	6.70573	15.9773	1.25256	5.32377	49.0855	3.20478	5.96776	15.3507	1.36304
#inter	TRINITY_DN73997_c0_g3_i11	GO:0016020;GO:0016021;GO:0055085;	Q6EPQ3_ORYSA (Q6EPQ3) SPX (SYG1/Pho81/XPR1) domain-containing protein-like;Q6EPQ3.1 RecName: Full=SPX domain-containing membrane protein Os02g45520 [Oryza sativa Japonica Group] A2X8A7.2 RecName: Full=SPX domain-containing membrane protein OsI_08463 [Oryza sativa Indica Group];Q7XTZ1_ORYSA (Q7XTZ1) OSJNBa0019K04.6 protein;B8AT51.1 RecName: Full=SPX domain-containing membrane protein OsI_17046 [Or…	2.00557	4.54762	1.1811	2.942	6.22735	1.08182	2.56529	4.42544	0.786699
#inter	TRINITY_DN74013_c1_g6_i2	GO:0008233;GO:0016787;GO:0006508;GO:0004180;GO:0004185;	Q53PA1_ORYSA (Q53PA1) Serine carboxypeptidase;Q851E7_ORYSA (Q851E7) Putative serine carboxypeptidase I;Q53PB8_ORYSA (Q53PB8) Serine carboxypeptidase;Q6ZH05_ORYSA (Q6ZH05) Putative serine carboxypeptidase;Q851E3_ORYSA (Q851E3) Putative serine carboxypeptidase;Q8VZU3_ARATH (Q8VZU3) Putative carboxypeptidase;Q8VZU3.1 RecName: Full=Serine carboxypeptidase-like 19; AltName: Full=Protein SINAPOYLGLUCOS…	2.06102	5.92882	1.52439	1.99246	6.30169	1.66119	1.09989	2.15864	0.972763
#inter	TRINITY_DN74013_c1_g6_i8	GO:0008233;GO:0016787;GO:0006508;GO:0004180;GO:0004185;	Q53PA1_ORYSA (Q53PA1) Serine carboxypeptidase;Q53PA1_ORYSA (Q53PA1) Serine carboxypeptidase;Q8VZU3_ARATH (Q8VZU3) Putative carboxypeptidase;Q8VZU3_ARATH (Q8VZU3) Putative carboxypeptidase;Q8VZU3.1 RecName: Full=Serine carboxypeptidase-like 19; AltName: Full=Protein SINAPOYLGLUCOSE ACCUMULATOR 2; AltName: Full=Sinapoylglucose--choline O-sinapoyltransferase; Short=SCT; Contains: RecName: Full=Serin…	1.80146	5.74129	1.67221	1.91906	5.44819	1.50538	1.09213	2.06184	0.916788
#inter	TRINITY_DN74013_c1_g6_i9	GO:0051603;GO:0006508;GO:0019748;GO:0004180;GO:0016747;GO:0004185;	Q53PB1_ORYSA (Q53PB1) Serine carboxypeptidase;Q53PA1_ORYSA (Q53PA1) Serine carboxypeptidase;Q53PB8_ORYSA (Q53PB8) Serine carboxypeptidase;Q53PJ0_ORYSA (Q53PJ0) At2g22990/T20K9.20;Q53PK4_ORYSA (Q53PK4) Serine carboxypeptidase, putative-related;Q6ZH05_ORYSA (Q6ZH05) Putative serine carboxypeptidase;Q851E7_ORYSA (Q851E7) Putative serine carboxypeptidase I;Q851E4_ORYSA (Q851E4) Putative glucose acylt…	5.18931	12.1191	1.22367	3.67431	23.0455	2.64894	2.66789	13.21	2.30786
#inter	TRINITY_DN74013_c1_g7_i4	GO:0008233;GO:0016787;GO:0006508;GO:0004180;GO:0004185;	Q53PA1_ORYSA (Q53PA1) Serine carboxypeptidase;Q53PI8_ORYSA (Q53PI8) Putative serine carboxypeptidase I-related;Q851E7_ORYSA (Q851E7) Putative serine carboxypeptidase I;Q851E3_ORYSA (Q851E3) Putative serine carboxypeptidase;Q8W3C8_ORYSA (Q8W3C8) Putative serine carboxypeptidase;Q7XHH4_ORYSA (Q7XHH4) Putative serine carboxypeptidase;Q941P1_ARATH (Q941P1) Sinapoylglucose:choline sinapoyltransferase;…	5.89404	16.8861	1.51851	6.01079	32.4208	2.43129	6.80958	21.702	1.67219
#inter	TRINITY_DN74039_c2_g3_i9	GO:0030643;GO:0008889;GO:0016787;GO:0005623;GO:0046475;GO:0047389;GO:0006629;GO:2001070;GO:0030246;GO:0008081;	Q9VQU3_DROME (Q9VQU3) CG2818-PA, isoform A (LD22655p);Q528Z1_MAGGR (Q528Z1) Hypothetical protein;	0.05	5.64941	6.82003	0.05	16.3611	8.35413	0.05	6.30273	6.9779
#inter	TRINITY_DN74050_c0_g1_i3	NA	Q8BZ05.2 RecName: Full=Arf-GAP with Rho-GAP domain, ANK repeat and PH domain-containing protein 2; AltName: Full=Centaurin-delta-1; Short=Cnt-d1 [Mus musculus];	5.94193	19.6723	1.72716	10.2825	32.6462	1.66672	3.9209	19.4368	2.30953
#inter	TRINITY_DN74081_c0_g1_i3	GO:0016020;GO:0005355;GO:0016021;GO:0055085;GO:0005351;GO:1902600;GO:0046323;GO:0022857;GO:0005215;	Q6ZFM7_ORYSA (Q6ZFM7) Putative sorbitol transporter;Q945E5_ORYSA (Q945E5) Putative sugar transporter;Q5JJU9_ORYSA (Q5JJU9) Putative sorbitol transporter;Q6ZFM6_ORYSA (Q6ZFM6) Putative sorbitol transporter;Q68BJ8_MALDO (Q68BJ8) Sorbitol transporter;Q70W28_PLAMJ (Q70W28) Polyol transporter;Q84RI1_MALDO (Q84RI1) Sorbitol transporter;Q9FQX3_APIGR (Q9FQX3) Mannitol transporter;Q9LS92_ARATH (Q9LS92) Su…	2.5766	16.4925	2.67827	5.03988	21.7435	2.10912	1.10935	10.4596	3.23704
#inter	TRINITY_DN74081_c0_g2_i8	GO:0016020;GO:0005215;GO:0016021;GO:0055085;GO:0022857;	Q68BJ8_MALDO (Q68BJ8) Sorbitol transporter;Q9XIH7_ARATH (Q9XIH7) Putative sugar transporter;Q9XIH7.1 RecName: Full=Putative polyol transporter 1 [Arabidopsis thaliana];Q84QH3_9ROSA (Q84QH3) Putative sorbitol transporter;P93075_BETVU (P93075) BvcDNA-205 protein;P93076_BETVU (P93076) BvcDNA-397 protein;Q84KI7_9ROSA (Q84KI7) Sorbitol transporter;Q9XIH6_ARATH (Q9XIH6) Putative sugar transporter;Q9XIH…	3.86724	9.84218	1.34767	4.4084	13.3235	1.59565	2.61207	5.65274	1.11376
#inter	TRINITY_DN74082_c2_g6_i2	NA	.	3.17334	24.5697	2.95281	8.31986	26.069	1.6477	6.64169	17.5951	1.40555
#inter	TRINITY_DN74083_c3_g10_i13	GO:0016829;	Q69PU6_ORYSA (Q69PU6) Putative ribosomal RNA apurinic site specific lyase;Q8GVM0_ORYSA (Q8GVM0) Putative RNA apurinic site specific lyase;Q8GVM3_ORYSA (Q8GVM3) Putative ribosomal RNA apurinic site specific lyase;Q8GS78_ORYSA (Q8GS78) Putative RNA apurinic site specific lyase;Q8GRV1_ORYSA (Q8GRV1) Putative ribosomal RNA apurinic site specific lyase;Q69PU2_ORYSA (Q69PU2) Ribosomal RNA apurinic site…	0.647846	3.27608	2.33825	0.62652	3.3425	2.4155	0.400495	3.03289	2.92084
#inter	TRINITY_DN74091_c4_g2_i6	GO:0016020;GO:0005215;GO:0016021;	Q6YXG6_ORYSA (Q6YXG6) Putative purine permease;Q9FZ95_ARATH (Q9FZ95) F3H9.12 protein;Q9FZ95.1 RecName: Full=Purine permease 3; Short=AtPUP3 [Arabidopsis thaliana];Q9M7R1_ARATH (Q9M7R1) Purine permease;Q9FZ96_ARATH (Q9FZ96) Purine permease;Q9FZ96.1 RecName: Full=Purine permease 1; Short=AtPUP1 [Arabidopsis thaliana];Q94GB1_ARATH (Q94GB1) Putative purine permease (Fragment);Q94GB1.1 RecName: Full=P…	7.87289	19.623	1.31758	10.1727	27.2789	1.42308	8.45284	23.6537	1.48456
#inter	TRINITY_DN74140_c2_g4_i2	NA	.	11.0779	25.8331	1.22154	12.6407	53.3075	2.07626	10.1533	29.131	1.52061
#inter	TRINITY_DN74142_c1_g4_i4	NA	Q6F2S5_ORYSA (Q6F2S5) Hypothetical protein OSJNBa0060G17.2;Q6F2S5_ORYSA (Q6F2S5) Hypothetical protein OSJNBa0060G17.2;Q8S6P1_ORYSA (Q8S6P1) Putative reverse transcriptase;Q8S6P1_ORYSA (Q8S6P1) Putative reverse transcriptase;Q75GA2_ORYSA (Q75GA2) Hypothetical protein OSJNBa0042F15.13;Q75GA2_ORYSA (Q75GA2) Hypothetical protein OSJNBa0042F15.13;Q53LX6_ORYSA (Q53LX6) Hypothetical protein;Q9SHP2_ARATH…	4.4482	8.87443	0.996433	3.37346	8.10258	1.26415	2.76071	5.01583	0.861449
#inter	TRINITY_DN74142_c1_g4_i6	GO:0003964;GO:0003676;GO:0006278;	Q8S6P1_ORYSA (Q8S6P1) Putative reverse transcriptase;Q8S6P1_ORYSA (Q8S6P1) Putative reverse transcriptase;Q6F2S5_ORYSA (Q6F2S5) Hypothetical protein OSJNBa0060G17.2;Q6F2S5_ORYSA (Q6F2S5) Hypothetical protein OSJNBa0060G17.2;Q75GA2_ORYSA (Q75GA2) Hypothetical protein OSJNBa0042F15.13;Q75GA2_ORYSA (Q75GA2) Hypothetical protein OSJNBa0042F15.13;Q53ND5_ORYSA (Q53ND5) Hypothetical protein;Q53ND5_ORYSA…	6.87731	12.3292	0.842163	4.70627	12.011	1.3517	3.93065	6.62794	0.753793
#inter	TRINITY_DN74174_c2_g1_i2	GO:0016020;GO:0016021;	Q69JG4_ORYSA (Q69JG4) Putative nodulin-like protein;Q6NKP5_ARATH (Q6NKP5) At4g34950;Q9SW40_ARATH (Q9SW40) Hypothetical protein T11I11.190 (Hypothetical protein AT4g34950);Q9SLF1_ARATH (Q9SLF1) Putative nodulin protein (At2g16660/T24I21.7);O49604_ARATH (O49604) EF-1 alpha-like protein (Fragment);Q8H6R3_PONTR (Q8H6R3) Nodulin-like protein;Q6ZG27_ORYSA (Q6ZG27) Nodulin-like protein;Q9M8M1_ARATH (Q9M…	4.13715	36.1469	3.12716	7.00761	109.429	3.96493	8.63976	30.7165	1.82995
#inter	TRINITY_DN74174_c3_g2_i5	GO:0008150;GO:0003674;GO:0005575;	Q5AMP6_CANAL (Q5AMP6) Hypothetical protein;	8.52197	16.5486	0.95745	7.34339	24.7682	1.75397	8.55527	22.9885	1.42603
#inter	TRINITY_DN74185_c0_g1_i1	NA	Q5JNJ8_ORYSA (Q5JNJ8) Hypothetical protein P0481E12.8-1;Q5JNJ8_ORYSA (Q5JNJ8) Hypothetical protein P0481E12.8-1;Q65X09_ORYSA (Q65X09) Hypothetical protein P0599F04.9;Q65X09_ORYSA (Q65X09) Hypothetical protein P0599F04.9;Q9SUU4_ARATH (Q9SUU4) Hypothetical protein F8B4.180 (Hypothetical protein AT4g32480) (AT4g32480/F8B4_180);Q9SUU4_ARATH (Q9SUU4) Hypothetical protein F8B4.180 (Hypothetical protein…	0.361441	2.91996	3.01412	0.465805	2.66209	2.51476	0.588161	2.16844	1.88237
#inter	TRINITY_DN74185_c0_g1_i7	NA	Q5JNJ8_ORYSA (Q5JNJ8) Hypothetical protein P0481E12.8-1;Q65X09_ORYSA (Q65X09) Hypothetical protein P0599F04.9;Q9SUU4_ARATH (Q9SUU4) Hypothetical protein F8B4.180 (Hypothetical protein AT4g32480) (AT4g32480/F8B4_180);Q9SIU5_ARATH (Q9SIU5) Expressed protein (Hypothetical protein);Q945P7_ARATH (Q945P7) At2g20670/F23N11.1;Q6F396_ORYSA (Q6F396) Expressed protein;Q7Y1H2_ORYSA (Q7Y1H2) Hypothetical prot…	0.528651	2.85639	2.43381	0.570176	2.49626	2.13029	0.298188	1.31532	2.14112
#inter	TRINITY_DN74244_c1_g8_i2	NA	Q704V4_ORYSA (Q704V4) Zinc finger protein;Q704V4_ORYSA (Q704V4) Zinc finger protein;Q704V4_ORYSA (Q704V4) Zinc finger protein;Q6QUK7_ORYSA (Q6QUK7) Zinc finger protein LSD1;Q6QUK7_ORYSA (Q6QUK7) Zinc finger protein LSD1;Q6QUK7_ORYSA (Q6QUK7) Zinc finger protein LSD1;Q0J7V9.1 RecName: Full=Protein LSD1; AltName: Full=Protein LESION SIMULATING DISEASE 1; Short=OsLSD1; AltName: Full=Putative zinc fi…	2.49125	6.18494	1.31189	3.13889	9.62323	1.61627	6.53987	10.706	0.711086
#inter	TRINITY_DN74261_c0_g2_i3	GO:0016020;GO:0004553;GO:0016787;GO:0016021;GO:0005975;GO:0008152;GO:0004575;GO:0016798;GO:0004564;GO:0016740;	Q8RVK8_LOLPR (Q8RVK8) Fructosyltransferase;Q8GUC0_LOLTE (Q8GUC0) Putative soluble acid invertase;Q6KCH6_HORVU (Q6KCH6) Soluble acid invertase (EC 3.2.1.26);Q575T1_WHEAT (Q575T1) Acid beta-fructofuranosidase precursor (EC 3.2.1.26);Q8GUB8_LOLTE (Q8GUB8) Putative soluble acid invertase (Fragment);Q8S3M4_LOLPR (Q8S3M4) Fructosyltransferase;Q9LKI9_ORYSA (Q9LKI9) Vacuolar acid invertase (EC 3.2.1.26);…	17.8141	46.2763	1.37725	1.79316	28.7019	4.00057	2.28963	8.85494	1.95137
#inter	TRINITY_DN74261_c0_g2_i4	GO:0016020;GO:0016787;GO:0008152;GO:0004575;GO:0004564;GO:0016740;GO:0004553;GO:0016021;GO:0005975;GO:0016798;	Q8RVK8_LOLPR (Q8RVK8) Fructosyltransferase;Q8GUC0_LOLTE (Q8GUC0) Putative soluble acid invertase;Q56UM3_ORYSA (Q56UM3) Vacuolar invertase 2 (Fragment);Q8S589_9POAL (Q8S589) Sucrose:fructan 6-fructosyltransferase (Fragment);Q9AUH1_AGRCR (Q9AUH1) Sucrose:fructan 6-fructosyltransferase;Q41755_MAIZE (Q41755) Invertase (Fragment);Q7XTK7_MAIZE (Q7XTK7) Vacuolar invertase (EC 3.2.1.26) (Fragment);Q575T1…	4.70931	26.1286	2.47204	1.59533	10.8957	2.77183	10.5356	35.7862	1.76413
#inter	TRINITY_DN74285_c3_g4_i6	GO:0016020;GO:0016787;GO:0016021;	Q6YVH6_ORYSA (Q6YVH6) Hydrolase, alpha/beta fold family-like;Q9BJD6_STRPU (Q9BJD6) Toll-like receptor Tlr1.1;	15.4654	31.6688	1.03402	12.5934	26.9797	1.09921	14.5786	25.226	0.791059
#inter	TRINITY_DN74316_c0_g4_i14	GO:0016310;GO:0019287;GO:0047940;GO:0016125;GO:0004496;GO:0016301;GO:0016740;GO:0005524;GO:0005829;GO:0000166;GO:0005975;GO:0042546;GO:0046872;	Q9LY82_ARATH (Q9LY82) Hypothetical protein F18O22_260;Q9LY82.1 RecName: Full=Probable glucuronokinase 2 [Arabidopsis thaliana];Q93ZC9_ARATH (Q93ZC9) AT3g01640/F4P13_18;Q93ZC9.1 RecName: Full=Glucuronokinase 1; Short=AtGlcAK1 [Arabidopsis thaliana];Q5PP60_ARATH (Q5PP60) At5g14470;Q9SS91_ARATH (Q9SS91) F4P13.18 protein;P93483_9ASPA (P93483) Hypothetical protein;Q8AAJ0_BACTN (Q8AAJ0) D-glycero-D-man…	1.18682	5.76908	2.28124	0.952828	7.31684	2.94093	1.2703	2.99995	1.23977
#inter	TRINITY_DN74374_c0_g1_i2	NA	P29114.2 RecName: Full=Linoleate 9S-lipoxygenase 1; AltName: Full=Lipoxygenase 1 [Hordeum vulgare];Q7G794_ORYSA (Q7G794) Lipoxygenase, putative;Q7G794.1 RecName: Full=Putative linoleate 9S-lipoxygenase 3; AltName: Full=Lipoxygenase 3 [Oryza sativa Japonica Group];Q9XFL9_MAIZE (Q9XFL9) Lipoxygenase (EC 1.13.11.12) (Fragment);Q8W0V2_MAIZE (Q8W0V2) Lipoxygenase;Q9AXG8_MAIZE (Q9AXG8) Lipoxygenase;Q7G…	58.1054	142.034	1.28949	71.5157	153.408	1.10104	28.7686	58.0515	1.01284
#inter	TRINITY_DN74376_c1_g5_i8	NA	.	6.53857	14.0007	1.09845	10.3692	21.8807	1.07735	11.3969	23.4703	1.04219
#inter	TRINITY_DN74378_c3_g6_i1	GO:0016020;GO:0015267;GO:0016021;GO:0055085;	Q6QU77_WHEAT (Q6QU77) Delta tonoplast intrinsic protein TIP2;3;Q6QU78_WHEAT (Q6QU78) Delta tonoplast intrinsic protein TIP2;2;Q6QU79_WHEAT (Q6QU79) Delta tonoplast intrinsic protein TIP2;1;Q9ZR94_WHEAT (Q9ZR94) Delta-type tonoplast intrinsic protein;Q5Z6F0_ORYSA (Q5Z6F0) Putative delta tonoplast intrinsic protein TIP2;2;Q5Z6F0.1 RecName: Full=Probable aquaporin TIP2-2; AltName: Full=Tonoplast int…	687.994	1347.3	0.969603	425.045	2122.44	2.32004	302.787	691.97	1.19241
#inter	TRINITY_DN74380_c3_g2_i3	NA	Q7XIJ4_ORYSA (Q7XIJ4) Hypothetical protein OJ1612_A04.103 (Hypothetical protein P0006G05.106);	3.20948	12.4852	1.95981	3.92131	15.1837	1.95312	5.03317	9.98263	0.987953
#inter	TRINITY_DN74380_c3_g2_i5	NA	Q7XIJ4_ORYSA (Q7XIJ4) Hypothetical protein OJ1612_A04.103 (Hypothetical protein P0006G05.106);	1.21395	11.7334	3.27284	1.65018	8.17733	2.30901	1.98581	5.34133	1.42747
#inter	TRINITY_DN74393_c1_g3_i1	GO:0005504;GO:0009627;	Q8GVT9_ORYSA (Q8GVT9) Hypothetical protein P0045F02.128;Q8W453_ARATH (Q8W453) Hypothetical protein (DIR1 protein) (At5g48485);Q8W453.1 RecName: Full=Putative lipid-transfer protein DIR1; AltName: Full=Protein DEFECTIVE IN INDUCED RESISTANCE 1; Flags: Precursor [Arabidopsis thaliana];Q8LEU7_ARATH (Q8LEU7) Hypothetical protein;Q9LV65_ARATH (Q9LV65) Arabidopsis thaliana genomic DNA, chromosome 5, P1…	51.8817	101.487	0.967997	38.2761	94.1163	1.298	56.0532	123.612	1.14095
#inter	TRINITY_DN74427_c0_g7_i30	NA	Q93VF3_ORYSA (Q93VF3) P0560B06.28 protein (Glutaredoxin-like protein) (Putative glutaredoxin 1);Q7G8Y5_ORYSA (Q7G8Y5) Putative glutaredoxin;Q7G8Y5.1 RecName: Full=Glutaredoxin-C1 [Oryza sativa Japonica Group];Q0IMV4.2 RecName: Full=Putative glutaredoxin-C14 [Oryza sativa Japonica Group];Q942X3_ORYSA (Q942X3) Glutaredoxin-like;Q0JG89.2 RecName: Full=Putative glutaredoxin-C2 [Oryza sativa Japonica …	5.21787	13.6768	1.3902	2.38841	31.1921	3.70706	1.75038	10.574	2.59478
#inter	TRINITY_DN74455_c2_g1_i16	GO:0006769;GO:0008936;GO:0005737;GO:0016787;GO:0019365;GO:0008152;GO:0003824;GO:0009737;	Q6K1Z7_ORYSA (Q6K1Z7) Isochorismatase hydrolase-like protein;Q6K1Z7_ORYSA (Q6K1Z7) Isochorismatase hydrolase-like protein;Q8S8F9_ARATH (Q8S8F9) Expressed protein (Hypothetical protein At2g22570);Q8S8F9_ARATH (Q8S8F9) Expressed protein (Hypothetical protein At2g22570);Q8LFK8_ARATH (Q8LFK8) Hypothetical protein;Q8LFK8_ARATH (Q8LFK8) Hypothetical protein;Q949K2_LYCES (Q949K2) Hypothetical protein;Q5…	3.02651	8.76899	1.53476	3.08241	8.28517	1.42647	1.24373	4.65636	1.90453
#inter	TRINITY_DN74455_c2_g1_i3	GO:0006769;GO:0008936;GO:0005737;GO:0016787;GO:0019365;GO:0008152;GO:0003824;GO:0009737;	Q6K1Z7_ORYSA (Q6K1Z7) Isochorismatase hydrolase-like protein;Q6K1Z7_ORYSA (Q6K1Z7) Isochorismatase hydrolase-like protein;Q6K1Z7_ORYSA (Q6K1Z7) Isochorismatase hydrolase-like protein;Q8S8F9_ARATH (Q8S8F9) Expressed protein (Hypothetical protein At2g22570);Q8S8F9_ARATH (Q8S8F9) Expressed protein (Hypothetical protein At2g22570);Q8S8F9_ARATH (Q8S8F9) Expressed protein (Hypothetical protein At2g2257…	2.65664	8.89513	1.74341	2.37038	6.04139	1.34976	0.882414	3.49759	1.98683
#inter	TRINITY_DN74462_c1_g9_i9	GO:0009451;GO:0004519;GO:0003723;GO:0009658;GO:0043231;GO:0090305;	Q7XNE0_ORYSA (Q7XNE0) OSJNBa0088A01.11 protein;Q9FKI5_ARATH (Q9FKI5) Emb|CAB69839.1;Q66GP4_ARATH (Q66GP4) At5g13770;Q66GP4.1 RecName: Full=Pentatricopeptide repeat-containing protein At5g13770, chloroplastic; Flags: Precursor [Arabidopsis thaliana];Q56Z52_ARATH (Q56Z52) Hypothetical protein At5g13770;Q56Z52_ARATH (Q56Z52) Hypothetical protein At5g13770;Q3EDF8.1 RecName: Full=Pentatricopeptide rep…	16.1582	28.2804	0.807536	8.38697	17.4066	1.05341	9.23396	13.7597	0.575428
#inter	TRINITY_DN74504_c0_g3_i1	GO:0050660;GO:0003824;GO:0055114;GO:0016491;GO:0071949;	Q5Z964_ORYSA (Q5Z964) Putative CPRD2;Q5QJ60_CYNDA (Q5QJ60) FAD-linked oxidoreductase BG60;Q5TIW4_HORVU (Q5TIW4) Pollen allergen Hor v 4 precursor (Fragment);Q5TIW8_SECCE (Q5TIW8) Pollen allergen Sec c 4 precursor (Fragment);Q5Z957_ORYSA (Q5Z957) Putative CPRD2;Q5TIW5_WHEAT (Q5TIW5) Pollen allergen Tri a 4 precursor (Fragment);Q5TIW7_SECCE (Q5TIW7) Pollen allergen Sec c 4 precursor (Fragment);Q5ZQ…	12.9813	35.724	1.46046	15.4718	46.2551	1.57997	8.81443	15.2939	0.795017
#inter	TRINITY_DN74507_c2_g4_i8	GO:0016310;GO:0016301;GO:0016567;GO:0004842;	Q6Z335_ORYSA (Q6Z335) MAP kinase-like;Q5VR95_ORYSA (Q5VR95) Armadillo/beta-catenin repeat protein-related-like;Q9CAA7_ARATH (Q9CAA7) Hypothetical protein T6L1.12;Q9CAA7.1 RecName: Full=Putative U-box domain-containing protein 42; AltName: Full=Plant U-box protein 42 [Arabidopsis thaliana];Q93YT4_ARATH (Q93YT4) Hypothetical protein At1g20780;Q9LM76_ARATH (Q9LM76) F2D10.27;Q9LM76.1 RecName: Full=U-…	4.29425	14.1077	1.716	5.12813	18.529	1.85328	8.77495	17.3092	0.980076
#inter	TRINITY_DN74510_c1_g17_i6	NA	P0C127.1 RecName: Full=Auxin-responsive protein IAA16; AltName: Full=Indoleacetic acid-induced protein 16 [Oryza sativa Japonica Group];O24408.2 RecName: Full=Auxin-responsive protein IAA18; AltName: Full=Indoleacetic acid-induced protein 18 [Arabidopsis thaliana];O24408.2 RecName: Full=Auxin-responsive protein IAA18; AltName: Full=Indoleacetic acid-induced protein 18 [Arabidopsis thaliana];Q8LAL…	3.69132	15.7056	2.08907	5.28829	18.1084	1.77579	6.2683	17.9838	1.52055
#inter	TRINITY_DN74510_c1_g2_i1	NA	.	2.01097	10.1785	2.33956	1.69308	13.8507	3.03224	2.19802	10.1856	2.21225
#inter	TRINITY_DN74514_c0_g1_i1	GO:0016020;GO:0102756;GO:0034625;GO:0042761;GO:0009922;GO:0030148;GO:0102337;GO:0016740;GO:0006629;GO:0006631;GO:0016021;GO:0006633;GO:0102336;GO:0102338;GO:0019367;GO:0034626;GO:0030176;	Q7QBF1_ANOGA (Q7QBF1) ENSANGP00000014720 (Fragment);Q57YL1_9TRYP (Q57YL1) Hypothetical protein;	13.2272	31.8519	1.26787	17.689	43.5508	1.29985	17.926	34.5704	0.947484
#inter	TRINITY_DN74568_c0_g5_i5	NA	Q5ZB68_ORYSA (Q5ZB68) Extensin-like;Q5ZB68_ORYSA (Q5ZB68) Extensin-like;Q5ZB68_ORYSA (Q5ZB68) Extensin-like;Q8L3T8_ORYSA (Q8L3T8) Extensin-like;Q8L3T8_ORYSA (Q8L3T8) Extensin-like;Q8L3T8_ORYSA (Q8L3T8) Extensin-like;Q6L4T0_ORYSA (Q6L4T0) Putative extensin;Q6L4T0_ORYSA (Q6L4T0) Putative extensin;Q5VR46_ORYSA (Q5VR46) Putative leucine-rich repeat/extensin 1;Q9LHF1_ARATH (Q9LHF1) Extensin-like prote…	3.08022	11.3813	1.88556	2.36951	7.61728	1.68469	1.93961	3.66274	0.917157
#inter	TRINITY_DN74617_c2_g6_i9	NA	.	1.75509	10.7062	2.60883	3.72735	11.7062	1.65105	0.825389	4.70164	2.51002
#inter	TRINITY_DN74630_c3_g1_i1	NA	Q6Z7B5_ORYSA (Q6Z7B5) Putative COP1;	3.31465	8.49854	1.35836	1.32219	7.04063	2.41278	3.31478	13.6693	2.04395
#inter	TRINITY_DN74733_c0_g10_i1	NA	Q9FX80_ARATH (Q9FX80) F19K19.4 protein;Q93YN1_ARATH (Q93YN1) Hypothetical protein F19K19.4 (Hypothetical protein At1g16670);	9.09069	22.8573	1.33019	8.04832	21.9214	1.44558	5.60361	10.4083	0.893306
#inter	TRINITY_DN74739_c2_g2_i1	GO:0003700;GO:0003677;GO:0006355;GO:0043565;GO:0005634;GO:0006351;	Q6IET0_ORYSA (Q6IET0) WRKY transcription factor 1;Q5NAL3_ORYSA (Q5NAL3) Putative WRKY transcription factor 6;Q6B6R1_ORYSA (Q6B6R1) Transcription factor WRKY10;Q7F6X5_ORYSA (Q7F6X5) Putative WRKY DNA binding protein;Q9P012_HUMAN (Q9P012) HSPC151;Q8N5R6_HUMAN (Q8N5R6) FLJ32855 protein (Fragment);	9.24424	66.8601	2.85452	17.3337	57.8936	1.73982	2.62358	27.8217	3.4066
#inter	TRINITY_DN74749_c0_g4_i1	GO:0048046;GO:0055114;GO:0052716;GO:0005507;GO:0005576;GO:0016491;GO:0046274;GO:0046872;	Q8W0V4_LOLPR (Q8W0V4) Laccase LAC5-4 (EC 1.10.3.2);Q8W0V4_LOLPR (Q8W0V4) Laccase LAC5-4 (EC 1.10.3.2);Q5N7B4_ORYSA (Q5N7B4) Putative laccase LAC5-4;Q5N7B4_ORYSA (Q5N7B4) Putative laccase LAC5-4;Q5N7B4.1 RecName: Full=Laccase-7; AltName: Full=Benzenediol:oxygen oxidoreductase 7; AltName: Full=Diphenol oxidase 7; AltName: Full=Urishiol oxidase 7; Flags: Precursor [Oryza sativa Japonica Group];Q5N7B…	3.44724	8.70714	1.33676	1.83706	11.3546	2.62781	4.28245	7.16802	0.743138
#inter	TRINITY_DN74749_c0_g4_i3	GO:0052716;GO:0005507;GO:0046274;GO:0048046;GO:0055114;GO:0005576;GO:0016491;GO:0046872;	Q8W0V4_LOLPR (Q8W0V4) Laccase LAC5-4 (EC 1.10.3.2);Q5N7B4_ORYSA (Q5N7B4) Putative laccase LAC5-4;Q5N7B4.1 RecName: Full=Laccase-7; AltName: Full=Benzenediol:oxygen oxidoreductase 7; AltName: Full=Diphenol oxidase 7; AltName: Full=Urishiol oxidase 7; Flags: Precursor [Oryza sativa Japonica Group];Q5N7B3_ORYSA (Q5N7B3) Laccase LAC5-4-like protein;Q5N7B3_ORYSA (Q5N7B3) Laccase LAC5-4-like protein;Q2…	3.76455	13.3225	1.82332	1.51403	14.2527	3.23477	5.65481	11.0477	0.966196
#inter	TRINITY_DN74761_c1_g3_i16	GO:0003677;GO:0006355;GO:0003700;GO:0005634;GO:0006351;	Q6ZGQ0_ORYSA (Q6ZGQ0) Putative dehydration-responsive element binding protein 3;Q67VY1_ORYSA (Q67VY1) Putative AP2-domain DRE binding factor DBF1;Q67VY1_ORYSA (Q67VY1) Putative AP2-domain DRE binding factor DBF1;Q9C9S5_ARATH (Q9C9S5) Putative AP2 domain transcriptional regulator, 5' partial; 1-558 (Fragment);O23106_ARATH (O23106) AP2 domain containing protein RAP2.4 (Fragment);Q9LM15_ARATH (Q9LM1…	4.24162	15.3939	1.85967	5.47549	9.85792	0.848295	4.65825	11.1654	1.26117
#inter	TRINITY_DN74788_c1_g1_i2	GO:0003677;GO:0006355;GO:0005634;	Q8S7W1_ORYSA (Q8S7W1) Putative zinc finger DNA-binding protein (Putative H-protein promoter binding factor-2a);Q8L5E6_HORVU (Q8L5E6) Dof zinc finger protein (Fragment);Q948I5_ORYSA (Q948I5) Putative H-protein promoter binding factor-2a;Q7XEU8_ORYSA (Q7XEU8) Putative H-protein promoter binding factor-2a;Q39540_CUCMA (Q39540) AOBP (Ascorbate oxidase promoter-binding protein);Q5XF25_ARATH (Q5XF25) A…	3.26741	9.1864	1.49135	3.27573	7.83366	1.25787	4.05868	12.998	1.67921
#inter	TRINITY_DN74833_c1_g2_i7	NA	Q8LNH1_ORYSA (Q8LNH1) Hypothetical protein OSJNBa0078O01.5;Q84WQ5.2 RecName: Full=CBS domain-containing protein CBSX5 [Arabidopsis thaliana];Q5HZ39_ARATH (Q5HZ39) At4g27460;Q84WQ5_ARATH (Q84WQ5) Hypothetical protein At4g27460;Q9SZS1_ARATH (Q9SZS1) Hypothetical protein F27G19.60 (Hypothetical protein AT4g27460);Q9FI01_ARATH (Q9FI01) Arabidopsis thaliana genomic DNA, chromosome 5, P1 clone:MGN6;Q7X…	6.8376	26.3472	1.94609	3.98117	13.2445	1.73413	3.90661	8.62689	1.14292
#inter	TRINITY_DN74842_c2_g6_i1	NA	Q8GVH2_ORYSA (Q8GVH2) Hypothetical protein OJ1340_C08.105;Q8RWX8_ARATH (Q8RWX8) Hypothetical protein At4g01870 (Fragment);Q9SYI5_ARATH (Q9SYI5) Hypothetical protein T7B11.13 (Hypothetical protein AT4g01870);Q9XI11_ARATH (Q9XI11) F8K7.9 (Hypothetical protein At1g21670);Q6AVR6_ORYSA (Q6AVR6) Putative F8K7.10 protein;Q9XI10_ARATH (Q9XI10) F8K7.10 protein (Hypothetical protein At1g21680);Q84R85_ORYSA…	4.0653	23.3826	2.524	3.57225	14.6102	2.03207	0.432662	7.23907	4.06449
#inter	TRINITY_DN74883_c0_g1_i3	NA	Q6K4A9_ORYSA (Q6K4A9) Hypothetical protein OJ1595_D08.7 (Hypothetical protein P0676H02.25);Q6YTU2_ORYSA (Q6YTU2) Hypothetical protein P0419H09.2-1 (Hypothetical protein OJ1111_H02.21-1);Q7XV48_ORYSA (Q7XV48) OSJNBa0086B14.7 protein;Q8S8A5_ARATH (Q8S8A5) Expressed protein;Q9ARH4_CRAPL (Q9ARH4) Plastid-targeted protein 2;Q9ARH3_CRAPL (Q9ARH3) Plastid-targeted protein 3;Q9ARH2_CRAPL (Q9ARH2) Plastid…	8.77868	18.0807	1.04237	8.02424	23.6422	1.55893	13.0384	29.0006	1.15332
#inter	TRINITY_DN74906_c0_g2_i3	NA	Q7XVN5_ORYSA (Q7XVN5) OSJNBa0055C08.5 protein;Q9SGA0_ARATH (Q9SGA0) F1C9.23 protein (ACR6) (Hypothetical protein At3g01990/F28J7_32) (Hypothetical protein At3g01990);Q9SGI1_ARATH (Q9SGI1) F28J7.32 protein;Q8LJW3_ARATH (Q8LJW3) ACR4;Q8LJW3_ARATH (Q8LJW3) ACR4;Q9LQB5_ARATH (Q9LQB5) F4N2.2;Q9LQB5_ARATH (Q9LQB5) F4N2.2;Q75IY1_ORYSA (Q75IY1) Putative ACT domain containing protein, ACR4, with alternati…	2.37433	10.479	2.14191	2.49059	10.7324	2.10741	3.64193	10.6678	1.55049
#inter	TRINITY_DN74914_c0_g6_i1	GO:0009269;	Q5CAQ2_TRITU (Q5CAQ2) Dehydrin;Q9AWZ5_ORYSA (Q9AWZ5) Putative late embryogenesis-abundant protein;P46518.1 RecName: Full=Late embryogenesis abundant protein Lea14-A [Gossypium hirsutum];Q75HZ0_ORYSA (Q75HZ0) Putative late embryogenesis abundant protein ('putative late embryogenesis abundant protein, LEA14-A');P46519.1 RecName: Full=Desiccation protectant protein Lea14 homolog [Glycine max];Q9M556…	2.99463	36.2233	3.59647	0.704066	9.54786	3.76139	0.806419	5.37124	2.73565
#inter	TRINITY_DN74916_c1_g8_i2	NA	Q10M18.1 RecName: Full=Thioredoxin-like 1-2, chloroplastic; AltName: Full=Lilium-type thioredoxin 1-2; Flags: Precursor [Oryza sativa Japonica Group];Q6Z4N3_ORYSA (Q6Z4N3) Putative thioredoxin;Q6Z4N3.1 RecName: Full=Thioredoxin-like 1-1, chloroplastic; AltName: Full=Lilium-type thioredoxin 1-1 [Oryza sativa Japonica Group];O64654.1 RecName: Full=Thioredoxin-like 1-1, chloroplastic; AltName: Full=…	8.49472	18.6835	1.13713	2.36143	12.1003	2.35731	6.40792	11.5967	0.855786
#inter	TRINITY_DN74969_c1_g1_i1	GO:0016787;GO:0008152;GO:0009056;	Q7XTC5_ORYSA (Q7XTC5) OSJNBa0064H22.22 protein;Q6YTH5_ORYSA (Q6YTH5) Putative PrMC3;Q67J04_ORYSA (Q67J04) Putative PrMC3;Q5ZDG6_ORYSA (Q5ZDG6) PrMC3-like protein;Q67J07_ORYSA (Q67J07) Putative PrMC3;Q67J05_ORYSA (Q67J05) Putative PrMC3;Q67J09_ORYSA (Q67J09) Putative PrMC3;Q6ZIJ0_ORYSA (Q6ZIJ0) Putative cell death associated protein;Q69Y18_ORYSA (Q69Y18) Putative PrMC3;Q67TR6_ORYSA (Q67TR6) Putati…	6.29552	24.416	1.95543	6.74931	24.5859	1.86502	4.21329	11.2875	1.42171
#inter	TRINITY_DN74970_c3_g3_i6	NA	.	21.9101	50.4677	1.20376	6.05142	14.8676	1.29683	4.25424	12.4691	1.55138
#inter	TRINITY_DN74976_c0_g4_i2	GO:0016020;GO:0016021;GO:0055085;GO:0008643;GO:0005215;GO:0022857;	Q945E5_ORYSA (Q945E5) Putative sugar transporter;Q6ZFM7_ORYSA (Q6ZFM7) Putative sorbitol transporter;Q68BJ8_MALDO (Q68BJ8) Sorbitol transporter;Q6ZFM6_ORYSA (Q6ZFM6) Putative sorbitol transporter;Q84QH3_9ROSA (Q84QH3) Putative sorbitol transporter;Q9XIH7_ARATH (Q9XIH7) Putative sugar transporter;Q9XIH7.1 RecName: Full=Putative polyol transporter 1 [Arabidopsis thaliana];Q9XIH6_ARATH (Q9XIH6) Puta…	2.14409	14.9215	2.79896	5.03454	15.7654	1.64683	1.18135	9.17127	2.95669
#inter	TRINITY_DN75023_c2_g2_i1	GO:0008152;GO:0003824;	Q7XQ93_ORYSA (Q7XQ93) OSJNBa0018M05.15 protein;Q9FFE6_ARATH (Q9FFE6) AMP-binding protein (Adenosine monophosphate binding protein 5 AMPBP5);Q9FFE6.1 RecName: Full=Probable acyl-activating enzyme 5, peroxisomal; AltName: Full=AMP-binding protein 5; Short=AtAMPBP5 [Arabidopsis thaliana];Q9FFE9_ARATH (Q9FFE9) AMP-binding protein (Adenosine monophosphate binding protein 6 AMPBP6);Q9FFE9.1 RecName: Fu…	2.31408	9.16672	1.98597	2.99651	12.9113	2.10728	2.76874	8.95695	1.69378
#inter	TRINITY_DN75037_c0_g1_i1	NA	Q8LIW6_ORYSA (Q8LIW6) P0497A05.5 protein;Q5N715_ORYSA (Q5N715) Ubiquitin-like;Q82K68_STRAW (Q82K68) Hypothetical protein;Q7U3N4_SYNPX (Q7U3N4) Valyl-tRNA synthetase (EC 6.1.1.9);Q7U3N4.1 RecName: Full=Valine--tRNA ligase {ECO:0000255|HAMAP-Rule:MF_02004} {ECO:0000255|HAMAP-Rule:MF_02004}; AltName: Full=Valyl-tRNA synthetase {ECO:0000255|HAMAP-Rule:MF_02004}; Short=ValRS {ECO:0000255|HAMAP-Rule:MF…	4.83422	99.2307	4.35943	8.65686	34.6041	1.99903	9.52843	30.7292	1.6893
#inter	TRINITY_DN75044_c0_g2_i1	NA	.	7.28852	20.1897	1.46992	7.04933	20.6053	1.54746	9.22444	23.1074	1.32482
#inter	TRINITY_DN75044_c0_g3_i2	GO:0005737;GO:0050418;GO:0051539;GO:0003824;GO:0055114;GO:0016491;GO:0051536;GO:0016661;GO:0046872;	Q7M961_WOLSU (Q7M961) PRISMANE PROTEIN HOMOLOG;	14.8456	34.7312	1.2262	15.9404	41.6189	1.38455	18.7538	28.2025	0.58864
#inter	TRINITY_DN75052_c1_g5_i5	GO:0016788;	Q5Z983_ORYSA (Q5Z983) GDSL-lipase-like;Q5Z981_ORYSA (Q5Z981) GDSL-motif lipase-like;Q6ESR5_ORYSA (Q6ESR5) Putative anter-specific proline-rich protein APG;Q6K861_ORYSA (Q6K861) Putative GDSL-lipase;Q6K868_ORYSA (Q6K868) Putative GDSL-lipase;Q6Z7T3_ORYSA (Q6Z7T3) Putative proline-rich protein APG;Q6YUS8_ORYSA (Q6YUS8) Putative GDSL-motif lipase/hydrolase protein;Q6ESR6_ORYSA (Q6ESR6) Putative ante…	13.9696	52.4189	1.9078	7.76178	24.8508	1.67883	3.07756	10.955	1.83173
#inter	TRINITY_DN75079_c1_g6_i1	GO:0080043;GO:0008152;GO:0016740;GO:0016758;GO:0043231;GO:0016757;GO:0080044;	Q6Z684_ORYSA (Q6Z684) Putative UDP-glucose glucosyltransferase1;Q8L5C7_PEA (Q8L5C7) UDP-glucuronosyltransferase;Q7XV42_ORYSA (Q7XV42) OSJNBa0086B14.13 protein;Q7XTH0_ORYSA (Q7XTH0) OSJNBb0026L04.6 protein;Q9LMF1_ARATH (Q9LMF1) T16E15.1 protein (Fragment);Q7XKH9_ORYSA (Q7XKH9) OSJNBb0033P05.8 protein;Q6Z688_ORYSA (Q6Z688) Putative UDP-glucose glucosyltransferase;F8WKW1.1 RecName: Full=7-deoxylogan…	2.13203	33.0485	3.95429	5.55011	25.8829	2.22141	2.42273	11.855	2.29079
#inter	TRINITY_DN75090_c0_g7_i1	GO:0016740;GO:0016747;	Q5N7V3_ORYSA (Q5N7V3) Putative hydroxycinnamoyl transferase;Q60EH6_ORYSA (Q60EH6) Hypothetical protein B1122D01.3;Q8H4K0_ORYSA (Q8H4K0) N-hydroxycinnamoyl benzoyltransferase-like protein;O04201_ARATH (O04201) Putative anthocyanin 5-aromatic acyltransferase (At2g39980/T28M21.14);Q9LFB5_ARATH (Q9LFB5) Anthranilate N-benzoyltransferase-like protein (AT5g01210/F7J8_190);Q8H6W3_CICAR (Q8H6W3) Anthrani…	23.4844	176.136	2.90692	21.0967	54.6279	1.37262	6.02099	44.127	2.87359
#inter	TRINITY_DN75118_c0_g1_i1	GO:0016020;GO:0006857;GO:0005215;GO:0097708;GO:0016021;GO:0005886;GO:0055085;GO:0010336;GO:0022857;	Q5Z6P7_ORYSA (Q5Z6P7) Putative nitrite transporter;Q9SX20_ARATH (Q9SX20) F24J5.19 protein (At1g68570/F24J5_7);Q9SX20.1 RecName: Full=Protein NRT1/ PTR FAMILY 3.1; Short=AtNPF3.1 [Arabidopsis thaliana];Q6AU92_ORYSA (Q6AU92) Putative proton-dependent oligopeptide transporter (POT);Q6AU97_ORYSA (Q6AU97) Putative proton-dependent oligopeptide transporter (POT);Q96400_CUCSA (Q96400) Nitrite transporte…	11.3808	24.2913	1.09384	15.4324	48.1109	1.6404	9.51663	26.4081	1.47246
#inter	TRINITY_DN75156_c0_g2_i1	GO:0016020;GO:0016021;	Q5QMA9_ORYSA (Q5QMA9) Amino acid transporter-like protein;Q5QMB0_ORYSA (Q5QMB0) Putative N system amino acids transporter NAT-1;Q9LYM2_ARATH (Q9LYM2) Hypothetical protein F18O21_160 (AT3g56200/F18O21_160);Q8S8E1_ARATH (Q8S8E1) Hypothetical protein At2g40420;Q6Z336_ORYSA (Q6Z336) Putative amino acid transporter;Q9FMC0_ARATH (Q9FMC0) Amino acid transporter-like protein;Q9FNZ8_ORYSA (Q9FNZ8) Putativ…	5.70758	18.9942	1.73461	14.9303	30.9669	1.05248	2.17181	7.57288	1.80194
#inter	TRINITY_DN75156_c0_g2_i12	GO:0016020;GO:0003333;GO:0016021;GO:0015171;	Q5QMB0_ORYSA (Q5QMB0) Putative N system amino acids transporter NAT-1;Q5QMA9_ORYSA (Q5QMA9) Amino acid transporter-like protein;Q9LI61_ARATH (Q9LI61) Gb|AAF27127.1 (AT3g30390/T6J22_16);Q9FNZ8_ORYSA (Q9FNZ8) Putative Na+-dependent neutral amino acid transporter;Q9FMC0_ARATH (Q9FMC0) Amino acid transporter-like protein;Q9LYM2_ARATH (Q9LYM2) Hypothetical protein F18O21_160 (AT3g56200/F18O21_160);Q67…	5.58103	17.9394	1.68453	12.3521	29.8157	1.27132	2.84056	7.27276	1.35633
#inter	TRINITY_DN75170_c0_g4_i12	NA	Q6ASV3_ORYSA (Q6ASV3) Expressed protein;Q84SZ0_ORYSA (Q84SZ0) Hypothetical protein OSJNBa0087C10.17;Q5Z6X7_ORYSA (Q5Z6X7) Hypothetical protein B1068H08.16;Q84Q44_ORYSA (Q84Q44) Hypothetical protein P0456B03.125;Q5ZDE3_ORYSA (Q5ZDE3) Hypothetical protein P0537A05.31;Q5ZDC7_ORYSA (Q5ZDC7) Hypothetical protein P0537A05.25;Q5Z6X5_ORYSA (Q5Z6X5) Hypothetical protein B1068H08.18;Q84S41_ORYSA (Q84S41) H…	3.5245	8.0161	1.18548	5.11393	12.4092	1.27891	3.49371	6.24188	0.837221
#inter	TRINITY_DN75180_c1_g1_i6	GO:0005737;GO:0016746;GO:0019344;GO:0016740;GO:0008652;GO:0005829;GO:0009001;GO:0006535;	Q8W0E4_ORYSA (Q8W0E4) Putative serine O-acetyltransferase satA;Q8W0E4.1 RecName: Full=Probable serine acetyltransferase 1; AltName: Full=OsSERAT1;1 [Oryza sativa Japonica Group];Q8GZP8_MAIZE (Q8GZP8) Satase isoform I;Q0DGG8.2 RecName: Full=Probable serine acetyltransferase 5; AltName: Full=OsSERAT1;2 [Oryza sativa Japonica Group];Q9MAZ3_ALLTU (Q9MAZ3) Serine acetyltransferase;Q9SDP2_ALLCE (Q9SDP2…	10.2376	33.6374	1.71619	10.0417	47.4038	2.239	12.9511	20.6622	0.673919
#inter	TRINITY_DN75194_c1_g1_i1	NA	Q7QSW4_GIALA (Q7QSW4) GLP_44_30006_27583;	3.85017	18.4032	2.25696	20.4273	66.5614	1.70419	15.686	29.9963	0.935307
#inter	TRINITY_DN75247_c0_g8_i13	GO:0008152;GO:0003824;	Q7XQ93_ORYSA (Q7XQ93) OSJNBa0018M05.15 protein;Q9FFE6_ARATH (Q9FFE6) AMP-binding protein (Adenosine monophosphate binding protein 5 AMPBP5);Q9FFE6.1 RecName: Full=Probable acyl-activating enzyme 5, peroxisomal; AltName: Full=AMP-binding protein 5; Short=AtAMPBP5 [Arabidopsis thaliana];Q88H12_PSEPK (Q88H12) AMP-binding domain protein;Q8RY75_ARATH (Q8RY75) Putative AMP-binding protein (Fragment);Q9…	2.88655	9.69551	1.74797	2.0979	15.939	2.92554	2.14076	7.98833	1.89977
#inter	TRINITY_DN75247_c0_g8_i18	GO:0008152;GO:0003824;	Q7XQ93_ORYSA (Q7XQ93) OSJNBa0018M05.15 protein;Q9FFE6_ARATH (Q9FFE6) AMP-binding protein (Adenosine monophosphate binding protein 5 AMPBP5);Q9FFE6.1 RecName: Full=Probable acyl-activating enzyme 5, peroxisomal; AltName: Full=AMP-binding protein 5; Short=AtAMPBP5 [Arabidopsis thaliana];P93837_BRANA (P93837) Amp-binding protein;Q8RY75_ARATH (Q8RY75) Putative AMP-binding protein (Fragment);Q9FFE9_AR…	1.27312	6.0239	2.24233	1.82513	12.9599	2.82798	1.6453	4.93896	1.58586
#inter	TRINITY_DN75269_c1_g3_i7	GO:0016310;GO:0009116;GO:0044206;GO:0044211;GO:0004849;GO:0008152;GO:0016301;GO:0016740;GO:0005524;GO:0043097;GO:0005829;GO:0000166;GO:0006206;GO:0016757;	Q6K7V0_ORYSA (Q6K7V0) Putative uracil phosphoribosyltransferase;Q53LT4_ORYSA (Q53LT4) Uridine kinase, putative;Q8VYB2_ARATH (Q8VYB2) Putative uracil phosphoribosyltransferase;Q8VYB2.1 RecName: Full=Uridine kinase-like protein 3; Includes: RecName: Full=Uridine kinase; Short=UK; Includes: RecName: Full=Putative uracil phosphoribosyltransferase; Short=UPRTase; AltName: Full=UMP pyrophosphorylase [A…	2.97331	12.5704	2.07989	3.51373	11.812	1.74918	4.05642	11.2543	1.4722
#inter	TRINITY_DN75288_c3_g2_i1	GO:0045859;GO:0019887;GO:0009505;	Q7XVC0_ORYSA (Q7XVC0) OSJNBa0072D21.10 protein;Q7XYY0_MEDTR (Q7XYY0) AKIN gamma;Q8LBB2.2 RecName: Full=SNF1-related protein kinase regulatory subunit gamma-1; Short=AKIN subunit gamma-1; Short=AKING1; Short=AKINgamma1; AltName: Full=CBS domain-containing protein CBSCBS1 [Arabidopsis thaliana];Q8RZI9_ORYSA (Q8RZI9) OJ1485_B09.7 protein (Putative AKIN gamma);Q9CAR3_ARATH (Q9CAR3) Hypothetical prote…	4.54742	20.0447	2.1401	4.73723	14.4633	1.61028	3.70477	6.23081	0.750036
#inter	TRINITY_DN75288_c3_g2_i9	GO:0045859;GO:0019887;GO:0009505;	Q7XVC0_ORYSA (Q7XVC0) OSJNBa0072D21.10 protein;Q7XVC0_ORYSA (Q7XVC0) OSJNBa0072D21.10 protein;Q8RZI9_ORYSA (Q8RZI9) OJ1485_B09.7 protein (Putative AKIN gamma);Q8RZI9_ORYSA (Q8RZI9) OJ1485_B09.7 protein (Putative AKIN gamma);Q7XYY0_MEDTR (Q7XYY0) AKIN gamma;Q7XYY0_MEDTR (Q7XYY0) AKIN gamma;Q8LBB2.2 RecName: Full=SNF1-related protein kinase regulatory subunit gamma-1; Short=AKIN subunit gamma-1; Sh…	3.40136	15.4211	2.18072	3.59898	10.9947	1.61115	2.8139	5.06871	0.849048
#inter	TRINITY_DN75351_c1_g3_i5	NA	P26192.1 RecName: Full=Protein VP3; Includes: RecName: Full=mRNA guanylyltransferase; Includes: RecName: Full=mRNA (guanine-N(7)-)-methyltransferase [Porcine rotavirus C strain Cowden];	1.26606	19.3077	3.93076	1.05282	24.4161	4.5355	1.04731	11.2834	3.42944
#inter	TRINITY_DN75363_c1_g11_i4	GO:0005737;GO:0016791;GO:0016311;GO:0070413;GO:0005992;GO:0003824;	Q6ERD9_ORYSA (Q6ERD9) Putative trehalose-6-phosphate synthase/phosphatase;Q9C9W6_ARATH (Q9C9W6) Putative trehalose-6-phosphate synthase; 46897-44149;Q8H7S6_ORYSA (Q8H7S6) Putative trehalose-6-phosphate synthase;Q5D6D9_GINBI (Q5D6D9) Trehalose-6-phosphate synthase;Q94AH8_ARATH (Q94AH8) Putative trehalose-6-phosphate synthase;Q94AH8.2 RecName: Full=Alpha,alpha-trehalose-phosphate synthase [UDP-form…	4.28452	28.4769	2.73259	4.80431	65.3455	3.76569	2.34934	19.1129	3.02422
#inter	TRINITY_DN75363_c1_g5_i6	NA	.	7.8969	65.0306	3.04176	13.875	144.189	3.3774	6.44013	69.6732	3.43544
#inter	TRINITY_DN75375_c0_g2_i3	GO:0016020;GO:0008289;GO:0016021;	Q7F1L8_ORYSA (Q7F1L8) Putative membrane related protein CP5;Q944M2_ARATH (Q944M2) AT4g14500/dl3290w (At4g14500) (Expressed protein);Q9LS84_ARATH (Q9LS84) Membrane related protein-like (Hypothetical protein At3g23080);Q93ZZ1_ARATH (Q93ZZ1) Hypothetical protein At3g23080;Q7XTJ2_ORYSA (Q7XTJ2) OSJNBa0020P07.12 protein;Q8L7P8_ARATH (Q8L7P8) Membrane related protein CP5, putative;Q9XIR9_ARATH (Q9XIR9)…	105.422	176.902	0.746774	48.1426	224.043	2.21839	35.157	71.3846	1.0218
#inter	TRINITY_DN75383_c1_g3_i1	GO:0055114;GO:0016491;GO:0016702;GO:0051213;GO:0046872;	Q8W0V2_MAIZE (Q8W0V2) Lipoxygenase;Q7G794_ORYSA (Q7G794) Lipoxygenase, putative;Q7G794.1 RecName: Full=Putative linoleate 9S-lipoxygenase 3; AltName: Full=Lipoxygenase 3 [Oryza sativa Japonica Group];Q9AXG8_MAIZE (Q9AXG8) Lipoxygenase;Q7Y1F4_ORYSA (Q7Y1F4) Lipoxygenase L-2; lipoxygenase;P29250.2 RecName: Full=Linoleate 9S-lipoxygenase 2; AltName: Full=Lipoxygenase 2; AltName: Full=Lipoxygenase L-…	1.49451	9.17775	2.61847	1.3687	5.51057	2.0094	0.852377	2.58762	1.60206
#inter	TRINITY_DN75392_c0_g1_i23	GO:0016020;GO:0002376;GO:0016021;GO:0019882;GO:0042613;GO:0002504;GO:0006955;	Q5UT73_RAT (Q5UT73) MHC class II antigen;P18211.1 RecName: Full=Rano class II histocompatibility antigen, D-1 beta chain; AltName: Full=RT1 class II histocompatibility antigen, D-1 beta chain; Flags: Precursor [Rattus norvegicus];Q5DKU0_RAT (Q5DKU0) MHC class II antigen RT1.D beta chain;	0.793214	4.10753	2.37249	0.838912	2.94893	1.8136	0.698276	2.35531	1.75405
#inter	TRINITY_DN75534_c0_g5_i11	GO:0008233;GO:0051603;GO:0016787;GO:0006508;GO:0004180;GO:0004185;	Q7XKJ9_ORYSA (Q7XKJ9) OSJNBa0038O10.8 protein;Q9LEY1_ARATH (Q9LEY1) Putative serine-type carboxypeptidase II;Q9LEY1.1 RecName: Full=Serine carboxypeptidase-like 35; Flags: Precursor [Arabidopsis thaliana];Q9FMX9_ARATH (Q9FMX9) Serine carboxypeptidase II-like protein;Q0WPR4.2 RecName: Full=Serine carboxypeptidase-like 34; Flags: Precursor [Arabidopsis thaliana];Q6H7I7_ORYSA (Q6H7I7) Putative carbo…	5.52643	17.1259	1.63176	4.14404	26.8426	2.69541	5.05804	14.3377	1.50316
#inter	TRINITY_DN75615_c2_g2_i4	NA	Q67VS5.1 RecName: Full=Potassium transporter 10; AltName: Full=OsHAK10 [Oryza sativa Japonica Group];Q8W4I4.1 RecName: Full=Potassium transporter 6; Short=AtHAK6; Short=AtPOT6 [Arabidopsis thaliana];Q94KC7_MESCR (Q94KC7) Putative potassium transporter HAK1p;Q9M7J9.2 RecName: Full=Potassium transporter 8; Short=AtHAK8; Short=AtPOT8 [Arabidopsis thaliana];Q5D1N2_PHYES (Q5D1N2) Putative high-affinit…	4.41756	10.3667	1.23064	6.38719	12.2821	0.943304	9.6859	16.1907	0.741207
#inter	TRINITY_DN75656_c0_g3_i5	GO:0016020;GO:0005215;GO:0016021;	Q6YXG6_ORYSA (Q6YXG6) Putative purine permease;Q6K5F0_ORYSA (Q6K5F0) Putative purine permease;Q6K5E9_ORYSA (Q6K5E9) Putative purine permease;Q9FZ95_ARATH (Q9FZ95) F3H9.12 protein;Q9FZ95.1 RecName: Full=Purine permease 3; Short=AtPUP3 [Arabidopsis thaliana];Q9M7R1_ARATH (Q9M7R1) Purine permease;Q9FZ96_ARATH (Q9FZ96) Purine permease;Q9FZ96.1 RecName: Full=Purine permease 1; Short=AtPUP1 [Arabidopsi…	2.66002	9.63445	1.85677	3.46561	12.518	1.85282	2.19972	6.98011	1.66593
#inter	TRINITY_DN75697_c2_g3_i2	NA	Q6YVJ4_ORYSA (Q6YVJ4) Putative cytochrome P450;Q05JG2.1 RecName: Full=Abscisic acid 8'-hydroxylase 1; Short=ABA 8'-hydroxylase 1; AltName: Full=Cytochrome P450 707A5; AltName: Full=OsABA8ox1 [Oryza sativa Japonica Group] Q09J79.1 RecName: Full=Abscisic acid 8'-hydroxylase 1; Short=ABA 8'-hydroxylase 1; AltName: Full=Cytochrome P450 707A5; AltName: Full=OsABA8ox1 [Oryza sativa Indica Group];O65624…	8.10517	21.3848	1.39967	11.9056	24.1698	1.02157	6.03746	12.3495	1.03244
#inter	TRINITY_DN75706_c2_g2_i1	GO:0016310;GO:0004672;GO:0016301;GO:0006468;GO:0005524;GO:0035556;GO:0005829;GO:0004674;	Q7XXN2_ORYSA (Q7XXN2) Putative serine/threonine-protein kinase ctr1;Q56XF0_ARATH (Q56XF0) Hypothetical protein At2g17700;O22558_ARATH (O22558) Hypothetical protein At2g17700;Q8RWL6_ARATH (Q8RWL6) Hypothetical protein At4g35780;Q6YUS6_ORYSA (Q6YUS6) Putative serine/threonine protein kinase;O81808_ARATH (O81808) Hypothetical protein F8D20.290 (Hypothetical protein AT4g35780);Q7F0I3_ORYSA (Q7F0I3) P…	13.0147	28.4039	1.12595	12.7733	28.9001	1.17794	11.5341	16.7467	0.537971
#inter	TRINITY_DN75755_c1_g2_i4	NA	Q8W4B5_ARATH (Q8W4B5) Hypothetical protein At1g09970; F21M12.36;Q941F6_ARATH (Q941F6) Leucine-rich repeat receptor-like kinase F21M12.36;O04517_ARATH (O04517) F21M12.36 protein;O04517_ARATH (O04517) F21M12.36 protein;Q9LJM4_ARATH (Q9LJM4) Receptor-like protein kinase;Q9LJM4.1 RecName: Full=Receptor-like protein kinase HAIKU2; Flags: Precursor [Arabidopsis thaliana];O82432_MALDO (O82432) Leucine-r…	5.92609	20.5656	1.79508	9.2894	17.4845	0.912419	4.54569	10.2718	1.17612
#inter	TRINITY_DN75780_c0_g3_i5	GO:0003885;GO:0016020;GO:0050660;GO:0055114;GO:0016491;GO:0071949;	Q6YXT5_ORYSA (Q6YXT5) Putative oxidase-like;Q7XK03_ORYSA (Q7XK03) OSJNBa0034E24.8 protein;Q7XJZ1_ORYSA (Q7XJZ1) OSJNBa0034E24.20 protein;Q6NQ66_ARATH (Q6NQ66) At2g46750;O81031_ARATH (O81031) Hypothetical protein At2g46750;O81030_ARATH (O81030) Hypothetical protein At2g46740;O81032_ARATH (O81032) Hypothetical protein At2g46760;Q9C614_ARATH (Q9C614) Hypothetical protein F27G20_8;Q9FM82_ARATH (Q9FM8…	9.4577	20.4214	1.11052	11.5505	32.3669	1.48656	6.2013	23.7918	1.93982
#inter	TRINITY_DN75805_c0_g3_i1	NA	Q6VEF2_ORYSA (Q6VEF2) Monosaccharide transporter 4;O81501_ARATH (O81501) F9D12.17 protein (AT5g26340/F9D12_17) (Putative hexose transporter MSS1) (STP13 protein);Q94AZ2.2 RecName: Full=Sugar transport protein 13; AltName: Full=Hexose transporter 13; AltName: Full=Multicopy suppressor of snf4 deficiency protein 1 [Arabidopsis thaliana];Q9STA8_LYCES (Q9STA8) Hexose transporter;O82000_LYCES (O82000)…	2.10772	42.4601	4.33235	4.07108	29.7049	2.86722	0.499078	10.1819	4.3506
#inter	TRINITY_DN75805_c0_g8_i1	NA	Q6VEF1_ORYSA (Q6VEF1) Monosaccharide transporter 6;Q6Z401_ORYSA (Q6Z401) Putative monosaccharide transporter 3;Q6B4G9_MAIZE (Q6B4G9) Monosaccharide transport protein 1;Q7XAK7_ORYSA (Q7XAK7) Putative glucose transport protein STP1;Q9FRT5_ORYSA (Q9FRT5) Monosaccharide transporter 3;Q7EZD7_ORYSA (Q7EZD7) Putative monosaccharide transport protein MST1;Q9FRT6_ORYSA (Q9FRT6) Monosaccharide transporter …	8.23538	20.1373	1.28996	3.04017	80.4405	4.7257	3.2585	17.2666	2.4057
#inter	TRINITY_DN75904_c0_g6_i16	GO:0016310;GO:0004672;GO:0016301;GO:0006468;GO:0016740;GO:0005524;GO:0000166;GO:0004674;	Q94CU5_ORYSA (Q94CU5) Putative LSTK-1-like kinase;Q94CU5.1 RecName: Full=Serine/threonine-protein kinase Nek5; AltName: Full=NimA-related protein kinase 5; AltName: Full=OsNek5 [Oryza sativa Japonica Group];Q60DG4_ORYSA (Q60DG4) Hypothetical protein B1110B01.5;Q60DG4.1 RecName: Full=Serine/threonine-protein kinase Nek4; AltName: Full=NimA-related protein kinase 4; AltName: Full=OsNek4 [Oryza sati…	15.7958	26.4466	0.743541	14.4774	24.0037	0.729454	17.5784	26.104	0.570467
#inter	TRINITY_DN75910_c0_g12_i4	GO:0016020;GO:0009535;GO:0018298;GO:0009765;GO:0009536;GO:0015979;GO:0009523;GO:0016021;GO:0016168;GO:0009507;GO:0009579;GO:0009522;	Q41617_TRIRP (Q41617) Light-harvesting chlorophyll a/b binding protein (Fragment);P27520.1 RecName: Full=Chlorophyll a-b binding protein 215, chloroplastic; AltName: Full=LHCII type II CAB-215; Short=LHCP; Flags: Precursor [Pisum sativum];Q5I8X2_PEA (Q5I8X2) Light-harvesting chlorophyll-a/b binding protein Lhcb2;P12328.1 RecName: Full=Chlorophyll a-b binding protein of LHCII type I, chloroplastic…	6.84774	21.5371	1.65312	26.1999	67.1727	1.35831	17.5936	43.0382	1.29057
#inter	TRINITY_DN75927_c1_g3_i4	GO:0009451;GO:0004519;GO:0003723;GO:0043231;GO:0090305;	Q943L3_ORYSA (Q943L3) Pentatricopeptide (PPR) repeat-containing protein-like;Q8GW82_ARATH (Q8GW82) Hypothetical protein At5g42450/MDH9_15;Q9FIH2_ARATH (Q9FIH2) Gb|AAD22682.1;Q9FIH2.1 RecName: Full=Pentatricopeptide repeat-containing protein At5g42450, mitochondrial; Flags: Precursor [Arabidopsis thaliana];P0C899.1 RecName: Full=Putative pentatricopeptide repeat-containing protein At3g49142 [Arabi…	3.62835	42.2006	3.53988	7.75204	35.0504	2.17678	4.45183	11.1868	1.32933
#inter	TRINITY_DN75972_c1_g14_i1	NA	Q9FRT6_ORYSA (Q9FRT6) Monosaccharide transporter 2;Q851G4_ORYSA (Q851G4) Monosaccharide transporter 2;Q9FRT5_ORYSA (Q9FRT5) Monosaccharide transporter 3;Q7EZD7_ORYSA (Q7EZD7) Putative monosaccharide transport protein MST1;Q6B4G9_MAIZE (Q6B4G9) Monosaccharide transport protein 1;Q6VEF1_ORYSA (Q6VEF1) Monosaccharide transporter 6;Q6Z401_ORYSA (Q6Z401) Putative monosaccharide transporter 3;Q6ZKF0_OR…	0.609815	6.32236	3.37402	2.57525	14.8409	2.52679	0.474547	6.83044	3.84736
#inter	TRINITY_DN75995_c0_g6_i19	GO:0016020;GO:0016887;GO:0005524;GO:0000166;GO:0016021;GO:0055085;GO:0042626;	Q6Y3I1_MAIZE (Q6Y3I1) Multidrug resistance associated protein 1;Q8GU58_ORYSA (Q8GU58) MRP-like ABC transporter;Q53WJ5_ORYSA (Q53WJ5) Putative MRP-like ABC transporter;Q8LGU1.3 RecName: Full=ABC transporter C family member 8; Short=ABC transporter ABCC.8; Short=AtABCC8; AltName: Full=ATP-energized glutathione S-conjugate pump 6; AltName: Full=Glutathione S-conjugate-transporting ATPase 6; AltName:…	7.95942	29.0253	1.86658	10.8038	28.2462	1.38652	5.18723	16.7468	1.69085
#inter	TRINITY_DN76012_c3_g8_i2	GO:0046983;GO:0001046;GO:0045944;GO:0001228;GO:0005634;GO:0006366;	Q6Z3R6_ORYSA (Q6Z3R6) Putative transcription factor RAU1;Q8S490_ORYSA (Q8S490) Transcription factor RAU1 (Fragment);Q66GR3_ARATH (Q66GR3) At2g42280;Q66GR3.1 RecName: Full=Transcription factor bHLH130; AltName: Full=Basic helix-loop-helix protein 130; Short=AtbHLH130; Short=bHLH 130; AltName: Full=Transcription factor EN 69; AltName: Full=bHLH transcription factor bHLH130 [Arabidopsis thaliana];O4…	17.6071	29.1703	0.728343	6.78669	12.2116	0.847472	20.1105	42.0863	1.0654
#inter	TRINITY_DN76051_c2_g1_i3	NA	Q8RYX8_ORYSA (Q8RYX8) P0648C09.22 protein;Q8RYX8_ORYSA (Q8RYX8) P0648C09.22 protein;Q84QY1_ORYSA (Q84QY1) Hypothetical protein OSJNBa0093I13.26;Q84QY1_ORYSA (Q84QY1) Hypothetical protein OSJNBa0093I13.26;Q7XMG7_ORYSA (Q7XMG7) OSJNBa0028I23.15 protein;	10.3234	32.4945	1.65428	10.8016	22.2365	1.04168	11.3102	34.1649	1.59489
#inter	TRINITY_DN76099_c1_g5_i1	GO:0016020;GO:0016021;GO:0005886;GO:0055085;GO:0022857;	Q9LX06_ORYSA (Q9LX06) Putative MtN21;Q6ZFJ6_ORYSA (Q6ZFJ6) Putative nodulin MtN21;Q5VRN3_ORYSA (Q5VRN3) Putative MtN21;Q5VRN2_ORYSA (Q5VRN2) Putative MtN21;Q7XMF8_ORYSA (Q7XMF8) OSJNBa0028I23.24 protein;Q7XQ06_ORYSA (Q7XQ06) OSJNBa0036B21.8 protein;Q9LI65_ARATH (Q9LI65) Nodulin-like protein (Hypothetical protein At3g30340/T6J22_10);Q9LI65.1 RecName: Full=WAT1-related protein At3g30340 [Arabidopsi…	4.77779	18.2474	1.93328	4.2017	14.8809	1.82442	2.28839	6.2951	1.4599
#inter	TRINITY_DN76123_c2_g5_i4	GO:0009658;GO:0045893;	Q8LRD0_ORYSA (Q8LRD0) Hypothetical protein P0031D02.18;Q9LYL4_ARATH (Q9LYL4) Hypothetical protein F18O21_250 (Hypothetical protein At3g56290; F18O21_250) (Hypothetical protein At3g56290);Q9ZHH0_AGRVI (Q9ZHH0) Tryptophan 2-monooxygenase;	15.3297	35.3914	1.20707	3.37861	13.5658	2.00547	7.11201	14.2608	1.00373
#inter	TRINITY_DN76129_c0_g1_i5	NA	.	16.9128	32.885	0.959314	11.6667	30.7718	1.39921	18.6378	44.2214	1.24651
#inter	TRINITY_DN76175_c2_g6_i3	GO:0004553;GO:0016787;GO:0005975;GO:0008152;GO:0016798;GO:0004564;	Q8GT63_TRIMO (Q8GT63) Extracellular invertase (EC 3.2.1.26);Q6K311_ORYSA (Q6K311) Putative apoplastic invertase;Q56UC9_ORYSA (Q56UC9) Cell-wall invertase 7;Q0J360.1 RecName: Full=Beta-fructofuranosidase, insoluble isoenzyme 7; AltName: Full=Cell wall beta-fructosidase 7; AltName: Full=Invertase 7; AltName: Full=OsCIN7; AltName: Full=Sucrose hydrolase 7; Flags: Precursor [Oryza sativa Japonica Gro…	13.6353	48.3985	1.82762	9.94176	53.2014	2.41989	7.31744	36.106	2.30283
#inter	TRINITY_DN76187_c2_g3_i20	GO:0071033;GO:0003690;GO:0016973;GO:0000973;GO:0003723;GO:0005643;GO:0000502;GO:0006368;GO:0070390;GO:0035327;	Q6H592_ORYSA (Q6H592) Proteasome protein-like;Q9YFD4_AERPE (Q9YFD4) Hypothetical protein APE0307;	0.79366	3.92246	2.30517	1.14372	2.76102	1.27147	0.963762	2.50827	1.37994
#inter	TRINITY_DN76246_c2_g1_i7	GO:0016310;GO:0016773;GO:0016301;GO:0016740;GO:0004370;GO:0006072;GO:0005975;	Q6RJ33_9LILI (Q6RJ33) Glycerol kinase (EC 2.7.1.30);Q6RUF8_SOYBN (Q6RUF8) Glycerol kinase (EC 2.7.1.30);Q9M8L4_ARATH (Q9M8L4) Putative glycerol kinase; 69575-71670 (Glycerol kinase) (EC 2.7.1.30);Q9M8L4.1 RecName: Full=Glycerol kinase; Short=Glycerokinase; AltName: Full=ATP:glycerol 3-phosphotransferase; AltName: Full=Protein GLYCEROL INSENSITIVE 1; AltName: Full=Protein NONHOST RESISTANCE TO P. …	16.6668	28.6722	0.782675	19.9405	41.5161	1.05797	18.9321	28.48	0.589115
#inter	TRINITY_DN76261_c1_g1_i4	NA	Q5N819_ORYSA (Q5N819) Hypothetical protein B1099D03.35;Q5L206_GEOKA (Q5L206) Transcriptional repressor of sporulation and degradative enzymes production;Q7YV26_9TRYP (Q7YV26) Dynein intermediate chain, putative;	7.21385	22.424	1.6362	4.45931	37.0582	3.0549	6.9997	39.266	2.48792
#inter	TRINITY_DN76367_c2_g2_i8	GO:0016310;GO:0016773;GO:0005737;GO:0008152;GO:0016301;GO:0046835;GO:0004335;GO:0005524;GO:0005534;GO:0006012;	Q7Y152_ORYSA (Q7Y152) Putative galactose kinase;Q5ZP80_PEA (Q5ZP80) Galactokinase (EC 2.7.1.6);Q9SEE5.2 RecName: Full=Galactokinase; AltName: Full=Galactose kinase [Arabidopsis thaliana];Q01415.1 RecName: Full=N-acetylgalactosamine kinase; AltName: Full=GalNAc kinase; AltName: Full=Galactokinase 2 [Homo sapiens];Q7Z4Q4_HUMAN (Q7Z4Q4) Galactokinase 2 variant;Q5XIG6_RAT (Q5XIG6) Hypothetical LOC296…	23.5735	53.5404	1.18346	27.3562	57.7656	1.07834	25.0401	40.2846	0.685988
#inter	TRINITY_DN76368_c0_g7_i1	GO:0006355;GO:0031625;GO:0005737;GO:0019005;GO:0030162;GO:0008270;GO:0003712;GO:0005634;GO:0004402;GO:0016573;GO:0043161;	Q7XUP5_ORYSA (Q7XUP5) OSJNBb0011N17.18 protein;Q7XED9_ORYSA (Q7XED9) Hypothetical protein;Q6K910_ORYSA (Q6K910) Putative speckle-type POZ;Q9STL6_ARATH (Q9STL6) Hypothetical protein T29H11_120;Q94BN0_ARATH (Q94BN0) Hypothetical protein At3g48360 (BTB and TAZ domain protein 2);Q94BN0.1 RecName: Full=BTB/POZ and TAZ domain-containing protein 2; AltName: Full=BTB and TAZ domain protein 2 [Arabidopsis…	0.801303	8.62178	3.42757	0.714562	14.244	4.31715	0.646109	8.00718	3.63144
#inter	TRINITY_DN76386_c1_g3_i4	GO:0016020;GO:0016021;	Q6EU03_ORYSA (Q6EU03) Tobamovirus multiplication protein 3-like;Q8LNN5_ORYSA (Q8LNN5) Putative transmembrane protein;Q8LMS2_ORYSA (Q8LMS2) Hypothetical protein OJ1705B08.1 (Putative transmembrane protein);Q8LF52_ARATH (Q8LF52) Hypothetical protein;Q9ZUM2_ARATH (Q9ZUM2) Expressed protein (TOM3) (Hypothetical protein At2g02180/F5O4.5);Q9ZUM2.2 RecName: Full=Tobamovirus multiplication protein 3; Sho…	12.0532	22.0629	0.872206	8.09106	18.8346	1.21898	7.56984	12.1434	0.681838
#inter	TRINITY_DN76422_c0_g3_i15	GO:0016020;GO:0016021;	Q851R0_ORYSA (Q851R0) Putative nodule-specific protein;Q6Z4F2_ORYSA (Q6Z4F2) Putative nodule-specific protein;Q7Y003_ORYSA (Q7Y003) Hypothetical protein OSJNBb0070O09.5;O80960_ARATH (O80960) Nodulin-like protein (At2g39210/T16B24.15);Q535K6_SOYBN (Q535K6) Nitrate and chloride transporter;Q9ZUV4_ARATH (Q9ZUV4) Nodulin-like protein (At2g28120/F24D13.9);Q8S746_ORYSA (Q8S746) Hypothetical protein OSJ…	2.2453	7.26413	1.69388	2.93937	7.54245	1.35953	1.87823	4.62571	1.3003
#inter	TRINITY_DN76441_c0_g5_i1	GO:0003824;	Q5SNC5_ORYSA (Q5SNC5) Putative seed imbibition protein;Q8RX87_ARATH (Q8RX87) AT5g20250/F5O24_140;Q8RX87.2 RecName: Full=Probable galactinol--sucrose galactosyltransferase 6; AltName: Full=Protein DARK INDUCIBLE 10; AltName: Full=Raffinose synthase 6 [Arabidopsis thaliana];Q40077_HORVU (Q40077) Seed imbibition protein;Q6ATP7_ORYSA (Q6ATP7) Putative raffinose synthase or seed imbibition protein;Q9S…	2.07925	9.94036	2.25723	2.6031	14.0674	2.43405	1.14511	2.41955	1.07925
#inter	TRINITY_DN76448_c0_g1_i1	GO:0016020;GO:0016021;GO:0055085;	Q8H6D7_MAIZE (Q8H6D7) Major facilitator superfamily antiporter;Q8H6D5_ORYSA (Q8H6D5) Major facilitator superfamily antiporter;Q56WZ9_ARATH (Q56WZ9) Transporter-like protein;Q8LC71_ARATH (Q8LC71) Transporter-like protein;Q94BZ1_ARATH (Q94BZ1) AT5g13750/MXE10_2 (Transporter-like protein);Q94BZ1.1 RecName: Full=Protein ZINC INDUCED FACILITATOR-LIKE 1; AltName: Full=Protein ZIF-LIKE 1 [Arabidopsis th…	1.32471	6.1787	2.22163	1.18363	3.43924	1.53887	0.851836	2.98113	1.80721
#inter	TRINITY_DN76448_c0_g1_i6	GO:0016020;GO:0016021;GO:0055085;	Q8H6D5_ORYSA (Q8H6D5) Major facilitator superfamily antiporter;Q8H6D7_MAIZE (Q8H6D7) Major facilitator superfamily antiporter;Q56WZ9_ARATH (Q56WZ9) Transporter-like protein;Q8LC71_ARATH (Q8LC71) Transporter-like protein;Q94BZ1_ARATH (Q94BZ1) AT5g13750/MXE10_2 (Transporter-like protein);Q94BZ1.1 RecName: Full=Protein ZINC INDUCED FACILITATOR-LIKE 1; AltName: Full=Protein ZIF-LIKE 1 [Arabidopsis th…	3.92831	11.6199	1.56462	2.4621	7.77051	1.65812	0.843275	5.05143	2.58262
#inter	TRINITY_DN76471_c4_g1_i9	GO:0016020;GO:0016310;GO:0016301;GO:0016021;	Q67UY9_ORYSA (Q67UY9) 1-phosphatidylinositol-4-phosphate 5-kinase-like protein;Q9SFE3_ARATH (Q9SFE3) T26F17.15 (Putative phosphatidylinositol-4-phosphate 5-kinase);Q8LAR3_ARATH (Q8LAR3) Phosphatidylinositol-4-phosphate 5-kinase, putative;Q9CAP2_ARATH (Q9CAP2) Hypothetical protein T5M16.25;Q7XC25_ORYSA (Q7XC25) Putative phosphatidylinositol-4-phosphate 5-kinase;Q9AY37_ORYSA (Q9AY37) Putative phosp…	7.78709	20.3245	1.38406	5.57116	14.8049	1.41003	7.38821	15.8467	1.10089
#inter	TRINITY_DN76499_c2_g1_i4	GO:0000784;GO:0003774;GO:0016887;GO:0008017;GO:0003777;GO:0003677;GO:0005524;GO:0000166;GO:0005871;GO:0007018;GO:0000723;	Q7XJW0_ORYSA (Q7XJW0) OSJNBa0016O02.10 protein;Q6NKX5_ARATH (Q6NKX5) Hypothetical protein At5g06310 (Protection of telomeres 2 protein);Q6NKX5.1 RecName: Full=Protection of telomeres protein 1b; Short=AtPOT1b; AltName: Full=Protection of telomeres protein 2 [Arabidopsis thaliana];Q9FNH7_ARATH (Q9FNH7) Gb|AAD29059.1;Q56Y52_ARATH (Q56Y52) Hypothetical protein At2g05210;Q56Y52.1 RecName: Full=Protec…	7.14262	15.3513	1.10384	8.12936	26.1721	1.68682	7.04171	11.2175	0.671753
#inter	TRINITY_DN76499_c2_g7_i6	GO:0000784;GO:0003774;GO:0016887;GO:0008017;GO:0003777;GO:0003677;GO:0005524;GO:0000166;GO:0005871;GO:0007018;GO:0000723;	Q7XJW0_ORYSA (Q7XJW0) OSJNBa0016O02.10 protein;Q7XJW0_ORYSA (Q7XJW0) OSJNBa0016O02.10 protein;Q7XJW0_ORYSA (Q7XJW0) OSJNBa0016O02.10 protein;Q52VR7_ARATH (Q52VR7) Protection of telomeres 1 protein;Q52VR7_ARATH (Q52VR7) Protection of telomeres 1 protein;Q52VR7_ARATH (Q52VR7) Protection of telomeres 1 protein;Q56Y52_ARATH (Q56Y52) Hypothetical protein At2g05210;Q56Y52_ARATH (Q56Y52) Hypothetical pr…	2.61559	5.10302	0.964215	2.54391	9.19439	1.85371	2.62182	6.43915	1.2963
#inter	TRINITY_DN76500_c2_g1_i2	NA	Q9LG67_ORYSA (Q9LG67) ESTs AU081301(E20138) (Hypothetical protein P0003H10.29) (OSJNBa0036E02.18 protein) (Hypothetical protein B1085F09.18);Q6NLB1_ARATH (Q6NLB1) At2g26850;Q6NLB1.1 RecName: Full=F-box protein At2g26850 [Arabidopsis thaliana];Q8RY82_ARATH (Q8RY82) Hypothetical protein At2g32560;Q8RY82.1 RecName: Full=F-box protein At2g32560 [Arabidopsis thaliana];Q5VR67_ORYSA (Q5VR67) F-box famil…	26.2113	67.1932	1.35813	24.8977	44.8426	0.848857	39.2977	85.6315	1.1237
#inter	TRINITY_DN76500_c2_g2_i11	NA	Q9LG67_ORYSA (Q9LG67) ESTs AU081301(E20138) (Hypothetical protein P0003H10.29) (OSJNBa0036E02.18 protein) (Hypothetical protein B1085F09.18);O81022_ARATH (O81022) Hypothetical protein At2g26850;Q6NLB1_ARATH (Q6NLB1) At2g26850;Q6NLB1.1 RecName: Full=F-box protein At2g26850 [Arabidopsis thaliana];O80893_ARATH (O80893) Hypothetical protein At2g32560;Q8RY82_ARATH (Q8RY82) Hypothetical protein At2g325…	13.0538	30.7514	1.23618	9.06822	20.1119	1.14916	7.96213	12.9746	0.704464
#inter	TRINITY_DN76580_c0_g4_i14	GO:0009693;GO:0055114;GO:0016491;GO:0046872;	Q6ZHG2_ORYSA (Q6ZHG2) 1-aminocyclopropane-1-carboxylate oxidase;O65031_ORYSA (O65031) 1-aminocyclopropane-1-carboxylate oxidase;Q6JN54_MAIZE (Q6JN54) Acc oxidase;Q6JN53_MAIZE (Q6JN53) Acc oxidase;Q941H2_ANACO (Q941H2) Ripening-and wounding-related ACC oxidase (Fragment);Q67UF6_ORYSA (Q67UF6) 1-aminocyclopropane-1-carboxylate oxidase (ACC oxidase);Q0J1C1.1 RecName: Full=1-aminocyclopropane-1-carbo…	7.14067	32.8482	2.20168	6.6466	49.9165	2.90883	2.49044	9.54119	1.93777
#inter	TRINITY_DN76627_c3_g5_i3	NA	Q8LDL2_ARATH (Q8LDL2) Hypothetical protein;Q9SRK7_ARATH (Q9SRK7) F9F8.22 protein (Hypothetical protein At3g10960);Q9SRK7.1 RecName: Full=Adenine/guanine permease AZG1; AltName: Full=AzgA-homolog protein; AltName: Full=Protein AZAGUANINE RESISTANT 1; Short=AtAzg1 [Arabidopsis thaliana];Q53MW1_ORYSA (Q53MW1) At5g50300;Q9FGR5_ARATH (Q9FGR5) Transmembrane transport protein-like;Q84MA8_ARATH (Q84MA8) …	4.99923	19.3129	1.94979	8.78501	34.6191	1.97845	12.3502	21.8884	0.825632
#inter	TRINITY_DN76638_c3_g1_i7	GO:0016020;GO:0016310;GO:0005524;GO:0004672;GO:0016021;GO:0016301;GO:0006468;	Q67UW6_ORYSA (Q67UW6) Putative light repressible receptor protein kinase;Q5W6Z8_ORYSA (Q5W6Z8) Hypothetical protein OSJNBa0037H06.13;Q65X93_ORYSA (Q65X93) Putative receptor like protein kinase;Q9LIG2_ARATH (Q9LIG2) Receptor-like protein kinase;Q9LIG2.1 RecName: Full=Receptor-like protein kinase At3g21340; AltName: Full=Leucine-rich repeat receptor-like protein kinase At3g21340; Flags: Precursor […	9.15867	19.1659	1.06533	11.1783	27.1362	1.27952	8.12812	21.1029	1.37645
#inter	TRINITY_DN76660_c1_g6_i12	NA	Q6L4T2_ORYSA (Q6L4T2) Putative glucosyl transferase;Q5VRT6_ORYSA (Q5VRT6) Putative glucosyltransferase;Q8RU71_TOBAC (Q8RU71) Glucosyltransferase NTGT2 (EC 2.4.1.-);Q6Z6F0_ORYSA (Q6Z6F0) Putative anthocyanin 5-O-glucosyltransferase;Q94IP3_SOLSG (Q94IP3) Cold-induced glucosyl transferase;F8WKW0.1 RecName: Full=Crocetin glucosyltransferase, chloroplastic; AltName: Full=UDP-glucose glucosyltransferas…	1.36528	7.37286	2.43303	1.62903	7.89476	2.27688	0.948263	2.42419	1.35414
#inter	TRINITY_DN76661_c0_g1_i1	GO:0016020;GO:0006821;GO:1902476;GO:0016021;GO:0055085;GO:0005247;GO:0006811;	Q9XF71_TOBAC (Q9XF71) CLC-Nt2 protein;P92941.2 RecName: Full=Chloride channel protein CLC-a; Short=AtCLC-a; AltName: Full=CBS domain-containing protein CBSCLC5 [Arabidopsis thaliana];P92942.1 RecName: Full=Chloride channel protein CLC-b; Short=AtCLC-b; AltName: Full=CBS domain-containing protein CBSCLC7 [Arabidopsis thaliana];Q96325_ARATH (Q96325) Voltage-gated chloride channel;Q8LPA2_ORYSA (Q8LP…	12.6477	25.681	1.02183	9.74628	20.5577	1.07676	7.27406	12.0704	0.730641
#inter	TRINITY_DN76729_c0_g2_i5	NA	Q67X77_ORYSA (Q67X77) Putative phi-1;Q56US0_ORYSA (Q56US0) Putative phi-1-like phosphate-induced protein (Fragment);Q6Z676_ORYSA (Q6Z676) Putative phi-1;Q6Z680_ORYSA (Q6Z680) Putative phi-1;Q6Z681_ORYSA (Q6Z681) Putative phi-1;Q6Z677_ORYSA (Q6Z677) Putative phi-1;Q67X72_ORYSA (Q67X72) Putative phi-1;Q6Z7W3_ORYSA (Q6Z7W3) Putative phi-1;Q67W03_ORYSA (Q67W03) Putative phi-1;Q8S7K1_ORYSA (Q8S7K1) Hy…	8.91242	59.0778	2.72873	6.14548	38.494	2.64704	3.40526	8.54192	1.3268
#inter	TRINITY_DN76739_c3_g3_i22	GO:0003723;GO:0003676;	Q6J737_AEGSP (Q6J737) AML1;Q6J734_WHEAT (Q6J734) AML15;Q6ZI17_ORYSA (Q6ZI17) Putative meiosis protein mei2;Q6ZI17.1 RecName: Full=Protein MEI2-like 2; Short=OML2; AltName: Full=MEI2-like protein 2 [Oryza sativa Japonica Group];Q6J733_CITUN (Q6J733) AML1;Q6J739_MEDTR (Q6J739) AML1;Q6J731_SOLTU (Q6J731) AML1;Q6J738_MEDTR (Q6J738) AML5;Q6EQX3_ORYSA (Q6EQX3) Putative AML1;Q6EQX3.1 RecName: Full=Prote…	19.1495	42.3136	1.14381	21.2459	39.0359	0.877617	22.359	36.4108	0.703511
#inter	TRINITY_DN76776_c1_g6_i17	NA	Q94KL4_ARATH (Q94KL4) BEL1-like homeodomain 1;Q9SJ56_ARATH (Q9SJ56) Putative homeodomain transcription factor (At2g35940);Q9SJ56.1 RecName: Full=BEL1-like homeodomain protein 1; Short=BEL1-like protein 1; AltName: Full=Protein EMBRYO SAC DEVELOPMENT ARREST 29 [Arabidopsis thaliana];Q7Y0Z7_LYCES (Q7Y0Z7) Bell-like homeodomain protein 2;Q7Y0Z7_LYCES (Q7Y0Z7) Bell-like homeodomain protein 2;Q8LLE4_S…	4.11551	10.6537	1.37221	5.97693	15.5413	1.37863	7.01354	13.358	0.929489
#inter	TRINITY_DN76807_c2_g1_i14	GO:0016887;GO:0005524;GO:0005634;	Q6I591_ORYSA (Q6I591) Hypothetical protein OSJNBa0009C07.5;Q6I591_ORYSA (Q6I591) Hypothetical protein OSJNBa0009C07.5;Q5NAF6_ORYSA (Q5NAF6) Hypothetical protein P0492F05.31 (Hypothetical protein P0443E07.22);Q5NAF6_ORYSA (Q5NAF6) Hypothetical protein P0492F05.31 (Hypothetical protein P0443E07.22);Q940D1_ARATH (Q940D1) At1g64110/F22C12_22;Q940D1_ARATH (Q940D1) At1g64110/F22C12_22;Q8W4F4_ARATH (Q8W…	5.16295	9.16397	0.827777	5.38857	13.729	1.34925	6.85773	20.1815	1.55723
#inter	TRINITY_DN76834_c1_g17_i9	NA	.	4.83094	11.8579	1.29547	4.62552	15.3534	1.73087	5.9056	10.8264	0.874398
#inter	TRINITY_DN76836_c3_g2_i1	GO:0008375;GO:0016020;GO:0009506;	Q6Z134_ORYSA (Q6Z134) Hypothetical protein P0455F03.29;Q60DJ5_ORYSA (Q60DJ5) Expressed protein;Q9SUZ8_ARATH (Q9SUZ8) Hypothetical protein F4F15.170 (Hypothetical protein At3g52060);Q9C581_ARATH (Q9C581) Hypothetical protein At5g22070 (Hypothetical protein At5g22070/T6G21_180) (Hypothetical protein not annotated);Q67ZU3_ARATH (Q67ZU3) Hypothetical protein At5g25330;O49362_ARATH (O49362) Hypothetic…	9.49855	25.5545	1.4278	11.0693	33.9	1.61472	8.07716	15.8779	0.9751
#inter	TRINITY_DN76851_c0_g2_i10	GO:0016020;GO:0015074;GO:0016021;GO:0003676;	Q8SA93_MAIZE (Q8SA93) Putative polyprotein;Q8SA93_MAIZE (Q8SA93) Putative polyprotein;Q8SA93_MAIZE (Q8SA93) Putative polyprotein;Q8SA93_MAIZE (Q8SA93) Putative polyprotein;Q65WR1_ORYSA (Q65WR1) Putative polyprotein;Q65WR1_ORYSA (Q65WR1) Putative polyprotein;Q65WR1_ORYSA (Q65WR1) Putative polyprotein;Q7XU53_ORYSA (Q7XU53) OSJNBa0006A01.18 protein;Q7XU53_ORYSA (Q7XU53) OSJNBa0006A01.18 protein;Q7XU…	2.04017	18.2419	3.16049	2.37455	18.4085	2.95465	2.32429	6.48266	1.4798
#inter	TRINITY_DN76901_c1_g1_i1	NA	.	292.138	523.553	0.841686	157.988	455.507	1.52766	88.3975	245.235	1.47209
#inter	TRINITY_DN76909_c1_g1_i11	GO:0016310;GO:0016773;GO:0016301;GO:0005975;	Q6ETN0_ORYSA (Q6ETN0) Putative ribulokinase;Q67Y17_ARATH (Q67Y17) MRNA, complete cds, clone: RAFL25-18-P16;Q9M0C9_ARATH (Q9M0C9) Hypothetical protein AT4g30310;Q6LJD6_PHOPR (Q6LJD6) Putative carbohydrate kinase;Q96C11_HUMAN (Q96C11) Hypothetical protein FLJ10986;Q5VSS2_HUMAN (Q5VSS2) Novel protein;Q96C11.2 RecName: Full=FGGY carbohydrate kinase domain-containing protein [Homo sapiens];Q6DCD1_XENL…	10.5956	20.3726	0.943165	12.5655	36.4179	1.53518	15.081	24.6604	0.709464
#inter	TRINITY_DN76936_c0_g6_i2	GO:0031625;GO:0005737;GO:0019005;GO:0006355;GO:0030162;GO:0008270;GO:0003712;GO:0005634;GO:0004402;GO:0016573;GO:0043161;	Q8L3R7_ORYSA (Q8L3R7) P0497A05.15 protein (Putative BTB and TAZ domain protein);Q9FMK7_ARATH (Q9FMK7) Similarity to unknown protein (At5g63160) (BTB and TAZ domain protein 1);Q9FMK7.1 RecName: Full=BTB/POZ and TAZ domain-containing protein 1; AltName: Full=BTB and TAZ domain protein 1 [Arabidopsis thaliana];Q94BN0_ARATH (Q94BN0) Hypothetical protein At3g48360 (BTB and TAZ domain protein 2);Q94BN0…	0.895894	4.15734	2.21426	2.6756	6.94706	1.37654	4.36813	9.21393	1.0768
#inter	TRINITY_DN76991_c0_g2_i1	GO:0008519;GO:0016020;GO:0072488;GO:0015696;GO:0016021;	Q676V6_WHEAT (Q676V6) Ammonium transporter;Q676V6_WHEAT (Q676V6) Ammonium transporter;Q947N1_ORYSA (Q947N1) Ammonium transporter 1-1;Q947N1_ORYSA (Q947N1) Ammonium transporter 1-1;Q7XQ12_ORYSA (Q7XQ12) OSJNBb0065L13.7 protein;Q7XQ12_ORYSA (Q7XQ12) OSJNBb0065L13.7 protein;Q7XQ12.1 RecName: Full=Ammonium transporter 1 member 1; Short=OsAMT1;1 [Oryza sativa Japonica Group];Q7XQ12.1 RecName: Full=Amm…	20.6191	43.9155	1.09075	10.6156	35.3985	1.7375	14.857	28.7271	0.95127
#inter	TRINITY_DN77056_c1_g3_i20	GO:0005737;GO:0016791;GO:0016311;GO:0070413;GO:0005992;GO:0003824;	Q75II7_ORYSA (Q75II7) Putative trehalose-6-phosphate synthase;Q5JNJ1_ORYSA (Q5JNJ1) Putative trehalose-6-phosphate synthase/phosphatase;Q9AX07_ORYSA (Q9AX07) Putative SL-TPS/P;Q8S3L6_SOLTU (Q8S3L6) Putative trehalose synthase;Q9LMI0_ARATH (Q9LMI0) T2D23.11 protein;Q9LMI0.1 RecName: Full=Probable alpha,alpha-trehalose-phosphate synthase [UDP-forming] 7; AltName: Full=Trehalose-6-phosphate synthase…	8.42669	19.916	1.24089	8.88948	15.1253	0.766793	7.14684	10.8699	0.604961
#inter	TRINITY_DN77068_c1_g11_i1	NA	P40880.1 RecName: Full=Carbonic anhydrase, chloroplastic; AltName: Full=Carbonate dehydratase; Flags: Precursor [Hordeum vulgare];Q7F2G3_ORYSA (Q7F2G3) Carbonic anhydrase-like;O80422_ORYSA (O80422) Carbonic anhydrase;Q40628_ORYSA (Q40628) Carbonic anhydrase 3;Q43230_UROPA (Q43230) Carbonic anhydrase 2 (EC 4.2.1.1);Q43231_UROPA (Q43231) Carbonic anhydrase 1 (EC 4.2.1.1);Q41728_MAIZE (Q41728) Carbo…	12.5815	32.289	1.35974	18.6616	69.8671	1.90454	29.0364	65.3239	1.16975
#inter	TRINITY_DN77086_c2_g2_i1	NA	Q10NX8.2 RecName: Full=Beta-galactosidase 6; Short=Lactase 6; Flags: Precursor [Oryza sativa Japonica Group];Q93X57_FRAAN (Q93X57) Beta-galactosidase (EC 3.2.1.23);Q6EM00_SANAU (Q6EM00) Beta-galactosidase (Fragment);Q9SCV4_ARATH (Q9SCV4) Putative beta-galactosidase precursor (EC 3.2.1.23);Q9SCV4.2 RecName: Full=Beta-galactosidase 8; Short=Lactase 8; AltName: Full=Protein AR782; Flags: Precursor […	60.1183	132.194	1.13678	43.743	93.1557	1.09059	40.8693	62.1987	0.605867
#inter	TRINITY_DN77086_c2_g2_i3	NA	Q10NX8.2 RecName: Full=Beta-galactosidase 6; Short=Lactase 6; Flags: Precursor [Oryza sativa Japonica Group];Q6EM00_SANAU (Q6EM00) Beta-galactosidase (Fragment);Q93X57_FRAAN (Q93X57) Beta-galactosidase (EC 3.2.1.23);Q9LLT0_LYCES (Q9LLT0) Putative beta-galactosidase precursor;Q5CCP7_PYRPY (Q5CCP7) Beta-D-galactosidase (EC 3.2.1.23);Q6L619_RAPSA (Q6L619) Beta-galactosidase;Q9SCV4.2 RecName: Full=Be…	94.6145	188.584	0.995074	66.7355	129.964	0.961586	63.1166	102.397	0.698082
#inter	TRINITY_DN77086_c2_g4_i7	GO:0016787;GO:0008152;GO:0048046;GO:0004553;GO:0005975;GO:0005576;GO:0005773;GO:0016798;GO:0005618;GO:0004565;	Q5Z7L0_ORYSA (Q5Z7L0) Putative beta-galactosidase;Q5Z7L0.1 RecName: Full=Beta-galactosidase 9; Short=Lactase 9; Flags: Precursor [Oryza sativa Japonica Group];Q6Z6K4_ORYSA (Q6Z6K4) Putative beta-galactosidase;Q6Z6K4.1 RecName: Full=Beta-galactosidase 4; Short=Lactase 4; Flags: Precursor [Oryza sativa Japonica Group];A2X2H7.1 RecName: Full=Beta-galactosidase 4; Short=Lactase 4; Flags: Precursor [O…	26.3547	93.0971	1.82068	21.1326	118.87	2.49184	18.7881	43.2091	1.20152
#inter	TRINITY_DN77096_c1_g7_i3	GO:0020037;GO:0004497;GO:0005506;GO:0055114;GO:0016705;GO:0016491;GO:0046872;	Q5ZE52_ORYSA (Q5ZE52) Cytochrome P450-like;Q8VYB0_MAIZE (Q8VYB0) Cytochrome P450 monooxygenase CYP72A5 (Fragment);Q8LGM8_MAIZE (Q8LGM8) Cytochrome P450 monooxygenase CYP72A5;Q8LL74_MAIZE (Q8LL74) Cytochrome P450 monooxygenase CYP72A16;Q8LGN4_MAIZE (Q8LGN4) Cytochrome P450 monooxygenase CYP72A26;Q9FDZ1_ORYSA (Q9FDZ1) Cytochrome P450;Q9ATU1_LOLRI (Q9ATU1) Putative cytochrome P450;Q9ATU5_LOLRI (Q9AT…	0.794043	2.45463	1.62822	0.907897	2.80757	1.62872	0.863541	4.15368	2.26605
#inter	TRINITY_DN77096_c1_g7_i8	GO:0020037;GO:0004497;GO:0005506;GO:0055114;GO:0016705;GO:0016491;GO:0046872;	Q5ZE52_ORYSA (Q5ZE52) Cytochrome P450-like;Q8VYB0_MAIZE (Q8VYB0) Cytochrome P450 monooxygenase CYP72A5 (Fragment);Q8LL74_MAIZE (Q8LL74) Cytochrome P450 monooxygenase CYP72A16;Q8LGN4_MAIZE (Q8LGN4) Cytochrome P450 monooxygenase CYP72A26;Q8LGM8_MAIZE (Q8LGM8) Cytochrome P450 monooxygenase CYP72A5;Q9FDZ1_ORYSA (Q9FDZ1) Cytochrome P450;Q9ATU1_LOLRI (Q9ATU1) Putative cytochrome P450;Q9ATU5_LOLRI (Q9AT…	1.87117	4.91453	1.39311	1.45284	6.52227	2.1665	3.01088	6.38239	1.08391
#inter	TRINITY_DN77136_c1_g3_i1	GO:0050660;GO:0003824;GO:0055114;GO:0016491;GO:0071949;	Q5Z964_ORYSA (Q5Z964) Putative CPRD2;Q5Z957_ORYSA (Q5Z957) Putative CPRD2;Q5Z952_ORYSA (Q5Z952) Putative CPRD2;Q5TIW4_HORVU (Q5TIW4) Pollen allergen Hor v 4 precursor (Fragment);Q5TIW5_WHEAT (Q5TIW5) Pollen allergen Tri a 4 precursor (Fragment);Q5TIW6_WHEAT (Q5TIW6) Pollen allergen Tri a 4 precursor (Fragment);Q5TIW7_SECCE (Q5TIW7) Pollen allergen Sec c 4 precursor (Fragment);Q5TIW8_SECCE (Q5TIW8…	18.4323	56.1829	1.60789	26.9309	61.6744	1.19541	20.8088	42.2381	1.02135
#inter	TRINITY_DN77164_c2_g1_i5	NA	.	3.30005	6.62675	1.00581	3.44394	9.0915	1.40046	4.87971	8.19497	0.747943
#inter	TRINITY_DN77167_c2_g2_i15	NA	Q6F337_ORYSA (Q6F337) Hypothetical protein OSJNBa0088I06.10;Q9ST66_SOLTU (Q9ST66) GAL83 protein;Q84VQ1.1 RecName: Full=SNF1-related protein kinase regulatory subunit beta-1; Short=AKIN subunit beta-1; Short=AKINB1; Short=AKINbeta1 [Arabidopsis thaliana];Q5QIV5_9SOLA (Q5QIV5) GAL83 (Fragment);Q7XYX8_MEDTR (Q7XYX8) AKIN beta1;Q9SCY5.1 RecName: Full=SNF1-related protein kinase regulatory subunit bet…	7.61819	17.0605	1.16314	7.53215	102.577	3.7675	8.0716	38.0032	2.23519
#inter	TRINITY_DN77191_c0_g4_i14	GO:0006355;GO:0003700;	Q6AUN3_ORYSA (Q6AUN3) Putative bZIP protein (Putative G-box binding factor);Q41735_MAIZE (Q41735) G-box binding factor 1;Q7E0Y1_ORYSA (Q7E0Y1) G-box binding protein;Q40645_ORYSA (Q40645) OSBZ8;Q6E1Y4_ORYSA (Q6E1Y4) Salt-stress inducible bZIP protein;Q5SN21_ORYSA (Q5SN21) Putative G-box binding factor 1;Q5IRE7_MAIZE (Q5IRE7) ABRE-binding factor BZ-1;Q68AN1_PSOTE (Q68AN1) BZip transcription factor;…	6.54962	13.858	1.08124	5.68707	18.1834	1.67686	7.70442	14.6644	0.92856
#inter	TRINITY_DN77210_c1_g2_i1	GO:0016020;GO:0016787;GO:0008152;GO:0004575;GO:0004564;GO:0004553;GO:0016021;GO:0005975;GO:0016798;	Q8GUC0_LOLTE (Q8GUC0) Putative soluble acid invertase;Q8RVK8_LOLPR (Q8RVK8) Fructosyltransferase;Q575T1_WHEAT (Q575T1) Acid beta-fructofuranosidase precursor (EC 3.2.1.26);Q6KCH6_HORVU (Q6KCH6) Soluble acid invertase (EC 3.2.1.26);Q9LKI9_ORYSA (Q9LKI9) Vacuolar acid invertase (EC 3.2.1.26);Q6ETD3_ORYSA (Q6ETD3) Vacuolar acid invertase;Q7XZS5_9POAL (Q7XZS5) Soluble acid invertase (EC 3.2.1.26) (Fr…	15.8298	120.855	2.93256	4.67782	37.1988	2.99135	2.96228	8.1891	1.467
#inter	TRINITY_DN77210_c1_g2_i13	GO:0016020;GO:0016787;GO:0008152;GO:0004575;GO:0004564;GO:0004553;GO:0016021;GO:0005975;GO:0016798;	Q8GUC0_LOLTE (Q8GUC0) Putative soluble acid invertase;Q8GUC0_LOLTE (Q8GUC0) Putative soluble acid invertase;Q8RVK8_LOLPR (Q8RVK8) Fructosyltransferase;Q8RVK8_LOLPR (Q8RVK8) Fructosyltransferase;Q575T1_WHEAT (Q575T1) Acid beta-fructofuranosidase precursor (EC 3.2.1.26);Q575T1_WHEAT (Q575T1) Acid beta-fructofuranosidase precursor (EC 3.2.1.26);Q6KCH6_HORVU (Q6KCH6) Soluble acid invertase (EC 3.2.1.…	1.88283	14.7158	2.96639	0.702231	6.13004	3.12588	3.06665	16.204	2.40161
#inter	TRINITY_DN77210_c1_g2_i4	GO:0016020;GO:0004553;GO:0016787;GO:0016021;GO:0005975;GO:0008152;GO:0004575;GO:0016798;GO:0004564;	Q8GUC0_LOLTE (Q8GUC0) Putative soluble acid invertase;Q8RVK8_LOLPR (Q8RVK8) Fructosyltransferase;Q575T1_WHEAT (Q575T1) Acid beta-fructofuranosidase precursor (EC 3.2.1.26);Q6KCH6_HORVU (Q6KCH6) Soluble acid invertase (EC 3.2.1.26);Q9LKI9_ORYSA (Q9LKI9) Vacuolar acid invertase (EC 3.2.1.26);Q6ETD3_ORYSA (Q6ETD3) Vacuolar acid invertase;Q7XZS5_9POAL (Q7XZS5) Soluble acid invertase (EC 3.2.1.26) (Fr…	57.3922	138.648	1.2725	9.08122	72.6613	3.00023	6.36679	19.7344	1.63207
#inter	TRINITY_DN77210_c2_g2_i3	GO:0016020;GO:0004553;GO:0016787;GO:0016021;GO:0005975;GO:0008152;GO:0004575;GO:0016798;GO:0004564;	Q8GUC0_LOLTE (Q8GUC0) Putative soluble acid invertase;Q8RVK8_LOLPR (Q8RVK8) Fructosyltransferase;Q575T1_WHEAT (Q575T1) Acid beta-fructofuranosidase precursor (EC 3.2.1.26);Q6KCH6_HORVU (Q6KCH6) Soluble acid invertase (EC 3.2.1.26);O82517_9POAL (O82517) Soluble acid invertase (Fragment);O81331_WHEAT (O81331) Vacuolar invertase (EC 3.2.1.26) (Fragment);Q7XTK7_MAIZE (Q7XTK7) Vacuolar invertase (EC 3…	51.4942	136.845	1.41006	7.84349	78.1242	3.3162	4.61214	16.6522	1.8522
#inter	TRINITY_DN77250_c0_g11_i7	NA	Q6K8T7_ORYSA (Q6K8T7) Hypothetical protein OJ1792_D02.17;Q6I5B6_ORYSA (Q6I5B6) Putative polyprotein;Q6I5B6_ORYSA (Q6I5B6) Putative polyprotein;Q9LVQ4_ARATH (Q9LVQ4) Myosin heavy chain-like;Q9LVQ4.1 RecName: Full=WEB family protein At5g55860 [Arabidopsis thaliana];Q5XUZ0_ARATH (Q5XUZ0) Hypothetical protein;Q93IP5_9CYAN (Q93IP5) Peptide synthetase (Fragment);Q7X762_ORYSA (Q7X762) OSJNBb0118P14.3 pr…	4.39198	17.58	2.00099	4.79469	9.12071	0.927709	6.67018	10.6141	0.670184
#inter	TRINITY_DN77272_c3_g7_i5	GO:0016310;GO:0008728;GO:0016301;GO:0009536;GO:0005525;GO:0016740;GO:0005524;GO:0000166;GO:0009507;GO:0015969;	Q7XAP4_ORYSA (Q7XAP4) Plastid (P)ppGpp synthase;Q7XAP4.1 RecName: Full=Probable GTP diphosphokinase RSH2, chloroplastic; AltName: Full=RelA/SpoT homolog 2; Short=OsRSH2; AltName: Full=ppGpp synthetase RSH2; Flags: Precursor [Oryza sativa Japonica Group];Q67UU0_ORYSA (Q67UU0) Putative plastid (P)ppGpp synthase;Q67UU0.1 RecName: Full=Probable GTP diphosphokinase RSH3, chloroplastic; AltName: Full=R…	6.07884	15.2822	1.32998	7.45838	13.1147	0.814251	7.83401	12.0331	0.619185
#inter	TRINITY_DN77282_c3_g4_i2	NA	Q9FRT5_ORYSA (Q9FRT5) Monosaccharide transporter 3;Q7EZD7_ORYSA (Q7EZD7) Putative monosaccharide transport protein MST1;Q7XAK7_ORYSA (Q7XAK7) Putative glucose transport protein STP1;Q6B4G9_MAIZE (Q6B4G9) Monosaccharide transport protein 1;Q6Z401_ORYSA (Q6Z401) Putative monosaccharide transporter 3;Q6VEF1_ORYSA (Q6VEF1) Monosaccharide transporter 6;Q570J6_ARATH (Q570J6) Monosaccharide transport pr…	6.08602	24.0062	1.97984	11.0806	61.184	2.46512	7.40999	25.4771	1.78166
#inter	TRINITY_DN77282_c3_g9_i6	GO:0016020;GO:0005355;GO:0016021;GO:0055085;GO:0005351;GO:1902600;GO:0046323;GO:0022857;GO:0005215;	Q69NC3_ORYSA (Q69NC3) Putative monosaccharide transporter;Q69NC2_ORYSA (Q69NC2) Putative monosaccharide transporter;O80655_ARATH (O80655) Putative monosaccharide transport protein (STP14 protein);Q8GW61.2 RecName: Full=Sugar transport protein 14; AltName: Full=Hexose transporter 14 [Arabidopsis thaliana];Q8GW61_ARATH (Q8GW61) Hypothetical protein At1g77210/T14N5_7 (At1g77210);Q7XA51_SOYBN (Q7XA51…	4.84275	13.0237	1.42724	9.44007	25.9681	1.45987	4.42487	12.6504	1.51548
#inter	TRINITY_DN77297_c1_g5_i19	GO:0003677;GO:0008270;GO:0046872;	Q84PD8_ORYSA (Q84PD8) Pathogenesis-related protein-like protein (Putative multiple stress-responsive zinc-finger protein) (Putative zinc finger transcription factor);Q84PD8.1 RecName: Full=Zinc finger A20 and AN1 domain-containing stress-associated protein 11; Short=OsSAP11 [Oryza sativa Japonica Group];Q9LLX1_ORYSA (Q9LLX1) Multiple stress-responsive zinc-finger protein (Multiple stress-associat…	8.19874	19.375	1.24072	8.02832	19.9821	1.31554	7.18166	12.5429	0.804482
#inter	TRINITY_DN77297_c1_g5_i21	GO:0003677;GO:0008270;GO:0046872;	Q84PD8_ORYSA (Q84PD8) Pathogenesis-related protein-like protein (Putative multiple stress-responsive zinc-finger protein) (Putative zinc finger transcription factor);Q84PD8.1 RecName: Full=Zinc finger A20 and AN1 domain-containing stress-associated protein 11; Short=OsSAP11 [Oryza sativa Japonica Group];Q9LLX1_ORYSA (Q9LLX1) Multiple stress-responsive zinc-finger protein (Multiple stress-associat…	10.6327	25.4834	1.26105	10.4025	26.454	1.34656	8.80918	13.711	0.638254
#inter	TRINITY_DN77297_c1_g5_i3	GO:0003677;GO:0008270;GO:0046872;	Q84PD8_ORYSA (Q84PD8) Pathogenesis-related protein-like protein (Putative multiple stress-responsive zinc-finger protein) (Putative zinc finger transcription factor);Q84PD8_ORYSA (Q84PD8) Pathogenesis-related protein-like protein (Putative multiple stress-responsive zinc-finger protein) (Putative zinc finger transcription factor);Q84PD8.1 RecName: Full=Zinc finger A20 and AN1 domain-containing st…	15.3565	37.3858	1.28364	14.8461	38.629	1.3796	11.8998	20.5487	0.78811
#inter	TRINITY_DN77309_c1_g6_i9	GO:0005085;GO:0005737;GO:0016787;GO:0019853;GO:0010475;GO:0080047;GO:0006006;GO:0016740;GO:0010193;GO:0080048;GO:0000166;GO:0080046;GO:0005634;GO:0016779;GO:0009753;	Q9FLP9_ARATH (Q9FLP9) Arabidopsis thaliana genomic DNA, chromosome 5, P1 clone:MCO15 (Hypothetical protein At5g55120);Q9FLP9.1 RecName: Full=GDP-L-galactose phosphorylase 2; AltName: Full=Protein VITAMIN C DEFECTIVE 5 [Arabidopsis thaliana];Q8RWE8_ARATH (Q8RWE8) Hypothetical protein At4g26850;Q8RWE8.1 RecName: Full=GDP-L-galactose phosphorylase 1; AltName: Full=Protein VITAMIN C DEFECTIVE 2 [Arab…	46.7874	88.634	0.92174	18.0483	41.8981	1.21502	22.3636	35.1954	0.654234
#inter	TRINITY_DN77318_c0_g3_i8	NA	Q652E0_ORYSA (Q652E0) Hypothetical protein P0463G11.10;Q651W7_ORYSA (Q651W7) Hypothetical protein P0556A05.46 (Hypothetical protein P0463G11.9);Q6Z8T8_ORYSA (Q6Z8T8) Stripe rust resistance protein-like;Q6Z8T4_ORYSA (Q6Z8T4) Hypothetical protein P0686H11.23;Q6Z8T1_ORYSA (Q6Z8T1) Hypothetical protein P0686H11.26;Q6H4I4_ORYSA (Q6H4I4) Hypothetical protein P0599F09.14-1;Q6H4I3_ORYSA (Q6H4I3) Hypothet…	2.11885	5.69528	1.42649	2.22189	5.06972	1.19012	2.09586	3.79276	0.855706
#inter	TRINITY_DN77330_c3_g4_i6	NA	Q7QT79_GIALA (Q7QT79) GLP_72_31845_33362;	9.05528	61.9036	2.77319	6.07928	65.8815	3.4379	4.26266	20.0694	2.23517
[truncated: 8,617 more rows]

## Sheet: VENN FIG 4 DOWN
DATA FOR UPSET R PLOTS IN FIGURE 4 (DOWN-REGULATED DEG FOR 1,2 h vs 6 h vs 12, 24 h)
Key for Spreadsheet.
#Inter shared between all 3 groups
#1 = 1, 2 h time point combined dataset
#2= 6 h time point dataset
[truncated: 7,706 more rows]

[truncated: 1 more sheets: VENN ALL UP VS ALL DOWN]
