# Supplementary material for: Transcriptome Analysis of Wounding in the Model Grass Lolium temulentum
Source: Plants (Basel). 2020 Jun 22;9(6):780. doi: 10.3390/plants9060780 (PMC7356841; doi:10.3390/plants9060780)
Supplement: Supplementary file 1 [file plants-09-00780-s001.zip › TABLE S5 Values for RNA-Seq vs qRT-PCR comparisons and qRT-PCR primer information.xlsx]

## Sheet: FC qRT-PCR & RNA-Seq
Supplemental Table S5. Comparison of log2-fold changes obtained by qRT-PCR and RNA-Seq
	Log 2 Fold Change	Std Error	Log 2 Fold Change
	qRT-PCR	of mean	RNA-Seq
W1 vs C1
DN63237_c1_g11_i7	5.11028	0.08375	2.43894
DN66998_c0_g5_i5	6.69903	0.18175	2.98067
DN67360_c3_g4_i18	3.38765	0.04	2.70487
DN74914_c0_g6_i1	6.88863	0.02145	3.59647
DN75805_c0_g8_i1	3.33403	0.06413	1.28996
W2 vs C2
DN29660_c0_g1_i1	-1.23772	0.38107	-2.32193
DN63237_c1_g11_i7	4.47527	0.07912	4.03425
DN66998_c0_g5_i5	7.32483	0.09374	4.4434
DN67360_c3_g4_i18	2.25777	0.14785	2.7866
DN67531_c2_g8_i2	-1.23463	0.06515	-2.35862
DN71145_c2_g1_i1	0.56357	0.08757	0.863938
DN74914_c0_g6_i1	7.31585	0.10706	4.70386
DN75805_c0_g8_i1	6.1642	0.12647	4.46988
W6 vs C6
DN29660_c0_g1_i1	-2.40484	0.52045	-1.64386
DN33554_c0_g2_i1	-4.50591	0.15902	-3.012
DN63237_c1_g11_i7	2.86962	0.2347	3.33669
DN66998_c0_g5_i5	4.64738	0.20606	3.02656
DN67360_c3_g4_i18	1.66666	0.37489	1.70044
DN71145_c2_g1_i1	0.462728	0.03872	1.75702
DN73633_c2_g4_i1	-1.03727	0.05353	-3.57555
DN74914_c0_g6_i1	4.75797	0.13217	3.76139
DN75805_c0_g8_i1	3.55289	0.21806	4.7257
W12 vs C12
DN43547_c0_g1_i1	-2.55801	0.0705	-1.76611
DN63237_c1_g11_i7	4.08265	0.03966	2.9782
DN67360_c3_g4_i18	1.3395	0.14825	0.807355
DN73633_c2_g4_i1	-3.78508	0.1001	-1.4174
DN75805_c0_g8_i1	2.55822	0.03589	2.40599
W24 vs C24
DN28931_c0_g1_i5	-5.57533	0.22051	-2.72738
DN33554_c0_g2_i1	-2.42205	0.08607	-2.1016
DN43547_c0_g1_i1	-0.894535	0.20348	-2.54793
DN63237_c1_g11_i7	1.05569	0.07677	3.1811
DN66998_c0_g5_i5	1.56297	0.14149	1.90689
DN75805_c0_g8_i1	0.477014	0.13986	1.91839

## Sheet: Primer Information
Table S5. Primer Information for qRT-PCR
Trinity Number	Forward Primer	Reverse Primer	Aplicon Length (bp)	Primer Efficiency (%)
Eukaryotic Elongation Factor 1-α	CCTTGCTTGAGGCTCTTGAC	GTTCCAATGCCACCAATCTT	103	90.4
Ubiquitin 5	AAGGAGTCAACCCTCCACCT	TCACCTTCTTGTGCTTGTGC	109	92.8
TRINITY_DN67360_c3_g4_i18	TGCGAGAATACGATCTGCAG	GTCATCCAGTACGCCAACCT	179	97.9
TRINITY_DN63237_c1_g11_i7	CTCGAAGACCACCTCCACAT	GAGGAGATCGAGACGCTGAG	123	95.1
TRINITY_DN74914_c0_g6_i1	CCAGCTTGAGGGAGTAGCTG	AGATGATGGACAAGGCGAAG	192	98.1
TRINITY_DN75805_c0_g8_i1	ATGCTCTGCCGATTGAAGTT	ACCTCCATACGAGCACACCATC	133	99.3
TRINITY_DN66998_c0_g5_i5	GTTGCGGTCATTGGAGCTAT	CGATCGTCGATGACTTCAGA	128	95.9
TRINITY_DN71145_c2_g1_i1	ACAAATGTTCCCACCGTGAT	TCCATTTCCAACATGAGCAA	146	93.6
TRINITY_DN43547_c0_g1_i1	TTTCCAATTCCCTCCACTTG	TCATCTGTGTCCTCCTGCTG	61	101.3
TRINITY_DN28931_c0_g1_i5	TGCACGTCTGATCGATGATT	GGAGATCGTCCCCATTTACA	123	97.4
TRINITY_DN29660_c0_g1_i1	GGTGGTGTAGTTGCCGTTCT	CACCTCCCCTCCTACCTAGC	99	99.8
TRINITY_DN33554_c0_g2_i1	GCAGTGAGGATCACCTGGTT	CCAAAGGGGGTTTCCTTTTA	97	99.9
TRINITY_DN67531_c2_g8_i2	CTGCACCAAAAACATCAACG	AGCAATATTTTTGCGGTTGG	120	96
TRINITY_DN73633_c2_g4_i1	CGAGGAACGGGATCTTAACC	ACATCCCGACTACCATCCAC	96	102.6
